# Supplementary material for: Possible Fossil Larvae of Staphylinidae from Kachin Amber and a Quantitative Morphological Comparison Indicate That Rove Beetle Larvae Partly Replaced Lacewing Larvae
Source: Insects. 2025 Sep 1;16(9):910. doi: 10.3390/insects16090910 (PMC12470659; doi:10.3390/insects16090910)
Supplement: Supplementary file 1 [file insects-16-00910-s001.zip]

Archive with 33 entries (30 files):
- SUPPLEMENT_Staphylinidae/
- SUPPLEMENT_Staphylinidae/File_S01_all_analysis1_PCA.txt
- SUPPLEMENT_Staphylinidae/File_S02_all_analysis1_factor_loadings.pdf
- SUPPLEMENT_Staphylinidae/File_S03_all_analysis1_part1.chc
- SUPPLEMENT_Staphylinidae/File_S04_all_analysis1_part2.nef
- SUPPLEMENT_Staphylinidae/File_S05_all_analysis1_part3.pcc
- SUPPLEMENT_Staphylinidae/File_S06_all_analysis1_part4.pcr
- SUPPLEMENT_Staphylinidae/File_S07_all_analysis1_part5.pcs
- SUPPLEMENT_Staphylinidae/File_S08_excl_pol_analysis2_PCA.txt
- SUPPLEMENT_Staphylinidae/File_S09_excl_pol_analysis2_factor_loadings.pdf
- SUPPLEMENT_Staphylinidae/File_S10_excl_pol_analysis2_part1.chc
- SUPPLEMENT_Staphylinidae/File_S11_excl_pol_analysis2_part2.nef
- SUPPLEMENT_Staphylinidae/File_S12_excl_pol_analysis2_part3.pcc
- SUPPLEMENT_Staphylinidae/File_S13_excl_pol_analysis2_part4.pcr
- SUPPLEMENT_Staphylinidae/File_S14_excl_pol_analysis2_part5.pcs
- SUPPLEMENT_Staphylinidae/File_S15_only_Staphyl_analysis3_PCA.txt
- SUPPLEMENT_Staphylinidae/File_S16_only_Staphyl_analysis3_factor_loadings.pdf
- SUPPLEMENT_Staphylinidae/File_S17_only_Staphyl_analysis3_part1.chc
- SUPPLEMENT_Staphylinidae/File_S18_only_Staphyl_analysis3_part2.nef
- SUPPLEMENT_Staphylinidae/File_S19_only_Staphyl_analysis3_part3.pcc
- SUPPLEMENT_Staphylinidae/File_S20_only_Staphyl_analysis3_part4.pcr
- SUPPLEMENT_Staphylinidae/File_S21_only_Staphyl_analysis3_part5.pcs
- SUPPLEMENT_Staphylinidae/Suppl_TableS1_DATASET.ods
- __MACOSX/
- __MACOSX/SUPPLEMENT_Staphylinidae/
- __MACOSX/SUPPLEMENT_Staphylinidae/._File_S01_all_analysis1_PCA.txt
- __MACOSX/SUPPLEMENT_Staphylinidae/._File_S02_all_analysis1_factor_loadings.pdf
- __MACOSX/SUPPLEMENT_Staphylinidae/._File_S08_excl_pol_analysis2_PCA.txt
- __MACOSX/SUPPLEMENT_Staphylinidae/._File_S09_excl_pol_analysis2_factor_loadings.pdf
- __MACOSX/SUPPLEMENT_Staphylinidae/._File_S14_excl_pol_analysis2_part5.pcs
- __MACOSX/SUPPLEMENT_Staphylinidae/._File_S15_only_Staphyl_analysis3_PCA.txt
- __MACOSX/SUPPLEMENT_Staphylinidae/._File_S16_only_Staphyl_analysis3_factor_loadings.pdf
- __MACOSX/SUPPLEMENT_Staphylinidae/._Suppl_Table1_DATASET.ods
