# Supplementary material for: Possible Fossil Larvae of Staphylinidae from Kachin Amber and a Quantitative Morphological Comparison Indicate That Rove Beetle Larvae Partly Replaced Lacewing Larvae
Source: Insects. 2025 Sep 1;16(9):910. doi: 10.3390/insects16090910 (PMC12470659; doi:10.3390/insects16090910)
Supplement: Supplementary file 1 [file insects-16-00910-s001.zip › SUPPLEMENT_Staphylinidae/File_S01_all_analysis1_PCA.txt]

[Analysis Information]

Results File : \\Mac\Home\Desktop\Staphy_shape_2\staphy_all_2.pcr
Analyzed NEF File : \\Mac\Home\Desktop\Staphy_shape_2\staphy_all_2.nef
Title of NEF File Data : 
Analyzed Date : Mon Jun 17 19:11:08 2024
Method of Analysis : Covariance
Number of Data : 597
Number of Harmonics : 20
Number of Analyzed Harmonics : 20
Constant Coefficient(s) : a1 b1 c1 
Number of Principal Components : 57
( = Number of Analyzed Coefficients (NAC) )
Number of Effective Principal Components : 6
( = Number of Principal Components whose proportion is larger than 1 / NAC )
Analyzed Coefficients : a2 b2 c2 a3 b3 c3 a4 b4 c4 a5 b5 c5 a6 b6 c6 a7 b7 c7 a8 b8 c8 a9 b9 c9 a10 b10 c10 a11 b11 c11 a12 b12 c12 a13 b13 c13 a14 b14 c14 a15 b15 c15 a16 b16 c16 a17 b17 c17 a18 b18 c18 a19 b19 c19 a20 b20 c20 

[Mean of Coefficients]

		a             	b             	c             	d             
	1	 1,000000E+000	 1,131365E-017	-4,073784E-018	 2,507063E-001
	2	-2,320255E-002	-6,273270E-002	 6,732711E-002	-1,353174E-001
	3	 1,159726E-001	-2,041308E-002	 5,675789E-002	 3,763308E-002
	4	-9,892120E-003	-4,362629E-004	 5,533232E-002	-9,530157E-003
	5	 1,410852E-002	-4,951865E-003	 7,061620E-003	-1,954142E-003
	6	 2,568931E-003	 3,886868E-004	 1,457555E-002	-6,468505E-003
	7	 7,754730E-003	-4,937738E-003	 8,064241E-003	 6,751225E-003
	8	 5,553656E-004	 2,091215E-003	 9,158896E-003	-5,531406E-003
	9	 3,657854E-003	-3,340349E-003	 3,135267E-003	 8,396644E-004
	10	 1,290557E-003	 7,121230E-004	 4,452723E-003	-6,587631E-004
	11	 1,172715E-003	-2,514778E-003	 3,327754E-003	 3,090389E-004
	12	 1,165023E-003	 1,329222E-003	 1,784892E-003	-9,770204E-004
	13	 8,172224E-004	-1,379312E-003	 1,761574E-003	 1,176175E-003
	14	 6,197105E-004	 7,230144E-004	 1,352424E-003	-4,929262E-004
	15	 4,706127E-004	-9,030941E-004	 1,483162E-003	 4,887281E-004
	16	 8,421696E-004	 3,957620E-004	 8,899847E-004	 1,687222E-004
	17	 2,575335E-004	-4,898988E-004	 9,987089E-004	 6,945518E-004
	18	 5,367321E-004	 2,104178E-004	 5,140882E-004	 7,807571E-005
	19	 2,955159E-004	-3,078080E-004	 8,975186E-004	 3,556646E-004
	20	 5,538110E-004	 1,496660E-004	 4,665597E-004	 2,587415E-004

[Std of Coefficients]

		a             	b             	c             	d             
	1	Constant      	Constant      	Constant      	 9,328896E-002
	2	 9,436834E-002	 8,228402E-002	 6,249982E-002	 3,449964E-002
	3	 4,995035E-002	 4,654124E-002	 4,351004E-002	 4,212518E-002
	4	 3,293026E-002	 3,306326E-002	 2,647673E-002	 3,044473E-002
	5	 1,652753E-002	 1,938733E-002	 1,508685E-002	 1,852478E-002
	6	 1,425113E-002	 1,166640E-002	 1,377115E-002	 1,666265E-002
	7	 1,109501E-002	 9,986910E-003	 1,003584E-002	 1,323111E-002
	8	 9,664631E-003	 6,726088E-003	 7,862215E-003	 8,073025E-003
	9	 7,342910E-003	 5,766184E-003	 5,634945E-003	 7,837029E-003
	10	 6,617831E-003	 5,387959E-003	 5,045974E-003	 5,774935E-003
	11	 4,520649E-003	 4,668152E-003	 4,803379E-003	 5,127342E-003
	12	 4,405401E-003	 3,766688E-003	 3,714854E-003	 4,166182E-003
	13	 3,450368E-003	 2,891187E-003	 3,628920E-003	 3,933496E-003
	14	 3,020379E-003	 2,706467E-003	 3,270365E-003	 3,213632E-003
	15	 2,371525E-003	 2,399397E-003	 2,333591E-003	 2,787024E-003
	16	 2,162330E-003	 1,943953E-003	 2,184284E-003	 2,278051E-003
	17	 1,724635E-003	 1,920290E-003	 2,034676E-003	 1,964232E-003
	18	 1,793950E-003	 1,709721E-003	 1,864227E-003	 2,034532E-003
	19	 1,432942E-003	 1,699766E-003	 1,494620E-003	 1,608690E-003
	20	 1,388464E-003	 1,308548E-003	 1,342758E-003	 1,455556E-003

[Eigenvalue and Proportion]

		Eigenvalue	Proportion(%)	Cumulative(%)	> 1/57
	Prin1	 1,497130E-002	       47,6821	       47,6821	*
	Prin2	 7,829900E-003	       24,9374	       72,6195	*
	Prin3	 3,382508E-003	       10,7729	       83,3924	*
	Prin4	 1,750587E-003	        5,5754	       88,9679	*
	Prin5	 9,107227E-004	        2,9006	       91,8684	*
	Prin6	 5,824584E-004	        1,8551	       93,7235	*
	Prin7	 3,944976E-004	        1,2564	       94,9799	
	Prin8	 3,354387E-004	        1,0683	       96,0483	
	Prin9	 2,069517E-004	        0,6591	       96,7074	
	Prin10	 1,864494E-004	        0,5938	       97,3012	
	Prin11	 1,600093E-004	        0,5096	       97,8108	
	Prin12	 1,220905E-004	        0,3888	       98,1997	
	Prin13	 8,895855E-005	        0,2833	       98,4830	
	Prin14	 6,640545E-005	        0,2115	       98,6945	
	Prin15	 5,939840E-005	        0,1892	       98,8837	
	Prin16	 4,412236E-005	        0,1405	       99,0242	
	Prin17	 3,843879E-005	        0,1224	       99,1466	
	Prin18	 3,600882E-005	        0,1147	       99,2613	
	Prin19	 3,057579E-005	        0,0974	       99,3587	
	Prin20	 2,153684E-005	        0,0686	       99,4273	
	Prin21	 2,024040E-005	        0,0645	       99,4917	
	Prin22	 1,690965E-005	        0,0539	       99,5456	
	Prin23	 1,455984E-005	        0,0464	       99,5920	
	Prin24	 1,357369E-005	        0,0432	       99,6352	
	Prin25	 1,230644E-005	        0,0392	       99,6744	
	Prin26	 1,071360E-005	        0,0341	       99,7085	
	Prin27	 9,722488E-006	        0,0310	       99,7395	
	Prin28	 9,140708E-006	        0,0291	       99,7686	
	Prin29	 7,428470E-006	        0,0237	       99,7922	
	Prin30	 6,850961E-006	        0,0218	       99,8141	
	Prin31	 6,067603E-006	        0,0193	       99,8334	
	Prin32	 5,844132E-006	        0,0186	       99,8520	
	Prin33	 5,355232E-006	        0,0171	       99,8691	
	Prin34	 4,522715E-006	        0,0144	       99,8835	
	Prin35	 4,007261E-006	        0,0128	       99,8962	
	Prin36	 3,624753E-006	        0,0115	       99,9078	
	Prin37	 3,249891E-006	        0,0104	       99,9181	
	Prin38	 3,121394E-006	        0,0099	       99,9281	
	Prin39	 2,691965E-006	        0,0086	       99,9366	
	Prin40	 2,438303E-006	        0,0078	       99,9444	
	Prin41	 2,041339E-006	        0,0065	       99,9509	
	Prin42	 1,863398E-006	        0,0059	       99,9568	
	Prin43	 1,821586E-006	        0,0058	       99,9626	
	Prin44	 1,442871E-006	        0,0046	       99,9672	
	Prin45	 1,402214E-006	        0,0045	       99,9717	
	Prin46	 1,300707E-006	        0,0041	       99,9758	
	Prin47	 1,204773E-006	        0,0038	       99,9797	
	Prin48	 1,100697E-006	        0,0035	       99,9832	
	Prin49	 1,008799E-006	        0,0032	       99,9864	
	Prin50	 9,407009E-007	        0,0030	       99,9894	
	Prin51	 7,628419E-007	        0,0024	       99,9918	
	Prin52	 7,083985E-007	        0,0023	       99,9941	
	Prin53	 5,212151E-007	        0,0017	       99,9957	
	Prin54	 4,944201E-007	        0,0016	       99,9973	
	Prin55	 4,206915E-007	        0,0013	       99,9987	
	Prin56	 2,684143E-007	        0,0009	       99,9995	
	Prin57	 1,537966E-007	        0,0005	      100,0000	

	Total Variance :	3,139818E-002
