# Supplementary material for: Possible Fossil Larvae of Staphylinidae from Kachin Amber and a Quantitative Morphological Comparison Indicate That Rove Beetle Larvae Partly Replaced Lacewing Larvae
Source: Insects. 2025 Sep 1;16(9):910. doi: 10.3390/insects16090910 (PMC12470659; doi:10.3390/insects16090910)
Supplement: Supplementary file 1 [file insects-16-00910-s001.zip › SUPPLEMENT_Staphylinidae/File_S03_all_analysis1_part1.chc]

0001_1 46 28 0	000000E+00 33272 7 7 7 7 7 7 7 0 7 7 7 7 7 7 7 7 7 7 7 7 7 7 7 6 7 7 7 7 7 7 6 7 7 7 7 6 7 7 6 7 7 7 6 7 6 7 7 6 7 7 6 7 6 7 6 7 6 7 6 7 6 7 6 6 7 6 7 6 6 7 6 6 7 6 6 7 6 6 6 7 6 6 6 7 6 6 6 6 7 6 6 6 6 7 6 6 6 6 6 6 7 6 6 6 6 6 6 6 7 6 6 6 6 6 6 6 6 6 6 6 7 6 6 6 6 6 6 6 6 6 6 6 6 6 6 6 6 6 6 6 6 6 6 6 6 5 6 6 6 6 6 6 6 6 6 5 6 6 6 6 6 6 5 6 6 6 6 5 6 6 6 6 5 6 6 6 5 6 6 6 5 6 6 5 6 6 5 6 6 5 6 …
0002_1 35 30 0	000000E+00 35921 5 7 7 7 0 7 7 7 7 7 7 7 7 7 7 7 7 7 7 7 7 7 7 7 7 7 7 7 7 7 7 6 7 7 7 7 7 7 6 7 7 7 7 6 7 7 6 7 7 7 6 7 7 6 7 7 6 7 7 6 7 6 7 7 6 7 6 7 6 7 6 7 6 7 6 7 6 7 6 7 6 6 7 6 6 7 6 7 6 6 7 6 6 7 6 6 6 7 6 6 6 7 6 6 6 6 7 6 6 6 6 6 7 6 6 6 6 6 6 6 7 6 6 6 6 6 6 6 6 7 6 6 6 6 6 6 6 6 6 6 6 7 6 6 6 6 6 6 6 6 6 6 6 6 6 6 6 6 6 6 6 6 6 6 5 6 6 6 6 6 6 6 6 6 6 5 6 6 6 6 6 6 6 5 6 6 6 6 6 5 6 …
0003_1 45 28 0	000000E+00 33056 6 6 7 6 6 7 6 7 6 6 7 6 6 7 6 6 7 6 6 7 6 6 7 6 7 6 6 7 6 6 7 6 6 7 6 6 6 7 6 6 7 6 6 7 6 6 7 6 6 6 7 6 6 6 7 6 6 7 6 6 6 7 6 6 6 7 6 6 6 6 7 6 6 6 7 6 6 6 6 7 6 6 6 7 6 6 6 6 6 7 6 6 6 6 6 7 6 6 6 6 6 6 7 6 6 6 6 6 6 7 6 6 6 6 6 6 6 6 6 7 6 6 6 6 6 6 6 6 6 6 6 6 6 7 6 6 6 6 6 6 6 6 6 6 6 6 6 6 6 6 6 6 6 6 6 6 5 6 6 6 6 6 6 6 6 6 6 6 6 6 5 6 6 6 6 6 6 6 5 6 6 6 6 6 6 5 6 6 6 6 5 …
0004_1 46 27 0	000000E+00 31148 7 6 0 7 7 7 7 7 7 7 7 7 7 7 7 7 7 7 7 7 6 7 7 7 7 6 7 7 6 7 7 6 7 6 7 7 6 7 6 7 6 7 6 7 6 7 6 6 7 6 7 6 6 7 6 7 6 6 7 6 6 6 7 6 6 7 6 6 6 7 6 6 6 7 6 6 6 6 6 7 6 6 6 6 6 7 6 6 6 6 6 6 6 7 6 6 6 6 6 6 6 6 6 6 6 6 6 6 7 6 6 6 6 6 6 6 6 6 6 6 6 6 6 5 6 6 6 6 6 6 6 6 6 6 6 6 5 6 6 6 6 6 6 5 6 6 6 6 6 5 6 6 6 5 6 6 6 5 6 6 6 5 6 6 5 6 6 5 6 6 5 6 5 6 6 5 6 5 6 5 6 6 5 6 5 6 5 6 5 6 5 …
0005_1 51 29 0	000000E+00 37613 5 7 7 6 7 7 7 6 7 7 6 7 7 7 6 7 7 7 6 7 7 6 7 6 7 7 6 7 7 6 7 6 7 6 7 7 6 7 6 7 6 7 6 6 7 6 7 6 7 6 7 6 6 7 6 6 7 6 6 7 6 6 7 6 6 7 6 6 6 7 6 6 6 6 7 6 6 6 6 7 6 6 6 6 6 6 7 6 6 6 6 6 6 6 6 7 6 6 6 6 6 6 6 6 6 6 6 6 6 6 6 7 6 6 6 6 6 6 6 6 6 6 6 6 6 6 6 6 6 6 6 6 6 6 6 5 6 6 6 6 6 6 6 6 6 6 6 6 6 6 6 5 6 6 6 6 6 6 6 6 5 6 6 6 6 6 6 5 6 6 6 6 6 5 6 6 6 6 5 6 6 6 6 5 6 6 6 5 6 6 6 …
0007_1 47 19 0	000000E+00 29788 6 7 7 0 7 7 7 7 0 7 7 7 7 0 7 7 7 0 7 7 7 7 0 7 7 7 7 7 7 7 7 7 7 6 7 7 7 7 6 7 7 6 7 7 6 7 6 7 7 6 7 6 7 6 7 6 7 6 7 6 6 7 6 7 6 6 7 6 6 7 6 6 6 7 6 6 7 6 6 6 6 7 6 6 6 6 6 7 6 6 6 6 6 6 6 6 6 6 6 6 6 6 6 6 6 6 6 6 6 6 6 6 6 6 5 6 6 6 6 6 6 6 5 6 6 6 6 6 5 6 6 6 6 6 5 6 6 6 6 6 5 6 6 6 6 5 6 6 6 6 5 6 6 6 5 6 6 5 6 6 6 5 6 5 6 6 5 6 5 6 5 6 5 6 5 6 5 6 5 6 5 6 5 6 5 6 5 6 5 6 5 …
0008_1 56 19 0	000000E+00 40623 6 7 6 7 6 7 7 6 7 7 6 7 7 6 7 6 7 7 6 7 6 7 6 7 7 6 7 6 7 6 7 6 7 6 7 6 6 7 6 7 6 7 6 6 7 6 6 7 6 7 6 6 6 7 6 6 7 6 6 7 6 6 6 7 6 6 6 6 7 6 6 6 6 7 6 6 6 6 6 6 6 7 6 6 6 6 6 6 6 6 6 6 6 6 6 6 6 6 6 6 6 6 6 6 6 6 6 6 6 6 6 6 6 6 6 6 6 6 6 6 6 6 6 6 5 6 6 6 6 6 6 6 6 6 6 5 6 6 6 6 6 6 6 5 6 6 6 6 6 6 5 6 6 6 6 6 5 6 6 6 6 5 6 6 6 6 6 5 6 6 6 5 6 6 6 6 5 6 6 6 6 5 6 6 6 5 6 6 6 5 6 …
0009_1 60 23 0	000000E+00 33729 6 7 7 7 0 7 7 7 0 7 7 0 7 7 0 7 7 7 0 7 7 0 7 7 0 7 7 7 7 0 7 7 7 7 7 7 7 7 7 7 6 7 7 7 7 7 6 7 7 7 6 7 7 6 7 7 6 7 7 6 7 6 7 6 7 7 6 7 6 7 6 7 6 7 6 7 6 6 7 6 7 6 6 7 6 7 6 6 7 6 6 7 6 6 6 7 6 6 6 7 6 6 6 7 6 6 6 6 6 7 6 6 6 6 6 6 6 7 6 6 6 6 6 6 6 6 6 6 6 6 6 6 6 6 5 6 6 6 6 6 6 6 5 6 6 6 6 6 5 6 6 6 5 6 6 6 5 6 6 5 6 6 6 5 6 6 5 6 6 6 5 6 6 5 6 6 5 6 5 6 6 5 6 5 6 6 5 6 5 6 5 …
0010_1 38 27 0	000000E+00 25352 5 4 7 7 0 7 0 7 0 7 0 7 0 7 7 0 7 0 7 0 7 7 0 7 7 0 7 7 7 0 7 7 7 7 7 7 7 7 7 7 7 6 7 7 7 6 7 6 7 7 6 7 6 7 6 7 6 7 6 6 7 6 6 7 6 6 7 6 6 6 7 6 6 6 6 6 6 7 6 6 6 6 6 6 6 6 6 6 6 6 6 6 6 6 6 6 6 6 6 6 6 6 6 6 5 6 6 6 6 6 6 6 6 6 5 6 6 6 6 6 6 5 6 6 6 6 6 5 6 6 6 5 6 6 6 6 5 6 6 6 5 6 6 5 6 6 5 6 5 6 6 5 6 5 6 6 5 6 5 6 5 6 5 6 5 6 5 6 5 5 6 5 6 5 5 6 5 5 6 5 5 6 5 5 5 6 5 5 5 5 5 …
0011_1 37 18 0	000000E+00 40272 5 7 7 0 7 7 7 7 0 7 7 7 0 7 7 7 7 7 7 7 0 7 7 7 7 7 7 6 7 7 7 7 7 7 7 6 7 7 7 6 7 7 6 7 7 6 7 7 6 7 6 7 7 6 7 6 7 6 7 6 7 6 7 6 6 7 6 7 6 6 7 6 6 7 6 6 7 6 6 7 6 6 6 7 6 6 6 7 6 6 6 6 6 7 6 6 6 6 6 6 7 6 6 6 6 6 6 6 6 6 6 6 6 6 6 6 6 6 6 6 6 6 6 6 6 6 6 6 6 6 6 6 6 6 6 6 6 5 6 6 6 6 6 6 6 5 6 6 6 6 6 6 5 6 6 6 6 5 6 6 6 6 5 6 6 6 6 5 6 6 6 5 6 6 6 5 6 6 6 6 5 6 6 5 6 6 6 5 6 6 5 …
0013_1 68 11 0	000000E+00 37013 6 7 7 7 7 7 7 7 7 7 7 7 7 7 7 7 7 7 7 7 6 7 7 7 7 7 7 6 7 7 7 7 6 7 7 6 7 7 6 7 7 6 7 6 7 6 7 6 7 6 6 7 6 6 6 7 6 6 6 6 6 7 6 6 6 6 6 6 6 6 6 6 6 6 6 6 7 6 6 6 6 6 6 6 6 5 6 6 6 6 6 6 6 6 6 6 6 6 6 6 6 6 5 6 6 6 6 6 6 6 5 6 6 6 6 6 6 5 6 6 6 6 5 6 6 6 6 6 5 6 6 6 5 6 6 6 5 6 6 6 5 6 6 6 5 6 6 5 6 6 5 6 6 5 6 6 5 6 6 5 6 6 5 6 5 6 6 5 6 5 6 5 6 5 5 5 5 4 5 4 4 5 4 4 5 4 4 5 4 5 4 …
0014_1 60 23 0	000000E+00 36186 6 0 7 0 7 0 7 0 7 0 7 0 7 0 7 0 7 7 0 7 7 0 7 7 0 7 7 7 0 7 7 7 7 7 7 7 7 7 7 7 7 7 6 7 7 7 6 7 7 6 7 7 6 7 6 7 6 7 6 7 6 7 6 7 6 6 7 6 7 6 6 7 6 6 6 7 6 6 6 6 7 6 6 6 6 6 7 6 6 6 6 6 6 6 6 6 6 6 6 6 6 6 6 6 6 6 6 6 6 6 6 6 5 6 6 6 6 6 6 5 6 6 6 6 6 5 6 6 5 6 6 5 6 6 5 6 5 6 6 5 6 5 5 6 5 6 5 6 5 5 6 5 6 5 5 6 5 5 6 5 5 5 6 5 5 5 6 5 5 5 6 5 5 5 5 6 5 5 5 5 6 5 5 5 5 5 5 6 5 5 5 …
0015_1 59 22 0	000000E+00 45478 6 7 7 0 7 0 7 7 0 7 0 7 0 7 7 0 7 0 7 0 7 7 0 7 0 7 7 0 7 7 0 7 7 0 7 7 0 7 7 0 7 7 7 0 7 7 7 7 0 7 7 7 7 7 7 7 0 7 7 7 7 7 6 7 7 7 7 6 7 6 7 7 6 7 6 7 6 7 6 6 7 6 6 7 6 6 6 7 6 6 6 6 7 6 6 6 6 6 6 6 7 6 6 6 6 6 6 6 6 6 6 6 6 6 6 6 6 6 6 6 6 6 6 6 6 5 6 6 6 6 6 6 6 6 6 6 5 6 6 6 6 6 6 5 6 6 6 6 6 6 5 6 6 6 6 6 5 6 6 6 6 6 5 6 6 6 6 6 5 6 6 6 6 6 5 6 6 6 5 6 6 6 5 6 6 5 6 6 5 6 5 …
0016_1 61 20 0	000000E+00 39383 5 4 6 0 7 0 7 0 0 7 0 7 0 0 7 0 7 0 7 0 7 0 7 7 0 7 0 7 7 0 7 0 7 7 0 7 7 7 0 7 7 7 7 0 7 7 7 7 7 7 7 7 7 7 7 7 7 7 7 7 7 7 6 7 7 7 7 6 7 7 7 6 7 7 6 7 7 6 7 6 7 7 6 7 6 7 6 7 6 7 6 7 6 7 6 6 7 6 6 7 6 7 6 6 7 6 6 7 6 6 6 7 6 6 6 6 7 6 6 6 6 7 6 6 6 6 6 7 6 6 6 6 6 6 6 6 6 6 6 6 6 6 6 6 6 6 6 6 6 6 6 6 6 6 6 6 6 6 6 6 6 5 6 6 6 6 6 6 5 6 6 6 6 6 5 6 6 6 6 5 6 6 6 5 6 6 6 5 6 6 6 …
0018_1 81 19 0	000000E+00 44289 7 7 7 6 7 7 7 7 7 7 7 7 7 7 7 7 7 7 7 7 7 7 7 7 7 7 7 7 7 6 7 7 7 7 7 7 6 7 7 7 7 6 7 7 6 7 7 7 6 7 6 7 7 6 7 6 7 6 6 7 6 6 7 6 6 6 6 7 6 6 6 6 6 7 6 6 6 6 6 6 6 6 6 6 6 6 6 6 6 6 6 6 6 6 6 6 6 6 6 6 6 6 6 6 6 6 6 6 6 5 6 6 6 6 6 6 6 5 6 6 6 6 6 5 6 6 6 6 5 6 6 6 5 6 6 6 5 6 6 6 5 6 6 5 6 6 5 6 6 5 6 6 5 6 5 6 6 5 6 5 6 6 5 6 5 6 5 6 5 6 5 5 6 5 6 5 6 5 5 6 5 5 6 5 5 6 5 5 6 5 5 …
0019_1 28 22 0	000000E+00 37170 7 0 7 0 7 0 7 7 0 7 0 7 0 7 0 7 7 0 7 7 0 7 7 7 0 7 7 7 7 7 7 7 7 7 7 7 7 6 7 7 6 7 6 7 6 7 6 6 7 6 6 7 6 6 6 7 6 6 6 7 6 6 6 6 7 6 6 6 6 6 6 7 6 6 6 6 6 6 6 7 6 6 6 6 6 6 6 6 6 6 6 6 6 7 6 6 6 6 6 6 6 6 6 6 6 6 6 6 6 5 6 6 6 6 6 6 6 6 6 6 6 6 6 6 5 6 6 6 6 6 6 6 6 5 6 6 6 6 6 6 6 5 6 6 6 6 6 6 5 6 6 6 6 5 6 6 6 6 5 6 6 6 6 5 6 6 6 6 5 6 6 6 5 6 6 5 6 6 6 5 6 6 6 5 6 6 5 6 6 5 6 …
0020_1 47 23 0	000000E+00 36488 6 7 0 7 7 0 7 0 7 0 7 7 0 7 0 7 7 0 7 0 7 7 0 7 0 7 7 0 7 7 0 7 7 0 7 7 7 0 7 7 7 7 7 0 7 7 7 7 7 7 7 7 7 6 7 7 7 7 7 6 7 7 6 7 7 6 7 6 7 6 6 7 6 6 7 6 6 7 6 6 6 7 6 6 6 7 6 6 6 6 7 6 6 6 6 6 7 6 6 6 6 6 6 6 6 7 6 6 6 6 6 6 6 6 6 6 6 6 6 6 6 6 6 6 6 6 6 6 6 6 6 6 6 6 6 6 6 6 5 6 6 6 6 6 6 6 6 5 6 6 6 6 6 6 5 6 6 6 6 6 5 6 6 6 6 5 6 6 6 5 6 6 6 5 6 6 6 5 6 6 5 6 6 5 6 6 5 6 6 5 6 …
0021_1 71 8 0	000000E+00 25761 6 7 7 7 0 7 7 7 0 7 7 7 0 7 7 7 0 7 7 7 0 7 7 7 0 7 7 7 7 0 7 7 7 7 0 7 7 7 7 7 7 0 7 7 7 7 7 7 7 6 7 7 7 6 7 7 6 7 6 7 6 7 6 7 6 7 6 7 6 7 6 6 7 6 6 7 6 6 7 6 6 6 7 6 6 6 7 6 6 6 6 7 6 6 6 6 6 7 6 6 6 6 6 6 7 6 6 6 6 6 6 6 6 6 6 6 6 6 6 6 6 6 6 6 6 6 6 6 6 6 6 6 6 6 6 6 6 6 6 6 6 6 6 6 5 6 6 6 6 6 6 6 6 5 6 6 6 6 6 5 6 6 6 6 5 6 6 6 6 5 6 6 6 6 5 6 6 5 6 6 6 5 6 6 5 6 6 6 5 6 6 …
0022_1 50 28 0	000000E+00 28779 6 0 7 7 0 7 7 0 7 7 7 0 7 7 7 7 7 0 7 7 7 7 7 7 7 7 7 7 7 7 6 7 7 7 7 7 6 7 7 7 6 7 7 7 6 7 7 6 7 7 6 7 6 7 7 6 7 6 7 6 7 6 7 6 7 6 7 6 7 6 7 6 6 7 6 7 6 7 6 6 7 6 6 7 6 7 6 6 7 6 6 7 6 6 6 7 6 6 7 6 6 6 7 6 6 6 7 6 6 6 6 7 6 6 6 6 6 6 6 7 6 6 6 6 6 6 6 6 6 6 6 6 6 6 6 6 6 6 6 6 6 6 6 6 6 6 6 6 6 6 6 6 6 6 6 6 5 6 6 6 6 6 6 6 6 5 6 6 6 6 6 6 6 5 6 6 6 6 6 6 5 6 6 6 6 6 5 6 6 6 6 …
0023_1 47 20 0	000000E+00 36203 6 7 7 0 7 7 7 7 0 7 7 7 7 7 0 7 7 7 7 7 7 7 7 7 7 7 7 7 7 7 7 6 7 7 7 7 7 6 7 7 7 6 7 7 7 6 7 7 6 7 7 6 7 7 6 7 6 7 6 7 7 6 7 6 7 6 7 6 6 7 6 7 6 7 6 6 7 6 7 6 6 7 6 6 7 6 6 7 6 6 6 7 6 6 7 6 6 6 7 6 6 6 6 7 6 6 6 6 7 6 6 6 6 6 6 7 6 6 6 6 6 6 6 6 6 6 6 6 6 7 6 6 6 6 6 6 6 6 6 6 6 6 5 6 6 6 6 6 6 6 6 6 6 6 6 5 6 6 6 6 6 5 6 6 6 6 5 6 6 6 5 6 6 6 5 6 6 6 5 6 6 6 5 6 6 5 6 6 5 6 6 …
0024_1 80 19 0	000000E+00 53808 6 7 6 7 7 7 7 7 7 7 0 7 7 7 7 7 7 0 7 7 7 7 0 7 7 7 7 0 7 7 7 7 0 7 7 7 7 7 7 7 7 7 7 7 7 7 7 7 7 6 7 7 7 6 7 7 6 7 7 6 7 6 7 7 6 7 6 7 6 7 6 6 7 6 7 6 7 6 6 7 6 7 6 6 7 6 6 7 6 6 7 6 6 6 7 6 6 6 7 6 6 6 7 6 6 6 6 6 7 6 6 6 6 6 6 6 6 7 6 6 6 6 6 6 6 6 6 6 5 6 6 6 6 6 6 6 6 6 5 6 6 6 6 5 6 6 6 6 5 6 6 6 5 6 6 5 6 6 5 6 6 6 5 6 6 5 6 5 6 6 5 6 5 6 6 5 6 5 6 5 6 6 5 6 5 6 5 6 5 6 6 …
0025_1 44 13 0	000000E+00 46918 6 7 0 7 7 7 7 0 7 7 7 7 0 7 7 7 7 7 7 7 7 7 0 7 7 7 7 7 7 7 7 7 7 7 6 7 7 7 7 7 7 7 6 7 7 7 7 6 7 7 7 6 7 7 6 7 6 7 7 6 7 6 7 6 7 6 7 6 7 6 7 6 7 6 6 7 6 7 6 6 6 7 6 6 7 6 6 6 6 7 6 6 6 6 6 6 6 6 6 6 6 6 6 6 6 6 6 6 6 6 6 6 6 6 6 6 6 6 5 6 6 6 6 6 6 6 5 6 6 6 6 6 5 6 6 6 6 5 6 6 6 5 6 6 6 5 6 6 6 5 6 6 6 5 6 6 5 6 6 5 6 6 5 6 6 5 6 6 5 6 5 6 6 5 6 5 6 6 5 6 5 6 5 6 5 6 5 6 5 6 6 …
0027_1 56 13 0	000000E+00 38391 6 0 7 0 7 0 7 0 0 7 7 0 7 0 7 0 7 7 0 7 7 0 7 7 7 0 7 7 7 7 7 0 7 7 7 7 7 7 7 7 7 7 7 7 7 7 6 7 7 7 7 6 7 7 7 7 6 7 7 6 7 7 6 7 7 6 7 7 6 7 7 6 7 6 7 7 6 7 6 7 6 7 6 6 7 6 7 6 6 6 7 6 6 7 6 6 6 6 7 6 6 6 6 6 7 6 6 6 6 6 6 6 6 6 6 6 6 6 6 6 6 6 6 6 6 6 6 6 6 6 6 5 6 6 6 6 6 6 6 5 6 6 6 6 6 5 6 6 6 6 5 6 6 6 5 6 6 6 5 6 6 6 5 6 6 5 6 6 6 5 6 6 5 6 6 5 6 6 5 6 6 5 6 6 5 6 6 5 6 6 5 …
0028_1 51 24 0	000000E+00 31549 7 7 0 7 0 7 0 7 0 0 7 0 7 0 7 0 7 0 7 0 7 7 0 7 7 0 7 7 7 7 0 7 7 7 7 7 7 7 7 7 7 7 7 7 7 6 7 7 7 7 6 7 7 7 6 7 7 6 7 7 6 7 6 7 6 7 6 7 6 7 6 6 7 6 6 7 6 6 6 7 6 6 6 6 7 6 6 6 6 7 6 6 6 6 7 6 6 6 6 6 6 7 6 6 6 6 6 6 6 6 6 7 6 6 6 6 6 6 6 6 6 6 6 6 6 6 6 6 6 6 6 6 6 6 6 6 6 6 6 6 6 6 6 6 5 6 6 6 6 6 6 6 6 6 5 6 6 6 6 6 5 6 6 6 6 6 5 6 6 6 6 5 6 6 6 5 6 6 6 5 6 6 6 5 6 6 6 5 6 6 5 …
0029_1 41 34 0	000000E+00 34387 5 4 6 0 7 7 0 7 0 0 7 0 7 0 7 7 0 7 0 7 0 7 7 0 7 7 0 7 7 0 7 7 7 7 0 7 7 7 7 7 7 7 7 6 7 7 7 7 6 7 7 6 7 7 6 7 6 7 6 7 6 7 6 7 6 6 7 6 7 6 6 7 6 6 7 6 6 7 6 6 6 7 6 6 6 6 7 6 6 6 6 7 6 6 6 6 6 6 7 6 6 6 6 6 6 6 6 6 6 6 6 6 6 6 6 7 6 6 5 6 6 6 6 6 6 6 6 6 6 6 6 6 6 6 6 6 5 6 6 6 6 6 6 5 6 6 6 6 6 5 6 6 6 6 5 6 6 6 5 6 6 6 5 6 6 5 6 6 5 6 6 5 6 6 5 6 5 6 6 5 6 5 6 5 6 5 6 5 6 5 6 …
0030_1 45 21 0	000000E+00 40295 6 7 7 0 7 7 7 0 7 7 7 0 7 7 7 0 7 7 7 7 7 0 7 7 7 7 7 7 7 7 0 7 7 7 7 7 7 7 7 7 7 7 7 7 7 7 6 7 7 7 7 7 6 7 7 7 6 7 7 7 6 7 7 6 7 6 7 7 6 7 6 7 7 6 7 6 7 6 6 7 6 7 6 7 6 6 7 6 6 7 6 6 7 6 6 6 7 6 6 6 7 6 6 6 6 7 6 6 6 6 6 6 6 6 6 6 6 7 6 6 6 6 6 6 6 6 6 6 6 6 5 6 6 6 6 6 6 6 6 6 6 6 6 6 5 6 6 6 6 6 6 6 5 6 6 6 6 6 6 5 6 6 6 6 6 5 6 6 6 6 6 5 6 6 6 5 6 6 6 6 5 6 6 6 5 6 6 6 5 6 6 …
0031_1 49 30 0	000000E+00 38568 5 4 4 4 4 4 6 7 0 0 7 0 0 7 0 0 7 0 0 7 0 0 7 0 0 7 0 0 7 0 7 0 7 0 0 7 0 7 0 7 0 7 0 7 7 0 7 7 7 7 7 7 7 7 7 7 7 7 7 7 6 7 7 7 6 7 7 6 7 6 7 6 7 6 6 7 6 6 7 6 6 7 6 6 6 6 7 6 6 6 6 6 6 7 6 6 6 6 6 6 6 6 6 6 6 6 6 6 6 6 6 6 6 6 6 5 6 6 6 6 6 5 6 6 6 6 6 5 6 6 6 5 6 6 6 5 6 6 6 5 6 6 5 6 6 5 6 6 5 6 6 5 6 5 6 6 5 6 5 6 6 5 6 5 6 5 6 6 5 6 5 6 5 6 5 6 5 6 5 6 5 5 6 5 6 5 6 5 5 6 5 …
0032_1 58 33 0	000000E+00 38538 6 7 7 7 7 7 7 7 7 7 7 0 7 7 7 7 7 7 7 6 7 7 7 7 7 7 6 7 7 7 6 7 7 6 7 7 6 7 6 7 7 6 7 6 7 7 6 7 6 7 6 7 6 7 6 7 6 7 6 7 6 7 6 6 7 6 7 6 6 7 6 7 6 7 6 6 7 6 6 7 6 6 7 6 6 7 6 6 7 6 6 6 7 6 6 6 6 7 6 6 6 6 6 7 6 6 6 6 6 6 6 6 6 6 6 6 6 6 6 6 6 6 6 6 6 6 6 6 5 6 6 6 6 6 6 6 6 6 6 5 6 6 6 6 6 6 5 6 6 6 6 6 5 6 6 6 6 5 6 6 6 6 5 6 6 6 6 5 6 6 6 5 6 6 6 5 6 6 6 5 6 6 6 5 6 6 5 6 6 6 5 …
0033_1 55 8 0	000000E+00 33758 5 4 4 4 4 4 4 4 5 4 4 0 7 0 0 0 0 7 0 0 0 7 0 0 0 7 0 0 7 0 0 7 0 0 7 0 0 7 0 7 0 7 0 0 7 0 7 7 0 7 0 7 0 7 7 0 7 7 0 7 7 7 7 0 7 7 7 7 7 7 7 7 7 6 7 7 7 6 7 7 7 6 7 6 7 7 6 7 6 7 6 7 6 6 7 6 7 6 6 7 6 6 7 6 6 7 6 6 6 6 7 6 6 6 6 7 6 6 6 6 6 6 7 6 6 6 6 6 6 6 6 6 6 6 6 7 6 6 6 6 6 6 6 6 6 6 6 5 6 6 6 6 6 6 6 6 6 6 6 6 6 5 6 6 6 6 6 6 5 6 6 6 6 6 6 5 6 6 6 6 5 6 6 6 6 5 6 6 6 6 5 …
0034_1 90 32 0	000000E+00 45444 5 4 6 6 7 0 7 7 0 7 0 7 0 7 0 7 0 7 7 0 7 0 7 7 0 7 0 7 7 0 7 7 7 0 7 7 7 0 7 7 7 7 7 0 7 7 7 7 7 7 7 6 7 7 7 7 7 6 7 7 6 7 7 6 7 6 7 7 6 7 6 7 6 6 7 6 7 6 6 7 6 6 7 6 6 6 7 6 6 7 6 6 6 7 6 6 6 7 6 6 6 6 7 6 6 6 6 6 7 6 6 6 6 6 6 7 6 6 6 6 6 6 6 6 7 6 6 6 6 6 6 6 6 6 6 6 6 6 6 6 6 6 6 6 6 6 6 6 6 6 6 6 6 5 6 6 6 6 6 6 6 6 5 6 6 6 6 6 5 6 6 6 6 5 6 6 6 6 5 6 6 6 5 6 6 5 6 6 5 6 6 …
0035_1 48 21 0	000000E+00 39809 6 7 7 0 7 7 7 7 7 0 7 7 7 7 7 0 7 7 7 7 7 7 7 7 7 7 7 7 7 7 7 7 7 7 7 6 7 7 7 6 7 7 7 6 7 7 6 7 7 6 7 6 7 7 6 7 7 6 7 6 7 6 7 7 6 7 6 7 6 7 6 7 6 6 7 6 7 6 7 6 6 7 6 6 7 6 7 6 6 7 6 6 6 7 6 6 6 7 6 6 6 7 6 6 6 7 6 6 6 6 6 7 6 6 6 6 6 6 7 6 6 6 6 6 6 6 6 6 6 6 6 6 6 6 6 6 6 6 6 6 6 6 6 6 6 6 6 6 6 6 6 5 6 6 6 6 6 6 6 6 5 6 6 6 6 6 5 6 6 6 6 6 5 6 6 6 5 6 6 6 5 6 6 6 5 6 6 6 5 6 6 …
0036_1 60 12 0	000000E+00 32504 5 7 7 0 7 0 7 0 7 0 7 0 7 7 0 7 0 7 7 7 0 7 7 7 7 0 7 7 7 7 6 7 7 7 7 7 6 7 7 7 6 7 7 6 7 6 7 7 6 7 6 7 6 7 6 7 6 7 6 7 6 7 6 6 7 6 7 6 6 7 6 6 7 6 6 6 7 6 6 6 7 6 6 6 6 7 6 6 6 6 6 6 6 7 5 7 6 6 6 6 6 6 6 6 6 6 5 7 5 6 6 6 6 6 6 6 6 5 6 6 6 6 5 6 6 6 6 5 6 6 6 5 6 6 5 6 5 6 6 5 6 6 5 6 5 6 6 5 6 5 6 5 6 5 6 5 6 5 6 5 6 5 5 6 5 5 6 5 6 5 5 5 6 5 5 6 5 5 5 6 5 5 5 5 5 6 5 5 5 5 5 …
0037_1 46 17 0	000000E+00 34487 6 7 7 7 0 7 7 7 7 7 7 7 7 7 7 7 6 7 7 7 7 7 7 6 7 7 7 6 7 7 7 6 7 7 7 6 7 7 6 7 7 6 7 6 7 7 6 7 6 7 6 7 6 7 7 6 7 6 7 6 7 6 7 6 7 6 7 6 7 6 7 6 6 7 6 7 6 7 6 7 6 6 7 6 7 6 6 7 6 7 6 6 7 6 6 7 6 6 7 6 6 7 6 6 7 6 6 6 7 6 6 6 6 7 6 6 6 7 6 6 6 6 6 7 6 6 6 6 6 6 7 6 6 6 6 6 6 6 6 6 7 6 6 6 6 6 6 6 6 6 6 6 6 6 6 6 6 6 6 7 6 6 6 6 6 6 6 6 6 6 6 6 6 6 6 6 6 5 6 6 6 6 6 6 6 6 6 6 6 6 5 …
0038_1 34 18 0	000000E+00 32031 6 7 0 7 7 0 7 7 0 7 7 0 7 7 7 0 7 7 7 7 7 7 7 7 7 7 7 7 6 7 7 7 6 7 7 6 7 7 6 7 6 7 7 6 7 6 7 6 6 7 6 7 6 7 6 7 6 6 7 6 7 6 6 7 6 6 7 6 6 7 6 6 7 6 6 6 7 6 6 6 6 6 7 6 6 6 6 6 6 6 6 6 7 5 6 7 6 6 6 6 6 6 6 6 6 6 6 6 6 6 6 6 6 6 6 6 6 5 6 7 6 5 6 6 6 6 6 6 6 6 6 6 6 6 6 6 5 6 6 6 6 6 6 6 6 6 6 5 6 6 6 6 6 6 6 5 6 6 6 6 6 6 6 5 6 6 6 6 6 5 6 6 6 6 6 5 6 6 6 6 5 6 6 6 6 6 5 6 6 6 6 …
0039_1 39 31 0	000000E+00 37479 5 4 7 0 7 0 7 0 0 7 0 0 7 0 7 0 0 7 0 7 0 7 0 7 0 0 7 0 7 0 7 0 7 7 0 7 0 7 0 7 7 0 7 7 0 7 7 7 0 7 7 7 7 7 7 7 7 7 7 7 7 7 7 7 6 7 7 6 7 7 6 7 6 7 6 7 6 7 6 7 6 6 7 6 6 7 6 6 6 6 7 6 6 6 6 6 7 6 6 6 6 6 6 7 6 6 6 6 6 6 6 6 6 7 6 6 6 6 6 6 6 6 6 6 6 6 6 6 6 6 6 6 6 6 6 6 5 6 6 6 6 6 6 6 6 6 5 6 6 6 6 6 6 5 6 6 6 6 6 5 6 6 6 6 5 6 6 6 6 5 6 6 6 5 6 6 5 6 6 5 6 6 6 5 6 6 5 6 5 6 6 …
0040_1 33 10 0	000000E+00 19096 5 7 0 0 7 0 7 0 7 0 7 7 0 7 0 7 7 0 7 0 7 7 7 0 7 7 7 0 7 7 7 7 7 7 7 7 7 7 7 6 7 7 7 6 7 7 6 7 6 7 7 6 7 6 7 6 7 6 6 7 6 7 6 6 7 6 6 7 6 6 6 7 6 6 6 6 7 6 6 6 6 7 6 6 6 6 6 6 6 6 6 6 7 6 6 6 6 6 6 6 6 6 6 6 6 6 6 6 6 5 6 6 6 6 6 6 6 6 6 6 6 5 6 6 6 6 6 6 5 6 6 6 6 5 6 6 6 6 5 6 6 6 6 5 6 6 6 6 5 6 6 6 5 6 6 5 6 6 6 5 6 6 6 5 6 6 5 6 6 5 6 5 6 6 5 6 6 5 6 5 6 6 5 6 5 6 5 6 6 5 6 …
0041_1 78 22 0	000000E+00 28188 6 7 6 7 7 7 7 7 7 7 7 7 7 7 7 7 7 7 7 7 7 7 7 7 7 7 7 6 7 7 7 7 7 6 7 7 7 7 6 7 7 7 6 7 7 7 6 7 7 6 7 7 7 6 7 6 7 7 6 7 7 6 7 7 6 7 6 7 6 7 7 6 7 6 7 6 7 6 7 6 7 6 7 6 7 6 7 6 6 7 6 7 6 7 6 6 7 6 7 6 6 7 6 7 6 6 7 6 6 7 6 6 7 6 6 7 6 6 7 6 6 7 6 6 7 6 6 6 7 6 6 6 7 6 6 6 7 6 6 6 6 7 6 6 6 6 7 6 6 6 6 6 7 6 6 6 6 6 6 6 6 6 7 6 6 6 6 6 6 6 6 6 6 6 6 6 6 6 6 6 6 6 6 6 6 6 6 6 6 6 6 …
0042_1 66 17 0	000000E+00 36712 6 7 0 7 7 0 7 0 7 0 7 7 0 7 0 7 0 7 7 0 7 7 0 7 7 0 7 7 0 7 7 7 7 0 7 7 7 7 7 7 0 7 7 7 7 7 6 7 7 7 7 7 7 7 6 7 7 7 7 6 7 7 7 6 7 7 6 7 7 6 7 7 6 7 6 7 7 6 7 6 7 6 7 6 7 6 7 6 7 6 7 6 7 6 6 7 6 7 6 6 7 6 6 7 6 6 7 6 6 6 7 6 6 6 7 6 6 6 7 6 6 6 6 7 6 6 6 6 7 6 6 6 6 6 6 6 7 6 6 6 6 6 6 6 6 6 6 6 6 6 6 6 6 6 6 6 6 6 6 6 6 6 6 6 6 6 6 6 6 6 6 5 6 6 6 6 6 6 5 6 6 6 6 5 6 6 6 5 6 6 6 …
0043_1 69 27 0	000000E+00 44487 6 7 0 7 7 0 7 7 0 7 7 7 0 7 7 7 7 0 7 7 7 7 7 7 7 7 0 7 6 0 7 6 7 7 7 7 7 7 7 7 7 6 7 7 7 7 6 7 7 7 6 7 7 7 6 7 6 7 7 6 7 6 7 7 6 7 6 7 6 7 6 7 6 7 6 6 7 6 7 6 6 7 6 7 6 6 7 6 6 7 6 6 7 6 6 6 7 6 6 6 7 6 6 6 6 7 6 6 6 6 6 7 6 6 6 6 6 7 6 6 6 6 6 6 6 6 6 6 6 7 6 6 6 6 6 6 6 6 6 6 6 6 6 6 6 6 6 6 5 6 6 6 6 6 6 6 6 6 6 6 5 6 6 6 6 5 6 6 6 5 6 6 6 5 6 6 6 5 6 6 5 6 6 5 6 6 5 6 5 6 6 …
0044_1 41 49 0	000000E+00 32478 6 7 7 7 7 7 7 7 7 6 7 7 7 7 7 7 7 6 7 7 7 6 7 7 6 7 7 6 7 7 6 7 6 7 6 7 6 7 6 7 6 6 7 6 7 6 6 7 6 6 6 7 6 6 6 6 7 6 6 6 6 7 6 6 6 6 6 6 6 7 6 6 6 6 6 6 6 6 6 6 6 7 6 6 6 6 6 6 6 6 6 6 6 6 6 6 6 6 6 6 6 6 6 6 6 6 5 6 6 6 6 6 6 6 6 6 6 6 6 6 5 6 6 6 6 6 6 6 6 6 5 6 6 6 6 6 6 6 5 6 6 6 6 6 5 6 6 6 6 6 5 6 6 6 6 5 6 6 6 6 5 6 6 6 5 6 6 6 6 5 6 6 5 6 6 6 5 6 6 5 6 6 5 6 6 5 6 6 5 6 6 …
0045_1 48 23 0	000000E+00 37819 5 4 5 0 0 7 0 0 0 0 0 7 0 0 7 0 0 7 0 7 0 0 7 0 7 7 0 7 0 7 7 0 7 7 0 7 7 7 7 0 7 7 7 7 7 7 7 7 7 7 7 7 7 7 7 6 7 7 7 6 7 7 7 6 7 7 6 7 7 6 7 6 7 6 7 7 6 7 6 7 6 7 6 7 6 6 7 6 7 6 6 7 6 7 6 6 6 7 6 6 7 6 6 6 7 6 6 6 7 6 6 6 6 7 6 6 6 6 6 6 7 6 6 6 6 6 6 6 6 6 6 6 6 6 6 6 6 6 6 6 6 6 6 6 6 6 6 6 5 6 6 6 6 6 6 6 5 6 6 6 6 6 5 6 6 6 6 5 6 6 6 6 5 6 6 6 5 6 6 5 6 6 6 5 6 6 5 6 6 5 6 …
0046_1 61 26 0	000000E+00 36218 7 6 7 7 7 7 7 7 7 7 7 7 7 7 7 7 7 7 7 7 7 7 7 7 7 7 7 7 6 7 7 7 7 7 7 7 7 6 7 7 7 7 7 6 7 7 7 7 6 7 7 7 6 7 7 7 6 7 7 6 7 7 6 7 7 6 7 6 7 7 6 7 6 7 7 6 7 6 7 6 7 6 7 6 7 6 7 6 6 7 6 7 6 6 7 6 6 7 6 6 7 6 6 6 7 6 6 7 6 6 6 6 7 6 6 6 6 7 6 6 6 6 6 7 6 6 6 6 6 6 6 6 6 7 6 6 6 6 6 6 6 6 6 6 6 6 6 6 6 6 6 6 6 6 6 6 6 6 6 6 6 6 6 6 5 6 6 6 6 6 6 6 6 6 6 5 6 6 6 6 6 6 6 5 6 6 6 6 6 6 5 …
0047_1 46 23 0	000000E+00 39916 5 4 4 4 4 4 4 4 5 4 6 0 0 0 0 0 0 0 0 0 0 0 7 0 0 0 7 0 0 7 0 0 7 0 7 0 7 0 7 0 7 7 0 7 7 7 7 0 7 7 7 7 7 7 7 7 7 7 7 6 7 7 7 6 7 7 7 6 7 6 7 7 6 7 6 7 6 7 6 6 7 6 6 7 6 6 7 6 6 6 7 6 6 6 6 7 6 6 6 6 6 6 6 7 6 6 6 6 6 6 6 6 6 6 6 6 6 6 6 6 7 6 6 6 5 6 6 6 6 6 6 6 6 6 6 6 6 6 6 6 6 6 6 6 5 6 6 6 6 6 6 6 6 6 5 6 6 6 6 6 6 6 6 5 6 6 6 6 6 6 5 6 6 6 6 6 6 5 6 6 6 6 6 5 6 6 6 6 6 5 6 …
0049_1 40 28 0	000000E+00 30972 6 0 7 0 7 0 7 0 7 7 0 7 0 7 7 0 7 7 0 7 7 0 7 7 7 0 7 7 7 7 7 7 7 7 7 7 7 7 6 7 7 7 6 7 7 6 7 7 6 7 6 7 6 7 6 7 6 7 6 7 6 7 6 6 7 6 7 6 6 7 6 6 7 6 6 7 6 6 7 6 6 6 7 6 6 6 6 7 6 6 6 6 7 6 6 6 6 6 7 6 6 6 6 6 6 6 6 6 7 6 6 6 6 6 6 6 6 6 6 6 6 6 6 6 6 6 6 6 6 6 6 6 6 6 6 6 6 6 6 5 6 6 6 6 6 6 6 6 6 5 6 6 6 6 6 6 6 5 6 6 6 6 6 5 6 6 6 6 6 5 6 6 6 6 5 6 6 6 5 6 6 6 5 6 6 6 5 6 6 6 5 …
0050_1 58 29 0	000000E+00 30349 7 0 7 0 7 7 0 7 0 7 7 7 0 7 7 0 7 7 7 0 7 7 7 7 0 7 7 7 7 7 0 7 7 7 7 7 7 7 7 7 7 7 7 7 7 7 7 6 7 7 7 7 7 6 7 7 7 6 7 7 6 7 7 6 7 6 7 7 6 7 6 7 7 6 7 6 7 6 7 7 6 7 6 7 6 6 7 6 7 6 6 7 6 7 6 6 7 6 6 6 7 6 6 6 7 6 6 6 7 6 6 6 6 7 6 6 6 6 6 6 7 6 6 6 6 6 6 6 6 6 6 6 6 6 6 6 6 6 6 6 6 6 6 6 6 6 6 6 6 6 6 6 5 6 6 6 6 6 6 5 6 6 6 6 5 6 6 6 6 5 6 6 6 5 6 6 5 6 6 5 6 6 5 6 6 5 6 6 5 6 5 …
0056_1 83 21 0	000000E+00 45753 0 7 7 0 7 7 7 0 7 7 7 0 7 7 7 7 7 0 7 7 7 7 7 7 7 7 7 7 7 6 7 7 7 7 7 7 6 7 7 7 7 6 7 7 7 7 6 7 7 6 7 7 7 6 7 7 7 6 7 6 7 7 6 7 7 6 7 6 7 6 7 6 7 6 7 6 7 6 7 6 7 6 7 6 6 7 6 7 6 6 7 6 6 7 6 6 7 6 6 6 7 6 6 6 7 6 6 6 6 6 7 6 6 6 6 6 6 7 6 6 6 6 6 6 6 6 6 7 6 6 6 6 6 6 6 6 6 6 6 6 6 6 6 6 6 6 6 6 6 6 6 6 5 6 6 6 6 6 6 6 6 6 6 6 5 6 6 6 6 6 6 6 5 6 6 6 6 5 6 6 6 6 5 6 6 6 5 6 6 5 6 …
0057_1 53 23 0	000000E+00 18559 5 4 5 4 5 5 5 6 0 0 0 0 7 0 0 7 0 7 0 0 7 0 7 0 7 0 7 7 0 7 0 7 7 7 0 7 7 7 0 7 7 7 7 7 7 7 7 7 7 7 7 7 7 7 7 7 6 7 7 7 7 6 7 7 6 7 7 6 7 6 7 6 7 6 6 7 6 7 6 6 7 6 7 6 6 7 6 6 7 6 6 7 6 6 7 6 6 7 6 6 7 6 6 7 6 6 7 6 6 6 6 7 6 6 6 7 6 6 6 6 6 7 6 6 6 6 6 7 6 6 6 6 6 6 6 7 6 6 6 6 6 6 6 6 7 6 6 6 6 6 6 6 6 6 6 6 7 6 6 6 6 6 6 6 6 6 6 6 6 6 6 6 6 7 6 6 6 6 6 6 6 6 6 6 6 6 6 6 6 6 6 …
0058_1 67 19 0	000000E+00 25352 6 5 7 0 7 7 0 7 7 7 7 7 7 7 7 7 7 7 7 6 7 7 7 7 6 7 7 6 7 7 6 7 6 7 6 7 7 6 7 6 7 6 7 6 7 6 7 7 6 7 6 7 6 7 6 6 7 6 7 6 6 7 6 7 6 6 7 6 6 7 6 6 7 6 6 7 6 6 7 6 6 6 7 6 6 6 7 6 6 6 6 6 6 6 6 6 6 7 6 6 6 6 6 6 6 6 6 6 6 6 6 6 6 6 6 6 6 7 6 6 6 6 6 6 6 6 6 6 6 6 6 6 6 6 6 6 6 6 5 6 6 6 6 6 6 6 6 6 5 6 6 6 6 6 6 6 5 6 6 6 6 6 6 5 6 6 6 6 6 6 5 6 6 6 6 6 6 5 6 6 6 6 6 6 5 6 6 6 5 6 6 …
0059_1 49 14 0	000000E+00 36868 6 7 0 7 7 7 0 7 7 7 0 7 7 7 7 0 7 7 7 0 7 7 7 0 7 7 7 7 7 7 7 7 7 7 7 7 7 7 7 7 7 6 7 7 7 6 7 7 7 6 7 7 6 7 7 6 7 6 7 7 6 7 6 7 7 6 7 6 7 6 7 6 7 6 7 6 6 7 6 7 6 6 6 7 6 6 6 7 6 6 6 6 6 7 6 6 6 6 6 7 6 6 6 6 6 6 7 5 6 6 6 7 6 6 6 6 6 6 6 6 6 6 6 6 6 6 6 6 6 6 6 6 6 6 6 6 6 5 6 6 6 6 6 6 6 6 6 6 6 6 6 5 6 6 6 6 6 6 5 6 6 6 6 6 6 5 6 6 6 6 6 5 6 6 6 6 5 6 6 6 5 6 6 6 5 6 6 6 5 6 6 …
0060_1 68 31 0	000000E+00 35769 5 4 4 0 7 0 7 0 7 7 0 7 7 7 0 7 7 7 7 7 0 7 7 7 7 7 7 0 7 7 7 7 7 7 7 7 6 7 7 7 7 6 7 7 7 6 7 7 7 6 7 7 7 6 7 7 7 6 7 7 6 7 7 6 7 7 7 6 7 7 6 7 7 6 7 6 7 7 6 7 7 6 7 7 6 7 7 6 7 6 7 6 7 6 7 7 6 7 6 7 6 7 6 7 6 6 7 6 6 7 6 6 7 6 6 7 6 6 7 6 6 7 6 6 7 6 6 7 6 6 6 7 6 6 7 6 6 6 7 6 6 6 6 6 6 7 6 6 6 6 6 6 6 6 7 6 6 6 6 6 6 6 6 6 6 6 6 6 6 6 6 6 6 6 5 6 6 6 6 6 6 6 6 6 6 6 6 6 6 6 6 …
0061_1 76 23 0	000000E+00 36606 6 7 7 7 0 7 7 7 0 7 7 7 0 7 7 7 0 7 7 0 7 7 0 7 7 7 0 7 7 7 7 7 7 7 7 7 0 7 7 7 7 6 7 7 7 7 7 7 7 7 7 7 6 7 7 7 7 6 7 7 7 6 7 7 6 7 7 6 7 7 6 7 7 6 7 6 7 7 6 7 6 7 6 7 7 6 7 6 6 7 6 7 6 7 6 7 6 7 6 6 7 6 7 6 6 7 6 6 7 6 6 7 6 6 7 6 6 6 6 6 6 6 7 6 6 6 6 6 6 7 6 6 6 6 6 6 6 6 6 7 6 6 6 6 6 6 6 6 6 6 6 6 6 6 6 6 6 7 6 6 6 6 6 6 6 6 6 6 6 6 6 6 6 6 6 6 6 6 5 6 6 6 6 6 6 6 5 6 6 6 5 …
0063_1 38 18 0	000000E+00 53000 7 6 6 7 6 7 7 7 7 7 7 7 7 7 7 7 7 7 7 7 7 7 7 7 7 7 7 7 7 7 6 7 7 7 6 7 7 6 7 7 6 7 7 6 7 7 7 6 7 6 7 7 6 7 6 7 6 6 7 6 7 6 6 6 7 6 6 7 6 6 6 7 6 6 6 7 6 6 6 7 6 6 6 6 7 6 6 6 7 6 6 7 6 6 6 6 6 6 6 6 7 6 6 6 6 6 6 6 6 6 6 6 7 6 6 6 6 6 6 6 6 6 6 6 6 6 6 6 6 6 6 6 6 6 6 6 6 6 6 6 6 6 6 6 6 6 6 6 6 6 6 6 6 6 6 6 6 6 5 6 6 6 6 6 6 6 6 5 6 6 6 6 6 6 6 6 6 5 6 6 6 6 5 6 6 6 6 6 5 6 6 …
0065_1 67 16 0	000000E+00 29352 5 7 0 0 7 0 7 7 0 7 0 7 7 0 7 7 7 0 7 7 7 0 7 7 0 7 0 7 7 0 7 7 0 7 7 0 7 7 0 7 7 0 7 7 7 0 7 7 7 7 7 7 7 7 6 7 7 7 7 6 7 6 7 6 7 6 7 6 7 6 7 6 6 7 6 6 7 6 6 7 6 6 6 6 6 7 6 6 6 7 6 6 6 6 6 7 6 6 6 6 6 7 6 6 6 6 6 6 6 6 6 6 6 6 6 6 6 6 6 6 6 6 6 6 6 6 6 6 6 6 6 6 7 6 6 6 6 6 6 6 6 6 6 6 6 6 6 6 6 6 6 6 6 5 6 6 6 6 6 6 6 6 6 6 6 6 5 6 6 6 6 6 6 6 6 6 6 6 5 6 6 6 6 6 6 5 6 6 6 5 6 …
0066_1 49 21 0	000000E+00 39841 5 6 7 6 7 7 7 6 7 7 7 7 7 6 7 6 7 6 7 6 7 6 7 6 7 6 7 6 7 7 6 7 7 7 6 7 7 7 6 7 7 7 6 7 7 6 7 6 7 6 7 6 6 7 6 7 6 7 6 6 7 6 6 6 7 6 6 6 7 6 6 6 7 6 6 6 7 6 6 6 6 7 6 6 6 6 6 6 6 6 6 6 7 6 6 6 6 6 6 6 6 6 6 7 6 6 6 6 6 6 6 6 6 6 6 6 7 6 6 6 6 6 6 6 6 6 6 6 6 6 6 6 6 6 6 6 6 6 6 6 6 6 5 6 6 6 6 6 6 6 6 6 6 6 6 6 6 5 6 6 6 6 6 6 6 6 5 6 6 6 6 6 6 6 5 6 6 6 6 5 6 6 6 6 5 6 6 6 6 6 5 …
0068_1 65 22 0	000000E+00 49099 5 6 7 7 0 7 7 0 7 0 7 0 7 7 0 7 0 7 7 0 7 7 0 7 7 0 7 7 0 7 7 0 7 7 7 7 0 7 7 7 7 7 7 7 7 7 7 7 7 7 7 6 7 7 7 7 6 7 7 7 6 7 7 6 7 7 6 7 6 7 6 7 6 7 7 6 6 7 6 7 6 7 6 7 6 7 6 7 6 6 7 6 7 6 6 7 6 6 6 7 6 6 6 7 6 6 6 6 7 6 6 6 6 6 6 6 6 6 6 6 6 6 6 6 6 6 6 6 6 6 7 6 6 6 6 6 6 6 6 6 6 6 6 6 6 6 6 6 6 6 5 6 6 6 6 6 5 6 6 6 5 6 6 5 6 6 5 6 6 6 5 6 6 5 6 6 5 6 6 5 6 6 5 6 6 5 6 6 5 6 6 …
0069_1 60 19 0	000000E+00 40769 6 7 0 7 7 0 7 7 7 7 7 7 7 7 7 7 7 7 7 7 7 7 7 7 7 7 7 7 7 7 7 7 7 7 6 7 7 7 7 6 7 7 6 7 7 6 7 7 6 7 7 6 7 6 7 7 6 7 7 6 7 6 7 7 6 7 7 6 7 6 7 7 6 7 6 7 6 7 6 6 7 6 7 6 6 7 6 6 7 6 6 7 6 6 7 6 6 7 6 6 6 7 6 6 7 6 6 7 6 6 6 7 6 6 6 7 6 6 6 6 6 7 6 6 6 6 6 7 6 6 6 6 6 6 6 7 6 6 6 6 6 6 7 6 6 6 6 6 6 6 6 6 7 6 6 6 6 6 6 6 6 6 6 6 6 6 5 6 6 6 6 6 6 6 5 6 6 6 6 6 5 6 6 6 6 5 6 6 6 6 5 …
0070_1 61 25 0	000000E+00 46977 5 6 6 6 6 7 7 7 0 7 0 7 0 7 0 7 7 0 7 7 0 7 7 7 7 7 0 7 7 7 7 7 7 7 0 7 7 7 7 7 7 7 7 7 0 7 7 7 7 7 7 7 7 7 7 7 7 7 6 7 7 7 7 7 6 7 7 6 7 7 6 7 7 6 7 6 7 6 7 6 7 7 6 7 6 7 6 7 6 7 7 6 6 7 6 7 6 6 7 6 6 6 7 6 6 6 7 6 6 6 6 6 7 6 6 6 6 7 6 6 6 6 7 6 6 6 7 6 6 6 7 6 6 6 6 6 7 6 6 6 6 6 6 6 6 6 6 6 6 6 5 6 6 6 6 6 6 5 6 6 6 6 6 5 6 6 6 5 6 6 6 5 6 6 6 6 5 6 6 6 5 6 6 6 5 6 6 6 6 5 6 …
0072_1 56 21 0	000000E+00 37119 5 6 7 6 7 6 7 7 6 7 7 6 7 7 6 7 7 7 6 7 7 6 7 7 6 7 7 6 7 6 7 6 7 6 7 6 7 6 6 7 6 6 6 7 6 7 6 6 7 6 6 7 6 6 7 6 7 6 6 7 6 6 6 7 6 6 6 7 6 6 6 7 6 6 6 7 6 6 6 7 6 6 6 6 7 6 6 6 7 6 6 6 7 6 6 6 7 6 6 7 6 6 6 6 7 6 6 7 6 6 7 6 6 7 6 7 6 6 6 7 6 6 6 7 6 6 6 6 6 6 6 7 6 6 6 6 6 6 6 6 6 6 6 6 6 7 6 6 6 6 6 6 6 6 6 6 6 6 6 6 6 6 6 6 6 6 6 6 6 6 6 6 6 6 6 6 6 6 6 6 6 6 6 6 5 6 6 6 6 6 6 …
0073_1 45 18 0	000000E+00 30368 5 4 4 6 7 0 7 7 0 7 0 7 7 7 7 7 7 7 7 7 7 7 6 7 7 7 6 7 7 6 7 6 7 6 7 7 6 7 6 6 7 6 7 6 7 6 6 7 6 7 6 7 6 6 7 6 7 6 6 7 6 6 7 6 6 7 6 6 7 6 6 6 7 6 6 6 7 6 6 6 6 6 7 6 6 6 6 6 6 6 6 7 6 6 6 6 6 6 6 6 6 6 6 6 6 6 6 6 6 6 6 6 6 6 6 6 6 6 6 6 6 6 6 6 6 6 6 6 6 6 6 6 6 6 6 5 6 6 6 6 6 6 6 5 6 6 6 6 6 5 6 6 6 6 5 6 6 6 6 5 6 6 6 6 6 5 6 6 6 6 5 6 6 6 5 6 6 6 6 5 6 6 6 5 6 6 6 5 6 6 6 …
0074_1 67 7 0	000000E+00 40461 5 6 7 0 7 0 7 7 0 7 7 7 7 7 7 7 7 6 7 7 7 6 7 7 6 7 6 7 7 6 7 7 6 7 6 7 7 6 7 6 7 6 7 6 7 6 7 6 7 6 7 7 6 7 7 6 7 6 7 6 7 6 7 6 7 7 6 7 6 6 7 6 7 6 7 6 6 7 6 6 7 6 6 6 6 7 6 6 6 7 6 6 6 6 7 6 6 6 7 6 6 6 6 6 7 6 6 6 6 6 7 6 6 6 6 6 6 7 6 6 6 6 6 6 6 7 6 6 6 6 6 6 6 6 6 7 6 6 6 6 6 5 6 6 6 6 6 6 6 6 5 6 6 6 6 5 6 6 6 6 5 6 6 6 6 5 6 6 6 5 6 6 6 6 5 6 6 6 6 5 6 6 6 6 6 5 6 6 6 6 6 …
0075_1 53 28 0	000000E+00 41695 5 4 6 7 0 0 7 0 7 0 7 0 0 7 0 7 0 7 7 0 7 7 0 7 7 0 7 7 7 7 7 0 7 7 7 7 7 7 7 7 7 7 7 7 7 7 7 7 7 7 7 6 7 7 7 7 6 7 7 7 6 7 7 6 7 6 7 6 7 6 7 6 7 6 6 7 6 7 6 6 7 6 7 6 7 6 7 6 7 6 6 7 6 7 6 7 6 6 7 6 7 6 6 7 6 6 7 6 6 7 6 6 6 7 6 6 6 6 7 6 6 6 6 6 6 6 6 6 6 6 6 6 6 5 6 6 6 6 6 6 6 5 6 6 6 6 6 6 6 5 6 6 6 6 6 6 6 5 6 6 6 6 6 6 5 6 6 6 5 6 6 6 5 6 6 6 5 6 6 5 6 6 5 6 6 5 6 5 6 6 5 …
0076_1 79 20 0	000000E+00 50947 5 4 4 5 6 6 6 6 6 6 6 6 7 6 7 6 7 7 7 7 7 7 7 7 7 7 0 7 7 7 6 7 7 7 7 7 7 7 7 7 7 6 7 7 7 6 7 7 7 6 7 7 6 7 6 7 6 7 6 7 6 7 6 7 6 6 7 6 7 6 6 7 6 6 7 6 6 6 7 6 6 6 6 7 6 6 6 6 7 6 6 6 6 6 6 6 6 6 6 6 7 6 6 6 6 6 6 6 6 6 6 6 6 6 6 6 6 6 6 6 6 6 6 5 6 6 6 6 6 6 6 6 6 6 6 5 6 6 6 6 6 5 6 6 6 6 5 6 6 6 5 6 6 6 5 6 6 6 5 6 6 6 5 6 6 5 6 6 6 5 6 6 5 6 6 6 5 6 6 5 6 6 5 6 6 6 5 6 6 5 6 …
0077_1 60 23 0	000000E+00 42736 7 0 7 0 7 0 7 0 7 0 7 0 7 7 0 7 0 7 0 7 7 0 7 0 7 7 0 7 7 7 0 7 7 0 7 7 7 0 7 7 7 0 7 7 7 7 0 7 7 7 7 7 7 7 7 7 7 7 7 7 7 7 7 6 7 7 7 7 7 6 7 7 7 7 6 7 7 6 7 7 6 7 7 6 7 7 6 7 6 7 6 7 6 7 6 7 6 7 6 6 6 7 6 6 7 6 6 6 6 6 7 6 6 6 6 7 6 6 6 6 6 6 7 6 6 6 6 6 6 6 7 6 6 6 6 6 6 6 6 6 6 6 6 6 6 6 6 6 6 6 6 6 6 6 6 5 6 6 6 6 6 6 5 6 6 6 6 5 6 6 6 6 5 6 6 6 6 6 6 5 6 6 6 5 6 6 5 6 6 6 5 …
0078_1 62 26 0	000000E+00 52239 5 4 5 6 6 5 6 6 6 6 6 6 6 6 7 6 6 6 6 7 6 6 6 7 6 6 6 7 6 6 6 7 6 6 7 6 6 7 6 6 6 7 6 6 7 6 6 6 7 6 6 6 7 6 6 7 6 6 6 6 6 6 7 6 6 6 6 6 7 6 6 6 6 6 6 6 6 7 6 6 6 6 6 6 6 6 7 6 6 6 6 6 6 6 6 7 6 6 6 6 6 6 6 6 7 6 6 6 6 6 6 6 6 6 7 6 6 6 6 6 6 6 6 6 6 7 6 6 6 6 6 6 6 6 6 6 6 6 6 6 6 6 7 6 6 6 6 6 6 6 6 6 6 6 6 6 6 6 6 5 6 6 6 6 6 6 6 6 6 6 5 6 6 6 6 6 5 6 6 6 5 6 6 6 5 6 6 6 5 6 6 …
0079_1 66 15 0	000000E+00 57974 5 6 6 0 7 0 7 0 7 0 0 7 0 0 7 0 0 7 0 0 7 0 0 7 0 7 0 0 7 0 7 0 7 0 7 0 7 0 7 7 0 7 0 7 7 0 7 7 7 0 7 7 0 7 7 0 7 7 0 7 7 7 0 7 7 7 7 7 7 7 7 7 7 7 7 7 7 6 7 7 7 6 7 7 6 7 7 6 7 7 6 7 6 7 6 7 6 7 7 6 6 7 6 6 7 6 6 6 7 6 6 6 6 6 7 6 6 6 6 6 7 6 6 6 6 6 6 6 6 6 6 6 6 6 6 6 6 6 6 6 6 6 6 6 6 6 5 6 6 6 6 6 5 6 6 6 6 5 6 6 6 5 6 6 6 5 6 6 5 6 6 5 6 6 6 5 6 6 5 6 6 5 6 6 5 6 6 5 6 6 5 …
0080_1 56 19 0	000000E+00 54408 5 4 5 6 7 7 7 7 7 7 7 7 7 7 7 7 7 7 7 7 6 7 7 7 7 6 7 7 7 6 7 7 6 7 7 6 7 6 7 6 7 6 7 6 6 7 6 6 7 6 7 6 6 7 6 6 7 6 6 6 7 6 6 6 7 6 6 7 6 6 6 7 6 6 6 7 6 6 6 6 6 7 6 6 6 6 6 6 6 6 6 6 6 6 6 6 7 6 6 6 6 6 6 6 6 6 6 6 6 6 6 6 6 6 6 6 6 6 6 6 6 6 6 6 6 6 6 6 6 6 6 6 6 6 5 6 6 6 6 6 6 6 6 6 6 6 6 6 6 6 5 6 6 6 6 6 6 6 5 6 6 6 6 5 6 6 6 5 6 6 5 6 6 5 6 6 5 5 6 5 5 4 5 4 5 6 5 6 6 5 6 …
0081_1 62 22 0	000000E+00 42208 5 4 7 0 7 0 7 7 0 7 0 7 7 7 0 7 7 0 7 7 0 7 7 0 7 7 7 0 7 7 7 0 7 7 7 7 7 7 0 7 7 7 7 7 7 7 7 6 7 7 7 7 7 7 7 7 7 7 7 7 7 7 7 7 6 7 7 7 7 6 7 7 7 6 7 7 7 6 7 7 6 7 6 7 7 6 7 6 7 6 7 6 7 6 6 7 6 6 7 6 6 6 7 6 6 6 6 6 6 7 6 6 6 6 6 6 6 6 6 6 6 6 6 6 6 6 6 6 6 6 6 5 6 6 6 6 6 6 6 6 5 6 6 6 6 6 5 6 6 6 6 6 6 5 6 6 6 6 5 6 6 6 5 6 6 6 5 6 6 5 6 6 6 5 6 6 5 6 6 6 5 6 6 5 6 6 5 6 6 5 6 …
0082_1 44 16 0	000000E+00 37333 6 7 0 7 7 7 7 7 7 0 7 7 7 7 7 7 7 7 7 7 7 7 7 7 7 7 7 7 6 7 7 7 7 7 7 7 6 7 7 7 7 7 6 7 7 7 6 7 7 6 7 7 6 7 7 6 7 7 6 7 6 7 6 7 6 7 6 7 6 6 7 6 6 7 6 6 7 6 6 7 6 7 6 6 7 6 6 7 6 6 6 7 6 6 7 6 6 6 6 7 6 6 6 6 6 6 6 6 6 7 6 6 6 6 6 6 6 6 6 6 6 6 6 7 6 6 6 6 6 6 6 6 6 6 6 6 6 6 6 6 6 6 6 6 6 6 6 6 6 6 5 6 6 6 6 6 6 5 6 6 6 6 6 6 6 6 5 6 6 6 6 6 5 6 6 6 6 5 6 6 6 6 6 5 6 6 6 6 5 6 6 …
0083_1 48 23 0	000000E+00 44209 6 6 7 0 7 0 7 7 0 7 7 0 7 7 7 0 7 7 0 7 7 7 0 7 7 7 0 7 7 7 7 0 7 7 7 7 7 7 7 7 7 7 7 7 7 7 7 7 7 7 6 7 7 7 7 6 7 7 7 7 6 7 7 6 7 6 7 6 7 6 7 6 6 7 6 7 6 6 7 6 7 6 6 7 6 7 6 6 7 6 6 7 6 6 7 6 6 6 7 6 6 6 6 7 6 6 6 6 6 6 6 7 6 6 6 6 6 6 6 6 6 6 6 7 6 6 6 6 6 6 6 6 6 5 6 6 6 6 6 6 6 6 5 6 6 6 6 5 6 6 6 6 5 6 6 6 6 5 6 6 6 5 6 6 6 5 6 6 5 6 6 6 5 6 6 5 6 6 5 6 6 5 6 6 5 6 6 5 6 5 6 …
0084_1 56 18 0	000000E+00 29851 5 6 6 6 0 7 0 7 0 7 0 7 7 7 7 0 7 7 0 7 0 7 7 0 7 7 0 7 7 7 0 7 7 7 7 7 7 7 7 7 7 7 7 7 6 7 7 7 7 7 7 7 6 7 7 7 6 7 7 7 6 7 7 6 7 7 7 6 7 7 6 7 6 7 6 7 6 7 6 7 6 7 6 6 7 6 7 6 6 7 6 6 7 6 7 6 6 7 6 6 7 6 6 7 6 6 7 6 6 7 6 6 6 7 6 6 6 6 7 6 6 6 6 6 6 6 6 7 6 6 6 6 6 6 6 6 7 6 6 6 6 6 6 6 6 6 6 6 6 6 6 6 6 6 6 6 6 5 6 6 6 6 6 6 6 5 6 6 6 6 6 6 6 6 6 5 6 6 6 6 6 5 6 6 6 6 6 5 6 6 6 …
0086_1 50 24 0	000000E+00 43126 6 6 7 7 7 7 0 7 7 7 7 0 7 7 7 7 0 7 7 7 7 0 7 7 7 7 7 7 7 7 7 6 7 7 7 7 6 7 7 7 6 7 7 6 7 7 6 7 7 6 7 6 7 7 6 7 6 7 6 7 6 7 6 7 6 7 6 7 6 7 6 6 7 6 6 7 6 6 7 6 6 6 7 6 6 6 7 6 6 6 7 6 6 6 7 6 6 6 6 6 7 6 6 6 6 6 7 6 6 6 6 6 6 6 7 6 6 6 6 6 6 6 6 6 6 6 7 6 6 6 6 6 6 6 6 6 6 6 6 6 6 6 6 6 6 6 6 6 6 6 6 6 6 6 6 6 6 5 6 6 6 6 6 6 6 6 6 6 6 6 5 6 6 6 6 6 6 6 5 6 6 6 6 6 6 5 6 6 6 6 6 …
0087_1 41 18 0	000000E+00 36764 7 7 7 0 7 7 0 7 0 7 7 0 7 7 7 0 7 7 7 7 7 7 7 7 7 7 7 0 7 7 7 7 7 7 7 6 7 7 7 7 7 7 7 7 6 7 7 7 7 6 7 7 7 6 7 7 7 6 7 6 7 7 6 7 6 7 7 6 7 6 7 6 7 6 7 6 6 7 6 7 6 6 7 6 7 6 6 6 7 6 6 7 6 6 6 6 7 6 6 6 6 7 6 6 6 7 6 6 6 7 6 6 6 7 6 6 6 6 6 7 6 6 6 6 6 6 6 6 6 6 6 6 6 6 6 6 6 6 6 6 6 6 6 5 6 6 6 6 6 6 6 5 6 6 6 6 6 5 6 6 6 6 6 5 6 6 6 6 5 6 6 6 6 6 5 7 5 6 6 6 6 5 6 6 6 6 5 6 6 5 6 …
0088_1 50 23 0	000000E+00 38325 5 4 5 7 7 0 7 0 7 7 6 7 6 7 7 6 7 6 7 6 7 7 6 7 6 7 6 7 7 6 7 6 7 7 6 7 7 6 7 7 7 7 6 7 7 7 7 6 7 7 6 7 7 6 7 6 7 6 7 6 7 6 7 6 7 6 6 7 6 7 6 6 7 6 7 6 6 7 6 6 7 6 6 6 7 6 6 7 6 6 6 6 7 6 6 6 7 6 6 6 6 7 6 6 6 6 7 6 6 6 6 7 6 6 6 6 6 6 7 6 6 6 6 6 6 6 6 6 7 6 6 6 6 6 6 6 6 6 6 6 6 6 6 6 6 6 7 6 6 6 6 6 6 6 6 6 6 6 6 6 6 6 6 6 6 6 6 5 6 6 6 6 6 6 6 6 6 6 6 6 6 5 6 6 6 6 6 6 6 5 6 …
0089_1 39 18 0	000000E+00 25710 7 7 7 0 7 7 7 7 0 7 7 7 7 7 7 7 6 7 7 6 7 7 7 6 7 7 6 7 6 7 7 6 7 7 6 7 6 7 7 6 7 6 7 7 6 7 6 7 6 7 6 7 6 6 7 6 7 6 6 7 6 6 7 6 6 7 6 6 6 6 7 6 6 6 6 7 6 6 6 6 6 6 7 6 6 6 6 6 6 6 7 6 6 6 6 6 6 6 6 6 6 6 6 6 6 6 7 6 6 6 6 6 6 6 6 6 6 6 6 6 6 6 6 6 6 6 5 6 6 6 6 6 6 6 6 6 6 6 6 5 6 6 6 6 6 6 5 6 6 6 6 6 6 5 6 6 6 6 6 6 6 5 6 6 6 6 6 6 5 6 6 6 6 6 6 5 6 6 6 6 6 5 6 6 6 6 6 5 6 6 6 …
0090_1 44 15 0	000000E+00 54672 5 6 7 0 0 7 0 7 0 7 0 0 7 0 7 0 7 0 7 0 7 0 7 0 7 0 7 7 0 7 0 7 7 0 7 7 7 0 7 7 7 7 0 7 7 7 7 7 7 7 7 7 7 7 7 7 6 7 7 7 7 6 7 7 6 7 7 6 7 6 7 6 7 6 6 7 6 6 7 6 6 6 7 6 6 6 6 7 6 6 6 6 6 6 6 6 6 6 6 6 6 7 6 6 5 6 6 6 6 6 6 6 6 6 6 6 6 6 5 6 6 6 6 6 6 5 6 6 6 6 5 6 6 6 6 5 6 6 6 6 5 6 6 6 6 5 6 6 6 5 6 6 6 6 5 6 6 6 5 6 6 5 6 6 6 5 6 6 5 6 6 5 6 6 5 6 6 5 6 6 5 6 6 5 6 5 6 6 5 6 5 …
0091_1 43 16 0	000000E+00 35165 6 7 7 7 7 7 0 7 7 7 7 7 7 7 7 7 7 0 7 7 7 7 7 7 6 7 7 7 7 7 7 7 6 7 7 7 7 6 7 7 7 6 7 7 6 7 7 6 7 7 6 7 6 7 6 7 6 7 6 7 6 7 6 7 6 7 6 7 6 6 7 6 7 6 6 7 6 6 7 6 6 7 6 6 7 6 6 6 7 6 6 7 6 6 6 6 7 6 6 6 7 6 6 6 7 6 6 6 6 7 6 6 6 6 6 7 6 6 6 6 6 6 6 7 6 6 6 6 6 6 6 6 6 6 6 6 6 6 6 6 6 6 6 6 6 6 6 5 6 6 6 6 6 6 6 5 6 6 6 6 5 6 6 6 5 6 6 6 6 5 6 6 6 5 6 6 5 6 6 6 5 6 6 6 5 6 6 6 5 6 6 …
0092_1 44 14 0	000000E+00 41359 5 6 7 7 0 7 7 7 0 7 7 7 7 0 7 7 7 7 0 7 7 7 7 7 7 7 7 7 7 7 7 7 7 6 7 7 7 7 6 7 7 7 6 7 7 6 7 7 6 7 6 7 7 6 7 6 7 6 7 6 7 6 7 6 7 6 7 6 6 7 6 7 6 6 7 6 7 6 6 7 6 6 7 6 6 7 6 6 7 6 6 6 7 6 6 6 7 6 6 6 6 7 6 6 6 6 6 7 6 6 6 6 6 6 7 6 6 6 6 6 6 6 6 6 6 6 7 6 6 6 6 6 6 6 6 6 6 6 6 6 6 6 6 6 6 6 6 6 6 6 6 6 6 6 6 6 6 6 6 5 6 6 6 6 6 6 6 6 6 6 5 6 6 6 6 6 6 6 6 5 6 6 6 6 6 6 5 6 6 6 6 …
0093_1 58 27 0	000000E+00 52061 5 4 6 7 7 7 0 7 0 7 0 7 7 0 7 0 7 7 0 7 7 0 7 7 0 7 7 7 7 0 7 7 7 7 7 7 7 7 7 7 7 7 7 7 6 7 7 7 7 6 7 7 6 7 7 6 7 7 6 7 7 6 7 6 7 6 7 6 7 6 7 6 7 6 7 6 6 7 6 6 7 6 7 6 6 6 7 6 6 6 7 6 6 6 7 6 6 6 6 6 6 6 7 6 6 6 6 6 6 6 6 6 6 6 6 6 6 6 6 6 6 6 6 6 6 6 6 6 6 6 6 5 6 6 6 6 6 6 6 6 6 6 5 6 6 6 6 6 6 6 5 6 6 6 6 6 5 6 6 6 6 5 6 6 6 5 6 6 6 5 6 6 6 5 6 6 6 5 6 6 5 6 6 5 6 6 5 6 6 5 6 …
0094_1 53 15 0	000000E+00 48452 5 6 7 0 7 0 7 7 0 7 0 7 7 0 7 0 7 7 0 7 7 0 7 7 0 7 7 7 7 0 7 7 7 7 7 7 7 7 7 7 7 7 7 7 6 7 7 7 7 6 7 7 6 7 7 6 7 7 6 7 6 7 6 7 6 7 6 7 6 7 6 7 6 6 7 6 7 6 6 7 6 6 6 7 6 6 7 6 6 6 6 7 6 6 6 6 6 7 6 6 6 6 6 6 6 6 6 6 7 6 6 6 6 6 6 6 6 6 6 5 6 6 6 6 6 6 6 6 6 6 6 6 5 6 6 6 6 6 5 6 6 6 6 5 6 6 6 5 6 6 5 6 6 6 5 6 6 5 6 6 5 6 5 6 6 5 6 5 6 6 5 6 5 6 5 6 5 6 5 6 5 6 5 5 6 5 6 5 5 6 5 …
0095_1 47 12 0	000000E+00 46097 6 0 7 0 7 0 7 0 7 0 7 0 7 0 7 0 7 0 7 0 7 7 0 7 0 7 7 0 7 7 7 0 7 7 7 0 7 7 7 7 7 7 7 7 7 7 7 7 7 7 7 6 7 7 7 6 7 7 6 7 6 7 6 7 6 7 6 7 6 6 7 6 7 6 6 6 7 6 6 6 7 6 6 6 6 7 6 6 6 6 6 6 6 6 6 7 6 6 6 6 6 6 6 6 6 6 6 6 6 6 6 6 6 6 6 6 6 6 6 5 6 6 6 6 6 6 6 6 5 6 6 6 6 6 6 5 6 6 6 6 5 6 6 6 6 5 6 6 6 6 5 6 6 6 6 5 6 6 6 5 6 6 6 5 6 6 6 6 5 6 6 6 5 6 6 6 5 6 6 6 6 5 6 6 6 5 6 6 6 5 6 …
0097_1 51 10 0	000000E+00 41569 5 6 6 0 7 7 0 7 0 7 0 7 0 7 0 7 7 0 7 0 7 0 7 7 0 7 7 0 7 7 0 7 7 0 7 7 0 7 7 7 0 7 7 0 7 7 7 0 7 7 7 0 7 7 7 7 7 7 7 7 7 7 7 7 7 7 7 6 7 7 7 6 7 7 7 6 7 6 7 7 6 7 6 7 6 7 6 7 6 7 6 7 6 7 6 7 6 6 7 6 7 6 6 7 6 6 7 6 7 6 6 6 7 6 6 7 6 6 6 7 6 6 6 6 6 6 6 6 6 6 6 6 6 6 6 6 6 6 6 6 5 6 6 6 6 6 6 5 6 6 6 6 6 6 5 6 6 6 6 6 6 5 6 6 5 6 6 6 6 5 6 6 6 5 6 6 6 5 6 6 6 6 5 6 6 5 6 6 6 5 6 …
0098_1 37 6 0	000000E+00 52869 6 7 0 7 0 7 7 0 7 0 7 0 7 7 0 7 7 0 7 7 0 7 7 7 0 7 7 0 7 7 7 7 0 7 7 7 7 0 7 7 7 7 7 7 0 7 7 7 7 7 7 0 7 7 7 7 7 7 7 7 7 6 7 7 7 7 6 7 7 7 6 7 7 6 7 7 6 7 6 7 7 6 7 6 7 7 6 7 6 7 6 7 6 7 6 7 6 7 6 6 7 6 7 6 7 6 6 7 6 7 6 6 7 6 7 6 6 7 6 6 7 6 6 7 6 6 7 6 6 7 6 6 6 6 7 6 6 6 6 6 7 6 6 6 6 6 6 6 6 6 6 6 6 6 6 6 6 6 6 6 6 6 6 6 6 6 6 5 6 6 6 6 6 6 6 5 6 6 6 6 5 6 6 6 6 5 6 6 6 6 5 …
0401_1 53 23 0	000000E+00 28772 5 4 5 6 6 6 6 7 0 7 0 7 0 7 0 7 0 7 0 7 7 0 7 7 0 7 7 7 0 7 7 7 7 7 7 7 7 7 7 7 7 7 7 7 6 7 7 7 7 6 7 7 7 6 7 7 7 6 7 7 6 7 7 6 7 6 7 7 6 7 6 7 7 6 7 6 7 6 7 6 7 6 7 6 6 7 6 7 6 6 7 6 7 6 6 7 6 6 7 6 6 7 6 6 7 6 6 6 7 6 6 6 7 6 6 6 6 7 6 6 6 6 7 6 6 6 6 6 7 6 6 6 6 6 6 6 6 6 7 6 6 6 6 6 6 6 6 6 6 6 6 6 7 6 6 6 6 6 6 6 6 6 6 6 6 6 6 6 6 6 5 7 5 6 6 6 6 6 6 6 6 6 6 6 6 6 6 5 7 6 5 …
0402_1 55 33 0	000000E+00 37198 5 6 7 7 6 7 7 7 7 7 7 0 7 7 7 7 7 7 7 7 7 7 6 7 7 7 7 7 7 7 7 7 7 6 7 7 7 7 6 7 7 7 6 7 7 7 6 7 7 6 7 7 6 7 7 6 7 6 7 7 6 7 6 7 6 7 6 7 6 7 6 7 6 7 6 7 6 6 7 6 6 7 6 6 7 6 6 7 6 6 6 7 6 6 6 7 6 6 6 6 7 6 6 6 6 6 7 6 6 6 6 6 6 6 7 6 6 6 6 6 6 6 6 6 7 5 7 6 6 6 6 6 6 6 6 6 6 6 6 6 6 6 6 6 6 6 6 6 6 6 6 6 6 6 6 6 6 6 6 5 6 7 5 6 6 6 6 6 6 6 6 6 6 6 6 6 5 6 6 6 6 6 6 6 6 6 5 6 6 6 6 …
0407_1 63 28 0	000000E+00 37058 0 7 7 7 7 7 7 7 7 0 7 7 7 7 7 7 7 7 7 6 7 7 7 7 7 7 7 6 7 7 7 6 7 7 7 6 7 7 6 7 6 7 7 6 7 7 6 7 6 7 6 7 6 7 6 6 7 6 7 6 7 6 6 7 6 6 7 6 6 7 6 6 7 6 6 6 7 6 6 6 7 6 6 6 6 7 6 6 6 6 6 6 6 7 6 6 6 6 6 6 6 6 6 6 6 6 6 6 6 6 6 6 6 6 6 6 6 5 6 6 6 6 6 6 6 5 6 6 6 6 5 6 6 6 6 5 6 6 6 5 6 6 6 5 6 6 6 5 6 6 6 5 6 6 6 5 6 6 5 6 6 5 6 6 6 5 6 6 6 5 6 6 6 5 6 6 5 6 6 6 5 6 6 5 6 6 5 6 6 5 6 …
0408_1 32 17 0	000000E+00 32111 7 7 7 7 7 7 7 7 7 7 7 7 7 7 7 7 7 7 7 7 7 7 7 7 7 6 7 7 7 7 7 7 6 7 7 7 7 6 7 7 7 6 7 7 7 6 7 7 6 7 7 6 7 7 6 7 6 7 7 6 7 6 7 6 7 6 7 6 7 6 7 6 7 6 6 7 6 7 6 6 7 6 7 6 6 6 7 6 6 7 6 6 6 7 6 6 6 7 6 6 6 7 6 6 6 6 6 6 7 6 6 6 6 6 6 6 6 6 6 6 6 6 6 6 6 6 6 6 6 6 6 6 6 6 6 6 6 6 6 6 6 6 6 6 5 7 5 6 6 6 6 6 6 6 6 6 6 6 6 5 6 6 6 6 6 6 6 6 5 6 6 6 6 6 5 6 6 6 6 5 6 6 6 5 6 6 6 5 6 6 5 …
0410_1 62 21 0	000000E+00 30019 7 7 7 6 7 7 7 7 6 7 7 7 7 6 7 7 7 7 6 7 7 7 6 7 7 7 6 7 7 7 6 7 7 6 7 7 7 6 7 7 6 7 7 6 7 7 6 7 6 7 7 6 7 7 6 7 6 7 7 6 7 6 7 6 7 6 7 7 6 7 6 6 7 6 7 6 7 6 7 6 6 7 6 7 6 6 7 6 6 7 6 6 7 6 6 7 6 6 6 6 7 6 6 6 6 6 7 6 6 6 6 6 6 6 6 6 6 6 6 6 6 6 6 6 5 6 7 5 6 6 6 6 6 6 6 6 6 5 6 6 6 6 6 6 5 6 6 6 6 6 5 6 6 6 6 5 6 6 6 6 5 6 6 6 5 6 6 6 5 6 6 5 6 6 6 5 6 6 5 6 6 5 6 6 5 6 6 5 6 6 5 …
0411_1 69 23 0	000000E+00 32893 5 4 4 4 7 0 7 0 7 7 0 7 0 7 7 0 7 7 0 7 7 7 0 7 7 7 0 7 7 7 7 7 7 7 7 7 7 7 7 7 7 7 7 7 7 7 6 7 7 7 6 7 7 6 7 7 6 7 6 7 6 7 7 6 7 6 7 6 6 7 6 7 6 6 7 6 6 7 6 6 7 6 6 6 7 6 6 6 6 7 6 6 6 6 6 7 6 6 6 6 6 7 6 6 6 6 6 6 6 7 6 6 6 6 6 6 6 6 6 6 6 6 7 5 6 6 7 6 6 6 6 6 6 6 6 6 6 6 5 6 7 5 6 6 6 6 6 6 6 6 6 6 6 5 6 6 6 6 6 6 5 6 6 6 6 6 5 6 6 6 6 5 6 6 6 5 6 6 6 5 6 6 5 6 6 6 5 6 5 6 6 …
0412_1 59 21 0	000000E+00 31995 6 0 7 0 7 7 0 7 0 7 7 7 0 7 7 0 7 7 7 0 7 7 7 7 7 7 0 7 7 7 7 7 7 7 6 7 7 7 7 7 7 6 7 7 7 7 6 7 7 6 7 7 6 7 7 6 7 6 7 7 6 7 6 7 6 7 6 7 6 7 6 7 6 6 7 6 7 6 6 7 6 7 6 6 7 6 6 7 6 6 7 6 6 6 7 6 6 6 7 6 6 6 7 6 6 6 6 7 6 6 6 6 6 6 6 6 7 5 7 6 6 6 6 6 6 6 6 6 6 6 6 6 6 5 6 6 6 6 6 6 6 6 5 6 6 6 6 6 6 5 6 6 6 5 6 6 6 5 6 6 6 5 6 6 5 6 6 5 6 6 5 6 5 6 6 5 6 5 6 6 5 6 5 6 5 6 6 5 6 5 5 …
0414_1 73 12 0	000000E+00 29241 5 4 4 4 4 4 5 6 6 6 6 7 7 7 0 7 7 7 0 7 0 7 0 7 7 0 7 0 7 7 0 7 7 0 7 7 7 0 7 7 7 0 7 7 7 7 7 7 7 7 7 7 7 7 7 7 7 6 7 7 7 6 7 7 6 7 7 6 7 6 7 7 6 7 6 7 6 6 7 6 7 6 6 7 6 7 6 6 6 7 6 6 7 6 6 6 6 7 6 6 6 6 6 6 7 6 6 6 6 6 6 6 6 6 6 6 7 6 6 5 6 6 6 6 6 6 6 6 6 6 6 6 6 5 6 6 6 6 6 6 6 5 6 6 6 6 6 5 6 6 6 6 6 5 6 6 6 6 6 5 6 6 6 6 5 6 6 6 5 6 6 6 6 5 6 6 6 5 6 6 6 5 6 6 6 5 6 6 5 6 6 …
0416_1 53 11 0	000000E+00 35020 5 7 7 0 7 7 0 7 7 0 7 0 7 7 0 7 0 7 7 0 7 0 7 7 7 0 7 0 7 7 7 0 7 7 7 7 7 0 7 7 7 7 7 7 6 7 7 7 7 6 7 7 7 6 7 7 6 7 6 7 7 6 7 6 7 6 7 6 7 6 7 6 7 6 7 6 7 6 7 6 6 7 6 7 6 7 6 6 7 6 6 7 6 7 6 6 7 6 6 6 7 6 6 7 6 6 6 6 7 6 6 6 7 6 6 6 6 6 7 6 6 6 6 6 6 6 7 5 7 6 6 6 6 6 6 6 6 6 6 6 7 6 6 6 6 6 6 6 6 6 6 6 6 6 6 6 7 5 6 7 6 6 6 6 6 6 6 6 6 6 6 6 6 6 6 6 5 6 6 6 6 6 6 6 6 6 6 6 5 7 5 …
0417_1 55 12 0	000000E+00 33915 6 6 7 7 7 7 7 7 7 7 6 7 7 7 6 7 7 6 7 7 6 7 7 6 7 6 7 6 7 6 7 6 7 6 7 6 7 6 7 6 7 6 7 6 7 6 6 7 6 7 6 7 6 6 7 6 6 7 6 7 6 6 7 6 6 7 6 7 6 6 7 6 6 7 6 6 6 7 6 6 7 6 6 7 6 6 7 6 6 7 6 6 6 7 6 6 6 7 6 6 7 6 6 6 6 7 6 6 6 7 6 6 6 6 7 6 6 6 6 7 6 6 6 6 7 6 6 6 6 7 6 6 6 6 6 6 7 6 6 6 6 6 7 6 6 6 6 6 6 6 6 7 6 6 6 6 6 6 6 6 6 6 6 6 6 6 6 6 6 6 6 6 6 6 6 6 6 6 6 6 6 6 6 6 6 6 6 6 5 6 6 …
0418_1 51 21 0	000000E+00 29669 0 0 7 0 0 7 0 0 7 0 0 7 0 7 0 7 0 0 7 0 7 0 7 0 7 0 7 7 0 7 0 7 7 0 7 7 7 0 7 7 7 7 7 7 0 7 7 7 7 6 7 7 7 7 7 7 6 7 7 6 7 7 6 7 7 6 7 6 7 6 7 6 7 6 7 6 6 7 6 7 6 6 7 6 6 7 6 6 6 7 6 6 6 6 7 6 6 6 7 6 6 6 6 6 6 7 5 7 6 6 6 6 6 6 6 6 6 6 6 6 6 6 6 6 6 6 6 6 6 6 6 6 6 6 6 6 6 6 5 6 6 6 6 6 6 6 6 6 5 6 6 6 6 6 6 5 6 6 6 6 5 6 6 6 6 6 5 6 6 6 6 5 6 6 6 6 5 6 6 6 5 6 6 5 6 6 6 5 6 6 6 …
0419_1 75 14 0	000000E+00 32719 5 4 4 4 4 5 5 0 0 0 7 0 0 0 0 7 0 0 0 0 7 0 0 7 0 0 0 7 0 7 0 0 7 0 7 0 7 0 7 0 7 0 7 0 7 7 0 7 7 0 7 7 7 0 7 7 7 7 7 0 7 7 7 7 6 7 7 7 7 7 6 7 7 7 6 7 7 6 7 7 6 7 6 7 7 6 7 6 7 6 7 6 7 6 6 7 6 7 6 6 7 6 6 7 6 6 6 7 6 6 7 6 6 6 7 6 6 6 6 7 6 6 6 6 6 7 6 6 6 6 6 6 7 5 7 6 6 6 6 6 6 6 6 6 6 6 6 6 6 6 6 6 6 6 6 6 6 6 6 6 6 6 5 6 6 6 6 6 6 6 6 6 6 5 6 6 6 6 6 5 6 6 6 6 6 5 6 6 6 6 6 …
0420_1 75 17 0	000000E+00 34610 7 0 7 0 7 0 7 0 7 0 7 0 7 0 7 7 0 7 7 0 7 0 7 7 0 7 7 7 7 0 7 7 7 7 0 7 7 7 7 7 7 7 7 7 7 7 6 7 7 7 7 6 7 7 7 6 7 7 6 7 6 7 7 6 6 7 7 6 7 6 6 7 6 7 6 6 7 6 6 6 7 6 6 7 6 6 6 7 6 6 6 6 6 6 7 6 6 6 6 6 6 6 6 6 6 6 6 7 6 6 6 6 6 6 6 6 6 6 6 6 6 6 6 6 6 6 6 6 6 6 6 6 6 6 6 5 6 6 6 6 6 6 6 6 6 6 6 6 6 5 6 6 6 6 6 5 6 6 6 6 6 5 6 6 6 6 5 6 6 6 6 5 6 6 6 6 5 6 6 6 5 6 6 6 5 6 6 5 6 6 5 …
0421_1 68 35 0	000000E+00 30861 7 0 7 0 0 7 0 7 0 0 7 0 7 0 7 0 7 0 7 7 0 7 0 7 7 0 7 0 7 7 7 0 7 7 7 0 7 7 7 7 7 7 7 7 7 7 7 7 7 7 7 7 6 7 7 7 7 6 7 7 6 7 6 7 7 6 7 6 7 6 7 6 7 6 7 6 6 7 6 6 7 6 6 7 6 6 6 7 6 6 6 7 6 6 6 6 7 6 6 6 6 6 6 7 6 6 6 6 6 6 6 6 6 6 6 6 6 6 6 6 6 6 6 6 6 6 6 6 6 6 6 6 6 6 6 6 6 5 6 6 6 6 6 6 6 6 6 6 6 5 6 6 6 6 6 5 6 6 6 6 6 6 5 6 6 6 6 5 6 6 6 6 5 6 6 6 6 5 6 6 6 5 6 6 6 5 6 6 5 6 6 …
0422_1 65 19 0	000000E+00 31878 0 7 0 7 0 7 0 7 0 7 0 7 0 7 0 7 0 7 7 0 7 0 7 7 0 7 7 0 7 7 0 7 7 7 7 0 7 7 7 7 7 7 7 7 7 7 7 7 7 7 7 6 7 7 7 7 6 7 7 6 7 7 6 7 6 7 7 6 7 6 7 6 6 7 6 7 6 6 7 6 7 6 6 6 7 6 6 7 6 6 6 6 7 6 6 6 6 7 6 6 6 6 6 6 6 7 6 6 6 6 6 6 6 6 6 6 6 6 6 6 6 6 6 6 6 6 6 6 6 6 6 6 6 5 6 6 6 6 6 6 6 6 6 5 6 6 6 6 6 6 5 6 6 6 6 5 6 6 6 6 5 6 6 6 6 5 6 6 6 5 6 6 6 5 6 6 6 5 6 6 5 6 6 6 5 6 6 5 6 6 5 …
0423_1 73 14 0	000000E+00 31608 0 7 0 0 7 0 7 0 7 0 7 0 7 0 7 0 7 7 0 7 0 7 7 7 0 7 7 0 7 7 7 7 0 7 7 7 7 7 7 7 7 7 7 7 6 7 7 7 7 6 7 7 7 6 7 7 6 7 6 7 6 7 6 7 7 6 6 7 6 7 6 7 6 6 7 6 6 7 6 6 7 6 6 7 6 6 6 7 6 6 6 6 7 6 6 6 6 6 6 7 6 6 6 6 6 6 6 6 6 6 6 7 6 6 5 7 6 6 5 6 6 6 6 6 6 6 6 6 6 6 6 6 5 6 6 6 6 6 6 6 5 6 6 6 6 6 5 6 6 6 6 6 5 6 6 6 6 5 6 6 6 6 5 6 6 6 5 6 6 6 5 6 6 6 5 6 6 6 5 6 6 5 6 6 6 5 6 6 5 6 6 …
0424_1 94 11 0	000000E+00 25861 7 0 7 0 7 7 0 7 7 0 7 7 7 0 7 7 7 7 0 7 7 7 7 7 7 7 7 7 7 6 7 7 7 7 6 7 7 7 6 7 6 7 7 6 7 6 7 6 7 6 7 6 6 7 6 7 6 6 7 6 6 6 7 6 6 7 6 6 6 6 6 7 6 6 6 6 6 6 6 7 6 5 7 6 6 6 6 6 5 7 5 7 5 6 6 6 6 6 6 6 6 6 5 6 6 6 6 6 6 5 6 6 6 6 6 5 6 6 6 6 6 6 5 6 6 6 6 5 6 6 6 6 5 6 6 6 5 6 6 6 6 5 6 6 5 6 6 6 5 6 6 6 5 6 6 5 6 6 5 6 6 5 6 6 5 6 6 5 6 6 5 6 6 5 6 5 6 5 6 6 5 6 5 6 5 6 5 6 5 6 5 …
0425_1 106 23 0	000000E+00 48041 7 0 7 0 7 0 7 0 7 0 7 7 0 7 0 7 7 7 0 7 7 7 0 7 7 7 7 7 7 7 7 7 7 7 7 7 7 7 7 6 7 7 7 6 7 7 6 7 7 6 7 6 7 6 7 6 7 7 6 6 7 6 6 7 6 7 6 6 7 6 6 7 6 6 6 7 6 6 6 6 7 6 6 6 6 6 7 6 6 6 6 6 6 6 7 6 5 7 6 6 6 6 6 6 6 6 6 5 7 6 6 5 6 6 6 6 6 6 6 5 6 6 6 6 6 6 5 6 6 6 6 6 5 6 6 6 6 5 6 6 6 6 5 6 6 6 5 6 6 6 6 5 6 6 6 5 6 6 6 5 6 6 5 6 6 6 5 6 6 6 5 6 6 5 6 6 6 5 6 5 6 6 6 5 6 5 6 6 6 5 6 …
0426_1 78 13 0	000000E+00 31635 5 0 7 0 7 7 0 7 0 7 0 7 0 7 0 7 7 0 7 7 0 7 7 0 7 7 7 0 7 7 7 7 0 7 7 7 7 7 7 7 7 7 7 7 7 7 6 7 7 7 7 6 7 7 7 6 7 6 7 7 6 7 6 7 7 6 7 6 7 6 7 6 6 7 6 7 6 6 7 6 6 7 6 6 6 7 6 6 6 7 6 6 6 6 7 6 6 6 6 6 6 7 6 6 6 6 6 6 6 6 6 6 6 6 6 6 6 6 6 6 6 6 6 6 6 6 5 6 6 6 6 6 6 6 5 6 6 6 6 6 6 5 6 6 6 6 5 6 6 6 5 6 6 6 5 6 6 6 5 6 6 6 5 6 6 5 6 6 6 5 6 6 6 5 6 6 5 6 6 6 5 6 6 5 6 6 5 6 6 5 6 …
0431_1 74 19 0	000000E+00 28658 6 7 0 7 7 0 7 7 7 0 7 7 0 7 7 7 0 7 7 7 7 7 7 0 7 7 7 7 7 7 7 7 7 7 7 7 6 7 7 7 7 7 6 7 7 7 6 7 7 7 6 7 6 7 7 6 7 6 7 6 7 6 7 6 7 7 6 6 7 6 7 6 6 7 6 6 7 6 6 7 6 6 7 6 6 6 7 6 6 6 6 7 6 6 6 6 6 6 7 6 6 6 6 6 6 6 6 6 6 6 6 6 6 6 6 6 6 6 6 6 6 6 5 7 5 6 6 6 6 6 5 6 6 6 6 6 5 6 6 6 6 6 5 6 6 6 6 5 6 6 6 6 5 6 6 6 5 6 6 6 5 6 6 6 5 6 6 6 5 6 6 5 6 6 6 5 6 6 5 6 6 5 6 6 5 6 6 5 6 6 5 …
0432_1 76 28 0	000000E+00 34603 7 7 0 7 7 7 0 7 7 7 7 0 7 7 7 7 7 0 7 7 7 7 7 7 7 7 7 7 7 7 7 7 7 7 7 7 6 7 7 7 7 7 6 7 7 7 6 7 7 6 7 7 6 7 7 6 7 6 7 7 6 7 6 7 6 7 6 7 6 7 6 7 6 7 6 6 7 6 6 7 6 7 6 6 7 6 6 7 6 6 6 7 6 6 6 7 6 6 6 6 7 6 6 6 6 6 7 6 6 6 6 6 6 6 7 6 6 6 6 6 6 6 6 6 6 6 6 6 6 6 6 6 6 6 6 5 7 6 5 6 6 6 6 6 6 6 6 5 6 6 6 6 6 5 6 6 6 6 5 6 6 6 6 5 6 6 5 6 6 6 5 6 6 6 5 6 6 5 6 6 5 6 6 5 6 6 5 6 6 5 6 …
0433_1 90 17 0	000000E+00 32718 5 4 4 4 0 0 7 0 0 7 0 0 7 0 0 7 0 7 0 7 0 7 0 7 0 7 7 0 7 7 0 7 7 7 7 7 7 0 7 7 6 7 7 7 7 7 7 7 6 7 7 6 7 7 6 7 7 6 7 6 7 6 7 6 7 6 7 6 7 6 7 6 6 7 6 7 6 6 7 6 6 7 6 6 6 7 6 6 6 6 6 7 6 6 6 6 6 7 5 7 6 6 6 6 6 6 6 6 6 6 6 6 6 6 6 6 6 6 6 6 6 5 6 6 6 6 6 6 6 5 6 6 6 6 5 6 6 6 6 5 6 6 6 5 6 6 5 6 6 6 5 6 6 5 6 6 5 6 6 5 6 5 6 6 5 6 6 5 6 5 6 6 5 6 5 6 6 5 6 5 6 5 6 5 6 5 6 5 6 5 6 …
0435_1 42 27 0	000000E+00 27362 0 7 0 0 7 0 7 0 7 0 7 0 7 7 0 7 7 0 7 7 0 7 7 7 7 7 0 7 7 7 7 7 7 6 7 7 7 7 6 7 7 7 6 7 7 6 7 6 7 6 7 7 6 7 6 7 6 6 7 6 7 6 6 7 6 7 6 6 7 6 6 6 7 6 6 6 7 6 6 6 7 6 6 6 6 6 7 6 6 6 6 6 7 6 6 6 6 6 6 6 6 7 5 7 6 6 6 6 6 6 6 6 6 6 6 6 6 6 6 6 6 6 6 6 6 6 5 7 5 6 6 6 6 6 6 6 6 6 6 6 5 6 6 6 6 6 5 7 5 6 6 6 6 6 5 6 6 6 6 5 6 6 6 6 6 5 6 6 6 5 6 6 6 5 6 6 6 6 5 6 6 5 6 6 6 5 6 6 6 5 6 …
0439_1 74 14 0	000000E+00 25412 5 4 4 6 0 7 0 7 0 7 0 0 7 0 7 0 7 0 7 0 7 0 7 7 0 7 0 7 7 0 7 7 7 0 7 7 7 7 0 7 7 7 7 7 7 7 7 6 7 7 7 7 6 7 7 7 6 7 7 6 7 6 7 6 7 7 6 6 7 6 7 6 7 6 6 7 6 6 7 6 6 6 7 6 6 7 6 6 6 6 7 6 6 6 6 6 7 6 6 6 6 6 6 6 6 6 6 6 6 6 6 6 6 6 6 6 6 6 6 6 6 6 6 5 6 6 6 6 6 6 5 6 6 6 5 6 6 6 6 5 6 6 6 5 6 6 6 5 6 6 5 6 6 6 5 6 6 5 6 6 5 6 6 5 6 6 5 6 6 5 6 6 5 6 5 6 6 5 6 5 6 6 5 6 5 6 5 6 6 5 6 …
0440_1 58 19 0	000000E+00 36789 7 0 0 7 0 7 0 7 0 7 0 7 7 0 7 0 7 0 7 7 0 7 7 7 0 7 7 7 0 7 7 7 7 7 7 7 7 7 7 7 7 7 7 7 6 7 7 7 6 7 7 6 7 7 6 7 7 6 7 6 7 6 7 6 7 6 7 6 6 7 6 7 6 6 7 6 7 6 6 7 6 6 6 7 6 6 7 6 6 6 7 6 6 6 6 7 6 6 6 6 6 7 6 6 6 6 6 7 6 6 6 6 6 6 6 6 7 5 7 6 6 6 6 6 6 6 6 6 6 6 6 7 5 6 7 6 6 6 6 6 6 6 6 6 6 6 6 6 6 6 6 6 6 6 6 6 6 6 6 6 6 6 6 5 6 6 7 6 5 6 6 6 6 6 6 6 6 6 5 6 6 6 6 5 6 6 6 6 6 5 6 …
0441_1 45 18 0	000000E+00 41299 5 4 4 6 6 6 7 0 7 7 0 7 0 7 0 7 0 7 0 7 0 7 0 7 0 7 0 7 0 7 7 0 7 7 0 7 7 7 0 7 7 7 7 7 7 7 7 7 6 7 7 7 6 7 7 6 7 7 6 7 7 6 7 6 7 6 7 6 7 6 6 7 6 7 6 7 6 7 6 6 7 6 7 6 6 6 7 6 7 6 6 6 7 6 6 7 6 6 7 6 6 6 7 6 6 6 7 6 6 7 6 6 6 7 6 6 6 6 7 6 6 6 7 6 6 6 6 7 6 6 6 6 6 7 6 6 6 6 7 6 6 6 6 6 6 7 6 6 6 6 6 6 6 6 7 6 6 6 6 6 6 6 6 6 6 6 6 6 6 6 6 6 6 6 6 6 5 6 6 6 6 6 6 6 6 6 5 6 6 6 6 …
0442_1 36 20 0	000000E+00 29419 6 7 7 7 7 0 7 7 7 0 7 7 7 0 7 7 7 0 7 7 7 7 0 7 7 7 7 0 7 7 7 7 7 0 7 7 7 7 7 7 7 7 7 7 7 7 7 7 7 7 7 7 7 7 7 7 7 6 7 7 7 7 6 7 7 7 6 7 7 6 7 7 6 7 6 7 6 7 6 7 6 6 7 6 7 6 6 6 7 6 6 7 6 6 6 6 7 6 6 6 6 6 7 6 6 6 6 6 6 6 6 6 7 6 6 6 6 6 6 6 6 6 5 7 6 5 6 6 6 6 6 6 6 6 6 6 6 5 6 6 6 6 6 6 5 6 6 6 6 6 5 6 6 6 6 5 6 6 6 5 6 6 6 5 6 6 5 6 6 5 6 6 6 5 6 6 5 6 5 6 6 5 6 6 5 6 5 6 5 6 5 …
0443_1 72 18 0	000000E+00 28009 7 7 0 0 7 0 7 0 7 0 7 0 7 0 7 7 0 7 7 0 7 7 0 7 7 7 0 7 7 7 7 7 7 7 7 7 7 7 7 7 7 7 7 6 7 7 7 6 7 7 6 7 7 7 6 7 6 7 6 7 6 7 7 6 7 6 7 6 6 7 6 7 6 7 6 6 7 6 6 7 6 6 7 6 6 7 6 6 7 6 6 6 7 6 6 6 7 6 6 6 6 7 6 6 6 6 7 6 6 6 6 6 7 5 7 6 6 6 6 6 6 6 7 6 6 6 6 6 6 6 6 6 6 6 6 6 6 6 6 6 6 6 6 6 6 6 6 5 7 6 5 6 6 6 6 6 6 6 5 6 6 6 6 6 6 5 6 6 6 6 5 6 6 6 5 6 6 6 6 5 6 6 6 5 6 6 5 6 6 6 5 …
0444_1 66 23 0	000000E+00 26635 7 0 0 7 0 7 0 7 7 0 7 0 7 7 0 7 7 0 7 7 7 0 7 7 7 7 0 7 7 7 7 7 7 7 7 7 7 7 7 7 7 7 7 6 7 7 7 7 6 7 7 6 7 7 7 6 7 6 7 7 6 7 6 7 6 7 6 7 6 7 6 7 6 7 6 6 7 6 6 7 6 6 7 6 6 7 6 6 6 7 6 6 6 7 6 6 6 6 6 7 6 6 6 6 6 6 6 7 5 7 6 6 6 6 6 6 6 6 6 6 6 6 6 6 6 5 7 5 6 6 6 6 6 6 6 6 6 6 6 5 6 6 6 6 6 6 6 6 6 5 6 6 6 6 6 6 5 6 6 6 6 6 6 5 6 6 6 6 6 5 6 6 6 6 5 6 6 6 6 5 6 6 6 5 6 6 6 6 5 6 6 …
0446_1 68 21 0	000000E+00 29531 6 0 7 0 7 7 0 7 7 7 7 0 7 7 7 7 7 7 0 7 7 7 7 7 7 7 7 7 7 7 7 7 7 7 7 7 7 7 7 7 7 7 7 6 7 7 7 6 7 7 6 7 6 7 7 6 7 6 7 6 7 6 7 6 7 6 7 6 7 6 6 7 6 6 7 6 6 7 6 6 6 7 6 6 6 6 7 6 6 6 6 7 6 6 6 6 6 6 6 6 6 7 6 6 6 6 6 6 6 6 6 6 6 6 6 6 5 6 6 6 6 6 6 6 6 6 6 5 6 6 6 6 6 6 6 5 6 6 6 6 6 5 6 6 6 6 6 5 6 6 6 6 5 6 6 6 6 5 6 6 6 5 6 6 5 6 6 6 5 6 6 6 5 6 6 6 5 6 6 6 5 6 6 5 6 6 5 6 6 5 6 …
0447_1 78 38 0	000000E+00 34983 7 0 7 0 7 0 7 0 7 7 0 7 7 0 7 0 7 7 0 7 7 0 7 7 7 0 7 7 7 7 0 7 7 7 7 7 7 7 7 7 7 7 7 7 7 7 7 6 7 7 7 6 7 7 7 6 7 6 7 7 6 7 6 7 6 7 6 7 6 7 6 6 7 6 6 7 6 6 7 6 6 7 6 6 6 7 6 6 6 7 6 6 6 6 6 7 6 6 6 6 6 6 6 6 6 7 6 6 6 6 6 6 6 6 6 6 6 6 6 6 6 6 6 6 6 6 6 6 6 6 6 6 6 6 6 6 6 6 6 6 6 6 6 6 6 6 6 5 6 6 6 6 6 6 6 6 6 6 6 6 5 6 6 6 6 6 6 6 5 6 6 6 6 5 6 6 6 6 5 6 6 6 5 6 6 5 6 6 6 5 6 …
0449_1 57 11 0	000000E+00 31214 7 0 7 7 0 7 7 0 7 7 7 0 7 7 0 7 7 7 7 0 7 7 7 7 7 7 7 7 7 7 7 7 7 7 7 7 7 7 6 7 7 7 7 6 7 7 6 7 7 6 7 7 6 7 7 6 7 6 7 7 6 7 6 7 6 6 7 6 7 6 7 6 6 7 6 7 6 6 7 6 7 6 6 6 7 6 6 7 6 6 6 7 6 6 6 6 6 7 6 6 6 6 6 7 6 6 6 6 6 6 6 6 6 7 6 6 6 6 6 6 6 6 6 6 6 6 6 6 6 6 6 6 5 6 6 6 6 6 6 6 6 6 6 6 6 5 6 6 6 6 6 6 6 6 5 6 6 6 6 6 6 6 5 6 6 6 6 6 6 6 5 6 6 6 6 6 6 5 6 6 6 6 6 5 6 6 6 6 6 5 6 …
0450_1 49 15 0	000000E+00 26456 7 7 0 7 0 7 7 0 7 0 7 7 0 7 7 0 7 7 0 7 7 7 0 7 7 7 7 7 7 7 7 7 7 7 7 7 7 6 7 7 6 7 7 6 7 7 6 7 6 7 6 7 6 7 6 6 7 6 7 6 6 7 6 6 7 6 6 6 7 6 6 6 7 6 6 6 7 6 6 6 6 7 6 6 6 6 6 6 7 6 6 6 6 6 6 6 6 6 7 6 6 6 6 6 6 6 6 6 6 6 6 6 6 6 6 6 6 6 6 6 6 6 6 6 6 6 6 6 6 6 6 6 6 6 6 6 6 6 6 6 6 6 6 6 5 7 6 5 6 6 6 6 6 6 6 6 6 5 6 6 6 6 6 6 6 5 6 6 6 6 6 6 5 6 6 6 6 6 5 6 6 6 6 6 5 6 6 6 5 6 6 …
0451_1 86 20 0	000000E+00 32654 5 4 7 0 7 7 7 7 7 0 7 7 7 7 7 7 7 0 7 7 7 7 7 7 7 7 7 6 7 7 7 7 7 7 6 7 7 7 6 7 7 7 6 7 7 6 7 7 6 7 7 6 7 6 7 6 7 7 6 7 6 7 6 7 6 7 6 6 7 6 7 6 6 7 6 7 6 6 7 6 6 6 7 6 6 7 6 6 6 7 6 6 6 7 6 6 6 6 7 6 6 6 6 6 6 6 7 6 6 6 6 6 6 6 6 7 5 6 7 6 6 6 6 6 6 6 6 6 6 6 6 5 7 5 6 6 6 6 6 6 6 6 6 6 5 6 6 6 6 6 6 5 6 6 6 6 6 5 6 6 6 6 5 6 6 6 5 6 6 6 5 6 6 6 5 6 6 6 5 6 6 5 6 6 5 6 6 5 6 6 5 …
0452_1 59 20 0	000000E+00 25766 7 7 0 7 7 0 7 7 0 7 7 0 7 7 7 0 7 7 7 7 0 7 7 7 7 7 7 7 7 7 7 7 7 7 7 7 7 7 7 7 6 7 7 7 6 7 7 7 6 7 7 6 7 7 6 7 6 7 7 6 7 6 7 6 7 6 7 6 7 6 6 7 6 7 6 6 7 6 6 7 6 6 7 6 6 6 7 6 6 6 7 6 6 6 6 7 6 6 6 6 7 6 6 6 6 6 6 6 6 6 7 6 6 6 6 6 6 6 6 6 6 6 6 6 6 6 6 6 5 7 5 6 6 6 6 6 6 6 6 6 5 6 6 6 6 6 6 5 6 6 6 6 5 6 6 6 6 5 6 6 6 5 6 6 6 5 6 6 5 6 6 6 5 6 6 5 6 6 5 6 6 5 6 6 5 6 6 5 6 5 6 …
0453_1 40 19 0	000000E+00 24180 7 6 0 7 0 7 0 7 0 7 0 7 0 7 0 7 0 7 0 7 0 7 7 0 7 0 7 7 7 0 7 7 7 7 7 7 7 7 7 7 7 7 6 7 7 7 7 6 7 7 7 6 7 7 6 7 7 6 7 6 7 6 7 6 7 7 6 6 7 6 6 7 6 6 7 6 6 7 6 6 6 7 6 6 6 7 6 6 6 7 6 6 6 6 7 6 6 6 6 6 7 6 6 6 6 6 6 6 6 6 6 6 6 6 6 6 6 6 6 6 6 6 6 6 6 6 6 6 6 5 6 6 6 6 6 6 6 6 5 6 6 6 6 6 6 6 6 5 6 6 6 6 6 5 6 6 6 6 6 5 6 6 6 6 6 5 6 6 6 6 5 6 6 6 5 6 6 6 5 6 6 6 5 6 6 5 6 6 5 6 6 …
0462_1 67 27 0	000000E+00 32818 5 4 6 0 7 0 7 0 7 0 7 0 7 0 7 7 0 7 0 7 7 0 7 7 7 0 7 7 7 7 0 7 7 7 7 7 7 7 7 7 0 7 6 7 7 7 7 7 7 6 7 7 7 7 6 7 7 6 7 6 7 7 6 7 6 7 7 6 6 7 6 7 6 7 6 7 6 7 6 6 7 6 6 7 6 6 7 6 6 7 6 6 6 7 6 6 6 6 7 6 6 6 6 6 6 7 6 6 6 6 6 6 6 7 6 6 6 6 6 6 6 6 6 6 6 6 6 6 6 6 6 6 6 6 6 6 6 5 6 6 6 6 6 6 6 6 5 6 6 6 6 6 6 6 5 6 6 6 6 6 5 6 6 6 6 5 6 6 6 6 5 6 6 6 6 5 6 6 6 5 6 6 6 6 5 6 6 6 5 6 6 …
0463_1 71 22 0	000000E+00 28072 5 4 4 4 5 4 0 7 0 0 7 0 0 0 7 0 0 7 0 0 7 0 7 0 0 7 0 7 0 7 0 7 0 7 7 0 7 7 0 7 7 0 7 7 7 7 7 7 7 7 7 7 7 7 7 6 7 7 7 6 7 7 6 7 6 7 6 7 6 7 6 7 6 6 7 6 7 6 6 7 6 6 6 7 6 6 6 7 6 6 6 6 7 6 6 6 6 6 7 6 6 6 6 6 6 6 6 6 6 6 6 6 6 6 6 6 6 6 6 6 6 6 6 6 6 6 6 6 6 6 5 6 6 6 6 6 6 6 6 6 6 5 6 6 6 6 6 6 6 5 6 6 6 6 6 6 6 5 6 6 6 6 6 5 6 6 6 5 6 6 6 6 5 6 6 6 5 6 6 5 6 6 6 5 6 6 5 6 6 5 6 …
0464_1 40 21 0	000000E+00 28353 6 7 7 0 7 0 7 0 7 7 0 7 7 0 7 0 7 7 0 7 7 7 0 7 7 7 0 7 7 7 7 7 7 7 7 7 7 7 7 7 7 7 7 6 7 7 7 6 7 7 7 6 7 6 7 7 6 7 6 7 7 6 7 6 6 7 6 7 6 7 6 6 7 6 6 7 6 6 7 6 6 6 7 6 6 6 7 6 6 6 6 7 6 6 6 6 6 6 6 7 6 6 6 6 6 6 6 6 6 6 6 6 6 6 6 6 6 6 6 6 6 6 6 6 6 6 6 5 6 6 6 6 6 6 6 6 5 6 6 6 6 6 5 6 6 6 6 6 5 6 6 6 6 5 6 6 6 6 5 6 6 6 5 6 6 6 6 5 6 6 6 6 5 6 6 6 5 6 6 6 5 6 6 6 5 6 6 6 5 6 6 …
0465_1 25 22 0	000000E+00 24530 5 4 4 4 4 5 4 0 0 7 0 0 0 0 7 0 0 0 7 0 0 0 7 0 0 7 0 0 0 7 0 0 7 0 7 0 0 7 0 7 0 0 7 0 7 0 7 0 7 0 7 7 0 7 0 7 7 0 7 7 0 7 7 7 7 7 0 7 7 7 7 7 6 7 7 7 7 7 6 7 7 6 7 7 6 7 6 7 6 7 6 7 6 6 7 6 6 7 6 6 7 6 6 7 6 6 6 7 6 6 6 6 7 6 6 6 6 7 6 6 6 6 6 7 6 6 6 6 6 6 6 6 7 6 6 6 6 6 6 6 6 6 6 6 6 6 6 6 6 6 6 6 6 6 6 6 6 6 6 6 6 6 6 6 6 5 7 5 6 6 6 6 6 6 6 6 6 5 6 6 6 6 6 5 6 6 6 6 6 6 5 …
0628_1 63 21 0	000000E+00 47178 7 0 7 7 0 7 0 7 0 7 7 0 7 0 7 7 0 7 0 7 7 0 7 7 0 7 7 0 7 7 7 0 7 7 7 0 7 7 7 7 7 0 7 7 7 7 7 7 7 7 7 7 7 7 7 7 7 7 6 7 7 7 7 6 7 7 6 7 7 6 7 6 7 6 7 6 7 6 7 6 7 6 6 7 6 6 7 6 6 7 6 6 6 7 6 6 6 6 7 6 6 6 6 6 6 6 6 7 6 6 6 6 6 6 6 6 6 6 6 6 6 6 6 6 6 6 6 6 6 6 6 6 6 6 6 6 5 6 6 6 6 6 6 6 6 6 6 5 6 6 6 6 6 6 5 6 6 6 6 6 5 6 6 6 6 6 5 6 6 6 6 6 5 6 6 6 6 5 6 6 6 6 5 6 6 6 6 5 6 6 6 …
0630_1 77 22 0	000000E+00 45112 5 4 6 7 7 7 7 7 7 7 7 7 7 6 7 7 7 7 7 7 7 7 7 6 7 7 6 7 7 6 7 7 6 7 6 7 7 6 7 6 7 6 7 6 7 6 7 7 6 7 7 6 7 6 7 6 6 7 6 7 6 6 7 6 6 7 6 6 7 6 6 7 6 6 6 7 6 6 6 7 6 6 6 7 6 6 6 7 6 6 6 6 7 6 6 6 6 7 6 6 6 6 7 6 6 6 6 6 7 6 6 6 6 7 6 6 6 6 7 6 6 6 6 7 6 6 6 6 6 6 6 6 6 6 6 6 6 6 5 6 6 6 6 6 6 6 6 6 6 5 6 6 6 6 6 6 6 5 6 6 6 6 6 6 5 6 6 6 6 6 5 6 6 6 6 5 6 6 6 6 6 5 6 6 6 6 5 6 6 6 6 …
0631_1 93 20 0	000000E+00 45907 5 7 6 7 0 7 7 0 7 7 0 7 7 0 7 7 0 7 7 7 0 7 7 7 0 7 7 7 0 7 7 7 7 0 7 7 7 7 0 7 7 7 7 7 7 7 7 7 7 7 7 7 7 7 7 7 7 7 6 7 7 7 6 7 6 7 7 6 7 6 6 7 6 7 6 6 7 6 6 7 6 6 6 7 6 6 6 7 6 6 6 7 6 6 6 6 6 7 6 6 6 6 6 6 6 7 6 6 6 6 6 6 6 6 6 6 6 6 6 6 6 7 6 6 6 6 6 6 6 6 6 6 6 6 5 6 6 6 6 6 6 6 6 6 6 6 6 6 6 6 6 6 5 6 6 6 6 6 6 6 6 5 6 6 6 6 6 5 6 6 6 6 6 5 6 6 6 6 5 6 6 6 5 6 6 6 5 6 6 6 6 …
0632_1 84 27 0	000000E+00 60091 6 6 7 6 7 7 6 7 7 7 7 7 6 7 7 7 7 7 7 7 7 6 7 7 7 7 7 7 7 7 7 7 7 7 7 7 7 7 7 7 7 7 7 7 7 7 7 6 7 6 6 7 6 6 7 6 6 6 7 6 6 6 7 6 6 7 6 6 6 7 6 6 6 6 7 6 6 6 7 6 6 6 6 6 6 7 6 6 6 6 6 7 6 6 6 6 6 6 6 6 6 7 6 6 6 6 6 6 6 6 6 6 6 5 6 6 6 6 6 6 6 6 6 5 6 6 6 6 6 5 6 6 6 6 6 5 6 6 6 6 5 6 6 6 6 5 6 6 6 6 5 6 6 6 5 6 6 6 5 6 6 6 6 5 6 6 6 5 6 6 6 6 6 5 6 6 6 6 5 6 6 6 5 6 6 6 6 5 6 6 6 …
0633_1 96 19 0	000000E+00 44134 5 4 4 4 4 4 4 5 4 4 4 4 5 4 5 5 6 6 7 7 0 0 0 0 0 0 0 0 0 0 0 7 0 0 0 7 0 0 0 0 7 7 7 7 7 6 7 7 7 0 0 0 7 0 0 7 0 7 7 0 7 0 7 7 7 7 7 7 7 7 7 7 7 6 6 7 7 7 6 6 7 6 6 7 6 7 7 7 6 6 7 6 6 6 6 7 6 7 6 7 6 6 6 6 7 6 6 6 6 6 6 6 7 6 6 7 6 6 7 6 6 7 6 6 6 6 6 6 6 6 6 7 6 6 6 6 6 6 6 6 6 6 6 7 6 6 7 6 6 6 6 6 6 6 6 6 6 6 6 6 6 6 6 7 6 6 6 6 6 6 6 5 6 6 6 6 6 6 6 6 6 6 6 6 6 6 6 5 6 6 6 …
4001_1 61 24 0	000000E+00 54187 7 0 7 7 7 7 7 6 7 7 6 6 7 6 6 6 6 6 7 6 6 6 6 6 6 6 6 6 6 6 6 6 6 6 6 6 6 6 6 6 6 6 6 6 6 6 5 6 6 6 6 6 6 6 6 6 6 6 5 6 6 6 6 6 6 6 6 6 6 6 5 6 6 6 6 6 6 6 6 6 6 6 6 6 6 6 6 6 6 6 6 6 6 6 6 6 6 6 6 6 6 6 6 6 6 6 6 6 6 6 6 6 6 6 6 6 6 6 6 6 6 7 6 6 6 6 6 6 6 6 6 6 6 6 6 6 6 6 6 6 6 6 7 6 6 6 6 6 6 6 6 6 6 6 6 6 6 6 6 6 6 6 6 6 6 6 7 6 6 6 6 6 6 6 6 6 6 6 6 6 6 6 7 6 6 6 6 6 6 6 6 …
4002_1 104 27 0	000000E+00 55461 6 7 6 7 6 6 7 6 7 6 6 7 6 7 6 6 7 6 6 7 6 7 6 6 7 6 6 7 6 7 6 6 7 6 6 7 6 6 7 6 6 7 6 6 6 7 6 6 7 6 6 6 7 6 6 6 7 6 6 6 7 6 6 6 7 6 6 6 6 7 6 6 6 6 6 7 6 6 6 6 6 7 6 6 6 6 6 7 6 6 6 6 6 6 7 6 6 6 6 6 6 7 6 6 6 6 6 6 6 6 6 7 6 6 6 6 6 6 6 6 6 6 6 6 6 6 7 6 6 6 6 6 6 6 6 6 6 6 6 6 6 6 6 6 6 6 6 6 6 6 6 6 6 6 6 6 6 6 6 6 6 6 6 5 6 6 6 6 6 6 6 6 6 6 6 6 5 6 6 6 6 6 6 6 5 6 6 6 6 6 5 …
4003_1 50 21 0	000000E+00 55051 6 7 6 6 7 6 6 7 6 6 6 7 6 6 7 6 6 7 6 6 7 6 6 6 7 6 6 7 6 6 6 7 6 6 7 6 6 6 7 6 6 7 6 6 6 7 6 6 6 6 7 6 6 6 7 6 6 6 6 7 6 6 6 6 6 7 6 6 6 6 6 6 6 6 7 6 6 6 6 6 6 6 6 6 6 6 6 6 7 6 6 6 6 6 6 6 6 6 6 6 6 6 6 6 6 6 5 6 6 6 6 6 6 6 6 6 6 6 6 6 6 6 5 6 6 6 6 6 6 6 6 6 5 6 6 6 6 6 5 6 6 6 6 5 6 6 6 6 5 6 6 6 5 6 6 6 5 6 6 6 6 5 6 6 6 5 6 6 6 5 6 6 6 6 5 6 6 6 5 6 5 5 4 5 5 4 5 4 5 5 5 …
4004_1 69 19 0	000000E+00 51164 7 7 6 7 6 7 6 6 7 6 7 6 6 7 6 7 6 6 7 6 6 7 6 7 6 6 7 6 6 7 6 6 7 6 6 7 6 6 6 7 6 6 7 6 6 6 7 6 6 6 6 7 6 6 6 6 6 7 6 6 6 6 6 6 6 6 7 6 6 6 6 6 6 6 6 6 6 6 6 6 6 6 6 6 6 6 6 6 6 6 6 7 6 6 6 6 6 5 6 6 6 6 6 6 6 6 6 6 6 6 6 6 6 6 6 6 6 6 6 6 6 6 6 6 6 6 6 5 6 6 6 6 6 6 6 6 6 6 6 6 6 5 6 6 6 6 6 6 6 6 6 5 6 6 6 6 6 6 5 6 6 6 6 6 5 6 6 6 6 6 5 6 6 6 6 5 6 6 6 6 5 6 6 6 6 5 6 6 6 6 5 …
4005_1 81 25 0	000000E+00 51991 6 6 7 7 7 7 7 7 7 7 7 6 7 7 7 7 6 7 7 6 7 7 6 7 6 7 6 6 7 6 6 7 6 6 7 6 6 6 7 6 6 6 7 6 6 6 6 6 7 6 6 6 6 6 7 6 6 6 6 6 6 6 7 6 6 6 6 6 6 6 7 6 6 6 6 6 6 6 6 7 6 6 6 6 6 6 6 6 6 6 6 6 6 6 6 7 6 6 6 6 6 6 6 6 6 6 6 5 6 6 6 6 6 6 6 6 6 6 6 6 6 5 6 6 6 6 6 6 5 6 6 6 6 5 6 6 6 5 6 6 5 6 6 5 6 6 5 6 6 5 6 6 5 6 6 5 6 5 6 6 5 6 5 6 6 5 6 5 6 6 5 6 5 6 6 5 6 6 5 6 5 6 6 5 6 6 5 6 6 5 6 …
4006_1 64 31 0	000000E+00 48528 5 7 6 7 7 6 7 6 7 7 6 7 6 7 6 7 6 7 6 7 6 7 6 7 6 6 7 6 7 6 6 7 6 6 7 6 6 7 6 6 7 6 6 7 6 6 6 7 6 6 6 7 6 6 6 7 6 6 6 6 7 6 6 6 6 7 6 6 6 6 6 7 6 6 6 6 6 6 6 7 6 6 6 6 6 6 6 6 6 6 6 6 6 7 6 6 6 6 6 6 6 6 6 6 6 6 6 6 6 6 6 6 6 6 6 6 6 6 6 5 6 6 6 6 6 6 6 6 6 6 6 6 6 6 6 6 5 6 6 6 6 6 6 6 6 6 6 5 6 6 6 6 6 6 6 6 5 6 6 6 6 6 6 5 6 6 6 6 6 5 6 6 6 6 6 5 6 6 6 6 5 6 6 6 6 5 6 6 6 5 6 …
4007_1 60 27 0	000000E+00 48303 6 6 7 7 6 7 7 6 7 6 7 7 6 7 7 6 7 6 7 7 6 7 6 7 6 7 6 7 6 7 6 7 6 7 6 7 6 6 7 6 6 7 6 6 6 7 6 6 6 7 6 6 6 6 7 6 6 6 6 6 6 7 6 6 6 6 6 6 6 7 6 6 6 6 6 6 6 6 6 6 6 6 7 6 6 6 6 6 6 6 6 6 6 6 6 6 6 6 6 6 6 6 6 6 6 6 6 6 6 6 6 6 6 6 6 6 6 6 6 6 6 5 6 6 6 6 6 6 6 6 6 6 6 5 6 6 6 6 6 6 6 5 6 6 6 6 6 6 5 6 6 6 6 6 5 6 6 6 6 5 6 6 6 6 5 6 6 6 5 6 6 6 5 6 6 6 5 6 6 5 6 6 5 6 6 5 6 5 6 5 6 …
4008_1 84 18 0	000000E+00 57964 5 6 7 6 7 7 6 7 7 6 7 6 7 7 6 7 6 7 6 7 6 7 6 7 6 7 6 7 6 6 7 6 7 6 6 7 6 6 7 6 7 6 6 7 6 6 7 6 6 6 7 6 6 7 6 6 6 7 6 6 6 7 6 6 6 6 7 6 6 6 6 7 6 6 6 6 6 6 6 7 6 6 6 6 6 6 6 6 6 6 6 6 6 6 6 6 6 6 7 6 6 6 6 6 6 6 6 6 6 5 6 6 6 6 6 6 6 6 6 6 6 6 6 6 6 6 6 6 6 6 5 6 6 6 6 6 6 6 6 6 6 5 6 6 6 6 6 6 6 6 6 5 6 6 6 6 6 6 6 5 6 6 6 6 6 5 6 6 6 6 5 6 6 6 5 6 6 6 5 6 6 5 6 6 5 6 6 5 6 5 6 …
4009_1 49 20 0	000000E+00 57363 6 6 7 7 7 7 7 7 7 7 7 7 7 7 7 6 7 7 7 7 7 6 7 7 7 7 6 7 7 7 6 7 6 7 7 6 6 7 6 7 6 7 6 6 7 6 6 7 6 6 7 6 6 6 7 6 6 6 6 7 6 6 6 6 6 6 7 6 6 6 6 6 6 6 7 6 6 6 6 6 6 6 6 6 7 6 6 6 6 6 6 6 6 6 6 6 6 6 6 6 6 6 6 6 6 6 6 6 6 6 6 6 6 6 6 6 6 6 6 6 5 6 6 6 6 6 6 6 5 6 6 6 6 6 6 5 6 6 6 6 6 5 6 6 6 6 5 6 6 6 6 5 6 6 6 5 6 6 5 6 6 6 5 6 6 5 6 6 5 6 6 5 6 6 5 6 5 6 6 5 6 5 6 5 6 5 6 5 6 5 6 …
4010_1 53 20 0	000000E+00 46062 6 7 7 7 7 7 7 7 7 7 7 6 7 7 7 7 6 7 7 6 7 7 6 7 6 7 6 7 6 7 6 6 7 6 7 6 6 7 6 7 6 6 7 6 6 7 6 6 6 7 6 6 7 6 6 6 7 6 6 6 6 7 6 6 6 6 7 6 6 6 6 6 7 6 6 6 6 6 6 6 6 6 7 6 6 6 6 6 6 6 6 6 6 6 6 6 6 6 6 6 6 6 6 6 6 6 6 6 6 6 6 6 6 6 6 6 6 5 6 6 6 6 6 6 6 6 6 6 5 6 6 6 6 6 6 5 6 6 6 6 6 6 5 6 6 6 6 6 5 6 6 6 6 5 6 6 6 6 6 5 6 6 6 6 5 6 6 6 5 6 6 6 6 5 6 6 6 6 5 6 6 6 5 6 6 6 5 6 6 6 5 …
4011_1 69 6 0	000000E+00 49362 7 7 7 7 7 7 7 7 7 7 7 7 7 7 7 6 7 7 7 7 7 7 7 7 7 6 7 7 7 7 6 7 7 7 7 6 7 7 7 7 6 7 7 6 7 7 6 6 7 6 7 6 7 6 6 7 6 6 6 7 6 6 6 6 7 6 6 6 6 7 6 6 6 6 6 6 6 7 6 6 6 6 6 6 6 6 6 6 7 6 6 6 6 6 6 6 6 6 6 6 6 6 6 6 6 6 6 6 6 6 6 6 6 6 6 6 6 6 6 6 6 6 6 6 6 6 6 6 6 6 6 6 6 6 6 5 6 6 6 6 6 6 5 6 6 6 6 6 5 6 6 6 6 5 6 6 6 6 5 6 6 6 5 6 6 6 5 6 6 6 5 6 6 6 5 6 6 5 6 6 6 5 6 6 5 6 6 6 5 6 6 …
4012_1 75 20 0	000000E+00 48221 7 7 7 6 7 7 7 7 7 7 7 6 7 7 7 7 7 6 7 7 7 6 7 7 6 7 6 7 7 6 7 6 7 7 6 7 6 7 6 7 6 7 6 6 7 6 6 7 6 6 7 6 6 7 6 6 6 7 6 6 6 6 6 6 7 6 6 6 6 6 6 6 6 6 6 6 6 6 6 6 6 7 6 6 6 6 6 6 6 6 6 6 5 6 6 6 6 6 6 6 6 6 6 6 6 6 6 6 6 6 6 6 6 6 6 6 6 6 6 6 5 6 6 6 6 6 6 6 6 6 5 6 6 6 6 6 6 6 5 6 6 6 6 6 5 6 6 6 6 6 5 6 6 6 6 5 6 6 6 6 6 5 6 6 6 5 6 6 6 6 5 6 6 5 6 6 6 5 6 6 5 6 6 5 6 5 6 6 5 6 5 …
4013_1 57 13 0	000000E+00 46362 6 7 7 7 6 7 7 6 7 7 7 6 7 7 6 7 7 6 7 7 6 7 6 7 6 7 7 6 7 6 7 6 7 6 7 6 6 7 6 7 6 7 6 6 7 6 7 6 6 7 6 6 7 6 6 7 6 6 7 6 6 7 6 6 7 6 6 7 6 6 6 7 6 6 7 6 6 6 7 6 6 6 7 6 6 6 6 7 6 6 6 6 6 6 7 6 6 6 6 6 6 6 6 7 6 6 6 6 6 6 6 6 6 6 6 6 6 6 6 6 6 6 6 6 6 6 6 6 6 6 6 6 6 6 6 6 6 6 6 6 6 6 6 6 6 6 6 5 6 6 6 6 6 6 6 6 6 6 6 6 6 6 5 6 6 6 6 6 6 6 6 6 5 6 6 6 6 6 6 6 5 6 6 6 6 6 5 6 6 6 6 …
4014_1 83 20 0	000000E+00 50943 6 7 6 6 7 6 7 7 6 7 7 7 7 7 7 7 7 7 7 7 7 7 6 7 7 7 7 6 7 7 6 7 7 6 7 7 6 7 6 7 6 7 6 6 7 6 7 6 7 6 6 7 6 6 7 6 6 7 6 6 6 7 6 6 7 6 6 6 6 7 6 6 6 6 6 6 6 7 6 6 6 6 6 6 6 6 6 6 6 6 6 6 6 6 6 6 6 6 6 6 6 6 6 6 6 6 6 6 6 6 6 6 6 6 6 6 6 6 5 6 6 6 6 6 6 6 6 5 6 6 6 6 6 6 6 5 6 6 6 6 6 5 6 6 6 6 6 5 6 6 6 6 5 6 6 6 6 5 6 6 6 5 6 6 6 6 5 6 6 6 5 6 6 6 5 6 6 6 5 6 6 6 5 6 6 6 5 6 6 5 6 …
4015_1 67 24 0	000000E+00 43989 5 7 7 6 7 7 6 7 7 6 7 6 7 7 6 7 6 7 7 6 7 7 6 7 7 6 7 6 7 7 6 7 7 6 7 7 6 7 6 7 7 6 7 6 7 6 7 6 7 6 6 7 6 7 6 6 7 6 6 7 6 6 7 6 6 7 6 6 6 7 6 6 6 7 6 6 6 7 6 6 6 6 7 6 6 6 6 6 7 6 6 6 6 6 6 7 6 6 6 6 6 6 6 6 6 6 7 6 6 6 6 6 6 6 6 6 6 6 6 6 6 6 6 6 6 6 6 6 6 6 6 6 6 6 6 6 6 6 6 6 6 6 6 6 6 6 6 6 6 6 6 6 6 6 6 6 6 6 5 6 6 6 6 6 6 6 6 6 6 6 6 5 6 6 6 6 6 6 6 6 6 6 5 6 6 6 6 6 6 6 5 …
4016_1 87 21 0	000000E+00 43704 6 7 7 7 7 7 7 7 7 7 6 7 7 7 7 7 6 7 7 7 7 6 7 7 6 7 7 6 7 6 7 7 6 7 6 7 6 7 6 7 6 7 6 7 6 7 6 7 6 6 7 6 7 6 6 7 6 6 7 6 6 7 6 6 7 6 6 7 6 6 7 6 6 7 6 6 6 7 6 6 6 7 6 6 6 7 6 6 6 7 6 6 6 6 7 6 6 6 6 7 6 6 6 6 6 7 6 6 6 6 6 6 6 7 6 6 6 6 6 6 6 6 6 6 6 6 7 6 6 6 6 6 6 6 6 6 6 6 6 6 6 6 6 6 6 6 6 6 6 6 6 6 6 6 6 6 6 5 6 6 6 6 6 6 6 6 6 6 6 6 5 6 6 6 6 6 6 6 6 5 6 6 6 6 6 6 5 6 6 6 6 …
4017_1 80 18 0	000000E+00 43772 7 6 7 6 7 6 7 6 7 6 7 6 7 6 7 6 6 7 6 7 6 7 6 6 7 6 7 6 6 7 6 6 7 6 6 7 6 6 7 6 6 7 6 6 7 6 6 6 7 6 6 7 6 6 6 6 7 6 6 6 7 6 6 6 6 6 7 6 6 6 6 6 7 6 6 6 6 6 6 7 6 6 6 6 6 6 6 6 6 6 6 7 6 6 6 6 6 6 6 6 6 6 6 6 6 6 6 6 6 6 6 6 6 6 6 6 6 6 6 6 6 6 6 6 6 6 6 6 6 6 6 6 6 6 6 6 6 6 6 6 6 6 6 6 6 6 6 6 6 6 6 6 6 6 6 6 6 6 5 6 6 6 6 6 6 6 6 6 6 6 6 6 6 6 6 6 5 6 6 6 6 6 6 6 6 6 6 6 6 5 6 …
4018_1 72 25 0	000000E+00 41884 7 6 7 6 7 6 7 6 7 6 7 6 7 6 7 6 7 6 7 6 7 6 7 6 6 7 6 7 6 7 6 7 6 6 7 6 6 7 6 6 7 6 6 7 6 6 6 7 6 6 6 7 6 6 6 7 6 6 6 6 7 6 6 6 6 6 7 6 6 6 6 6 6 6 7 6 6 6 6 6 6 6 6 6 6 6 6 6 6 6 6 6 7 6 6 6 6 6 6 6 6 6 6 6 6 6 6 6 6 6 6 6 6 6 6 6 6 6 6 6 6 6 5 6 6 6 6 6 6 6 6 6 6 6 6 6 6 6 6 6 6 6 6 6 6 6 6 6 6 6 6 6 5 6 6 6 6 6 6 6 6 6 6 6 6 5 6 6 6 6 6 6 6 6 6 6 6 5 6 6 6 6 6 6 6 6 6 6 6 5 6 …
4019_1 94 24 0	000000E+00 49197 6 0 7 7 0 7 7 0 7 7 0 7 7 7 0 7 7 7 7 7 7 7 7 7 7 7 7 7 6 7 7 7 6 7 7 6 7 7 6 7 6 7 7 6 6 7 6 7 6 7 6 7 6 6 7 6 6 7 6 6 7 6 6 6 7 6 6 6 6 7 6 6 6 6 6 6 6 6 6 7 6 6 6 6 6 6 6 6 6 6 6 6 6 6 6 6 6 6 6 6 6 6 6 6 5 6 6 6 6 6 6 6 6 6 6 5 6 6 6 6 6 6 5 6 6 6 6 6 6 5 6 6 6 6 5 6 6 6 6 5 6 6 6 5 6 6 6 6 5 6 6 6 5 6 6 5 6 6 6 5 6 6 5 6 6 6 5 6 6 5 6 6 5 6 6 5 6 6 5 6 6 5 6 6 5 6 5 6 6 5 6 …
4020_1 55 22 0	000000E+00 46056 7 7 6 7 7 7 7 7 6 7 7 7 7 6 7 7 7 7 6 7 7 7 6 7 7 6 7 7 6 7 7 6 7 7 6 7 7 6 7 6 7 7 6 7 6 7 6 7 6 7 6 7 6 7 6 6 7 6 6 7 6 6 7 6 6 7 6 6 6 6 7 6 6 6 6 7 6 6 6 6 6 6 7 6 6 6 6 6 6 6 6 6 6 7 6 6 6 6 6 6 6 6 6 6 6 6 6 6 6 6 6 6 6 6 6 6 6 6 6 6 6 6 6 6 6 6 6 6 5 6 6 6 6 6 6 6 6 6 6 6 6 5 6 6 6 6 6 6 6 6 5 6 6 6 6 6 6 5 6 6 6 6 6 5 6 6 6 6 5 6 6 6 6 5 6 6 6 5 6 6 6 5 6 6 5 6 6 6 5 6 6 …
4021_1 83 34 0	000000E+00 55912 6 5 7 6 7 7 7 7 6 7 7 7 7 6 7 7 7 6 7 7 7 6 7 7 7 6 7 7 6 7 6 7 7 6 7 6 7 6 7 6 7 6 7 6 7 6 6 7 6 7 6 6 7 6 6 7 6 6 7 6 6 6 7 6 6 6 7 6 6 6 7 6 6 6 6 6 6 7 6 6 6 6 6 6 6 6 7 6 6 6 6 6 6 6 6 6 6 6 6 6 6 6 6 6 6 6 6 6 6 6 6 6 6 6 6 6 6 6 6 6 6 6 6 6 6 6 6 6 6 6 6 6 6 6 5 6 6 6 6 6 6 6 6 5 6 6 6 6 6 5 6 6 6 5 6 6 6 5 6 6 6 5 6 6 5 6 6 5 6 6 5 6 6 5 6 6 5 6 5 6 5 6 6 5 6 5 6 5 6 5 6 …
4022_1 98 22 0	000000E+00 54421 6 6 7 7 6 7 6 7 7 6 7 6 7 6 7 7 6 7 6 7 6 7 6 7 6 7 6 7 6 7 6 6 7 6 7 6 6 7 6 6 7 6 7 6 6 6 7 6 6 7 6 6 6 7 6 6 6 6 7 6 6 6 7 6 6 6 6 7 6 6 6 6 6 6 7 6 6 6 6 6 7 6 6 6 6 6 6 6 6 7 6 6 6 6 6 6 6 6 6 6 6 6 6 6 6 6 6 7 6 6 6 6 6 6 6 6 6 6 6 6 5 6 6 6 6 6 6 6 6 6 6 6 6 6 6 6 5 6 6 6 6 6 6 6 6 5 6 6 6 6 6 6 5 6 6 6 6 6 5 6 6 6 6 5 6 6 6 6 5 6 6 6 6 5 6 6 6 5 6 6 6 5 6 6 5 6 6 5 6 6 6 …
4023_1 75 15 0	000000E+00 38052 6 6 7 6 7 7 6 7 6 7 7 6 7 6 7 6 7 6 7 6 6 7 6 7 6 6 7 6 6 6 7 6 6 6 7 6 6 6 6 7 6 6 6 6 7 6 6 6 6 6 7 6 6 6 6 6 7 6 6 6 6 6 6 6 6 7 6 6 6 6 6 6 6 6 6 6 6 6 6 6 6 7 6 6 6 6 6 6 6 6 6 6 6 6 6 6 6 6 6 6 6 6 6 6 6 6 6 6 6 6 6 6 6 6 6 6 6 6 6 6 6 6 6 6 6 6 6 6 6 6 6 6 6 6 6 6 6 6 6 6 6 6 6 6 6 6 6 6 6 6 6 5 6 6 6 6 6 6 6 6 6 6 6 6 6 6 6 6 6 5 6 6 6 6 6 6 6 6 6 6 6 5 6 6 6 6 6 6 6 6 6 …
4024_1 79 19 0	000000E+00 39924 6 7 6 6 7 6 6 7 6 6 6 7 6 6 7 6 6 6 7 6 6 7 6 6 7 6 6 6 7 6 6 6 7 6 6 6 7 6 6 6 7 6 6 6 7 6 6 6 6 7 6 6 6 6 6 7 6 6 6 6 6 6 7 6 6 6 6 6 6 6 6 6 6 6 6 6 6 6 6 6 6 6 6 6 6 6 6 6 6 6 6 6 6 6 6 6 6 6 6 6 6 6 6 7 6 6 6 6 7 6 6 6 6 7 6 6 6 6 7 6 6 6 6 7 6 6 6 6 6 7 6 6 6 6 6 7 6 6 6 6 6 7 6 6 6 6 6 6 7 6 6 6 6 6 6 6 6 6 6 6 6 7 6 6 6 6 6 6 6 6 6 6 6 6 6 6 6 6 6 6 5 6 6 6 6 6 6 6 6 6 6 …
4025_1 111 14 0	000000E+00 72909 5 5 5 6 6 6 6 6 6 6 6 7 6 6 7 6 6 7 6 7 7 7 6 7 0 7 7 0 7 7 0 7 7 7 7 7 6 7 7 6 7 6 7 6 6 7 6 6 7 6 6 7 6 6 7 6 6 6 7 6 6 7 6 6 6 6 7 6 6 6 6 7 6 6 6 6 6 6 7 6 6 6 6 6 6 6 6 7 6 6 6 6 6 6 6 6 6 6 6 6 6 6 6 6 6 6 6 6 6 6 6 6 6 6 6 6 6 6 6 6 6 6 6 6 6 6 6 6 6 6 6 6 5 6 6 6 6 6 6 6 5 6 6 6 6 6 6 5 6 6 6 6 5 6 6 6 5 6 6 6 5 6 6 6 5 6 6 5 6 6 5 6 6 6 5 6 6 5 6 6 5 6 5 6 6 5 6 6 5 6 6 …
4026_1 73 11 0	000000E+00 52738 6 7 6 6 6 6 7 6 7 7 6 7 6 7 6 7 6 7 6 7 6 7 6 7 6 6 7 6 7 6 7 6 6 7 6 6 7 6 7 6 6 7 6 6 7 6 6 7 6 6 7 6 6 7 6 6 6 7 6 6 6 7 6 6 6 7 6 6 6 6 7 6 6 6 6 7 6 6 6 6 6 7 6 6 6 6 6 6 7 6 6 6 6 6 6 6 6 6 6 6 6 6 6 6 6 6 6 6 6 7 6 6 6 6 6 6 6 7 6 6 6 6 6 6 5 6 6 6 6 6 6 5 6 6 6 6 6 5 6 6 6 5 6 6 6 5 6 6 6 5 6 6 6 5 6 6 6 5 6 6 5 6 6 6 5 6 6 6 5 6 6 5 6 6 6 5 6 6 6 5 6 6 5 6 6 6 5 6 6 6 5 …
4027_1 84 35 0	000000E+00 43779 6 6 6 7 7 6 7 6 7 6 7 6 7 6 7 6 7 6 7 6 6 7 6 7 6 6 7 6 6 7 6 6 7 6 6 7 6 6 7 6 6 6 7 6 6 6 7 6 6 6 7 6 6 6 7 6 6 6 7 6 6 6 6 7 6 6 6 6 7 6 6 6 6 6 7 6 6 6 6 7 6 6 6 6 6 7 6 6 6 6 6 7 6 6 6 6 6 6 6 6 6 7 6 6 6 6 6 6 6 6 7 6 6 6 6 6 6 6 6 6 6 6 6 6 6 6 6 6 6 6 6 6 6 6 6 6 6 6 6 6 6 6 6 6 6 5 6 6 6 6 6 6 6 6 5 6 6 6 6 6 6 6 6 6 6 5 6 6 6 6 6 6 5 6 6 6 6 6 5 6 6 6 6 5 6 6 6 6 5 6 6 …
4028_1 67 21 0	000000E+00 56137 6 6 6 6 6 6 7 6 6 6 6 6 6 6 7 6 6 7 6 6 6 7 6 6 7 6 6 7 6 7 6 7 6 6 7 6 7 6 7 6 7 6 6 7 6 7 6 7 6 6 7 6 7 6 6 7 6 6 7 6 6 7 6 7 6 6 7 6 6 7 6 6 7 6 6 7 6 6 7 6 6 7 6 6 7 6 6 6 7 6 6 6 7 6 6 6 6 6 7 6 6 6 6 6 6 6 7 6 6 6 6 6 6 6 6 6 6 6 6 6 6 6 6 6 6 6 6 6 6 6 6 6 6 6 6 6 6 6 6 6 5 6 6 6 6 6 6 6 6 6 6 5 6 6 6 6 6 6 6 5 6 6 6 6 6 5 6 6 6 6 5 6 6 6 6 5 6 6 6 5 6 6 6 5 6 6 6 5 6 6 5 …
4029_1 87 15 0	000000E+00 51655 6 7 6 6 6 7 6 6 6 7 6 6 6 7 6 6 6 7 6 6 6 7 6 6 7 6 6 6 7 6 6 7 6 6 7 6 6 7 6 6 6 7 6 6 7 6 6 6 7 6 6 6 7 6 6 6 7 6 6 6 7 6 6 6 7 6 6 6 6 7 6 6 6 7 6 6 6 6 7 6 6 6 6 7 6 6 6 6 7 6 6 6 6 7 6 6 6 6 6 7 6 6 6 6 7 6 6 6 6 6 7 6 6 6 6 6 6 7 6 6 6 6 6 7 6 6 6 6 6 6 7 6 6 6 6 6 6 6 6 6 7 6 6 6 6 6 6 6 6 6 6 6 6 6 6 6 6 6 6 6 6 6 6 6 5 6 6 6 6 6 6 6 5 6 6 6 6 6 5 6 6 6 5 6 6 6 5 6 6 6 5 …
4030_1 84 19 0	000000E+00 85463 6 6 6 6 6 6 6 6 6 6 6 6 6 6 7 6 6 6 6 6 6 7 6 6 6 6 7 6 6 6 7 6 6 6 7 6 6 6 7 6 6 6 7 6 6 6 7 6 6 6 7 6 6 6 7 6 6 6 7 6 6 6 7 6 6 6 6 7 6 6 6 6 7 6 6 6 6 6 7 6 6 6 6 6 6 7 6 6 6 6 6 6 6 6 6 6 6 6 6 6 6 6 6 6 7 6 6 6 6 6 6 6 6 6 6 6 6 6 6 6 6 6 6 6 6 6 6 6 6 6 6 6 6 5 6 6 6 6 6 6 6 5 6 6 6 6 5 6 6 6 6 5 6 6 6 5 6 6 5 6 6 6 5 6 6 5 6 6 5 6 5 6 6 5 6 5 6 5 6 5 6 5 6 5 6 5 6 5 5 3 4 …
4031_1 67 5 0	000000E+00 41995 7 6 7 6 7 6 7 6 7 6 7 6 6 7 6 6 7 6 6 7 6 6 6 7 6 6 6 7 6 6 7 6 6 6 7 6 6 6 7 6 6 7 6 6 6 7 6 6 6 7 6 6 6 7 6 6 6 6 7 6 6 6 7 6 6 6 7 6 6 6 7 6 6 6 6 7 6 6 6 6 7 6 6 6 6 6 7 6 6 6 6 6 6 6 6 6 7 6 6 6 6 6 6 6 6 6 6 6 6 6 6 5 6 6 6 6 6 6 6 6 6 6 6 6 6 6 6 6 6 6 6 6 6 6 6 6 6 6 6 6 5 6 6 6 6 6 6 6 6 6 6 6 6 6 6 6 6 5 6 6 6 6 6 6 6 6 6 6 6 6 6 6 6 5 6 6 6 6 6 6 6 6 6 6 6 6 6 5 6 6 6 …
4032_1 109 10 0	000000E+00 56039 5 4 5 5 6 5 5 4 4 4 5 4 4 4 5 6 6 6 6 7 7 0 7 0 0 7 7 0 7 6 7 7 6 7 6 7 6 7 6 7 6 7 6 6 7 6 7 6 6 7 6 6 6 7 6 6 6 6 6 6 6 7 6 6 6 6 6 6 6 6 6 6 5 6 6 6 6 6 6 6 6 6 6 6 6 6 6 6 6 6 6 6 6 6 6 7 6 6 6 6 7 6 6 6 6 7 6 6 6 6 6 6 6 6 6 6 6 6 6 6 6 6 6 6 6 6 6 6 6 5 6 6 6 6 6 6 6 5 6 6 6 6 6 5 6 6 6 6 6 5 6 6 6 6 5 6 6 6 6 5 6 6 6 6 5 6 6 6 6 5 6 6 6 5 6 6 6 5 6 6 6 6 5 6 6 6 5 6 6 6 5 …
4033_1 52 16 0	000000E+00 45285 6 6 7 6 6 6 6 7 6 6 6 6 7 6 6 6 7 6 6 6 6 7 6 6 6 7 6 6 6 6 7 6 6 6 6 7 6 6 6 6 6 7 6 6 6 6 6 7 6 6 6 6 6 6 6 7 6 6 6 6 6 6 6 6 6 7 6 6 6 6 6 6 6 6 6 6 6 6 6 6 6 6 6 6 6 6 6 6 6 6 6 6 6 6 6 6 6 6 6 6 6 5 6 6 6 6 6 6 6 6 6 5 6 6 6 6 6 5 6 6 6 6 5 6 6 6 6 5 6 6 6 5 6 6 6 5 6 6 6 5 6 6 6 5 6 6 6 5 6 6 6 6 5 6 6 6 6 5 6 6 6 6 5 5 4 3 4 3 4 3 4 3 4 3 4 4 3 4 3 4 4 3 4 4 4 3 4 4 4 4 4 …
4034_1 106 21 0	000000E+00 61399 6 7 6 7 6 7 6 7 6 7 6 6 7 6 6 7 6 6 6 7 6 6 6 6 7 6 6 7 7 7 7 6 7 7 7 7 6 7 7 7 6 7 7 7 6 7 7 6 7 6 7 7 6 7 7 6 7 6 7 7 6 7 6 7 6 7 6 7 6 7 6 7 6 7 6 7 6 6 7 6 7 6 6 7 6 6 7 6 6 7 6 6 7 6 6 6 7 6 6 7 6 6 6 7 6 6 7 6 6 6 7 6 6 6 7 6 6 6 6 7 6 6 6 6 7 6 6 6 6 7 6 6 6 6 7 6 6 6 6 6 6 7 6 6 6 6 6 6 6 7 6 6 6 6 6 6 6 6 6 6 6 6 7 6 6 6 6 6 6 6 6 6 6 6 6 6 6 6 6 6 6 6 6 6 6 6 5 6 6 6 6 …
4035_1 42 22 0	000000E+00 45139 6 7 6 6 7 6 6 7 6 7 6 6 7 6 7 6 6 7 6 6 7 6 7 6 6 7 6 6 7 6 7 6 6 7 6 7 6 6 7 6 7 6 6 7 6 7 6 6 7 6 6 7 6 7 6 6 7 6 7 6 6 7 6 7 6 6 7 6 6 7 6 6 7 6 6 7 6 6 7 6 6 7 6 6 7 6 6 6 7 6 6 7 6 6 7 6 6 6 7 6 6 6 7 6 6 6 6 7 6 6 6 6 6 7 6 6 6 6 6 6 6 7 6 6 6 6 6 6 6 6 6 6 6 6 6 6 6 6 6 6 6 6 6 6 6 6 6 6 6 6 6 6 6 6 6 6 5 6 6 6 6 6 6 6 5 6 6 6 6 6 6 5 6 6 6 6 6 5 6 6 6 6 5 6 6 6 5 6 6 6 5 …
4036_1 81 25 0	000000E+00 43954 5 5 7 6 7 7 7 7 7 7 7 7 7 7 6 7 7 7 7 6 7 7 6 7 7 6 7 6 7 7 6 6 7 6 7 6 7 6 7 6 6 7 6 7 6 7 6 6 6 7 6 6 7 6 6 6 7 6 6 6 7 6 6 6 6 6 7 6 6 6 6 6 6 7 6 6 6 6 6 6 6 6 6 6 6 6 6 6 6 6 6 6 6 6 6 6 6 6 6 6 6 6 6 6 6 6 6 6 6 6 6 6 6 6 6 6 6 6 6 6 6 6 6 6 5 6 6 6 6 6 6 6 6 6 6 6 6 6 5 6 6 6 6 6 6 6 6 6 5 6 6 6 6 6 6 6 6 5 6 6 6 6 6 5 6 6 6 6 6 5 6 6 6 6 6 5 6 6 6 6 5 6 6 6 5 6 6 6 6 5 6 …
4037_1 82 17 0	000000E+00 51905 6 6 7 7 6 7 6 7 6 7 6 7 6 7 6 7 6 7 6 6 7 6 7 6 7 6 7 6 7 6 7 6 6 7 6 7 6 6 7 6 7 6 6 7 6 6 7 6 6 7 6 6 6 7 6 6 6 7 6 6 6 7 6 6 6 6 7 6 6 6 6 7 6 6 6 6 7 6 6 6 6 6 6 7 6 6 6 6 6 6 7 6 6 6 6 6 6 6 6 6 6 7 6 6 6 6 6 6 6 6 6 6 6 6 6 6 6 6 6 6 6 6 6 6 6 6 6 6 6 6 6 6 6 6 6 6 6 6 6 6 6 6 6 6 6 6 6 6 6 6 6 6 6 6 6 6 6 6 6 6 6 6 6 6 6 6 6 6 6 6 6 6 5 6 6 6 6 6 6 6 6 6 6 6 6 6 6 6 5 6 6 …
4038_1 105 16 0	000000E+00 54372 6 7 7 6 7 7 6 7 7 6 7 6 7 7 6 7 6 7 6 7 6 7 6 7 6 7 6 6 7 6 7 6 6 7 6 7 6 6 7 6 6 7 6 6 7 6 6 6 7 6 6 7 6 6 7 6 6 6 7 6 6 7 6 6 6 7 6 6 6 7 6 6 7 6 6 6 6 7 6 6 6 7 6 6 6 7 6 6 6 7 6 6 6 6 7 6 6 6 6 7 6 6 6 6 7 6 6 6 6 6 6 7 6 6 6 6 6 6 6 6 7 6 6 6 6 6 6 6 6 6 6 6 6 6 6 6 6 6 6 6 6 6 6 6 6 6 6 6 6 6 6 6 6 6 6 6 6 6 6 6 6 6 6 6 5 6 6 6 6 6 6 6 6 6 6 6 6 6 6 6 5 6 6 6 6 6 6 6 6 6 6 …
4039_1 73 33 0	000000E+00 47963 6 6 7 6 7 6 6 7 6 7 6 7 6 6 7 6 7 6 7 6 7 6 7 6 7 7 6 7 6 7 6 7 6 7 6 7 6 7 6 7 6 7 6 7 6 7 6 6 7 6 7 6 7 6 7 6 6 7 6 7 6 6 7 6 7 6 6 7 6 6 7 6 7 6 6 7 6 6 7 6 6 7 6 6 6 7 6 6 7 6 6 7 6 6 6 7 6 6 6 7 6 6 6 7 6 6 6 6 7 6 6 6 6 7 6 6 6 6 6 7 6 6 6 6 6 6 6 7 6 6 6 6 6 6 6 6 6 6 6 6 6 6 6 6 6 6 6 5 6 6 6 6 6 6 6 6 6 6 5 6 6 6 6 6 6 6 6 5 6 6 6 6 6 6 5 6 6 6 6 6 5 6 6 6 6 6 5 6 6 6 6 …
4040_1 81 7 0	000000E+00 54554 5 4 4 4 4 5 4 5 5 4 5 6 7 7 7 7 7 7 7 7 7 6 7 0 7 7 7 7 7 7 7 7 7 7 7 7 6 7 7 6 7 7 6 7 6 7 6 7 6 7 6 6 7 6 6 6 7 6 6 6 6 7 6 6 6 6 6 6 6 7 6 6 6 6 6 6 6 7 6 6 6 6 6 6 6 7 6 6 6 6 6 6 6 7 6 6 6 6 6 6 6 6 7 6 6 6 6 6 6 6 6 6 6 6 6 7 6 6 6 6 6 6 6 6 6 6 6 6 6 6 6 6 6 6 6 6 6 6 6 6 5 6 6 6 6 6 6 6 6 6 6 6 6 6 5 6 6 6 6 6 6 6 6 5 6 6 6 6 6 6 6 5 6 6 6 6 6 5 6 6 6 6 6 5 6 6 6 6 5 6 6 …
4041_1 69 12 0	000000E+00 72928 5 6 7 6 7 7 6 7 7 7 6 7 7 7 6 7 7 7 6 7 6 7 7 6 7 6 7 6 6 7 6 7 6 6 7 6 6 7 6 6 7 6 6 6 7 6 6 6 6 7 6 6 6 6 7 6 6 6 6 7 6 6 6 6 6 6 6 7 5 7 6 6 6 6 6 6 6 6 6 6 6 6 6 6 6 6 6 6 6 6 6 6 6 6 6 6 6 5 6 6 6 6 6 6 6 6 6 6 5 6 6 6 6 6 6 5 6 6 6 6 6 6 5 6 6 6 6 6 6 5 6 6 6 6 6 6 5 6 6 6 6 5 6 6 6 6 6 5 6 6 6 6 6 5 6 6 6 6 5 6 6 6 6 5 6 6 6 6 6 5 6 6 6 5 6 6 6 5 6 6 6 6 6 5 6 6 6 6 5 6 6 …
4042_1 42 2 0	000000E+00 44031 7 6 7 6 7 7 6 7 6 7 6 7 7 6 7 6 7 6 7 6 7 6 7 6 7 6 7 6 6 7 6 7 6 7 6 7 6 6 7 6 7 6 6 7 6 7 6 6 7 6 6 7 6 6 7 6 6 7 6 6 7 6 6 6 7 6 6 7 6 6 6 7 6 6 6 7 6 6 6 7 6 6 6 7 6 6 6 6 7 6 6 6 6 6 7 6 6 6 6 6 6 7 6 6 6 6 6 6 6 6 7 6 6 6 6 6 6 6 6 6 6 6 6 6 6 6 6 6 6 6 6 6 6 6 6 6 6 6 6 6 6 6 6 6 6 6 6 6 6 6 6 6 6 6 6 6 6 6 6 5 6 6 6 6 6 6 6 6 6 6 6 6 6 6 5 6 6 6 6 6 6 6 6 6 6 5 6 6 6 6 6 …
4043_1 64 20 0	000000E+00 46361 6 6 6 6 6 6 6 6 6 7 6 7 6 7 7 6 7 7 6 7 7 6 7 7 6 7 7 6 7 7 6 7 6 7 7 6 7 6 6 7 6 7 6 6 7 6 6 7 6 6 7 6 6 7 6 6 6 7 6 6 7 6 6 6 7 6 6 6 7 6 6 6 7 6 6 6 7 6 6 6 6 7 6 6 6 6 7 6 6 6 6 6 7 6 6 6 6 6 7 6 6 6 6 6 6 6 7 6 6 6 6 6 6 6 6 6 6 6 6 7 6 6 6 6 6 6 6 6 6 6 6 6 6 6 6 6 6 6 6 6 6 6 6 6 6 6 6 6 6 6 6 6 6 6 6 5 6 6 6 6 6 6 6 6 6 6 6 6 6 6 5 6 6 6 6 6 6 6 5 6 6 6 6 6 6 5 6 6 6 6 6 …
4044_1 67 9 0	000000E+00 32243 6 6 6 6 7 6 6 6 7 6 6 6 6 7 6 6 7 6 6 7 6 6 7 6 7 6 6 7 6 7 6 7 6 7 6 7 6 6 7 6 7 6 7 6 7 6 7 6 7 6 7 6 7 6 7 6 7 6 7 6 7 6 7 6 7 6 7 6 7 6 7 6 6 7 6 6 7 6 6 7 6 6 7 6 6 6 6 7 6 6 6 6 6 7 6 6 6 6 6 6 6 6 7 6 6 6 6 6 6 6 6 7 6 6 6 6 6 6 6 7 6 6 6 6 7 6 6 6 6 7 6 6 6 6 7 6 6 6 6 7 6 6 6 6 7 6 6 6 6 6 6 7 6 6 6 6 6 6 6 6 6 6 7 6 6 6 6 6 6 6 6 6 6 6 6 6 6 6 6 6 6 6 6 6 6 6 6 6 6 6 6 …
4045_1 90 20 0	000000E+00 40403 5 4 4 7 7 0 7 6 7 7 7 0 7 7 6 7 7 7 7 6 7 7 7 7 6 7 7 6 7 6 7 6 7 7 6 7 6 7 7 7 6 7 7 6 7 7 6 7 6 7 6 7 6 7 6 7 6 7 6 6 6 7 6 6 6 6 7 6 6 6 6 6 6 6 6 7 6 6 6 6 6 6 6 6 6 6 6 6 6 6 6 6 6 6 6 6 6 6 6 6 6 6 6 6 6 6 5 6 6 6 6 6 6 6 6 6 6 6 6 5 6 6 6 6 6 6 6 6 6 6 5 6 6 6 6 6 6 6 6 5 6 6 6 6 6 6 5 6 6 6 6 5 6 6 6 6 5 6 6 6 6 5 6 6 6 6 5 6 6 6 6 5 6 6 6 6 5 6 6 6 6 5 6 6 6 6 5 6 6 6 6 …
4046_1 59 27 0	000000E+00 76698 6 6 7 6 6 7 6 6 7 6 6 7 6 6 7 6 6 7 6 6 6 7 6 6 7 6 6 7 6 6 7 6 6 7 6 6 7 6 6 7 6 6 6 7 6 6 7 6 6 7 6 6 7 6 6 7 6 6 6 6 7 6 6 6 6 6 6 6 6 6 6 6 6 6 6 6 6 6 7 6 6 6 6 6 6 6 6 6 6 6 6 6 6 6 6 6 7 6 6 6 6 6 6 6 6 6 6 6 6 6 6 6 6 6 7 6 6 6 6 6 6 6 6 6 6 5 6 6 6 5 6 6 6 5 6 6 6 5 6 6 6 5 6 6 6 5 6 6 6 5 6 6 6 5 6 6 6 5 6 6 6 5 6 6 6 5 6 6 5 6 6 6 5 6 6 6 5 6 6 6 5 6 6 6 5 6 6 6 5 6 6 …
4047_1 84 21 0	000000E+00 62008 5 4 4 4 5 4 4 5 4 4 6 6 7 6 6 7 6 6 7 6 7 6 7 7 7 7 7 7 7 0 7 7 0 7 7 7 0 7 7 7 7 7 7 6 7 7 7 6 7 6 7 6 6 7 6 7 6 6 7 6 6 7 6 7 6 6 7 6 6 7 6 7 6 6 7 6 6 7 6 6 7 6 7 6 6 7 6 6 6 7 6 6 7 6 6 7 6 6 6 6 7 6 6 6 7 6 6 6 6 6 7 6 6 6 6 6 6 6 6 7 6 6 6 6 6 6 6 6 6 6 6 6 6 6 6 6 6 6 6 6 6 6 6 6 6 6 6 6 6 6 6 6 5 6 6 6 6 6 6 6 6 5 6 6 6 6 6 5 6 6 6 6 5 6 6 6 5 6 6 5 6 6 6 5 6 6 5 6 6 5 6 …
4048_1 63 21 0	000000E+00 57887 6 6 7 6 6 7 6 7 6 7 6 6 7 6 7 6 6 7 6 7 6 7 6 7 6 7 6 7 6 7 7 6 7 7 6 7 7 6 7 7 6 7 7 7 6 7 7 6 7 6 7 7 6 7 6 7 6 7 6 7 6 7 6 6 7 6 6 7 6 6 6 7 6 6 6 7 6 6 6 7 6 6 6 7 6 6 6 6 7 6 6 6 6 7 6 6 6 6 6 7 6 6 6 6 6 6 6 6 6 6 6 6 6 6 6 6 6 6 6 6 6 6 6 6 6 6 6 6 6 5 6 6 6 6 6 6 6 6 5 6 6 6 6 6 6 5 6 6 6 6 5 6 6 6 5 6 6 6 5 6 6 5 6 5 6 6 5 6 5 6 5 6 5 6 5 6 5 5 6 5 6 5 5 6 5 5 5 6 5 5 5 …
4049_1 91 8 0	000000E+00 58773 6 7 6 7 7 6 7 6 7 6 7 6 7 7 6 7 6 7 7 6 7 7 6 7 7 6 7 6 7 6 7 7 6 7 6 7 6 7 6 7 7 6 7 6 7 6 7 6 7 6 6 7 6 7 6 7 6 6 7 6 7 6 6 7 6 6 7 6 6 7 6 6 7 6 6 7 6 6 7 6 6 6 7 6 6 6 7 6 6 6 7 6 6 6 6 6 7 6 6 6 6 6 6 6 6 6 6 7 6 6 6 6 6 6 6 6 6 6 6 6 6 6 6 6 6 6 6 6 6 6 6 6 6 6 6 6 6 6 6 6 6 6 6 6 6 6 6 6 6 5 6 6 6 6 6 6 6 6 6 6 6 6 6 6 6 6 6 5 6 6 6 6 6 6 6 5 6 6 6 6 6 5 6 6 6 6 5 6 6 6 6 …
4050_1 97 12 0	000000E+00 70779 6 7 7 7 6 7 7 6 7 7 6 7 7 6 7 6 7 7 6 7 6 7 7 6 7 6 7 6 7 6 6 7 6 7 6 6 7 6 6 7 6 6 6 7 6 6 7 6 6 6 7 6 6 6 6 7 6 6 6 7 6 6 6 6 7 6 6 6 7 6 6 6 6 7 6 6 6 6 7 6 6 6 7 6 6 6 6 7 6 6 6 6 7 6 6 6 6 6 6 7 6 6 6 6 6 6 6 6 6 6 6 6 6 6 6 6 6 6 6 6 6 6 6 6 6 6 6 6 5 6 6 6 6 6 6 5 6 6 6 6 6 5 6 6 6 6 5 6 6 6 6 5 6 6 6 6 6 5 6 6 6 6 6 5 6 6 6 6 5 6 6 6 6 6 5 6 6 6 6 6 5 6 6 6 6 5 6 6 6 6 5 …
4051_1 94 16 0	000000E+00 56369 6 7 7 0 7 7 7 7 7 7 7 7 7 7 7 6 7 7 7 7 6 7 7 7 6 7 6 7 7 6 7 6 7 6 7 6 7 6 7 6 7 6 6 7 6 7 6 6 7 6 6 7 6 6 7 6 6 6 7 6 6 7 6 6 6 7 6 6 6 6 7 6 6 6 6 7 6 6 6 6 7 6 6 6 6 6 7 6 6 6 6 6 7 6 6 6 6 6 6 7 6 6 6 6 6 6 6 6 7 6 6 6 6 6 6 6 6 6 6 7 6 6 6 6 6 6 6 6 6 6 6 6 6 6 6 6 6 6 6 6 6 6 6 6 6 6 6 6 5 6 6 6 6 6 6 6 6 5 6 6 6 6 6 5 6 6 6 6 6 5 6 6 6 6 5 6 6 6 6 6 5 6 6 6 6 5 6 6 6 6 5 …
4052_1 53 19 0	000000E+00 44968 7 6 7 7 7 6 7 7 7 6 7 7 6 7 6 7 7 6 7 6 7 6 7 6 7 6 7 6 7 6 6 7 6 7 6 7 6 6 7 6 6 7 6 6 7 6 6 7 6 6 7 6 6 6 7 6 6 6 7 6 6 6 7 6 6 6 6 7 6 6 6 6 7 6 6 6 6 6 7 6 6 6 6 6 6 7 6 6 6 6 6 6 6 7 6 6 6 6 6 6 6 6 6 6 6 6 7 6 6 6 6 6 6 6 6 6 6 6 6 6 6 6 6 6 6 6 6 6 6 6 6 6 6 6 6 6 5 6 6 6 6 6 6 6 6 6 5 6 6 6 6 6 6 5 6 6 6 6 6 5 6 6 6 6 5 6 6 6 5 6 6 6 6 5 6 6 6 5 6 6 5 6 6 6 5 6 6 6 5 6 6 …
4053_1 106 17 0	000000E+00 49188 7 6 6 7 6 6 7 6 6 7 6 7 6 7 6 7 6 7 6 6 7 6 7 6 7 6 7 6 6 7 6 7 6 7 6 6 7 6 7 6 6 7 6 7 6 6 7 6 7 6 6 7 6 7 6 6 7 6 6 7 6 6 7 6 6 7 6 6 6 7 6 6 6 7 6 6 6 7 6 6 6 6 7 6 6 6 6 7 6 6 6 6 6 7 6 6 6 6 6 7 6 6 6 6 6 6 7 6 6 6 6 6 7 6 6 6 6 6 6 7 6 6 6 6 6 7 6 6 6 6 6 6 7 6 6 6 6 6 6 7 6 6 6 6 6 6 6 7 6 6 6 6 6 6 6 6 6 6 6 6 6 6 6 6 6 6 6 6 6 6 6 6 6 6 6 5 6 6 6 6 6 6 6 6 5 6 6 6 6 6 6 …
4054_1 77 25 0	000000E+00 50222 6 6 6 6 7 6 6 6 7 6 6 7 6 7 6 7 6 7 6 7 6 7 6 7 6 7 6 7 6 7 6 7 6 7 6 7 6 6 7 6 7 6 6 7 6 6 7 6 6 7 6 6 7 6 6 7 6 6 6 7 6 6 6 6 7 6 6 6 7 6 6 6 6 6 7 6 6 6 6 6 7 6 6 6 6 6 6 7 6 6 6 6 6 6 6 7 6 6 6 6 6 6 6 6 6 6 7 6 6 6 6 6 6 6 6 6 6 6 6 6 6 6 6 6 6 6 6 6 6 6 7 6 6 6 6 6 6 6 6 6 6 6 6 6 6 6 6 6 6 6 6 6 6 6 6 6 6 6 6 6 6 6 6 6 6 6 6 5 6 6 6 6 6 6 6 6 6 5 6 6 6 6 6 6 6 5 6 6 6 6 6 …
4055_1 46 12 0	000000E+00 37265 7 6 7 6 7 6 7 7 6 7 6 6 7 6 7 6 7 6 7 6 6 7 6 7 6 7 6 6 7 6 7 6 6 7 6 7 6 6 7 6 6 7 6 7 6 6 7 6 6 7 6 6 7 6 6 7 6 6 7 6 6 6 7 6 6 7 6 6 6 7 6 6 6 7 6 6 6 7 6 6 6 7 6 6 6 6 6 7 6 6 6 6 7 6 6 6 6 6 7 6 6 6 6 7 6 6 6 6 6 7 6 6 6 6 6 7 6 6 6 6 6 7 6 6 6 6 6 7 6 6 6 6 6 6 7 6 6 6 6 6 6 6 6 6 6 6 6 6 6 6 6 6 6 6 6 6 6 6 6 6 6 6 6 6 6 5 6 6 6 6 6 6 6 6 6 5 6 6 6 6 6 6 5 6 6 6 6 5 6 6 6 …
4056_1 87 9 0	000000E+00 55337 7 6 7 7 7 7 7 7 6 7 7 7 7 7 6 7 7 7 7 6 7 7 7 7 6 7 7 7 6 7 7 6 7 7 6 7 7 6 7 6 7 6 7 7 6 7 6 7 6 7 6 6 7 6 7 6 7 6 6 7 6 6 7 6 6 7 6 6 7 6 6 6 7 6 6 6 7 6 6 6 6 7 6 6 6 6 6 7 6 6 6 6 6 6 6 6 7 6 6 6 6 6 6 6 6 6 6 6 6 6 6 6 6 6 6 6 6 6 5 6 6 6 6 6 6 6 6 6 6 6 6 5 6 6 6 6 6 6 6 6 6 5 6 6 6 6 6 6 6 6 6 5 6 6 6 6 6 6 5 6 6 6 6 6 6 6 5 6 6 6 6 6 6 5 6 6 6 6 5 6 6 6 6 5 6 6 6 6 5 6 6 …
4057_1 77 17 0	000000E+00 47226 6 6 7 6 7 7 7 7 7 6 7 7 7 7 7 6 7 7 7 6 7 7 6 7 7 6 7 7 6 7 7 6 7 6 7 7 6 7 6 7 6 7 6 7 6 7 6 6 7 6 7 6 6 7 6 6 7 6 6 6 7 6 6 6 7 6 6 6 6 6 7 6 6 6 6 6 6 6 6 7 6 6 6 6 6 6 6 6 6 6 6 6 6 6 6 6 6 6 6 6 6 6 6 6 6 6 6 6 6 6 6 6 5 6 6 6 6 6 6 6 6 6 6 6 5 6 6 6 6 6 6 6 6 6 6 5 6 6 6 6 6 6 6 6 6 5 6 6 6 6 6 6 6 6 5 6 6 6 6 6 6 5 6 6 6 6 6 6 5 6 6 6 6 6 5 6 6 6 6 5 6 6 6 6 5 6 6 6 5 6 6 …
4058_1 61 20 0	000000E+00 65218 5 4 5 6 5 6 6 6 6 6 6 6 6 6 7 6 6 7 6 7 6 7 6 7 7 6 7 7 6 7 7 6 7 7 7 6 7 7 7 6 7 7 6 7 5 6 6 6 6 6 6 6 6 6 6 6 6 6 6 6 6 6 6 6 6 6 7 6 6 6 6 6 6 6 6 6 6 6 6 7 6 6 6 6 6 6 6 6 6 6 6 7 6 6 6 6 6 6 6 6 6 6 6 6 6 6 6 6 6 7 6 6 6 6 6 6 6 6 6 6 6 6 6 6 6 6 6 6 6 6 6 6 6 6 6 6 6 6 6 6 6 6 6 6 6 6 6 6 6 6 6 6 6 6 6 6 5 6 6 6 6 6 6 6 6 6 6 6 6 6 5 6 6 6 6 6 6 6 6 6 5 6 6 6 6 6 6 6 5 6 6 …
4059_1 87 6 0	000000E+00 69334 5 4 5 6 6 6 6 7 6 7 6 7 6 7 7 6 7 6 7 7 6 7 6 7 7 6 7 7 6 7 6 7 6 7 7 6 7 6 7 6 7 6 6 7 6 7 6 7 6 6 7 6 7 6 6 7 6 6 7 6 6 7 6 6 6 7 6 6 6 7 6 6 6 6 6 6 6 6 6 6 6 6 6 6 6 6 6 6 6 6 7 0 0 0 0 0 7 7 5 6 6 6 6 6 6 6 6 6 6 5 6 6 6 6 6 6 6 6 6 5 6 6 6 6 6 6 6 5 6 6 6 6 6 6 5 6 6 6 6 6 6 5 6 6 6 6 6 5 6 6 6 6 6 5 6 6 6 6 5 6 6 6 6 6 5 6 6 6 6 5 6 6 6 6 5 6 6 6 6 5 6 6 6 6 5 6 6 6 6 6 5 …
4060_1 85 16 0	000000E+00 49230 6 7 7 7 7 7 7 7 7 7 7 7 7 7 7 6 7 7 6 7 7 6 7 6 7 7 6 6 7 6 7 6 7 6 7 6 6 7 6 6 7 6 6 7 6 6 6 7 6 6 6 6 7 6 6 6 6 7 6 6 6 6 6 7 6 6 6 7 6 6 6 6 7 6 6 6 6 7 6 6 6 6 6 7 6 6 6 6 6 6 7 6 6 6 6 6 6 6 6 6 6 6 6 7 6 6 6 6 6 6 6 6 6 6 6 5 6 6 6 6 6 6 6 6 6 6 6 6 6 6 6 6 5 6 6 6 6 6 6 6 6 5 6 6 6 6 6 6 5 6 6 6 6 5 6 6 6 6 6 5 6 6 6 5 6 6 6 6 5 6 6 6 6 5 6 6 6 6 5 6 6 6 6 6 5 6 6 6 6 6 5 …
4061_1 86 11 0	000000E+00 58355 7 7 6 7 7 6 7 7 7 6 7 6 7 7 6 7 6 7 7 6 7 6 7 6 7 7 6 7 6 7 6 7 7 6 7 6 7 6 7 7 6 7 6 7 6 6 7 6 7 6 6 7 6 6 7 6 6 6 7 6 6 6 7 6 6 6 7 6 6 6 6 6 6 7 6 6 6 6 6 6 6 6 6 6 6 6 6 6 6 1 0 1 1 0 7 6 7 6 6 6 6 6 6 6 6 6 5 6 6 6 6 6 6 5 6 6 6 6 6 5 6 6 6 6 6 5 6 6 6 6 6 5 6 6 6 6 5 6 6 6 5 6 6 6 6 5 6 6 6 5 6 6 6 6 5 6 6 6 6 5 6 6 6 6 6 6 6 6 6 6 6 6 6 5 6 6 6 6 6 6 6 6 6 6 6 5 6 6 6 6 6 …
4062_1 66 12 0	000000E+00 69025 5 4 4 5 4 6 5 6 6 6 6 6 7 7 7 0 7 0 7 0 7 0 7 0 7 0 0 7 0 7 7 0 7 7 7 6 7 7 7 7 7 7 7 6 7 7 7 7 7 7 7 7 6 7 7 5 6 6 6 6 6 6 7 6 6 7 6 6 6 6 6 7 6 6 6 6 6 6 6 6 6 6 5 6 6 6 6 6 6 5 6 6 6 6 6 6 5 6 6 6 6 6 6 5 6 6 6 6 6 6 5 6 6 6 6 6 6 6 5 6 6 6 6 6 5 6 6 6 6 6 6 5 6 6 6 6 5 6 6 6 6 6 5 6 6 6 6 5 6 6 6 6 5 6 6 6 5 6 6 6 6 5 6 6 6 5 6 6 6 5 6 6 6 5 6 6 6 5 6 6 6 5 6 6 5 6 6 6 5 6 6 …
4063_1 142 5 0	000000E+00 60540 5 5 5 6 6 5 6 7 6 6 6 7 6 6 7 6 7 6 7 6 7 7 6 7 6 7 6 7 6 7 6 6 7 6 6 7 6 6 7 6 6 7 6 6 7 6 6 6 7 6 6 6 7 6 6 6 6 7 6 6 6 7 6 6 6 6 6 7 6 6 6 6 7 6 6 6 6 6 6 7 6 6 6 6 6 6 7 6 6 6 6 6 6 6 6 6 6 7 6 6 6 6 6 6 6 6 6 6 6 6 6 6 6 6 6 6 6 6 6 6 6 6 6 6 6 6 6 6 6 6 6 6 6 6 6 6 6 6 6 5 6 6 6 6 6 6 6 6 6 6 6 6 6 6 5 6 6 6 6 6 6 6 6 6 6 6 5 6 6 6 6 6 6 6 6 6 6 5 6 6 6 6 6 6 6 5 6 6 6 6 6 …
4064_1 100 11 0	000000E+00 74441 5 5 6 6 7 7 6 7 7 7 7 6 7 7 7 7 7 7 7 7 7 7 7 6 7 7 7 7 7 6 7 7 7 6 7 7 6 7 7 6 7 6 7 6 7 6 7 6 6 7 6 6 6 7 6 6 6 6 7 6 6 6 6 6 6 6 6 6 6 6 6 6 6 7 6 5 6 6 6 6 6 6 6 6 6 6 6 6 6 6 6 5 6 6 6 6 6 6 6 6 5 6 6 6 6 6 6 5 6 6 6 6 6 6 5 6 6 6 6 6 5 6 6 6 6 6 5 6 6 6 6 5 6 6 6 6 5 6 6 6 6 5 6 6 6 6 5 6 6 6 6 5 6 6 6 6 5 6 6 6 6 5 6 6 6 5 6 6 6 5 6 6 6 6 5 6 6 6 5 6 6 6 6 5 6 6 6 5 6 6 6 …
4065_1 55 13 0	000000E+00 77515 5 4 4 4 4 5 4 5 4 5 6 5 5 6 5 6 5 6 6 6 5 6 6 6 7 6 6 6 7 6 7 7 7 7 0 7 0 7 7 0 7 0 7 7 0 7 7 7 6 6 6 6 6 6 6 6 6 6 6 6 6 6 6 6 6 6 6 5 6 6 6 6 5 6 6 5 6 6 6 6 6 5 6 6 6 7 6 6 6 6 6 6 6 6 6 6 6 6 6 6 6 6 5 6 6 6 6 6 6 5 6 6 6 6 6 6 5 6 6 6 6 6 6 5 6 6 6 6 6 6 5 6 6 6 6 6 5 6 6 6 6 5 6 6 6 5 6 6 6 5 6 6 6 5 6 6 5 6 6 5 6 6 6 5 6 6 6 5 6 6 5 6 6 6 6 5 6 6 6 5 3 4 3 4 3 4 4 4 4 4 4 …
4066_1 49 6 0	000000E+00 66193 5 4 5 5 6 6 6 6 6 7 6 7 6 7 7 6 7 7 6 7 7 6 7 7 7 6 7 7 6 7 7 7 6 7 7 6 7 7 6 7 6 7 7 6 7 6 7 6 7 6 7 6 7 6 7 6 7 6 6 7 6 6 7 6 6 7 6 6 7 6 6 6 7 6 6 6 6 7 6 6 6 6 7 6 6 6 6 6 6 7 6 6 6 6 6 6 6 7 6 6 6 6 6 6 6 6 6 6 6 6 7 6 6 6 6 6 6 6 6 6 6 6 6 6 6 6 6 6 6 6 6 6 6 6 6 6 6 6 6 6 6 6 6 6 6 5 6 6 6 6 6 6 6 5 6 6 6 6 6 6 5 6 6 6 6 5 6 6 6 6 5 6 6 6 6 5 6 6 6 5 6 6 6 6 5 6 6 6 6 5 6 …
4067_1 44 12 0	000000E+00 68670 5 5 6 6 6 6 7 6 7 6 7 7 6 7 6 7 6 7 6 7 7 6 7 7 6 7 7 7 6 7 7 6 7 7 6 7 6 7 7 6 6 7 6 7 6 6 6 7 6 6 6 6 6 6 6 6 6 6 6 6 6 6 6 6 6 6 6 6 5 6 6 6 6 6 6 6 6 5 6 6 6 6 6 6 5 6 6 6 6 6 5 6 6 6 6 6 6 6 5 6 6 6 6 6 6 6 6 6 6 6 6 6 6 6 6 5 6 6 6 5 6 6 5 6 5 6 5 6 5 6 5 6 6 5 6 5 6 5 6 6 5 6 5 6 5 6 6 5 6 5 6 6 5 6 6 5 6 5 6 6 5 6 5 5 4 3 4 4 4 4 4 4 4 4 4 4 4 4 5 4 4 4 4 4 4 5 4 4 4 4 4 …
4068_1 95 13 0	000000E+00 93547 5 4 4 4 4 5 4 4 4 5 4 4 5 4 4 4 4 4 4 4 4 4 4 4 4 5 5 7 6 7 7 7 7 7 6 7 5 5 6 6 7 7 6 7 7 7 7 7 7 7 7 7 7 7 7 7 6 7 7 7 6 7 7 6 7 7 6 7 6 7 7 6 7 6 7 6 7 6 7 6 6 6 7 6 5 6 5 5 5 5 4 5 5 5 6 6 6 6 6 6 6 6 6 6 6 6 7 6 6 6 6 6 6 6 6 6 6 6 5 6 6 6 5 6 6 5 6 5 6 5 6 5 6 5 6 6 5 6 5 6 5 6 5 6 6 5 6 5 6 5 6 5 6 5 6 5 6 5 6 6 5 6 6 6 6 5 6 6 6 6 6 6 5 6 6 6 6 6 6 5 6 6 6 6 6 5 6 6 6 6 6 …
4069_1 86 7 0	000000E+00 68549 5 4 4 5 4 5 5 5 5 5 6 6 6 6 7 6 7 7 7 7 7 7 7 7 7 7 7 7 7 7 7 7 7 7 7 7 6 7 7 7 6 7 6 7 7 6 7 6 7 6 6 7 6 7 6 6 6 7 6 6 6 6 6 7 6 6 6 6 6 6 6 7 6 6 6 6 6 6 6 6 6 6 6 7 6 6 6 6 6 6 6 6 6 6 6 6 6 6 7 6 6 6 6 6 6 6 6 6 6 6 6 6 6 6 6 6 6 6 6 6 6 6 6 6 6 6 6 6 6 6 6 5 6 6 6 6 6 6 6 6 6 5 6 6 6 6 6 6 5 6 6 6 6 6 5 6 6 6 6 5 6 6 6 6 5 6 6 6 5 6 6 6 6 5 6 6 6 5 6 6 6 6 5 6 6 6 5 6 6 6 5 …
4070_1 71 11 0	000000E+00 68402 5 4 5 5 5 5 6 5 6 6 6 6 6 6 6 6 6 6 7 6 7 6 6 7 6 7 7 6 7 6 7 7 6 7 7 6 7 6 7 7 6 7 7 6 7 6 7 7 6 7 6 7 6 7 6 7 6 7 6 7 6 7 6 6 7 6 6 7 6 6 7 6 6 6 7 6 6 6 7 6 6 6 6 6 7 6 6 6 6 6 7 6 6 6 6 6 6 7 6 6 6 6 6 6 6 7 6 6 6 6 6 6 6 6 6 7 6 6 6 6 6 6 6 6 6 6 6 6 7 6 6 6 6 6 6 6 6 6 6 6 6 6 6 6 6 6 6 6 6 6 6 6 6 6 6 6 6 7 6 6 6 6 6 6 6 6 6 6 6 6 6 5 6 6 6 6 6 6 6 6 6 6 6 6 6 6 6 6 6 6 6 …
4071_1 67 11 0	000000E+00 50884 5 6 6 6 6 6 7 6 7 7 6 7 7 7 6 7 7 7 6 7 7 7 6 7 7 6 7 7 6 7 7 6 7 6 7 7 6 7 6 7 6 7 6 7 6 7 6 7 6 7 6 7 6 7 6 6 7 6 7 6 6 7 6 6 7 6 6 7 6 6 6 7 6 6 6 7 6 6 6 6 7 6 6 6 6 6 6 7 6 6 6 6 6 6 6 6 7 6 6 6 6 6 6 6 6 6 6 6 6 6 6 6 6 6 6 6 6 6 6 6 6 6 6 6 6 6 6 6 6 6 6 6 6 6 6 6 6 6 6 6 6 6 6 6 6 6 6 6 6 6 5 6 6 6 6 6 6 6 6 6 6 6 6 6 5 6 6 6 6 6 6 6 6 6 5 6 6 6 6 6 6 6 6 5 6 6 6 6 6 6 6 …
4072_1 98 17 0	000000E+00 68621 5 4 4 5 6 5 7 7 7 7 0 7 0 7 0 7 7 0 7 0 7 7 0 7 7 0 7 7 7 7 7 7 7 7 7 6 7 7 6 7 7 6 7 6 7 6 7 6 6 7 6 7 6 6 7 6 6 6 7 6 6 7 6 6 6 7 6 6 6 7 6 6 6 7 6 6 6 6 7 6 6 6 6 7 6 6 6 6 7 6 6 6 6 6 6 6 6 6 6 6 6 6 6 6 6 6 6 6 6 6 5 6 6 6 6 5 6 6 5 6 6 5 6 6 5 6 6 5 6 6 5 6 6 5 6 6 5 6 6 5 6 6 5 6 6 6 5 6 6 6 6 5 6 6 6 6 5 6 6 6 6 5 6 6 5 6 6 6 5 6 6 5 6 6 5 6 6 6 5 6 6 5 6 6 6 5 6 6 6 6 5 …
4073_1 77 10 0	000000E+00 67051 5 6 7 6 7 6 7 6 7 7 6 7 6 7 7 6 7 7 6 7 6 7 6 7 7 6 7 6 7 6 7 6 7 6 7 6 7 6 7 6 6 7 6 6 7 6 6 7 6 6 7 6 6 6 7 6 6 6 6 7 6 6 6 6 6 7 6 6 6 6 6 6 6 6 7 6 6 6 6 6 6 6 6 6 6 6 6 6 6 6 6 6 6 6 6 6 7 6 6 6 6 6 6 6 6 6 6 6 6 6 6 6 6 5 6 6 6 6 6 6 6 6 6 6 6 6 6 6 6 6 6 6 6 6 6 6 6 6 6 6 6 6 6 6 5 6 6 6 6 6 6 6 6 6 6 6 6 6 6 6 5 6 6 6 6 6 6 6 6 6 6 5 6 6 6 6 6 6 6 6 5 6 6 6 6 6 6 5 6 6 6 …
4074_1 65 5 0	000000E+00 54818 5 6 5 7 6 7 6 7 7 7 0 7 7 7 7 7 7 7 7 7 6 7 7 7 7 6 7 7 7 6 7 6 7 7 6 7 6 7 6 7 6 7 6 7 6 6 7 6 7 6 6 7 6 6 7 6 6 6 7 6 6 6 7 6 6 6 6 7 6 6 6 6 6 7 6 6 6 6 6 6 6 6 6 6 7 6 6 6 6 6 6 6 6 6 6 6 6 6 6 6 6 6 6 6 6 6 6 6 6 6 5 6 6 6 6 6 6 6 5 6 6 6 6 6 5 6 6 6 6 6 5 6 6 6 6 5 6 6 6 6 5 6 6 6 6 5 6 6 6 6 5 6 6 6 5 6 6 6 6 5 6 6 6 5 6 6 6 6 5 6 6 6 5 6 6 6 5 6 6 6 5 6 6 6 5 6 6 6 5 6 6 …
4075_1 44 12 0	000000E+00 56572 5 4 5 4 5 5 6 5 6 6 6 6 6 7 6 7 7 7 7 7 7 0 7 7 0 7 7 0 7 7 0 7 7 7 0 7 6 7 7 6 7 6 7 6 7 6 7 6 7 6 6 7 6 6 7 6 7 6 6 7 6 6 7 6 6 7 6 6 6 7 6 6 7 6 6 6 7 6 6 6 7 6 6 6 7 6 6 6 7 6 6 6 6 6 7 6 6 6 6 7 6 6 6 6 6 7 6 6 6 6 6 6 7 6 6 6 6 6 6 7 6 6 6 6 6 6 6 6 7 6 6 6 6 6 6 6 6 6 6 7 6 6 6 6 6 6 6 6 6 6 6 6 6 7 6 6 6 6 6 6 6 6 6 6 6 6 6 6 6 6 6 6 6 6 6 6 6 6 6 5 6 6 6 6 6 6 6 6 6 6 6 …
4076_1 71 8 0	000000E+00 57060 5 6 7 6 6 6 7 6 7 6 7 6 7 6 7 6 7 7 6 7 7 6 7 6 7 7 6 7 7 6 7 7 6 7 6 7 7 6 7 7 6 7 7 6 7 6 7 7 6 7 6 7 6 7 6 7 6 7 6 6 7 6 7 6 6 7 6 6 7 6 6 6 6 7 6 6 6 6 7 6 6 6 6 6 6 6 6 7 6 6 6 6 6 6 6 6 6 6 6 6 6 6 6 6 5 6 6 6 6 6 6 6 6 6 6 6 6 6 5 6 6 6 6 6 6 6 6 6 5 6 6 6 6 6 6 6 5 6 6 6 6 6 6 5 6 6 6 6 6 6 5 6 6 6 6 6 6 5 6 6 6 6 6 5 6 6 6 6 6 6 5 6 6 6 6 6 5 6 6 6 6 6 5 6 6 6 6 5 6 6 6 …
4077_1 72 10 0	000000E+00 62246 5 4 5 6 6 6 6 7 6 7 7 7 7 7 7 7 7 7 7 7 7 7 0 7 6 7 7 7 7 7 7 7 6 7 7 7 6 7 6 7 6 7 7 6 6 7 6 7 6 7 6 6 7 6 6 7 6 6 7 6 6 7 6 6 6 7 6 6 6 7 6 6 6 7 6 6 6 7 6 6 6 7 6 6 6 7 6 6 6 6 7 6 6 6 6 7 6 6 6 6 7 6 6 6 6 6 7 6 6 6 6 6 6 6 7 6 6 6 6 6 6 6 6 6 6 6 6 7 6 6 6 6 6 6 6 6 5 6 6 6 6 6 6 6 6 6 6 6 6 5 6 6 6 6 6 5 6 6 6 6 6 5 6 6 6 6 5 6 6 6 5 6 6 6 6 5 6 6 5 6 6 6 5 6 6 6 5 6 6 6 5 …
4078_1 58 12 0	000000E+00 55615 5 6 6 6 7 6 6 7 6 7 7 6 7 6 7 6 7 7 6 7 6 7 6 7 7 6 7 6 7 6 6 7 6 7 6 7 6 6 7 6 6 7 6 6 7 6 6 7 6 6 6 7 6 6 6 7 6 6 6 6 7 6 6 6 6 6 6 7 6 6 6 6 6 6 6 7 6 6 6 6 6 6 6 6 6 6 6 6 6 7 6 6 6 6 6 6 6 6 6 6 6 6 6 6 6 6 6 6 6 6 6 6 6 6 6 6 6 6 6 6 6 6 6 6 6 6 6 6 6 6 6 6 6 6 6 6 6 6 5 6 6 6 6 6 6 6 6 6 6 6 6 6 6 6 6 6 6 6 6 6 6 6 6 6 6 6 5 6 6 6 6 6 6 6 6 6 6 6 6 6 6 6 5 6 6 6 6 6 6 6 6 …
4079_1 20 17 0	000000E+00 56633 5 4 6 5 6 6 6 7 6 6 7 6 7 6 7 6 7 6 7 7 6 7 6 7 7 6 7 7 6 7 6 7 7 6 7 7 6 7 7 6 7 6 7 7 6 7 6 7 7 6 7 6 7 6 7 7 6 7 6 7 6 6 7 6 7 6 7 6 6 7 6 7 6 6 7 6 6 7 6 6 6 7 6 6 7 6 6 6 7 6 6 6 7 6 6 6 7 6 6 6 6 7 6 6 6 6 7 6 6 6 6 7 6 6 6 6 6 7 6 6 6 6 6 6 7 6 6 6 6 6 6 6 6 6 6 7 6 6 6 6 6 6 6 6 6 6 6 6 6 6 6 6 6 6 6 6 6 6 5 6 6 6 6 6 6 6 6 6 5 6 6 6 6 6 5 6 6 6 6 5 6 6 6 6 5 6 6 6 6 5 6 …
4080_1 57 10 0	000000E+00 58013 5 4 5 6 6 6 7 7 7 7 7 0 7 7 0 7 7 7 7 0 7 7 7 7 7 7 6 7 7 6 7 7 6 7 6 7 6 7 6 7 6 7 6 7 6 6 7 6 6 7 6 7 6 6 6 7 6 6 7 6 6 6 7 6 6 6 6 7 6 6 6 6 7 6 6 6 6 6 6 6 6 7 6 6 6 6 6 6 6 6 6 6 6 6 6 6 6 6 6 6 6 6 6 6 6 6 6 6 6 6 6 6 6 6 6 6 6 6 5 6 6 6 6 6 6 6 6 6 6 6 6 5 6 6 6 6 6 6 6 6 6 6 5 6 6 6 6 6 6 6 6 5 6 6 6 6 6 6 6 6 5 6 6 6 6 6 6 6 5 6 6 6 6 6 6 5 6 6 6 6 6 5 6 6 6 6 6 5 6 6 6 …
4081_1 102 8 0	000000E+00 73535 5 6 6 6 6 6 6 6 7 6 6 7 6 7 6 6 7 6 7 6 7 6 7 6 6 7 6 7 6 7 6 7 6 7 6 7 6 7 6 7 6 7 6 7 6 7 6 7 6 7 6 7 6 7 6 7 6 7 6 7 6 7 6 7 6 6 7 6 7 6 7 6 7 6 6 7 6 7 6 6 7 6 6 7 6 7 6 6 7 6 6 6 7 6 6 6 7 6 6 6 7 6 6 6 6 6 6 7 6 6 6 6 6 6 6 6 6 6 6 6 6 6 6 6 6 6 6 6 6 6 6 6 6 6 6 6 5 6 6 6 6 6 6 6 6 5 6 6 6 6 6 6 6 5 6 6 6 6 6 6 5 6 6 6 6 5 6 6 6 6 6 5 6 6 6 6 5 6 6 6 6 5 6 6 6 5 6 6 6 5 6 …
4082_1 75 9 0	000000E+00 51297 5 6 6 6 6 6 6 6 6 6 6 6 6 7 6 6 6 6 6 6 6 6 6 7 6 6 6 6 6 6 6 6 6 7 6 6 6 6 6 6 6 6 7 6 6 6 6 6 6 6 6 6 6 6 7 6 6 6 6 6 6 6 6 6 6 6 6 6 6 6 6 6 6 6 6 6 7 6 6 6 6 6 6 6 6 6 6 6 6 6 6 6 5 6 6 6 6 6 6 6 6 6 6 6 6 6 6 6 6 6 6 6 6 6 6 6 6 6 6 6 6 6 6 5 6 6 6 6 6 6 6 6 6 6 6 6 6 6 6 6 6 6 6 6 5 6 6 6 6 6 6 6 6 6 6 6 6 6 6 6 6 6 6 6 5 6 6 6 6 6 6 6 6 6 6 6 6 6 6 6 6 6 6 6 6 6 6 5 6 6 6 …
4083_1 60 6 0	000000E+00 50102 5 4 6 5 6 6 6 6 6 7 7 7 7 0 7 0 7 0 7 0 7 7 7 7 7 6 7 7 6 7 7 6 7 6 7 7 6 7 6 7 6 7 6 6 7 6 7 6 6 7 6 6 6 6 7 6 6 6 6 6 6 6 6 6 6 6 6 6 6 6 6 6 6 6 6 6 6 6 6 6 6 5 6 6 6 6 6 6 6 6 6 6 6 6 5 6 6 6 6 6 6 6 6 6 6 5 6 6 6 6 6 6 6 6 5 6 6 6 6 6 6 6 6 6 5 6 6 6 6 6 6 6 6 6 5 6 6 6 6 6 6 6 6 6 5 6 6 6 6 6 6 6 6 6 5 6 6 6 6 6 6 6 6 6 6 6 5 6 6 6 6 6 6 6 6 6 6 6 6 6 5 6 6 6 6 6 6 6 6 6 6 …
4084_1 72 7 0	000000E+00 53523 5 4 5 6 6 5 7 6 6 7 6 7 6 7 7 6 7 7 6 7 7 6 7 7 7 6 7 7 6 7 7 7 6 7 7 6 7 7 6 7 7 6 7 6 7 7 6 7 6 7 6 7 6 7 6 7 6 7 6 6 7 6 6 7 6 7 6 6 6 7 6 6 6 7 6 6 6 6 7 6 6 6 6 6 6 6 6 6 6 7 6 6 6 6 6 6 6 6 6 6 6 6 5 6 6 6 6 6 6 6 6 6 6 6 6 6 6 6 5 6 6 6 6 6 6 6 6 5 6 6 6 6 6 6 6 6 5 6 6 6 6 6 6 6 6 5 6 6 6 6 6 6 6 5 6 6 6 6 6 6 6 5 6 6 6 6 6 6 6 6 5 6 6 6 6 6 6 6 6 5 6 6 6 6 6 6 6 6 5 6 6 …
4085_1 89 12 0	000000E+00 61533 5 4 5 6 6 5 6 6 7 6 6 6 6 7 6 6 7 6 6 7 6 6 7 6 6 7 6 7 6 6 7 6 6 7 6 6 7 6 6 7 6 7 6 6 7 6 6 7 6 6 7 6 6 7 6 6 7 6 6 6 7 6 6 7 6 6 6 7 6 6 7 6 6 6 7 6 6 6 6 7 6 6 6 7 6 6 6 6 7 6 6 6 6 7 6 6 6 6 6 6 7 6 6 6 6 6 6 7 6 6 6 6 6 6 6 6 6 7 6 6 6 6 6 6 6 6 6 6 6 6 6 6 6 6 6 6 6 7 6 6 6 6 6 6 6 6 6 6 6 6 6 6 6 6 6 6 6 6 5 6 6 6 6 6 6 6 6 6 6 6 6 6 6 6 6 6 5 6 6 6 6 6 6 6 6 6 6 5 6 6 6 …
4086_1 48 4 0	000000E+00 51394 5 5 6 5 6 6 7 6 7 6 7 7 7 7 7 7 6 7 7 7 7 7 7 7 6 7 7 7 7 7 6 7 7 6 7 7 6 7 7 6 7 6 7 7 6 7 6 7 6 7 6 6 7 6 7 6 6 7 6 6 7 6 6 7 6 6 6 7 6 6 6 7 6 6 6 6 7 6 6 6 6 6 7 6 6 6 6 6 6 6 6 7 6 6 6 6 6 6 6 6 6 6 6 6 6 6 6 6 6 6 6 6 7 5 6 6 6 6 6 6 6 6 6 6 6 6 6 6 6 6 6 6 6 6 6 6 6 6 6 6 6 5 6 6 6 6 6 6 6 6 6 6 6 6 5 6 6 6 6 6 6 6 6 6 5 6 6 6 6 6 6 6 5 6 6 6 6 6 6 6 5 6 6 6 6 6 5 6 6 6 6 …
4087_1 62 6 0	000000E+00 47593 5 4 4 4 4 5 4 5 5 6 5 6 6 6 6 7 6 6 7 7 6 7 7 6 7 7 6 7 7 7 7 6 7 7 6 7 7 7 6 7 7 6 7 7 6 7 7 6 7 7 6 7 6 7 6 7 7 6 7 6 7 6 7 6 7 6 7 6 7 6 6 7 6 7 6 6 7 6 6 7 6 6 6 7 6 6 6 7 6 6 6 6 7 6 6 6 6 6 6 6 7 6 6 6 6 6 6 6 6 6 6 6 6 6 6 6 6 6 6 6 6 6 6 6 6 6 6 6 6 6 6 6 6 5 6 6 6 6 6 6 6 6 5 6 6 6 6 6 6 5 6 6 6 6 5 6 6 6 6 5 6 6 6 6 5 6 6 6 5 6 6 6 5 6 6 6 5 6 6 5 6 6 6 5 6 6 5 6 6 5 6 …
4088_1 67 6 0	000000E+00 53136 5 5 6 6 6 6 6 6 6 6 6 6 6 7 6 6 6 6 7 6 6 7 6 6 6 7 6 6 7 6 6 7 6 6 7 6 6 7 6 6 7 6 7 6 6 7 6 6 7 6 6 7 6 6 7 6 6 7 6 6 6 7 6 6 6 7 6 6 6 7 6 6 6 6 7 6 6 6 6 6 7 6 6 6 6 6 7 6 6 6 6 6 6 6 6 7 6 6 6 6 6 6 6 6 6 6 6 6 6 6 7 6 6 6 6 6 6 6 6 6 6 6 6 6 6 6 6 6 6 6 6 5 6 6 6 6 6 6 6 6 6 6 6 6 6 6 6 5 6 6 6 6 6 6 6 6 6 5 6 6 6 6 6 6 6 5 6 6 6 6 6 6 6 5 6 6 6 6 6 6 5 6 6 6 6 6 5 6 6 6 6 …
4089_1 61 12 0	000000E+00 60324 5 4 4 5 4 5 5 6 5 6 6 7 6 7 6 7 7 7 6 7 7 7 7 7 7 7 7 7 7 7 7 6 7 7 7 7 7 7 7 6 7 7 7 6 7 6 7 7 6 6 7 6 7 6 6 7 6 6 6 7 6 6 6 6 6 6 6 7 6 6 6 6 6 6 6 6 6 6 6 6 6 6 6 6 6 6 6 6 6 6 6 6 5 6 6 6 6 6 6 6 6 6 6 6 6 6 6 6 6 6 5 6 6 6 6 6 6 6 6 6 6 6 6 6 6 6 5 6 6 6 6 6 6 6 6 6 6 5 6 6 6 6 6 6 6 5 6 6 6 6 6 6 6 5 6 6 6 6 6 6 5 6 6 6 6 6 6 5 6 6 6 6 6 6 5 6 6 6 6 6 6 5 6 6 6 6 6 6 5 6 6 …
4090_1 66 9 0	000000E+00 59271 5 4 6 6 6 6 7 6 6 7 6 7 7 6 7 6 7 7 6 7 7 6 7 7 6 7 7 6 7 7 6 7 7 6 7 7 6 7 7 6 7 7 6 7 6 7 7 6 7 6 7 7 6 7 6 7 7 6 7 6 7 6 7 6 7 6 7 6 7 6 7 6 6 7 6 7 6 7 6 6 7 6 6 7 6 6 7 6 6 7 6 6 7 6 6 7 6 6 6 7 6 6 6 6 7 6 6 6 6 7 6 6 6 6 6 7 6 6 6 6 6 6 6 6 7 6 6 6 6 6 6 6 6 6 6 6 6 6 6 6 6 6 6 6 6 6 6 6 6 6 6 6 6 6 6 6 6 6 6 6 6 6 6 6 6 6 5 6 6 6 6 6 6 6 6 5 6 6 6 6 6 6 6 5 6 6 6 6 6 5 6 …
4091_1 51 6 0	000000E+00 47234 5 6 6 0 7 7 0 7 0 7 7 0 7 0 7 7 0 7 7 0 7 7 7 7 7 7 7 6 7 7 7 6 7 7 6 7 6 7 6 7 6 6 7 6 7 6 6 7 6 7 6 6 6 7 6 6 7 6 6 6 7 6 6 6 7 6 6 6 6 6 7 6 6 6 6 6 6 7 6 6 6 6 6 6 6 6 6 6 6 6 6 7 6 6 6 6 6 6 6 6 6 6 6 6 6 6 5 6 6 6 6 6 6 6 6 6 6 6 6 6 6 6 6 6 6 6 5 6 6 6 6 6 6 6 6 6 6 6 5 6 6 6 6 6 6 6 6 6 5 6 6 6 6 6 6 6 6 6 5 6 6 6 6 6 6 6 5 6 6 6 6 6 6 6 5 6 6 6 6 6 6 5 6 6 6 6 5 6 6 6 6 …
4092_1 67 5 0	000000E+00 55587 5 4 5 5 6 6 6 7 6 7 6 7 7 7 7 7 7 7 6 7 7 7 7 7 6 7 7 7 6 7 6 7 6 7 6 7 6 7 6 6 7 6 6 7 6 6 7 6 6 7 6 6 6 6 7 6 6 6 6 7 6 6 6 6 6 7 6 6 6 6 6 6 6 6 6 7 6 6 6 6 6 6 6 6 6 6 6 6 6 6 6 7 6 6 6 6 6 6 6 6 6 6 6 6 6 6 6 6 6 6 6 6 6 6 6 6 6 6 6 6 6 6 6 6 6 6 6 6 6 6 6 6 6 6 6 6 6 6 6 6 6 6 6 6 6 6 6 6 6 6 6 6 6 6 6 6 6 6 6 6 6 6 6 6 6 6 6 6 6 6 6 5 6 6 6 6 6 6 6 6 6 6 6 6 6 6 6 6 6 6 6 …
4093_1 91 4 0	000000E+00 65518 5 5 5 5 6 6 6 6 6 7 6 6 7 6 7 6 7 6 7 6 7 7 6 7 6 7 7 6 7 7 6 7 6 7 6 7 6 7 6 7 6 7 6 6 7 6 7 6 6 7 6 6 7 6 6 6 7 6 6 6 7 6 6 6 7 6 6 6 6 7 6 6 6 6 7 6 6 6 6 6 7 6 6 6 6 6 7 6 6 6 6 6 6 7 6 6 6 6 6 6 6 6 7 6 6 6 6 6 6 6 7 6 6 6 6 6 6 6 6 6 6 7 6 6 6 6 6 6 6 6 6 6 6 7 6 6 6 6 6 6 6 6 6 6 6 6 6 6 6 6 6 6 6 6 6 6 6 7 6 6 6 6 6 6 6 6 6 6 6 5 6 6 6 6 6 6 6 6 6 6 6 6 6 6 6 6 6 6 6 6 5 …
4094_1 88 5 0	000000E+00 62444 5 4 4 4 5 4 5 4 4 5 4 5 4 5 4 5 4 5 4 5 0 0 0 0 7 0 0 0 0 7 0 0 0 7 0 0 0 7 0 0 7 0 0 7 0 7 7 0 7 7 7 7 6 7 7 7 6 7 6 6 7 6 6 7 6 6 6 6 7 6 6 6 6 7 6 6 6 6 7 6 6 6 6 6 7 6 6 6 6 7 6 6 6 6 6 7 6 6 6 6 6 7 6 6 6 6 6 6 7 6 6 6 6 6 6 7 6 6 6 6 6 6 6 6 7 6 6 6 6 6 6 6 6 6 6 6 7 6 6 6 6 6 6 6 6 6 6 6 6 6 6 6 6 6 6 6 5 6 6 6 6 6 6 6 6 6 6 5 6 6 6 6 6 6 6 5 6 6 6 6 6 6 5 6 6 6 6 5 6 6 6 …
4095_1 77 7 0	000000E+00 64265 5 4 4 4 5 4 5 4 5 5 5 6 5 6 6 6 6 7 6 7 7 7 7 7 7 0 7 7 7 0 7 7 0 7 7 7 0 7 7 7 7 7 7 7 7 7 7 6 7 7 6 7 6 7 6 7 6 7 6 6 7 6 6 7 6 6 6 7 6 6 6 6 7 6 6 6 6 6 6 6 6 7 6 6 6 6 6 6 6 6 6 6 6 6 6 6 6 6 6 6 6 6 6 6 6 6 6 6 6 6 6 6 6 5 6 6 6 6 6 6 6 6 6 6 6 6 6 6 6 5 6 6 6 6 6 6 6 6 6 6 6 5 6 6 6 6 6 6 6 6 6 5 6 6 6 6 6 6 6 6 6 5 6 6 6 6 6 6 6 5 6 6 6 6 6 6 6 6 5 6 6 6 6 6 6 6 5 6 6 6 6 …
4201_1 102 9 0	000000E+00 48527 5 6 7 6 7 6 6 7 6 7 6 6 7 6 7 6 6 7 6 6 7 6 6 7 6 7 6 6 7 6 6 7 6 6 7 6 6 7 6 6 7 6 6 7 6 6 7 6 6 7 6 6 6 7 6 6 7 6 6 7 6 6 7 6 6 6 7 6 6 6 7 6 6 6 7 6 6 7 6 6 6 6 7 6 6 6 7 6 6 6 7 6 6 6 6 7 6 6 6 7 6 6 6 6 6 7 6 6 6 6 7 6 6 6 6 6 7 6 6 6 6 6 7 6 6 6 6 6 6 7 6 6 6 6 6 6 6 6 7 6 6 6 6 6 6 6 6 7 6 6 6 6 6 6 6 6 6 6 6 6 6 7 6 6 6 6 6 6 6 6 6 6 6 6 6 6 6 6 6 6 6 6 6 6 6 6 6 6 6 6 6 …
4202_1 64 10 0	000000E+00 51151 5 6 6 7 7 6 7 7 7 7 7 7 6 7 7 7 7 7 6 7 7 7 6 7 7 7 6 7 7 7 6 7 7 7 6 7 7 6 7 7 6 7 7 6 7 6 7 7 6 7 7 6 7 6 7 6 7 7 6 7 6 7 6 7 6 7 6 7 6 7 6 7 6 7 6 7 6 7 6 6 7 6 7 6 6 7 6 7 6 6 7 6 6 7 6 6 7 6 6 7 6 6 7 6 6 6 7 6 6 7 6 6 6 6 7 6 6 6 7 6 6 6 6 6 7 6 6 6 6 6 6 7 6 6 6 6 6 6 6 6 7 6 6 6 6 6 6 6 6 6 6 6 6 6 6 6 6 6 6 6 6 6 6 6 6 6 5 6 6 6 6 6 6 6 6 6 5 6 6 6 6 6 6 5 6 6 6 6 5 6 6 …
4203_1 69 8 0	000000E+00 30074 5 6 7 7 7 7 7 7 7 7 7 7 7 7 7 7 7 6 7 7 7 7 7 7 6 7 7 7 7 7 6 7 7 7 6 7 7 7 6 7 7 7 6 7 7 6 7 7 6 7 7 6 7 7 6 7 6 7 7 6 7 6 7 7 6 7 6 7 6 7 6 7 6 7 6 7 6 7 6 7 6 7 6 7 6 7 6 6 7 6 7 6 6 7 6 7 6 6 7 6 6 7 6 6 7 6 6 7 6 6 6 7 6 6 7 6 6 6 7 6 6 6 7 6 6 6 6 7 6 6 6 6 7 6 6 6 6 6 7 6 6 6 6 6 6 6 7 6 6 6 6 6 6 6 6 6 6 7 6 6 6 6 6 6 6 6 6 6 6 6 6 6 6 6 6 6 6 6 6 6 6 6 6 6 6 6 6 6 5 6 6 …
4204_1 97 7 0	000000E+00 46812 5 5 6 6 6 6 6 6 7 6 6 6 7 6 6 6 7 6 6 7 6 6 6 7 6 6 7 6 6 6 7 6 6 7 6 6 7 6 6 6 7 6 6 7 6 6 6 7 6 6 7 6 6 6 7 6 6 7 6 6 6 7 6 6 6 7 6 6 6 7 6 6 6 7 6 6 6 7 6 6 6 7 6 6 6 7 6 6 6 6 7 6 6 6 7 6 6 6 6 7 6 6 6 6 7 6 6 6 6 7 6 6 6 6 6 7 6 6 6 6 6 7 6 6 6 6 6 7 6 6 6 6 6 6 7 6 6 6 6 6 6 6 7 6 6 6 6 6 6 6 6 7 6 6 6 6 6 6 6 6 6 6 6 7 6 6 6 6 6 6 6 6 6 6 6 6 6 6 6 6 6 6 6 6 6 6 7 6 6 6 6 …
4205_1 81 8 0	000000E+00 41757 6 5 7 7 7 7 7 7 7 7 7 7 7 7 7 6 7 7 7 7 7 6 7 7 7 6 7 7 7 6 7 7 6 7 7 6 7 7 6 7 6 7 7 6 7 6 7 6 7 6 7 6 7 6 7 6 7 6 7 6 7 6 6 7 6 7 6 6 7 6 7 6 6 7 6 6 7 6 6 6 7 6 6 7 6 6 6 7 6 6 6 7 6 6 6 7 6 6 6 6 7 6 6 6 6 6 7 6 6 6 6 6 6 6 7 6 6 6 6 6 6 6 6 6 6 7 6 6 6 6 6 6 6 6 6 6 6 6 6 6 6 6 6 6 6 6 6 6 6 6 6 6 6 6 6 6 6 6 5 6 6 6 6 6 6 6 6 6 6 6 5 6 6 6 6 6 6 6 5 6 6 6 6 6 6 5 6 6 6 6 6 …
4206_1 86 7 0	000000E+00 58130 5 5 6 7 7 6 7 6 7 7 6 7 6 7 6 7 7 6 7 6 7 6 7 6 7 6 7 6 7 6 7 6 7 6 7 6 7 6 7 6 7 6 7 6 7 6 6 7 6 7 6 7 6 6 7 6 7 6 6 7 6 7 6 6 7 6 6 7 6 7 6 6 7 6 6 7 6 6 7 6 6 7 6 6 7 6 6 6 7 6 6 7 6 6 6 7 6 6 7 6 6 6 7 6 6 6 6 7 6 6 6 7 6 6 6 6 7 6 6 6 6 6 7 6 6 6 6 6 7 6 6 6 6 6 7 6 6 6 6 6 6 6 6 7 6 6 6 6 6 6 6 6 6 6 6 7 6 6 6 6 6 6 6 6 6 6 6 6 6 6 6 6 6 6 6 6 6 6 6 6 6 6 6 6 6 6 6 6 6 6 6 …
4207_1 80 6 0	000000E+00 41999 5 6 7 6 7 6 7 6 7 6 7 6 7 6 7 6 7 6 6 7 6 7 6 7 6 7 6 6 7 6 7 6 7 6 6 7 6 7 6 6 7 6 7 6 6 7 6 6 7 6 6 7 6 7 6 6 7 6 6 7 6 6 7 6 6 7 6 6 6 7 6 6 7 6 6 7 6 6 6 7 6 6 7 6 6 6 7 6 6 6 7 6 6 6 7 6 6 6 6 7 6 6 6 7 6 6 6 6 7 6 6 6 6 7 6 6 6 6 6 7 6 6 6 6 6 7 6 6 6 6 6 6 7 6 6 6 6 6 6 7 6 6 6 6 6 6 6 6 7 6 6 6 6 6 6 6 6 6 6 6 7 6 6 6 6 6 6 6 6 6 6 6 6 6 6 6 6 6 6 6 6 7 6 6 6 6 6 6 6 6 6 …
4208_1 78 6 0	000000E+00 30337 5 6 6 6 6 6 6 7 6 6 6 6 6 6 6 6 6 6 6 7 6 6 6 6 6 6 7 6 6 6 6 6 7 6 6 6 6 7 6 6 6 6 7 6 6 6 7 6 6 6 7 6 6 6 6 7 6 6 7 6 6 6 7 6 6 6 7 6 6 6 7 6 6 7 6 6 6 7 6 6 7 6 6 6 7 6 6 6 7 6 6 7 6 6 6 7 6 6 6 7 6 6 7 6 6 6 7 6 6 6 7 6 6 6 7 6 6 6 7 6 6 6 6 7 6 6 6 7 6 6 6 6 7 6 6 6 6 7 6 6 6 6 7 6 6 6 6 6 7 6 6 6 6 6 6 7 6 6 6 6 6 6 7 6 6 6 6 6 6 6 7 6 6 6 6 6 6 6 6 6 6 7 6 6 6 6 6 6 6 6 6 …
4209_1 101 12 0	000000E+00 41197 7 6 7 7 7 6 7 7 7 6 7 7 6 7 7 6 7 7 7 6 7 6 7 7 6 7 7 6 7 7 6 7 6 7 7 6 7 6 7 7 6 7 6 7 6 7 7 6 7 6 7 6 7 6 7 6 7 6 7 6 7 6 7 6 7 6 7 6 7 6 7 6 7 6 6 7 6 7 6 7 6 6 7 6 7 6 7 6 6 7 6 7 6 6 7 6 6 7 6 6 7 6 7 6 6 7 6 6 7 6 6 7 6 6 6 7 6 6 7 6 6 6 7 6 6 7 6 6 6 7 6 6 6 7 6 6 6 7 6 6 6 6 7 6 6 6 6 7 6 6 6 6 6 7 6 6 6 6 6 7 6 6 6 6 6 6 7 6 6 6 6 6 6 6 6 6 7 6 6 6 6 6 6 6 6 6 6 6 6 6 6 …
4210_1 69 21 0	000000E+00 51473 5 5 6 5 5 6 7 7 7 7 6 7 7 7 7 7 7 7 6 7 7 7 7 6 7 7 7 7 6 7 7 7 6 7 7 7 6 7 7 7 6 7 7 6 7 7 6 7 7 6 7 7 6 7 6 7 7 6 7 6 7 7 6 7 6 7 6 7 6 7 7 6 7 6 7 6 7 6 6 7 6 7 6 7 6 7 6 6 7 6 7 6 6 7 6 7 6 6 7 6 6 7 6 6 7 6 6 7 6 6 6 7 6 6 6 7 6 6 6 7 6 6 6 7 6 6 6 6 6 7 6 6 6 6 6 7 6 6 6 6 6 6 6 6 7 6 6 6 6 6 6 6 6 6 6 6 6 6 6 6 6 6 6 6 6 6 6 6 6 6 6 6 6 5 6 6 6 6 6 6 6 6 5 6 6 6 6 6 6 5 6 …
4211_1 64 13 0	000000E+00 50545 5 6 5 5 6 5 6 7 7 7 7 7 7 7 7 7 7 7 7 7 7 7 7 7 7 7 6 7 7 7 7 7 7 7 6 7 7 7 7 6 7 7 7 7 6 7 7 7 6 7 7 7 6 7 7 6 7 7 7 6 7 7 6 7 7 6 7 6 7 7 6 7 6 7 7 6 7 6 7 6 7 6 7 6 7 6 7 6 7 6 7 6 7 6 7 6 7 6 6 7 6 7 6 6 7 6 6 7 6 6 7 6 6 7 6 6 7 6 6 7 6 6 6 7 6 6 6 6 7 6 6 6 6 7 6 6 6 6 6 7 6 6 6 6 6 6 6 6 6 7 6 6 6 6 6 6 6 6 6 6 6 6 6 6 6 6 6 6 5 6 6 6 6 6 6 6 6 5 6 6 6 6 6 6 5 6 6 6 6 5 6 …
4212_1 52 16 0	000000E+00 47690 5 5 6 7 7 7 6 7 7 7 7 7 7 7 6 7 7 7 7 7 6 7 7 7 7 6 7 7 7 7 6 7 7 7 6 7 7 7 6 7 7 7 6 7 7 6 7 7 6 7 7 6 7 7 6 7 7 6 7 7 6 7 6 7 7 6 7 6 7 7 6 7 6 7 6 7 6 7 6 7 6 7 6 7 6 7 6 7 6 7 6 7 6 7 6 7 6 6 7 6 7 6 6 7 6 7 6 6 7 6 6 7 6 6 7 6 6 7 6 6 7 6 6 6 7 6 6 6 7 6 6 6 7 6 6 6 6 7 6 6 6 6 7 6 6 6 6 6 6 7 6 6 6 6 6 6 6 6 6 6 7 6 6 6 6 6 6 6 6 6 6 6 6 6 6 6 6 6 6 5 6 6 6 6 6 6 6 6 6 5 6 …
4213_1 63 15 0	000000E+00 52410 5 6 5 7 6 7 7 7 7 7 6 7 7 7 6 7 7 7 6 7 7 7 6 7 7 6 7 7 6 7 7 6 7 7 6 7 7 6 7 6 7 7 6 7 6 7 6 7 7 6 7 6 7 6 7 6 7 6 7 6 7 6 7 6 6 7 6 7 6 7 6 6 7 6 7 6 6 7 6 6 7 6 6 7 6 6 7 6 6 7 6 6 7 6 6 6 7 6 6 6 7 6 6 6 7 6 6 6 6 7 6 6 6 6 7 6 6 6 6 6 6 7 6 6 6 6 6 6 6 6 7 6 6 6 6 6 6 6 6 6 6 6 6 6 6 6 6 6 6 6 6 6 6 6 6 6 6 6 6 6 6 6 6 6 5 6 6 6 6 6 6 6 6 5 6 6 6 6 6 6 5 6 6 6 6 6 5 6 6 6 5 …
4214_1 60 15 0	000000E+00 46800 5 5 6 7 7 6 7 7 7 6 7 7 6 7 7 6 7 7 6 7 7 6 7 7 6 7 7 6 7 6 7 7 6 7 6 7 6 7 7 6 7 6 7 6 7 6 7 6 7 6 7 6 7 6 7 6 7 6 7 6 7 6 7 6 6 7 6 7 6 6 7 6 7 6 6 7 6 7 6 6 7 6 6 7 6 6 7 6 6 7 6 6 6 7 6 6 7 6 6 6 7 6 6 6 7 6 6 6 6 7 6 6 6 6 7 6 6 6 6 6 7 6 6 6 6 6 6 7 6 6 6 6 6 6 6 6 7 6 6 6 6 6 6 6 6 6 6 6 6 6 6 6 6 6 6 6 6 6 6 6 6 6 6 6 6 6 6 6 6 6 5 6 6 6 6 6 6 6 6 6 5 6 6 6 6 6 6 5 6 6 6 …
4215_1 84 5 0	000000E+00 53273 5 5 6 6 7 7 6 7 7 7 6 7 7 6 7 7 6 7 7 6 7 7 6 7 6 7 7 6 7 6 7 6 7 6 7 7 6 7 6 7 6 7 6 7 6 6 7 6 7 6 7 6 7 6 6 7 6 7 6 6 7 6 6 7 6 6 7 6 6 7 6 6 7 6 6 6 7 6 6 7 6 6 6 7 6 6 6 6 7 6 6 6 6 7 6 6 6 6 7 6 6 6 6 6 6 7 6 6 6 6 6 6 6 6 7 6 6 6 6 6 6 6 6 6 6 6 6 6 6 6 6 6 6 6 6 6 6 6 6 6 6 6 6 6 6 6 6 6 6 6 6 6 6 6 6 5 6 6 6 6 6 6 6 6 5 6 6 6 6 6 6 6 5 6 6 6 6 6 5 6 6 6 6 5 6 6 6 6 5 6 6 …
4216_1 56 19 0	000000E+00 50077 6 5 5 6 7 7 7 6 7 7 7 7 7 7 7 6 7 7 7 7 7 6 7 7 7 7 6 7 7 7 6 7 7 6 7 7 7 6 7 7 6 7 7 6 7 6 7 7 6 7 7 6 7 6 7 6 7 6 7 7 6 7 6 7 6 7 6 7 6 6 7 6 7 6 7 6 7 6 6 7 6 6 7 6 7 6 6 7 6 6 7 6 6 7 6 6 6 7 6 6 6 7 6 6 6 7 6 6 6 6 7 6 6 6 6 6 7 6 6 6 6 6 6 6 6 7 6 6 6 6 6 6 6 6 6 6 6 6 6 6 6 6 6 6 6 6 6 6 6 6 6 6 5 6 6 6 6 6 6 6 6 5 6 6 6 6 6 5 6 6 6 6 5 6 6 6 5 6 6 6 5 6 6 6 5 6 6 5 6 6 5 …
4217_1 51 10 0	000000E+00 47727 5 5 5 6 6 7 7 7 6 7 7 6 7 7 7 6 7 7 6 7 7 6 7 7 6 7 7 6 7 6 7 7 6 7 6 7 7 6 7 6 7 7 6 7 6 7 6 7 6 7 6 7 6 7 6 7 7 6 6 7 6 7 6 7 6 7 6 7 6 7 6 6 7 6 7 6 6 7 6 7 6 6 7 6 7 6 6 7 6 6 7 6 6 7 6 6 7 6 6 6 7 6 6 7 6 6 6 7 6 6 6 7 6 6 6 6 7 6 6 6 7 6 6 6 6 6 7 6 6 6 6 6 6 7 6 6 6 6 6 6 6 6 7 6 6 6 6 6 6 6 6 6 6 6 6 6 6 6 6 6 6 6 6 6 6 6 6 6 6 6 6 6 6 6 6 6 6 5 6 6 6 6 6 6 6 6 5 6 6 6 6 …
4218_1 59 15 0	000000E+00 50094 5 6 6 7 6 7 7 7 6 7 6 7 7 6 7 7 6 7 7 6 7 6 7 7 6 7 6 7 6 7 7 6 7 6 7 6 7 6 7 6 7 6 7 6 7 6 7 6 7 6 7 6 7 6 6 7 6 7 6 7 6 6 7 6 7 6 6 7 6 7 6 6 7 6 6 7 6 6 7 6 6 7 6 6 7 6 6 7 6 6 6 7 6 6 6 7 6 6 6 7 6 6 6 7 6 6 6 6 7 6 6 6 6 7 6 6 6 6 6 7 6 6 6 6 6 6 7 6 6 6 6 6 6 6 6 7 6 6 6 6 6 6 6 6 6 6 6 6 6 6 6 6 6 6 6 6 6 6 6 6 6 6 6 6 6 6 6 6 6 6 6 6 6 6 6 6 6 5 6 6 6 6 6 6 6 6 5 6 6 6 6 …
4219_1 48 14 0	000000E+00 46159 5 5 6 7 7 7 6 7 7 6 7 7 7 6 7 7 6 7 7 6 7 7 6 7 7 6 7 7 6 7 6 7 7 6 7 7 6 7 6 7 7 6 7 6 7 6 7 7 6 7 6 7 6 7 6 7 6 7 6 7 6 7 6 7 6 7 6 7 6 7 6 7 6 7 6 7 6 6 7 6 7 6 7 6 6 7 6 7 6 6 7 6 7 6 6 7 6 6 7 6 6 7 6 6 7 6 6 7 6 6 7 6 6 6 7 6 6 6 7 6 6 7 6 6 6 6 7 6 6 6 7 6 6 6 6 7 6 6 6 6 6 6 7 6 6 6 6 6 6 7 6 6 6 6 6 6 6 6 6 6 7 6 6 6 6 6 6 6 6 6 6 6 6 6 6 6 6 6 6 6 6 6 6 6 6 5 6 6 6 6 6 …
4220_1 58 14 0	000000E+00 49813 5 5 7 7 6 7 7 6 7 7 6 7 6 7 7 6 7 7 6 7 6 7 7 6 7 7 6 7 6 7 7 6 7 6 7 6 7 7 6 7 6 7 6 7 6 7 7 6 7 6 7 6 7 6 7 6 7 6 7 6 7 6 7 6 7 6 7 6 6 7 6 7 6 7 6 7 6 7 6 6 7 6 7 6 6 7 6 7 6 6 7 6 7 6 6 7 6 6 7 6 6 7 6 6 7 6 6 7 6 6 7 6 6 7 6 6 6 7 6 6 7 6 6 6 7 6 6 6 7 6 6 6 6 7 6 6 6 6 7 6 6 6 6 6 7 6 6 6 6 6 6 7 6 6 6 6 6 6 6 6 7 6 6 6 6 6 6 6 6 6 6 6 6 6 6 6 6 6 6 6 6 6 6 6 6 6 6 6 6 6 5 …
4221_1 58 4 0	000000E+00 51969 6 7 7 7 6 7 7 7 6 7 7 7 6 7 7 6 7 7 7 6 7 7 6 7 7 6 7 7 6 7 7 6 7 6 7 7 6 7 6 7 7 6 7 6 7 7 6 7 6 7 6 7 7 6 7 6 7 6 7 6 7 6 7 6 7 6 7 6 7 6 7 6 6 7 6 7 6 7 6 7 6 6 7 6 7 6 6 7 6 6 7 6 7 6 6 7 6 6 7 6 6 7 6 6 7 6 6 6 7 6 6 7 6 6 6 7 6 6 6 7 6 6 6 7 6 6 6 6 7 6 6 6 6 6 7 6 6 6 6 6 6 7 6 6 6 6 6 6 6 6 7 6 6 6 6 6 6 6 6 6 6 6 6 6 6 6 6 6 6 6 6 6 6 6 6 6 6 6 6 6 6 6 6 6 5 6 6 6 6 6 6 …
4222_1 79 10 0	000000E+00 43948 5 5 7 7 6 7 7 7 7 7 7 7 7 7 6 7 7 7 7 7 6 7 7 7 7 7 6 7 7 7 6 7 7 7 7 6 7 7 7 6 7 7 6 7 7 6 7 7 7 6 7 7 6 7 6 7 7 6 7 7 6 7 6 7 7 6 7 6 7 6 7 7 6 7 6 7 6 7 6 7 6 7 6 7 6 7 6 7 6 7 6 7 6 6 7 6 7 6 7 6 6 7 6 7 6 6 7 6 6 7 6 6 7 6 6 7 6 6 7 6 6 7 6 6 6 7 6 6 7 6 6 6 7 6 6 6 6 7 6 6 6 6 7 6 6 6 6 7 6 6 6 6 6 6 7 6 6 6 6 6 6 6 6 6 7 6 6 6 6 6 6 6 6 6 6 6 6 6 6 6 6 6 6 6 6 6 6 6 6 6 6 …
4223_1 65 9 0	000000E+00 56212 5 5 7 7 7 7 7 7 7 7 7 6 7 7 7 7 7 7 6 7 7 7 7 6 7 7 7 6 7 7 7 6 7 7 6 7 7 6 7 7 6 7 7 6 7 6 7 7 6 7 6 7 6 7 6 7 6 7 6 7 6 7 6 7 6 7 6 7 6 6 7 6 7 6 6 7 6 6 7 6 6 7 6 6 7 6 6 7 6 6 7 6 6 6 7 6 6 6 6 7 6 6 6 6 7 6 6 6 6 6 7 6 6 6 6 6 6 6 7 6 6 6 6 6 6 6 6 6 6 6 6 6 6 6 6 6 6 6 6 6 6 6 6 6 6 6 6 6 6 6 6 6 5 6 6 6 6 6 6 6 6 5 6 6 6 6 6 6 5 6 6 6 6 5 6 6 6 6 5 6 6 6 5 6 6 6 5 6 6 6 5 …
4224_1 54 7 0	000000E+00 43604 5 6 7 6 7 7 7 6 7 7 7 6 7 7 6 7 7 6 7 7 7 6 7 7 6 7 7 6 7 7 6 7 7 6 7 7 6 7 7 6 7 6 7 7 6 7 7 6 7 6 7 7 6 7 6 7 6 7 7 6 7 6 7 6 7 7 6 7 6 7 6 7 6 7 6 7 6 7 6 7 6 7 6 7 6 7 6 7 6 7 6 7 6 7 6 7 6 6 7 6 7 6 7 6 6 7 6 7 6 6 7 6 7 6 6 7 6 6 7 6 6 7 6 7 6 6 6 7 6 6 7 6 6 7 6 6 7 6 6 6 7 6 6 6 7 6 6 6 7 6 6 6 6 7 6 6 6 6 7 6 6 6 6 7 6 6 6 6 6 6 7 6 6 6 6 6 6 6 6 6 6 7 6 6 6 6 6 6 6 6 6 …
4225_1 59 3 0	000000E+00 44889 6 6 6 6 6 6 6 7 6 6 6 6 6 6 6 6 6 7 6 6 7 7 6 7 6 7 7 6 7 7 6 7 6 7 7 6 7 7 6 7 7 6 7 6 7 7 6 7 7 6 7 7 6 7 7 6 7 6 7 7 6 7 7 6 7 6 7 7 6 7 7 6 7 6 7 7 6 7 6 7 6 7 7 6 7 6 7 6 7 6 7 7 6 7 6 7 6 7 6 7 6 7 6 7 6 7 6 7 6 7 6 6 7 6 7 6 7 6 6 7 6 7 6 6 7 6 7 6 6 7 6 6 7 6 6 7 6 6 7 6 6 7 6 6 6 7 6 6 7 6 6 6 7 6 6 6 6 7 6 6 6 6 7 6 6 6 6 7 6 6 6 6 6 6 7 6 6 6 6 6 6 6 6 6 7 6 6 6 6 6 6 …
4226_1 71 3 0	000000E+00 47198 6 7 6 7 6 7 7 6 7 6 7 7 6 7 6 7 7 6 7 7 6 7 6 7 7 6 7 6 7 6 7 7 6 7 6 7 6 7 7 6 7 6 7 6 7 6 7 6 7 6 7 6 7 6 7 6 7 6 7 6 6 7 6 7 6 7 6 7 6 6 7 6 7 6 6 7 6 7 6 6 7 6 6 7 6 6 7 6 6 7 6 6 7 6 6 7 6 6 7 6 6 6 7 6 6 6 7 6 6 6 7 6 6 6 7 6 6 6 6 7 6 6 6 6 7 6 6 6 6 6 6 7 6 6 6 6 6 6 6 7 6 6 6 6 6 6 6 6 6 6 6 6 6 7 6 6 6 6 6 6 6 6 6 6 6 6 6 6 6 5 6 6 6 6 6 6 6 6 6 6 6 6 5 6 6 6 6 6 6 6 5 …
4227_1 103 4 0	000000E+00 77874 6 7 6 7 6 7 6 7 6 7 6 6 7 6 7 6 7 6 7 6 6 7 6 7 6 7 6 6 7 6 6 7 6 7 6 6 7 6 6 7 6 6 7 6 6 7 6 6 7 6 6 7 6 6 6 7 6 6 7 6 6 6 7 6 6 6 7 6 6 6 6 7 6 6 6 6 7 6 6 6 6 6 7 6 6 6 6 6 6 7 6 6 6 6 6 6 6 6 6 7 6 6 6 6 6 6 6 6 6 6 6 6 6 6 6 6 6 6 6 6 6 6 6 6 6 6 6 5 6 6 6 6 6 6 6 6 5 6 6 6 6 6 6 5 6 6 6 6 5 6 6 6 6 5 6 6 6 5 6 6 6 5 6 6 5 6 6 5 6 6 5 6 6 5 6 5 6 6 5 6 5 6 5 6 5 6 5 6 5 6 5 …
4228_1 96 6 0	000000E+00 51167 5 7 6 7 7 6 7 7 6 7 7 6 7 7 6 7 7 6 7 7 6 7 6 7 7 6 7 6 7 7 6 7 6 7 7 6 7 6 7 6 7 6 7 6 7 7 6 7 6 7 6 7 6 7 6 7 6 6 7 6 7 6 7 6 7 6 7 6 6 7 6 7 6 6 7 6 7 6 6 7 6 6 7 6 6 7 6 7 6 6 6 7 6 6 7 6 6 7 6 6 6 7 6 6 6 7 6 6 6 7 6 6 6 7 6 6 6 6 7 6 6 6 6 6 7 6 6 6 6 6 6 6 7 6 6 6 6 6 6 6 6 6 6 7 6 6 6 6 6 6 6 6 6 6 6 6 6 6 6 6 6 6 6 6 6 6 5 6 6 6 6 6 6 6 6 6 6 5 6 6 6 6 6 6 6 5 6 6 6 6 5 …
4229_1 86 6 0	000000E+00 46341 6 6 7 7 7 6 7 7 7 6 7 7 7 6 7 7 6 7 7 6 7 6 7 7 6 7 6 7 7 6 7 6 7 6 7 6 7 6 7 6 7 6 7 6 7 6 7 6 7 6 6 7 6 7 6 7 6 6 7 6 6 7 6 7 6 6 7 6 6 7 6 6 7 6 6 7 6 6 6 7 6 6 7 6 6 6 7 6 6 6 7 6 6 6 6 7 6 6 6 7 6 6 6 6 6 7 6 6 6 6 7 6 6 6 6 6 6 7 6 6 6 6 6 6 6 6 7 6 6 6 6 6 6 6 6 6 6 6 6 7 6 6 6 6 6 6 6 6 6 6 6 6 6 6 6 6 6 6 6 6 6 6 6 6 6 6 6 6 6 5 6 6 6 6 6 6 6 6 6 6 6 6 5 6 6 6 6 6 6 6 6 …
4230_1 70 9 0	000000E+00 43923 5 7 6 7 6 7 7 6 7 6 7 7 6 7 6 7 6 7 7 6 7 6 7 6 7 7 6 7 6 7 6 7 7 6 6 7 7 6 7 6 7 6 7 6 7 6 7 6 7 6 7 6 7 6 7 6 7 6 7 6 7 6 7 6 6 7 6 7 6 7 6 6 7 6 7 6 6 7 6 6 7 6 7 6 6 7 6 6 7 6 7 6 6 6 7 6 6 7 6 6 7 6 6 7 6 6 6 6 7 6 6 7 6 6 6 7 6 6 6 6 6 7 6 6 6 6 7 6 6 6 6 6 6 7 5 7 6 6 6 6 6 6 6 6 6 6 6 6 6 6 6 6 6 6 6 6 6 6 6 6 6 6 6 5 7 5 6 6 6 6 6 5 6 6 6 6 5 6 6 6 6 6 5 6 6 6 6 6 5 6 6 …
4231_1 80 8 0	000000E+00 48734 5 4 6 6 6 6 6 7 6 6 7 6 7 6 7 6 7 7 6 7 6 7 7 6 7 6 7 7 6 7 6 7 7 6 7 6 7 7 6 7 6 7 7 6 7 6 7 7 6 7 6 7 6 7 7 6 7 6 7 6 7 7 6 7 6 7 6 7 6 7 6 7 7 6 7 6 7 6 7 6 7 6 7 6 7 6 7 6 7 6 6 7 6 7 6 7 6 7 6 7 6 6 7 6 7 6 7 6 6 7 6 7 6 6 7 6 7 6 6 7 6 6 7 6 7 6 6 7 6 6 7 6 6 7 6 6 7 6 6 6 7 6 6 7 6 6 6 7 6 6 6 7 6 6 7 6 6 6 6 7 6 6 6 7 6 6 6 6 6 7 6 6 6 6 7 6 6 6 6 6 6 7 6 6 6 6 6 6 6 6 7 …
4232_1 73 16 0	000000E+00 53702 5 5 6 7 6 7 6 7 7 6 7 6 7 6 7 6 7 6 7 6 7 6 7 6 7 6 7 6 7 6 7 6 7 6 7 6 7 6 6 7 6 7 6 7 6 6 7 6 7 6 7 6 6 7 6 6 7 6 7 6 6 7 6 6 7 6 7 6 6 7 6 6 7 6 6 6 7 6 6 7 6 6 7 6 6 6 7 6 6 6 7 6 6 6 7 6 6 6 7 6 6 6 6 7 6 6 6 6 7 6 6 6 6 6 6 7 6 6 6 6 6 6 7 6 6 6 6 6 6 6 6 6 6 6 7 6 6 6 6 6 6 6 6 6 6 6 6 6 6 6 6 6 6 6 6 6 6 6 5 6 6 6 6 6 6 6 6 6 5 6 6 6 6 6 6 5 6 6 6 6 6 5 6 6 6 6 5 6 6 6 5 …
4233_1 43 12 0	000000E+00 36931 5 6 6 7 7 7 6 7 7 6 7 7 6 7 7 6 7 7 6 7 7 6 7 7 6 7 6 7 7 6 7 6 7 7 6 7 6 7 6 7 7 6 7 6 7 6 7 6 7 6 7 6 7 6 7 6 7 6 7 6 7 6 7 6 6 7 6 7 6 7 6 6 7 6 7 6 7 6 6 7 6 6 7 6 7 6 6 7 6 6 7 6 6 7 6 6 7 6 6 7 6 6 6 7 6 6 7 6 6 6 7 6 6 6 7 6 6 6 7 6 6 6 6 7 6 6 6 6 7 6 6 6 6 7 6 6 6 6 6 6 7 6 6 6 6 6 6 6 7 6 6 6 6 6 6 6 6 6 7 6 6 6 6 6 6 6 6 6 6 6 6 6 6 6 6 6 6 6 6 6 6 6 6 6 6 6 6 6 6 6 6 …
4234_1 52 14 0	000000E+00 47798 5 5 6 7 6 7 7 7 7 7 7 7 7 6 7 7 7 7 7 6 7 7 7 7 6 7 7 7 6 7 7 7 6 7 7 6 7 7 7 6 7 7 6 7 7 6 7 6 7 7 6 7 7 6 7 6 7 6 7 7 6 7 6 7 6 7 6 7 6 7 6 7 6 7 6 7 6 7 6 7 6 6 7 6 7 6 7 6 6 7 6 6 7 6 7 6 6 7 6 6 7 6 6 7 6 6 7 6 6 6 7 6 6 6 7 6 6 6 7 6 6 6 7 6 6 6 6 7 6 6 6 6 6 7 6 6 6 6 6 6 6 7 6 6 6 6 6 6 6 6 6 7 6 6 6 6 6 6 6 6 6 6 6 6 6 6 6 6 6 6 6 6 6 6 6 6 6 5 6 6 6 6 6 6 6 6 6 6 5 6 6 …
4235_1 102 9 0	000000E+00 47365 5 6 6 7 6 7 7 6 7 7 6 7 6 7 6 7 6 7 7 6 7 6 7 6 7 6 7 6 7 6 6 7 6 7 6 7 6 7 6 6 7 6 7 6 6 7 6 6 7 6 6 7 6 7 6 6 6 7 6 6 7 6 6 7 6 6 6 7 6 6 6 7 6 6 6 7 6 6 6 7 6 6 6 6 7 6 6 6 6 7 6 6 6 6 6 7 6 6 6 6 6 6 7 6 6 6 6 6 6 6 7 6 6 6 6 6 6 6 6 6 6 6 7 6 6 6 6 6 6 6 6 6 6 6 6 6 6 6 6 6 6 6 6 6 6 6 6 6 6 6 6 6 6 6 6 6 6 6 6 6 6 6 6 6 6 6 6 5 6 6 6 6 6 6 6 6 6 6 6 6 5 6 6 6 6 6 6 6 6 5 6 …
4236_1 58 17 0	000000E+00 31618 6 7 6 7 7 6 7 7 7 6 7 7 7 7 6 7 7 7 7 6 7 7 7 7 7 7 6 7 7 6 7 7 7 6 7 6 7 7 6 7 6 7 6 7 6 7 6 6 7 6 7 6 7 6 7 6 6 7 6 7 6 6 7 6 6 7 6 7 6 6 7 6 6 6 7 6 6 7 6 6 7 6 6 6 7 6 6 6 6 7 6 6 6 6 7 6 6 6 6 7 6 6 6 6 6 6 6 6 6 6 7 6 6 6 6 6 6 6 6 6 6 6 6 7 6 6 6 6 6 6 6 6 6 6 6 6 6 6 6 6 6 6 6 6 7 6 6 6 6 6 6 6 6 6 6 6 6 6 6 5 6 6 6 6 7 5 6 6 6 6 6 6 6 6 6 5 6 6 6 6 6 6 6 5 6 6 6 6 6 5 6 …
4237_1 79 6 0	000000E+00 57292 5 7 6 6 7 6 6 7 6 6 7 6 6 7 6 6 7 6 6 7 6 6 7 6 6 7 6 6 7 6 6 7 6 6 6 7 6 6 7 6 6 7 6 6 6 7 6 6 7 6 6 6 7 6 6 7 6 6 6 7 6 6 6 7 6 6 6 7 6 6 6 7 6 6 6 7 6 6 6 6 7 6 6 6 7 6 6 6 6 7 6 6 6 6 7 6 6 6 6 7 6 6 6 6 6 7 6 6 6 6 7 6 6 6 6 6 6 7 6 6 6 6 6 6 7 6 6 6 6 6 6 6 7 6 6 6 6 6 6 6 6 6 7 6 6 6 6 6 6 6 6 6 6 6 6 6 7 6 6 6 6 6 6 6 6 6 6 6 6 6 6 6 6 6 6 6 6 6 6 6 6 6 6 6 6 6 6 6 6 6 6 …
4238_1 80 4 0	000000E+00 49083 5 7 6 7 6 7 7 6 7 6 7 7 6 7 6 7 6 7 6 7 7 6 7 6 7 6 7 6 7 6 7 6 7 6 7 6 6 7 6 7 6 7 6 7 6 6 7 6 7 6 7 6 6 7 6 7 6 6 7 6 6 7 6 7 6 6 7 6 6 7 6 6 7 6 6 7 6 6 7 6 6 6 7 6 6 7 6 6 6 7 6 6 7 6 6 6 7 6 6 6 7 6 6 6 6 7 6 6 6 7 6 6 6 6 7 6 6 6 6 6 7 6 6 6 6 6 7 6 6 6 6 6 7 6 6 6 6 6 6 6 7 6 6 6 6 6 6 6 6 6 6 7 6 6 6 6 6 6 6 6 6 6 6 6 6 6 6 6 6 6 6 6 6 7 6 6 6 6 6 5 6 6 6 6 6 6 6 6 6 6 6 …
4239_1 78 4 0	000000E+00 57195 5 7 7 6 7 7 7 7 6 7 7 7 6 7 7 7 6 7 7 6 7 7 6 7 7 6 7 7 6 7 7 6 7 7 6 7 7 6 7 6 7 7 6 7 6 7 6 7 7 6 7 6 7 6 7 6 7 6 7 6 7 6 7 6 7 6 7 6 7 6 7 6 7 6 6 7 6 7 6 7 6 6 7 6 6 7 6 7 6 6 7 6 6 7 6 6 7 6 6 7 6 6 7 6 6 6 7 6 6 6 7 6 6 6 7 6 6 6 7 6 6 6 6 7 6 6 6 6 7 6 6 6 6 6 6 7 6 6 6 6 6 6 6 7 6 6 6 6 6 6 6 6 6 6 6 6 6 6 6 6 6 6 6 7 5 6 6 6 6 6 6 6 6 6 6 6 6 6 6 6 6 6 6 5 6 6 6 6 6 6 6 …
4240_1 122 5 0	000000E+00 50075 6 7 7 0 7 7 7 7 7 7 6 7 7 7 7 7 7 6 7 7 7 6 7 7 6 7 7 6 7 7 6 7 7 6 7 6 7 7 6 7 6 7 6 7 6 7 7 6 7 6 7 6 7 6 7 6 6 7 6 7 6 7 6 7 6 7 6 6 7 6 7 6 7 6 6 7 6 6 7 6 7 6 6 7 6 6 7 6 7 6 6 7 6 6 7 6 6 7 6 6 7 6 6 6 7 6 6 7 6 6 6 7 6 6 7 6 6 6 7 6 6 6 7 6 6 6 7 6 6 6 6 7 6 6 6 7 6 6 6 6 6 7 6 6 6 6 7 6 6 6 6 6 6 7 6 6 6 6 6 6 7 6 6 6 6 6 6 6 6 6 6 7 6 6 6 6 6 6 6 6 6 6 6 6 6 6 6 6 6 6 6 …
4241_1 66 5 0	000000E+00 43905 6 6 7 7 7 7 7 6 7 7 7 7 6 7 7 7 7 6 7 7 7 6 7 7 7 6 7 7 7 6 7 7 6 7 7 6 7 7 7 6 7 7 6 7 6 7 7 6 7 7 6 7 6 7 7 6 7 6 7 7 6 7 6 7 6 7 7 6 7 6 7 6 7 6 7 6 7 6 7 6 7 6 7 6 7 6 6 7 6 7 6 7 6 7 6 6 7 6 7 6 6 7 6 6 7 6 7 6 6 7 6 6 7 6 6 6 7 6 6 7 6 6 7 6 6 6 7 6 6 6 7 6 6 6 6 7 6 6 6 6 7 6 6 6 6 6 7 6 6 6 6 6 6 7 6 6 6 6 6 6 6 6 6 7 6 6 6 6 6 6 6 6 6 6 6 6 6 6 6 6 6 6 6 6 6 6 6 6 6 6 5 …
4242_1 73 5 0	000000E+00 48666 6 6 7 7 7 7 7 6 7 7 7 7 7 6 7 7 7 6 7 7 7 6 7 7 7 6 7 7 6 7 7 6 7 7 6 7 7 6 7 7 6 7 6 7 7 6 7 6 7 7 6 7 6 7 6 7 6 7 6 7 6 7 6 7 6 7 6 7 6 7 6 7 6 6 7 6 7 6 6 7 6 7 6 6 7 6 7 6 6 7 6 6 7 6 6 7 6 6 6 7 6 6 7 6 6 6 7 6 6 6 7 6 6 6 7 6 6 6 6 7 6 6 6 6 6 7 6 6 6 6 6 7 6 6 6 6 6 6 6 6 7 6 6 6 6 6 6 6 6 6 6 6 6 6 7 6 6 6 6 6 6 6 6 6 6 6 6 6 6 6 6 5 6 6 6 6 6 6 6 6 6 6 6 6 6 6 5 6 6 6 6 …
4243_1 142 5 0	000000E+00 50320 6 6 7 7 7 7 7 6 7 7 7 6 7 7 6 7 7 6 7 7 6 7 6 7 6 7 7 6 7 6 7 6 7 6 7 6 7 6 7 6 7 6 6 7 6 7 6 7 6 6 7 6 6 7 6 7 6 6 7 6 6 7 6 6 7 6 6 7 6 6 7 6 6 6 7 6 6 7 6 6 6 7 6 6 6 7 6 6 6 7 6 6 6 6 7 6 6 6 6 7 6 6 6 6 7 6 6 6 6 6 7 6 6 6 6 6 6 7 6 6 6 6 6 6 7 6 6 6 6 6 6 6 6 6 6 7 6 6 6 6 6 6 6 6 6 6 6 6 6 6 6 7 6 6 6 6 6 6 6 6 6 6 6 6 6 6 6 6 6 6 6 6 6 6 5 6 6 6 6 6 6 6 6 6 6 6 6 6 6 6 5 …
4244_1 85 4 0	000000E+00 55003 6 6 6 6 7 6 6 7 6 7 7 6 7 7 7 7 7 7 0 7 7 7 0 7 7 7 7 7 0 7 7 7 7 7 7 7 7 7 7 7 7 7 6 7 7 7 7 7 6 7 7 7 7 6 7 7 6 7 7 6 7 7 6 7 7 6 7 7 6 7 6 7 6 7 6 7 7 6 7 6 7 6 7 6 6 7 6 7 6 7 6 7 6 6 7 6 7 6 6 7 6 6 7 6 6 7 6 6 7 6 6 7 6 6 7 6 6 6 7 6 6 7 6 6 6 6 7 6 6 6 7 6 6 6 6 7 6 6 6 6 6 7 6 6 6 6 6 6 6 7 6 6 6 6 6 6 6 6 6 7 6 6 6 6 6 6 6 6 6 6 6 6 6 6 6 6 6 6 6 6 6 6 6 6 6 6 6 6 6 6 6 …
4245_1 99 5 0	000000E+00 52698 5 6 7 7 7 7 7 7 7 7 7 7 7 6 7 7 7 7 7 7 6 7 7 7 7 6 7 7 7 7 6 7 7 7 6 7 7 6 7 7 7 6 7 7 6 7 7 6 7 7 6 7 7 6 7 6 7 7 6 7 6 7 7 6 7 6 7 6 7 6 7 6 7 7 6 7 6 7 6 6 7 6 7 6 7 6 7 6 7 6 6 7 6 7 6 6 7 6 7 6 6 7 6 6 7 6 7 6 6 7 6 6 6 7 6 6 7 6 6 7 6 6 6 7 6 6 6 7 6 6 6 7 6 6 6 6 7 6 6 6 6 6 7 6 6 6 6 6 7 6 6 6 6 6 6 6 7 6 6 6 6 6 6 6 6 6 6 6 7 6 6 6 6 6 6 6 6 6 6 6 6 6 6 6 6 6 6 6 6 6 6 …
4246_1 101 5 0	000000E+00 54658 5 7 7 7 0 7 7 7 7 7 0 7 7 7 7 7 7 7 7 7 7 7 7 7 7 7 7 7 7 7 7 7 7 7 7 7 6 7 7 7 7 7 7 6 7 7 7 6 7 7 7 6 7 7 7 6 7 7 6 7 7 6 7 6 7 7 6 7 7 6 7 6 7 6 7 6 7 7 6 7 6 7 6 7 6 6 7 6 7 6 7 6 7 6 6 7 6 7 6 6 7 6 6 7 6 6 7 6 6 7 6 6 7 6 6 7 6 6 6 7 6 6 6 7 6 6 6 7 6 6 6 6 7 6 6 6 6 6 7 6 6 6 6 6 7 6 6 6 6 6 6 6 6 6 7 6 6 6 6 6 6 6 6 6 6 6 6 6 6 6 6 6 6 6 6 6 6 6 6 6 6 6 6 6 6 6 6 6 6 6 6 …
4247_1 55 3 0	000000E+00 47322 7 6 6 7 6 6 6 7 6 6 7 6 6 7 6 6 6 7 6 6 7 6 6 7 6 6 7 6 7 7 6 7 6 7 7 6 7 6 7 6 7 6 7 7 6 7 6 7 6 7 6 7 6 7 6 7 6 7 6 7 6 7 6 7 6 7 6 6 7 6 7 6 7 6 7 6 6 7 6 7 6 6 7 6 7 6 6 7 6 6 7 6 6 7 6 7 6 6 7 6 6 6 7 6 6 7 6 6 7 6 6 6 7 6 6 6 7 6 6 6 7 6 6 6 7 6 6 6 6 7 6 6 6 6 7 6 6 6 6 6 7 6 6 6 6 6 6 7 6 6 6 6 6 6 6 6 6 6 7 6 6 6 6 6 6 6 6 6 6 6 6 6 6 6 6 6 6 6 6 6 6 6 6 6 6 6 6 6 5 6 6 …
4248_1 47 5 0	000000E+00 35419 5 6 7 7 7 7 7 7 7 7 7 7 6 7 7 7 7 7 6 7 7 7 6 7 7 7 6 7 7 6 7 7 7 6 7 6 7 7 6 7 7 6 7 6 7 6 7 7 6 7 6 7 6 7 6 7 6 7 6 7 6 7 6 6 7 6 7 6 7 6 6 7 6 6 7 6 7 6 6 7 6 6 7 6 6 6 7 6 6 7 6 6 6 7 6 6 6 7 6 6 6 7 6 6 6 6 7 6 6 6 6 7 6 6 6 6 6 6 7 6 6 6 6 6 6 6 7 6 6 6 6 6 6 6 6 6 6 6 6 6 6 6 7 6 6 6 6 6 6 6 6 6 6 6 6 6 6 6 5 6 6 6 6 6 6 6 6 6 6 6 6 6 6 6 5 6 6 6 6 6 6 6 6 5 6 6 6 6 6 6 5 …
4249_1 110 21 0	000000E+00 36139 6 7 6 6 7 6 7 7 6 7 6 7 7 6 7 6 7 7 6 7 7 7 6 6 7 7 6 7 6 7 7 6 7 6 7 7 6 6 7 6 7 7 6 6 7 6 7 6 7 6 6 7 6 7 6 7 6 6 7 7 6 6 7 6 6 7 6 7 6 6 7 6 6 6 7 7 6 6 6 7 6 6 7 6 7 6 6 6 7 6 6 6 7 6 7 6 6 6 6 7 6 6 6 7 6 7 6 6 6 6 7 6 6 7 6 6 6 6 7 6 6 6 6 6 7 6 7 6 6 6 6 6 6 7 6 6 6 6 6 6 6 7 6 6 7 6 6 6 6 6 6 6 6 7 6 6 6 6 6 6 6 6 6 6 6 6 6 6 7 5 6 7 6 6 6 6 6 6 6 6 6 6 6 6 7 6 6 6 6 6 6 …
4250_1 61 27 0	000000E+00 36710 6 6 7 6 7 7 6 7 7 7 6 7 7 7 7 7 6 7 7 7 7 7 7 7 6 7 7 7 7 7 7 7 7 7 6 7 7 7 7 7 7 6 7 7 7 7 7 6 7 7 7 7 6 7 7 7 6 7 7 7 6 7 7 6 7 7 7 6 7 7 6 7 7 6 7 6 7 7 6 7 6 7 7 6 7 6 7 6 7 6 7 6 7 6 7 6 7 6 6 7 6 7 6 6 7 6 7 6 6 7 6 6 7 6 6 6 7 6 6 6 7 6 6 6 6 7 6 6 6 6 6 6 7 6 6 6 6 6 6 6 6 6 6 6 6 6 6 6 6 6 6 6 6 6 6 6 6 5 6 6 6 6 6 6 5 6 6 6 6 5 6 6 6 6 5 6 6 6 5 6 6 5 6 6 5 6 6 5 6 6 5 …
4251_1 57 18 0	000000E+00 41497 6 7 7 7 0 7 7 7 7 0 7 7 7 0 7 7 0 7 7 7 7 7 7 7 7 7 7 6 7 7 7 7 7 6 7 7 7 7 7 6 7 7 7 7 6 7 7 7 6 7 7 7 6 7 6 7 7 6 7 7 6 7 7 6 7 6 7 7 6 7 6 7 6 7 6 7 6 7 7 6 7 6 6 7 6 7 6 6 7 7 6 6 7 6 7 6 6 7 6 6 7 6 6 7 6 7 6 6 7 6 6 6 7 6 6 6 7 6 6 6 6 7 6 7 6 6 6 6 7 6 6 6 6 6 7 6 6 6 6 6 6 6 7 6 6 6 6 6 6 6 6 6 7 5 7 6 6 6 6 6 6 6 6 6 6 6 6 6 6 6 6 6 6 6 6 6 6 6 6 6 6 5 6 7 5 6 6 6 6 6 6 …
4252_1 90 29 0	000000E+00 43777 7 6 6 7 6 7 6 7 6 7 6 7 6 7 7 6 7 6 7 7 6 7 7 6 7 6 7 6 7 7 6 7 6 7 6 7 6 7 6 7 6 7 6 7 6 7 6 7 6 7 6 7 6 7 6 7 6 7 6 7 6 7 6 6 7 6 7 6 7 6 6 7 6 7 6 6 7 6 6 7 6 7 6 6 7 6 6 7 6 6 7 6 6 7 6 6 7 6 6 7 6 6 6 7 6 6 7 6 6 6 7 6 6 6 7 6 6 6 7 6 6 6 6 7 6 6 6 6 7 6 6 6 6 7 6 6 6 6 6 6 7 6 6 6 6 6 6 7 6 6 6 6 6 6 6 6 6 6 7 6 6 6 6 6 6 6 6 6 6 6 6 6 6 6 6 6 6 6 6 6 6 6 6 6 6 6 6 6 6 6 6 …
4253_1 99 23 0	000000E+00 46807 6 6 6 6 7 6 6 7 6 7 6 6 7 6 7 6 7 6 6 7 6 7 6 7 7 6 7 6 7 6 7 6 7 6 7 6 6 7 6 7 6 7 6 7 6 7 6 7 6 6 7 6 7 6 7 6 7 6 6 7 6 7 6 6 7 6 7 6 6 7 6 7 6 6 7 6 7 6 6 7 6 6 7 6 6 7 6 6 7 6 6 7 6 6 7 6 6 7 6 6 7 6 6 7 6 6 6 7 6 6 7 6 6 6 7 6 6 6 7 6 6 6 7 6 6 6 7 6 6 6 6 7 6 6 6 7 6 6 6 6 6 7 6 6 6 6 7 6 6 6 6 6 6 7 6 6 6 6 6 6 7 6 6 6 6 6 6 6 6 6 7 6 6 6 6 6 6 6 6 6 6 6 6 6 6 6 7 6 6 6 6 …
4254_1 95 24 0	000000E+00 40545 6 6 6 6 6 6 7 7 6 6 7 6 6 7 7 6 7 6 6 7 7 6 7 6 7 6 6 7 7 6 6 7 6 6 7 6 6 7 7 6 6 7 6 6 6 7 7 6 6 6 7 6 6 7 6 7 6 6 6 7 6 6 6 7 6 6 6 7 7 6 6 6 6 7 6 6 6 7 6 7 6 6 6 6 6 7 6 6 6 6 7 6 6 6 6 7 6 6 6 7 6 6 6 6 6 6 7 6 6 6 6 6 6 6 6 7 6 6 7 6 6 6 6 6 6 6 6 6 6 6 7 6 6 6 6 6 6 6 6 6 6 6 6 6 6 6 6 6 6 6 6 6 6 6 6 6 6 6 6 6 6 6 6 6 6 6 6 6 6 6 6 6 6 6 6 6 6 6 6 6 6 6 5 6 6 6 6 6 6 6 6 …
4255_1 74 24 0	000000E+00 34555 6 6 7 6 6 7 6 7 6 7 6 7 6 7 7 6 7 6 7 6 7 7 6 7 6 7 7 6 7 7 6 7 6 7 7 6 7 7 6 7 7 6 7 7 6 7 6 7 6 7 7 6 7 6 7 6 7 6 7 6 7 6 6 7 6 7 6 7 6 6 7 6 7 6 6 7 6 6 7 6 6 7 6 6 6 7 6 6 7 6 6 6 7 6 6 6 6 7 6 6 6 7 6 6 6 6 6 7 6 6 6 6 6 6 7 6 6 6 6 6 6 6 6 6 7 6 6 6 6 6 6 6 6 6 6 6 6 6 6 6 6 6 6 6 6 6 6 6 6 6 6 6 6 6 6 6 6 6 5 6 6 6 6 6 6 6 6 6 5 6 6 6 6 6 6 5 6 6 6 6 6 5 6 6 6 6 5 6 6 6 6 …
4256_1 83 16 0	000000E+00 32103 6 7 6 6 6 7 6 6 7 6 7 6 7 6 7 6 7 6 7 6 7 7 6 7 6 7 6 7 6 7 6 7 6 7 6 6 7 6 7 6 7 6 6 7 6 7 6 6 7 6 6 7 6 7 6 6 7 6 6 7 6 6 6 7 6 6 7 6 6 6 7 6 6 7 6 6 6 6 7 6 6 6 7 6 6 6 6 7 6 6 6 6 6 7 6 6 6 6 6 7 6 6 6 6 6 6 6 7 6 6 6 6 6 6 6 6 6 6 7 6 6 6 6 6 6 6 6 6 6 6 6 6 6 6 6 6 6 6 6 6 6 6 6 6 6 6 6 6 6 6 6 6 6 6 6 6 6 6 6 6 5 6 6 6 6 6 6 6 6 6 6 5 6 6 6 6 6 6 6 6 5 6 6 6 6 6 6 5 6 6 6 …
4257_1 57 22 0	000000E+00 28701 6 7 7 7 0 7 7 7 0 7 7 0 7 7 0 7 7 7 0 7 7 0 7 7 0 7 7 7 7 7 7 6 7 7 6 7 7 6 7 7 6 7 7 6 7 7 6 7 7 6 7 6 7 7 6 7 6 7 7 6 7 6 7 6 7 6 7 6 7 7 6 7 6 7 6 7 6 6 7 6 7 6 7 6 7 6 6 7 6 7 6 6 7 6 6 7 6 6 7 6 6 7 6 6 7 6 6 6 7 6 6 6 6 7 6 6 6 6 6 6 6 6 7 6 6 6 6 6 7 6 6 6 6 6 6 7 6 6 6 6 6 6 6 6 6 6 6 6 6 6 6 6 6 6 6 6 6 6 6 6 6 6 6 6 6 6 6 6 6 6 6 6 6 6 5 6 6 6 6 6 6 6 5 6 6 6 6 6 6 5 6 …
4258_1 51 15 0	000000E+00 37850 7 7 7 7 7 0 7 7 7 0 7 7 0 7 7 7 0 7 7 7 7 7 7 7 7 0 7 7 7 7 7 7 6 7 7 7 7 7 7 7 7 7 7 6 7 7 7 7 7 6 7 7 7 7 6 7 7 6 7 7 7 6 7 7 6 7 7 6 7 7 6 7 6 7 7 6 7 6 7 6 7 6 7 6 7 6 7 6 7 6 7 6 7 6 7 6 6 7 6 7 6 6 7 6 7 6 6 7 6 6 7 6 6 6 7 6 6 7 6 6 6 7 6 6 6 7 6 6 6 6 6 7 6 6 6 6 6 7 6 6 6 6 6 6 6 7 6 6 6 6 6 6 6 6 6 6 6 6 6 6 6 6 6 6 6 6 6 6 6 6 6 6 6 6 6 6 6 5 6 6 6 6 6 6 6 6 5 6 6 6 6 …
4259_1 59 27 0	000000E+00 40961 6 6 6 6 7 6 6 7 6 6 7 6 7 6 6 7 6 7 6 7 6 6 7 6 7 6 7 6 7 6 7 6 7 6 7 6 7 6 7 6 7 6 7 6 6 7 6 7 6 7 6 7 6 7 6 7 6 7 6 7 6 7 6 7 6 7 6 7 6 7 6 7 6 6 7 6 7 6 7 6 7 6 7 6 7 6 6 7 6 7 6 7 6 7 6 6 7 6 7 6 7 6 6 7 6 7 6 6 7 6 6 7 6 7 6 6 7 6 6 7 6 6 7 6 6 7 6 6 6 7 6 6 7 6 6 6 7 6 6 6 7 6 6 6 6 7 6 6 6 6 7 6 6 6 6 6 7 6 6 6 6 6 6 7 6 6 6 6 6 6 6 6 6 6 6 6 7 6 6 6 6 6 6 6 6 6 6 6 6 6 6 …
4260_1 61 25 0	000000E+00 36463 5 7 6 7 7 6 7 7 7 7 7 7 7 7 7 7 7 7 7 7 7 7 7 6 7 7 7 6 7 7 7 6 7 7 7 7 6 7 7 7 6 7 7 7 7 6 7 7 7 6 7 7 7 6 7 6 7 7 6 7 6 7 6 7 6 7 6 6 7 6 7 6 7 6 7 6 7 6 6 7 6 7 6 6 7 6 7 6 6 7 6 6 7 6 6 7 6 6 7 6 6 7 6 6 7 6 6 6 7 6 6 6 7 6 6 6 7 6 6 6 7 6 6 6 6 7 6 6 6 6 6 7 6 6 6 6 6 7 6 6 6 6 6 6 6 7 6 6 6 6 6 6 6 6 6 6 6 6 6 6 7 6 6 6 6 6 6 6 6 6 6 6 6 6 6 5 6 6 6 6 6 6 6 6 6 6 6 6 6 6 5 …
4261_1 79 32 0	000000E+00 47574 6 6 6 7 6 7 6 7 7 6 7 7 6 7 7 6 7 7 6 7 7 6 7 7 7 6 7 7 7 6 7 7 7 6 7 7 7 7 6 7 7 7 6 7 7 6 7 7 6 7 7 6 7 7 6 7 6 7 7 6 7 6 7 6 7 6 7 6 7 6 7 6 7 6 7 6 6 7 6 7 6 6 7 6 7 6 6 7 6 6 7 6 6 7 6 6 7 6 6 6 7 6 6 7 6 6 6 7 6 6 6 7 6 6 6 7 6 6 6 6 7 6 6 6 6 6 7 6 6 6 6 6 7 6 6 6 6 6 6 7 6 6 6 6 6 6 6 6 7 6 6 6 6 6 6 6 6 6 6 6 6 6 6 7 6 6 6 6 6 6 6 6 6 6 6 6 6 6 6 6 6 6 6 6 6 6 6 6 6 6 6 …
4262_1 77 19 0	000000E+00 45161 6 6 7 7 6 7 7 7 7 7 6 7 7 7 7 7 7 7 7 7 7 7 7 7 7 7 7 7 7 6 7 7 6 7 7 6 7 7 6 7 7 6 7 6 7 6 7 7 6 7 6 7 6 7 6 7 6 7 6 7 6 7 6 7 6 7 6 6 7 6 7 6 7 6 6 7 6 7 6 6 6 7 6 7 6 6 7 6 6 7 6 6 6 7 6 6 7 6 6 6 7 6 6 7 6 6 6 6 7 6 6 6 6 6 7 6 6 6 6 7 6 6 6 6 6 6 7 6 6 6 6 6 6 6 6 6 7 6 6 6 6 6 6 6 6 6 6 6 6 6 6 6 6 6 6 6 6 6 6 6 6 6 6 6 5 6 6 6 6 6 6 6 6 6 6 5 6 6 6 6 6 5 6 6 6 6 5 6 6 6 6 …
4263_1 70 13 0	000000E+00 42929 5 6 7 6 7 7 6 7 7 7 7 7 7 6 7 7 7 7 7 7 7 7 7 7 7 7 7 7 7 7 6 7 7 6 7 6 7 7 6 7 6 7 6 7 6 7 6 7 6 7 6 7 6 6 7 6 7 6 7 6 6 7 6 6 7 6 7 6 6 7 6 6 7 6 6 7 6 6 6 7 6 6 7 6 6 6 7 6 6 6 7 6 6 6 7 6 6 6 6 7 6 6 6 6 6 7 6 6 6 6 6 6 7 6 6 6 6 6 6 6 7 6 6 6 6 6 6 6 6 6 6 6 6 6 6 6 6 7 6 6 6 6 6 6 6 6 6 6 6 6 5 6 6 6 6 6 6 6 6 6 6 6 6 6 6 6 5 6 6 6 6 6 6 6 6 5 6 6 6 6 6 6 5 6 6 6 6 6 5 6 6 …
4264_1 78 21 0	000000E+00 45985 6 7 6 6 7 7 6 7 7 7 6 7 7 7 6 7 7 7 7 7 7 6 7 7 7 7 7 7 7 6 7 7 6 7 6 7 7 6 7 6 7 6 7 6 7 6 7 6 7 6 7 6 7 6 7 6 6 7 6 7 6 7 6 7 6 7 6 6 7 6 7 6 6 7 6 7 6 7 6 6 7 6 6 7 6 6 7 6 6 7 6 6 6 7 6 6 7 6 7 6 6 6 7 6 6 7 6 6 6 6 7 6 6 6 6 7 6 6 6 6 6 7 6 6 6 6 6 7 6 6 6 6 6 6 6 7 6 6 6 6 6 6 6 6 6 6 6 6 6 6 6 6 6 6 5 6 6 6 6 6 6 6 5 6 6 6 6 6 6 5 6 6 6 6 6 6 6 5 6 6 6 6 6 6 5 6 6 6 6 6 6 …
4265_1 49 10 0	000000E+00 25094 6 7 7 7 7 7 7 0 7 7 0 7 7 0 7 7 0 7 7 0 7 7 7 6 7 6 7 7 6 7 6 7 6 7 6 6 7 6 7 6 7 6 6 7 6 6 7 6 6 7 6 6 7 6 6 6 7 6 6 6 7 6 6 6 6 7 6 6 6 6 6 6 7 6 6 6 6 6 6 6 7 6 6 6 6 6 6 6 6 6 6 6 6 6 6 6 6 6 6 6 6 6 6 6 6 6 6 6 5 6 6 6 6 6 6 6 6 6 5 6 6 6 6 6 5 6 6 6 6 6 5 6 6 6 5 6 6 6 6 5 6 6 5 6 6 6 5 6 6 5 6 6 6 5 6 6 5 6 5 6 6 5 6 6 5 6 5 6 6 5 6 5 5 4 5 5 5 5 5 5 5 5 5 5 5 6 5 5 5 6 5 …
4266_1 65 10 0	000000E+00 53693 5 4 6 6 7 7 7 7 7 0 7 7 7 0 7 7 0 7 7 7 0 7 0 7 7 0 7 7 7 0 7 7 7 6 7 7 7 7 7 6 7 7 7 6 7 7 7 6 7 7 6 7 6 7 7 6 7 6 7 7 6 7 6 7 6 7 6 7 6 7 6 7 6 7 6 6 7 6 7 6 7 6 6 7 6 6 7 6 7 6 6 7 6 6 7 6 6 6 7 6 6 7 6 6 6 7 6 6 6 6 7 6 6 6 7 6 6 6 6 6 7 6 6 6 6 6 6 7 6 6 6 6 6 6 6 6 6 6 6 7 6 6 6 6 6 6 6 6 6 6 6 6 6 6 6 6 6 5 6 6 6 6 6 6 6 6 6 6 6 5 6 6 6 6 6 6 5 6 6 6 6 6 5 6 6 6 6 5 6 6 6 …
4267_1 73 14 0	000000E+00 46730 6 7 7 7 7 0 7 7 0 7 7 0 7 0 7 7 0 7 0 7 7 7 7 7 0 7 7 7 7 7 6 7 7 7 7 7 7 6 7 7 7 6 7 7 6 7 7 6 7 7 6 7 6 7 6 7 6 7 6 7 6 7 6 7 6 7 6 6 7 6 7 6 6 7 6 6 7 6 6 7 6 6 6 7 6 6 6 7 6 6 6 7 6 6 6 6 7 6 6 6 6 6 7 6 6 6 6 6 6 7 6 6 6 6 6 6 6 6 6 6 7 6 6 6 6 6 6 6 6 6 6 6 6 6 6 6 6 6 6 6 6 6 6 6 6 6 6 6 6 6 6 6 5 6 6 6 6 6 6 6 6 6 6 6 5 6 6 6 6 6 6 6 6 5 6 6 6 6 6 6 5 6 6 6 6 6 5 6 6 6 6 …
4268_1 68 5 0	000000E+00 53501 5 6 7 7 7 7 7 7 7 7 7 7 6 7 7 7 7 7 7 7 7 6 7 7 7 7 7 6 7 7 7 6 7 7 7 7 6 7 7 6 7 7 7 6 7 7 6 7 7 6 7 7 6 7 7 6 7 6 7 7 6 7 6 7 7 6 7 6 7 6 7 6 7 6 7 6 7 6 7 6 7 6 7 6 6 7 6 7 6 7 6 6 7 6 7 6 6 7 6 6 7 6 6 7 6 6 7 6 6 6 7 6 6 7 6 6 6 7 6 6 6 6 7 6 6 6 6 7 6 6 6 6 6 7 6 6 6 6 6 6 6 7 6 6 6 6 6 6 6 6 6 6 6 6 6 6 6 6 6 6 6 6 6 6 6 6 6 6 6 6 6 6 6 6 6 6 6 5 6 6 6 6 6 6 6 6 5 6 6 6 6 …
4269_1 70 17 0	000000E+00 40713 6 6 7 6 7 6 7 6 7 6 7 7 6 7 6 7 6 7 7 6 7 6 7 6 7 6 7 6 7 7 6 7 6 7 6 7 6 7 7 6 6 7 6 7 7 6 7 6 7 6 7 6 7 6 6 7 6 7 7 6 6 7 6 7 6 7 6 7 6 7 6 6 7 6 7 6 7 6 6 7 6 7 6 6 7 6 6 7 6 7 6 6 7 6 6 7 6 6 7 6 6 7 6 6 6 7 6 6 6 7 6 6 6 7 6 6 6 7 6 6 6 6 6 7 6 6 6 6 6 6 6 6 6 7 6 6 6 6 6 6 6 6 5 6 6 6 6 6 6 6 6 6 6 6 6 5 6 6 6 6 6 6 6 6 5 6 6 6 6 6 5 6 6 6 6 5 6 6 6 6 6 5 6 6 6 6 5 6 6 6 5 …
4270_1 62 7 0	000000E+00 45830 5 7 7 7 0 7 7 7 0 7 7 7 7 0 7 7 7 7 7 7 7 0 7 7 7 7 7 7 7 7 7 7 7 7 7 7 7 7 7 7 7 7 7 7 6 7 7 7 7 7 7 6 7 7 7 7 6 7 7 7 6 7 7 7 6 7 7 6 7 7 6 7 7 6 7 7 6 7 7 6 7 6 7 7 6 7 6 7 6 7 7 6 7 6 7 6 7 6 7 6 7 6 7 6 7 6 6 7 6 7 6 7 6 6 7 6 7 6 6 7 6 7 6 6 7 6 6 7 6 6 7 6 6 7 6 6 7 6 6 6 7 6 6 7 6 6 6 7 6 6 6 7 6 6 6 6 7 6 6 6 6 7 6 6 6 6 6 7 6 6 6 6 6 7 6 6 6 6 6 6 6 7 6 6 6 6 6 6 6 6 6 …
4271_1 73 20 0	000000E+00 42964 7 7 7 7 7 0 7 7 7 7 7 7 7 7 7 7 7 6 0 7 6 7 7 7 7 7 6 7 7 7 7 6 7 7 7 6 7 7 6 7 7 6 7 7 6 7 6 7 7 6 6 7 7 6 7 6 7 6 7 6 7 6 6 7 6 7 6 6 7 6 6 7 6 7 6 6 7 6 6 6 7 6 6 7 6 6 6 7 6 6 6 6 7 6 6 6 6 7 6 6 6 6 6 6 7 6 6 6 6 6 6 6 6 6 6 6 6 6 6 7 6 6 6 6 6 6 6 6 6 6 6 6 6 6 7 6 6 6 6 6 6 6 6 6 6 6 6 6 6 6 6 6 6 6 6 6 6 6 6 6 6 6 6 6 6 6 6 6 6 6 6 6 6 6 6 5 6 6 6 6 6 6 6 6 5 6 6 6 6 6 6 …
4272_1 120 10 0	000000E+00 58186 5 6 6 7 7 7 6 7 7 7 6 7 7 6 7 7 7 6 7 7 6 7 7 6 7 6 7 7 6 7 6 7 7 6 7 6 7 6 7 6 7 6 7 6 7 6 7 6 7 6 7 6 7 6 7 6 6 7 6 7 6 6 7 6 7 6 6 7 6 6 7 6 6 7 6 6 7 6 6 7 6 6 6 7 6 6 7 6 6 6 7 6 6 6 7 6 6 6 6 7 6 6 6 6 7 6 6 6 6 6 7 6 6 6 6 6 6 7 6 6 6 6 6 6 6 6 7 6 6 6 6 6 6 6 6 6 6 6 6 6 6 7 6 6 6 6 6 6 6 6 6 6 6 6 6 6 6 6 6 6 6 6 6 6 5 6 6 6 6 6 6 6 6 6 6 6 6 6 6 5 6 6 6 6 6 6 6 6 5 6 6 …
4273_1 101 5 0	000000E+00 48691 6 5 7 7 7 7 7 7 7 7 6 7 7 7 7 7 6 7 7 7 6 7 7 7 6 7 7 6 7 6 7 7 6 7 7 6 7 6 7 6 7 6 7 6 7 6 7 6 7 6 7 6 7 6 7 6 6 7 6 7 6 6 7 6 6 7 6 6 7 6 6 7 6 6 7 6 6 6 7 6 6 6 7 6 6 6 7 6 6 6 6 7 6 6 6 6 6 7 6 6 6 6 6 6 7 6 6 6 6 6 6 6 6 6 7 6 6 6 6 6 6 6 6 6 6 6 6 6 6 6 6 6 6 6 6 6 6 6 6 6 6 6 6 6 6 6 6 6 6 6 6 6 6 5 6 6 6 6 6 6 6 6 6 6 5 6 6 6 6 6 6 6 5 6 6 6 6 6 6 5 6 6 6 6 6 5 6 6 6 6 5 …
4274_1 63 10 0	000000E+00 56209 6 6 7 6 7 6 7 7 7 7 6 7 7 7 7 7 7 7 7 7 7 7 7 7 7 7 7 7 7 7 7 7 6 7 7 7 7 6 7 7 7 6 7 7 6 7 7 7 6 7 6 7 7 6 7 6 7 6 7 7 6 7 6 6 7 6 7 6 7 6 7 6 6 7 6 6 7 6 7 6 6 7 6 6 7 6 6 7 6 6 6 7 6 6 6 6 7 6 6 6 6 7 6 6 6 6 7 6 6 6 6 6 7 6 6 6 6 6 6 6 6 6 7 6 6 6 6 6 6 6 6 6 6 6 6 6 6 6 6 6 6 6 6 6 6 6 6 6 6 6 6 6 6 6 6 6 6 6 5 6 6 6 6 6 6 6 6 6 6 6 5 6 6 6 6 6 6 6 5 6 6 6 6 6 5 6 6 6 6 6 5 …
4275_1 92 7 0	000000E+00 49422 5 6 6 7 7 6 7 7 7 6 7 7 7 6 7 7 6 7 7 7 6 7 7 6 7 7 6 7 7 6 7 7 6 7 7 6 7 7 6 7 6 7 7 6 7 6 7 7 6 7 6 7 7 6 7 6 7 6 7 6 7 6 7 7 6 7 6 7 6 7 6 7 6 7 6 6 7 6 7 6 7 6 7 6 7 6 6 7 6 7 6 7 6 6 7 6 7 6 6 7 6 6 7 6 7 6 6 7 6 6 7 6 6 7 6 6 6 7 6 6 7 6 6 7 6 6 6 7 6 6 6 7 6 6 6 7 6 6 6 6 7 6 6 6 6 7 6 6 6 6 7 6 6 6 6 6 6 7 6 6 6 6 6 6 7 6 6 6 6 6 6 6 6 6 6 6 7 6 6 6 6 6 6 6 6 6 6 6 6 6 6 …
4276_1 69 5 0	000000E+00 45165 6 6 7 7 6 7 6 7 6 7 6 7 6 7 6 7 6 7 6 7 6 7 6 7 6 7 6 7 6 7 6 6 7 6 7 6 7 6 7 6 6 7 6 7 6 6 7 6 7 6 6 7 6 7 6 6 7 6 6 7 6 7 6 6 7 6 6 7 6 6 6 7 6 6 7 6 6 7 6 6 6 7 6 6 7 6 6 6 7 6 6 6 7 6 6 6 7 6 6 6 7 6 6 6 6 7 6 6 6 6 7 6 6 6 6 6 7 6 6 6 6 6 6 7 6 6 6 6 6 6 6 7 6 6 6 6 6 6 6 6 6 7 6 6 6 6 6 6 6 6 6 6 6 6 6 6 6 6 6 6 6 6 6 6 6 6 6 6 6 6 6 6 6 6 6 6 6 6 6 6 6 6 6 6 6 5 6 6 6 6 6 …
4277_1 100 6 0	000000E+00 52094 5 6 7 6 7 7 7 7 7 7 6 7 7 7 6 7 7 7 6 7 7 6 7 7 6 7 7 6 7 7 6 7 6 7 7 6 7 6 7 6 7 6 7 6 7 6 7 6 7 6 7 6 7 6 6 7 6 7 6 6 7 6 6 7 6 7 6 6 7 6 6 6 7 6 6 7 6 6 6 7 6 6 6 7 6 6 6 7 6 6 6 6 7 6 6 6 6 7 6 6 6 6 6 6 7 6 6 6 6 6 6 6 7 6 6 6 6 6 6 6 6 6 6 6 6 6 7 6 6 6 6 6 6 6 6 6 6 6 6 6 6 6 6 6 6 6 6 6 6 6 5 6 6 6 6 6 6 6 6 6 6 6 6 6 5 6 6 6 6 6 6 6 6 5 6 6 6 6 6 6 6 5 6 6 6 6 6 5 6 6 6 …
4278_1 82 5 0	000000E+00 43019 5 6 7 0 7 7 7 7 7 7 7 7 7 7 7 7 7 7 6 7 7 7 7 7 7 7 6 7 7 7 7 7 6 7 7 7 6 7 7 7 6 7 7 6 7 7 7 6 7 7 6 7 6 7 7 6 7 6 7 7 6 7 6 7 6 7 6 7 6 7 6 7 6 7 6 7 6 7 6 7 6 6 7 6 7 6 6 7 6 7 6 6 7 6 6 7 6 6 7 6 6 7 6 6 6 7 6 6 6 7 6 6 6 7 6 6 6 7 6 6 6 6 7 6 6 6 6 6 7 6 6 6 6 6 6 7 6 6 6 6 6 6 6 6 6 6 7 6 6 6 6 6 6 6 6 6 6 6 6 6 6 6 6 6 6 6 6 6 6 6 6 6 6 6 6 6 5 6 6 6 6 6 6 6 6 6 6 5 6 6 6 …
4279_1 74 17 0	000000E+00 45872 5 6 6 6 6 6 6 7 6 6 6 7 6 6 7 6 7 6 6 7 6 7 6 6 7 6 7 6 7 6 7 6 7 6 7 6 7 6 7 6 7 6 7 7 6 7 6 7 6 7 6 7 7 6 7 6 7 6 7 6 7 7 6 7 6 7 6 7 7 6 7 6 7 6 7 6 7 6 7 7 6 7 6 7 6 7 6 7 6 7 6 7 6 7 6 7 6 7 6 7 6 7 6 7 6 7 6 7 6 7 6 6 7 6 7 6 7 6 6 7 6 7 6 6 7 6 7 6 6 7 6 6 7 6 6 7 6 6 7 6 6 7 6 6 6 7 6 6 6 7 6 6 6 7 6 6 6 6 7 6 6 6 6 6 6 7 6 6 6 6 6 6 6 6 6 6 6 6 6 6 6 6 6 6 6 6 6 6 6 6 6 …
4280_1 151 14 0	000000E+00 76526 5 4 4 4 4 6 7 7 7 7 7 7 7 7 7 7 7 7 6 7 7 7 7 6 7 7 7 6 7 7 6 7 7 6 7 7 6 7 6 7 6 7 6 7 6 7 6 7 6 7 6 7 6 6 7 6 7 6 6 7 6 6 7 6 6 7 6 6 6 7 6 6 6 7 6 6 6 7 6 6 6 6 7 6 6 6 6 6 6 7 6 6 6 6 6 6 6 6 6 7 6 6 6 6 6 6 6 6 6 6 6 6 6 6 6 6 6 6 6 6 6 5 6 6 6 6 6 6 6 6 6 6 5 6 6 6 6 6 6 5 6 6 6 6 6 5 6 6 6 6 5 6 6 6 5 6 6 6 6 5 6 6 5 6 6 6 5 6 6 5 6 6 5 6 6 5 6 6 5 6 5 6 6 5 6 5 6 6 5 6 5 …
4281_1 79 11 0	000000E+00 39443 5 6 6 7 7 6 7 7 6 7 7 6 7 6 7 7 6 7 7 6 7 6 7 7 6 7 6 7 7 6 7 6 7 6 7 7 6 7 6 7 6 7 6 7 6 7 6 7 6 7 6 7 6 7 6 7 6 7 6 7 6 7 6 7 6 6 7 6 7 6 7 6 6 7 6 7 6 6 7 6 7 6 6 7 6 6 7 6 7 6 6 7 6 6 7 6 6 7 6 6 7 6 6 6 7 6 6 7 6 6 6 7 6 6 7 6 6 6 7 6 6 6 7 6 6 6 6 7 6 6 6 6 7 6 6 6 6 7 6 6 6 6 6 7 6 6 6 6 6 6 6 7 6 6 6 6 6 6 6 6 7 6 6 6 6 6 6 6 6 6 6 6 6 6 6 7 6 6 6 6 6 6 6 6 6 6 6 6 6 6 6 …
4282_1 38 12 0	000000E+00 51299 6 5 5 6 7 7 7 7 7 7 7 7 7 7 7 7 7 7 7 7 6 7 7 7 7 7 7 7 7 7 6 7 7 7 7 7 6 7 7 7 7 7 6 7 7 7 6 7 7 7 6 7 7 7 6 7 7 7 6 7 7 6 7 7 6 7 7 6 7 7 6 7 7 6 7 6 7 7 6 7 6 7 7 6 7 6 7 6 7 6 7 6 7 6 7 6 7 6 7 6 7 6 7 6 7 6 7 6 6 7 6 7 6 6 7 6 7 6 6 7 6 6 7 6 7 6 6 6 7 6 6 7 6 6 7 6 6 6 7 6 6 6 7 6 6 6 7 6 6 6 6 7 6 6 6 6 6 7 6 6 6 6 6 6 7 6 6 6 6 6 6 6 6 6 6 6 6 7 6 6 6 6 6 6 6 6 6 6 6 6 6 …
4283_1 89 15 0	000000E+00 47179 5 5 5 6 7 7 7 7 7 6 7 7 7 7 7 6 7 7 7 7 6 7 7 7 6 7 7 7 7 6 7 7 7 6 7 7 6 7 7 7 6 7 7 6 7 7 7 6 7 7 6 7 7 6 7 7 6 7 6 7 7 6 7 7 6 7 6 7 7 6 7 6 7 6 7 7 6 7 6 7 6 7 6 7 7 6 7 6 7 6 7 6 7 6 7 6 6 7 6 7 6 7 6 7 6 7 6 6 7 6 7 6 6 7 6 7 6 6 7 6 7 6 6 7 6 6 7 6 6 7 6 6 7 6 6 7 6 6 6 7 6 6 7 6 6 6 7 6 6 6 7 6 6 6 6 7 6 6 6 6 7 6 6 6 6 7 6 6 6 6 6 6 7 6 6 6 6 6 6 6 6 7 6 6 6 6 6 6 6 6 6 …
4284_1 71 5 0	000000E+00 52585 7 7 7 7 7 7 7 6 7 7 7 7 7 6 7 7 7 7 6 7 7 7 6 7 7 7 6 7 7 6 7 7 6 7 7 6 7 6 7 7 6 7 6 7 6 7 6 7 6 7 6 7 6 7 6 7 6 7 6 7 6 6 7 6 7 6 6 7 6 7 6 6 7 6 6 7 6 6 7 6 6 6 7 6 6 7 6 6 6 7 6 6 6 7 6 6 6 6 7 6 6 6 6 6 7 6 6 6 6 6 7 6 6 6 6 6 6 6 6 7 6 6 6 6 6 6 6 6 6 6 6 6 6 6 6 6 6 6 6 6 6 6 6 6 6 6 6 6 6 6 6 6 6 6 6 6 6 6 6 6 5 6 6 6 6 6 6 6 6 6 5 6 6 6 6 6 6 5 6 6 6 6 6 6 5 6 6 6 6 5 6 …
4285_1 114 6 0	000000E+00 53962 6 6 7 7 7 7 7 7 7 6 7 7 7 7 7 6 7 7 7 6 7 7 6 7 7 7 6 7 6 7 7 6 7 7 6 7 6 7 6 7 6 7 7 6 7 6 7 6 6 7 6 7 6 7 6 7 6 6 7 6 7 6 6 7 6 6 7 6 6 7 6 6 7 6 6 7 6 6 6 7 6 6 7 6 6 6 7 6 6 6 6 7 6 6 6 6 7 6 6 6 6 7 6 6 6 6 6 6 7 6 6 6 6 6 6 6 6 7 6 6 6 6 6 6 6 6 6 6 6 6 7 6 6 6 6 6 6 6 6 6 6 6 6 6 6 6 6 6 6 6 6 6 6 6 6 6 6 6 6 6 6 5 6 6 6 6 6 6 6 6 6 6 6 6 6 6 5 6 6 6 6 6 6 6 6 5 6 6 6 6 6 …
4286_1 40 5 0	000000E+00 61508 5 7 7 7 7 7 7 7 7 7 7 7 7 7 7 7 6 7 7 7 7 6 7 7 6 7 7 7 6 7 6 7 7 6 7 6 7 6 7 7 6 7 6 6 7 6 7 6 7 6 7 6 6 7 6 7 6 6 7 6 6 7 6 6 7 6 6 6 7 6 6 6 7 6 6 6 7 6 6 6 6 7 6 6 6 6 7 6 6 6 6 6 6 7 6 6 6 6 6 6 6 6 6 7 6 6 6 6 6 6 6 6 6 6 6 6 6 6 6 6 6 6 6 6 6 6 6 6 6 6 6 6 6 6 6 6 6 6 6 6 6 6 6 6 5 6 6 6 6 6 6 6 6 6 6 5 6 6 6 6 6 6 6 5 6 6 6 6 6 6 5 6 6 6 6 6 5 6 6 6 6 6 5 6 6 6 6 5 6 6 6 …
4287_1 82 20 0	000000E+00 52735 7 7 7 7 7 7 7 6 7 7 7 7 7 7 7 7 7 7 7 7 7 7 7 6 7 7 7 7 7 7 7 7 7 7 7 7 7 6 7 7 6 7 6 7 6 7 6 7 7 6 7 6 7 6 7 7 6 7 6 7 6 7 6 7 7 6 7 6 7 6 7 6 7 7 6 7 6 7 6 7 7 6 7 6 7 6 7 6 6 6 6 6 6 7 6 6 6 6 6 6 6 6 6 7 6 6 6 6 6 6 6 6 6 6 7 6 6 6 6 6 6 6 6 6 7 6 6 6 6 6 6 6 6 6 6 7 6 6 6 6 6 6 6 6 6 7 6 6 6 6 6 6 6 5 6 6 5 6 6 5 6 5 6 6 5 6 5 6 6 5 6 6 5 6 6 5 6 5 6 6 5 6 6 5 6 5 6 6 5 6 6 …
4288_1 58 4 0	000000E+00 29997 6 6 7 6 7 7 7 7 7 7 7 7 6 7 7 7 7 6 7 7 7 7 6 7 7 6 7 7 7 6 7 7 6 7 6 7 7 6 7 7 6 7 6 7 6 7 7 6 7 6 7 6 7 6 7 6 7 6 7 6 7 6 6 7 6 7 6 7 6 6 7 6 7 6 6 7 6 6 7 6 7 6 6 7 6 6 7 6 6 6 7 6 6 7 6 6 6 7 6 6 6 7 6 6 6 7 6 6 6 7 6 6 6 6 7 6 6 6 6 6 7 6 6 6 6 6 6 7 6 6 6 6 6 6 6 7 6 6 6 6 6 6 6 6 6 6 7 6 6 6 6 6 6 6 6 6 6 6 6 6 6 6 6 6 6 6 6 6 6 6 6 6 6 6 6 6 6 6 6 6 6 6 6 6 6 6 5 6 6 6 6 …
4289_1 100 7 0	000000E+00 51166 5 6 7 7 7 7 7 7 7 7 7 7 7 6 7 7 7 7 7 6 7 7 7 7 6 7 7 7 6 7 7 6 7 7 6 7 7 6 7 7 6 7 6 7 6 7 7 6 7 6 7 6 7 6 7 6 7 6 6 7 6 7 6 7 6 6 7 6 7 6 6 7 6 6 7 6 6 7 6 6 7 6 6 6 7 6 6 7 6 6 6 7 6 6 6 6 7 6 6 6 6 7 6 6 6 6 7 6 6 6 6 6 6 7 6 6 6 6 6 6 6 7 6 6 6 6 6 6 6 6 6 6 6 6 6 7 6 6 6 6 6 6 6 6 6 6 6 6 6 6 6 6 6 6 6 6 6 6 6 5 6 6 6 6 6 6 6 6 6 6 6 6 6 6 5 6 6 6 6 6 6 6 6 5 6 6 6 6 6 6 6 …
4290_1 73 6 0	000000E+00 42294 5 6 7 7 7 7 7 7 7 6 7 7 7 7 7 6 7 7 7 7 7 6 7 7 7 6 7 7 7 6 7 7 7 6 7 7 6 7 7 7 6 7 7 6 7 7 6 7 7 6 7 6 7 7 6 7 6 7 7 6 7 6 7 6 7 7 6 7 6 7 6 7 6 7 6 7 6 7 6 7 6 7 6 6 7 6 7 6 7 6 7 6 6 7 6 7 6 6 7 6 6 7 6 7 6 6 7 6 6 7 6 6 7 6 6 6 7 6 6 7 6 6 6 7 6 6 6 7 6 6 6 7 6 6 6 6 7 6 6 6 6 7 6 6 6 6 6 7 6 6 6 6 6 6 7 6 6 6 6 6 6 6 6 6 6 7 6 6 6 6 6 6 6 6 6 6 6 6 6 6 6 6 6 6 6 6 6 6 6 6 6 …
4291_1 86 7 0	000000E+00 46393 5 6 7 6 7 7 6 7 7 6 7 7 6 7 6 7 7 6 7 7 6 7 6 7 7 6 7 6 7 7 6 7 6 7 6 7 6 7 7 6 7 6 7 6 7 6 7 6 7 6 7 6 7 6 7 6 7 6 6 7 6 7 6 7 6 7 6 6 7 6 7 6 6 7 6 7 6 6 7 6 7 6 6 7 6 6 7 6 6 7 6 6 7 6 6 7 6 6 7 6 6 6 7 6 6 6 7 6 6 7 6 6 6 7 6 6 6 6 7 6 6 6 6 7 6 6 6 6 7 6 6 6 6 6 7 6 6 6 6 6 6 7 6 6 6 6 6 6 6 6 7 6 6 6 6 6 6 6 6 6 6 6 6 6 6 6 6 6 6 7 6 6 6 6 6 6 6 6 5 6 6 6 6 6 6 6 6 6 6 6 6 …
4292_1 89 5 0	000000E+00 62238 5 6 7 6 7 6 7 7 6 7 6 7 6 7 7 6 7 6 7 6 7 6 7 6 7 6 7 7 6 7 6 7 6 7 6 7 6 7 6 7 6 6 7 6 7 6 7 6 7 6 7 6 7 6 6 7 6 7 6 7 6 6 7 6 7 6 7 6 6 7 6 6 7 6 7 6 6 7 6 6 7 6 7 6 6 7 6 6 7 6 6 7 6 6 7 6 6 6 7 6 6 7 6 6 6 7 6 6 7 6 6 6 7 6 6 6 6 7 6 6 6 7 6 6 6 6 7 6 6 6 6 6 7 6 6 6 6 6 7 6 6 6 6 6 6 6 7 6 6 6 6 6 6 6 6 6 6 6 7 6 6 6 6 6 6 6 6 6 6 6 6 6 6 6 6 6 6 6 6 6 6 6 5 6 6 6 6 6 6 6 6 …
4293_1 79 7 0	000000E+00 54810 5 4 4 5 5 7 6 7 7 7 7 6 7 7 7 6 7 7 7 6 7 7 6 7 7 6 7 7 6 7 7 6 7 6 7 7 6 7 6 7 6 7 7 6 7 6 7 6 7 6 7 6 7 6 7 6 6 7 6 7 6 7 6 7 6 6 7 6 6 7 6 7 6 6 7 6 6 7 6 6 7 6 6 7 6 6 6 7 6 6 6 7 6 6 6 7 6 6 6 7 6 6 6 6 7 6 6 6 6 6 7 6 6 6 6 6 6 7 6 6 6 6 6 6 6 6 6 7 6 6 6 6 6 6 6 6 6 6 6 6 6 6 6 6 6 6 6 6 6 6 6 6 6 6 6 6 6 6 6 6 6 5 6 6 6 6 6 6 6 6 6 5 6 6 6 6 6 6 6 5 6 6 6 6 6 5 6 6 6 6 6 …
4294_1 68 5 0	000000E+00 50060 7 6 7 7 7 7 7 6 7 7 7 7 6 7 7 7 6 7 7 7 6 7 7 7 6 7 7 7 6 7 7 6 7 7 6 7 7 6 7 7 6 7 7 6 7 7 6 7 6 7 7 6 7 6 7 7 6 7 6 7 6 7 6 7 6 7 7 6 7 6 7 6 7 6 6 7 6 7 6 7 6 7 6 7 6 6 7 6 7 6 6 7 6 7 6 6 7 6 6 7 6 6 7 6 6 7 6 6 7 6 6 6 7 6 6 7 6 6 6 7 6 6 6 7 6 6 6 6 7 6 6 6 6 6 7 6 6 6 6 6 6 7 6 6 6 6 6 6 6 6 7 6 6 6 6 6 6 6 6 6 6 6 6 6 6 6 6 6 6 6 6 6 6 6 6 6 6 6 5 6 6 6 6 6 6 6 6 6 5 6 6 …
4295_1 93 6 0	000000E+00 53105 6 6 7 7 6 7 7 6 7 7 6 7 7 6 7 6 7 7 6 7 6 7 7 6 7 6 7 7 6 7 6 7 7 6 7 6 7 6 7 6 7 7 6 7 6 7 6 7 6 7 6 7 6 7 6 7 6 7 6 7 6 7 6 7 6 7 6 7 6 7 6 7 6 6 7 6 7 6 7 6 7 6 6 7 6 7 6 6 7 6 7 6 6 7 6 7 6 6 7 6 6 7 6 6 7 6 6 7 6 6 7 6 6 7 6 6 7 6 6 7 6 6 7 6 6 6 7 6 6 6 7 6 6 6 7 6 6 6 7 6 6 6 7 6 6 6 6 7 6 6 6 6 7 6 6 6 6 6 7 6 6 6 6 6 7 6 6 6 6 6 6 6 7 6 6 6 6 6 6 6 6 6 7 6 6 6 6 6 6 6 6 …
4296_1 90 4 0	000000E+00 52425 6 5 7 7 7 7 7 6 7 7 7 7 6 7 7 7 7 6 7 7 7 6 7 7 6 7 7 7 6 7 7 6 7 7 6 7 7 6 7 6 7 7 6 7 7 6 7 6 7 6 7 7 6 7 6 7 6 7 6 7 6 7 7 6 7 6 6 7 6 7 6 7 6 7 6 7 6 7 6 6 7 6 7 6 7 6 6 7 6 7 6 6 7 6 6 7 6 6 7 6 7 6 6 7 6 6 7 6 6 6 7 6 6 7 6 6 7 6 6 6 7 6 6 6 7 6 6 6 7 6 6 6 7 6 6 6 6 7 6 6 6 6 7 6 6 6 6 6 7 6 6 6 6 6 7 6 6 6 6 6 6 6 7 6 6 6 6 6 6 6 6 7 6 6 6 6 6 6 6 6 6 6 6 6 6 6 7 6 6 6 6 …
4297_1 85 5 0	000000E+00 67205 5 4 4 7 7 6 7 7 6 7 7 6 7 7 6 7 7 6 7 7 6 7 7 6 7 7 6 7 7 6 7 6 7 7 6 7 6 7 6 7 7 6 7 6 7 6 7 7 6 7 6 7 6 7 6 7 6 7 6 7 6 7 6 7 6 7 6 6 7 6 7 6 7 6 7 6 6 7 6 7 6 7 6 6 7 6 7 6 6 7 6 6 7 6 6 7 6 7 6 6 7 6 6 6 7 6 6 7 6 6 7 6 6 6 7 6 6 7 6 6 6 7 6 6 6 7 6 6 6 6 7 6 6 6 6 7 6 6 6 6 7 6 6 6 6 6 7 6 6 6 6 6 6 7 6 6 6 6 6 6 6 6 6 7 6 6 6 6 6 6 6 6 6 6 6 6 6 6 6 6 6 6 6 7 6 6 5 6 6 6 6 …
4298_1 78 3 0	000000E+00 46315 5 7 6 7 7 7 7 7 6 7 7 7 7 6 7 7 7 7 6 7 7 7 6 7 7 7 6 7 7 6 7 7 6 7 7 6 7 7 6 7 7 6 7 7 6 7 6 7 7 6 7 6 7 7 6 7 6 7 6 7 6 7 6 7 6 7 6 7 6 7 6 7 6 7 6 7 6 7 6 6 7 6 7 6 7 6 6 7 6 7 6 6 7 6 6 7 6 6 7 6 6 7 6 6 7 6 6 7 6 6 6 7 6 6 6 7 6 6 6 7 6 6 6 7 6 6 6 6 7 6 6 6 6 7 6 6 6 6 6 7 6 6 6 6 6 6 6 7 6 6 6 6 6 6 6 6 6 6 6 6 7 6 6 6 6 6 6 6 6 6 6 6 6 6 6 6 6 6 6 6 6 6 6 6 5 6 6 6 6 6 6 …
4299_1 63 5 0	000000E+00 43496 6 6 7 7 7 7 7 7 7 7 7 7 7 7 7 7 7 7 7 6 7 7 7 7 7 6 7 7 7 7 7 6 7 7 7 6 7 7 7 6 7 7 7 6 7 7 6 7 7 6 7 7 6 7 7 6 7 6 7 7 6 7 6 7 6 7 7 6 7 6 7 6 7 6 7 6 7 6 7 6 7 6 7 6 7 6 6 7 6 7 6 7 6 6 7 6 7 6 6 7 6 6 7 6 7 6 6 7 6 6 6 7 6 6 7 6 6 7 6 6 6 7 6 6 6 7 6 6 6 7 6 6 6 6 7 6 6 6 6 6 7 6 6 6 6 6 7 6 6 6 6 6 6 6 7 6 6 6 6 6 6 6 6 6 6 6 7 6 6 6 6 6 6 6 6 6 6 6 6 6 6 6 6 6 6 6 6 6 6 6 6 …
4300_1 76 15 0	000000E+00 50595 6 7 7 7 7 7 7 7 7 7 7 7 7 7 7 7 7 7 6 7 7 7 7 7 6 7 7 7 6 7 7 7 7 6 7 7 7 7 6 7 7 6 7 7 7 6 7 7 6 7 7 7 6 7 7 6 7 6 7 7 6 7 6 7 6 7 7 6 7 6 7 6 7 6 7 6 7 6 6 7 6 7 6 7 6 7 6 7 6 6 7 6 7 6 7 6 6 7 6 7 6 6 7 6 6 7 6 7 6 6 7 6 6 7 6 6 7 6 6 7 6 6 6 7 6 6 7 6 6 6 7 6 6 6 6 7 6 6 6 6 7 6 6 6 6 6 7 6 6 6 6 6 6 7 6 6 6 6 6 6 6 6 7 6 6 6 6 6 6 6 6 6 6 6 6 6 6 6 6 6 6 6 6 6 6 6 6 6 6 5 6 …
4301_1 69 21 0	000000E+00 36526 7 6 7 7 6 7 7 7 6 7 7 7 6 7 7 7 6 7 7 7 7 6 7 7 7 7 7 6 7 7 7 7 7 6 7 7 7 7 6 7 7 6 7 7 7 6 7 7 6 7 7 6 7 6 7 6 7 6 7 6 7 6 6 7 6 6 7 6 6 7 6 7 6 6 7 6 7 6 6 7 6 7 6 6 7 6 7 6 6 6 7 6 6 7 6 6 6 7 6 6 7 6 6 6 7 6 6 6 7 6 6 6 6 7 6 6 6 6 7 6 6 6 6 6 6 6 7 6 6 6 6 6 6 6 6 6 6 6 6 6 6 6 6 6 6 6 6 6 6 6 6 6 6 6 6 6 6 6 6 6 6 6 6 6 6 6 6 6 6 5 6 6 6 6 6 6 6 6 6 6 6 6 5 6 6 6 6 6 6 6 6 …
4302_1 77 25 0	000000E+00 42578 6 7 7 7 7 7 6 7 7 7 7 7 7 7 7 0 7 7 7 6 7 7 7 7 7 7 7 6 7 7 7 7 6 7 7 7 6 7 7 7 6 7 7 6 7 7 6 7 6 7 7 6 7 6 7 6 7 6 7 6 7 6 6 7 6 7 6 7 6 6 7 6 7 6 6 7 6 6 7 6 7 6 6 7 6 6 7 6 6 6 7 6 6 7 6 6 6 7 6 6 6 7 6 6 6 7 6 6 6 6 6 7 6 6 6 6 6 6 6 7 6 6 6 6 6 6 6 6 6 6 6 6 6 6 6 6 7 6 6 6 6 6 6 6 6 6 6 6 6 6 6 6 6 6 6 6 6 6 6 6 6 6 6 6 6 6 6 6 6 6 6 6 6 6 6 6 6 6 6 6 6 6 5 6 6 6 6 6 6 6 6 …
4303_1 65 17 0	000000E+00 50800 6 7 6 7 7 6 7 7 7 7 6 7 7 7 7 7 7 7 7 7 7 7 6 7 7 7 7 7 7 6 7 7 7 7 6 7 7 7 7 6 7 7 7 7 6 7 7 7 6 7 7 7 6 7 7 7 6 7 7 7 6 7 7 6 7 7 6 7 7 6 7 7 6 7 6 7 6 7 6 7 6 7 6 6 7 6 6 7 6 6 7 6 6 7 6 6 7 6 6 6 7 6 6 7 6 6 6 7 6 6 7 6 6 6 7 6 6 6 6 7 6 6 6 7 6 6 6 6 7 6 6 6 6 6 7 6 6 6 6 6 7 6 6 6 6 6 7 6 6 6 6 6 6 6 7 6 6 6 6 6 6 6 7 6 6 6 6 6 6 6 6 6 6 6 6 6 6 7 6 6 6 6 6 6 6 6 6 5 6 6 6 …
4304_1 74 15 0	000000E+00 44355 7 7 7 7 7 7 7 7 7 7 7 7 7 7 7 7 7 7 7 7 7 7 7 7 6 7 7 7 7 6 7 7 7 6 7 7 6 7 7 6 7 7 6 7 6 7 7 6 7 6 7 7 6 7 6 7 7 6 7 6 7 6 7 6 7 6 7 6 7 6 7 6 7 6 6 7 6 7 6 6 7 6 6 7 6 6 6 7 6 6 6 7 6 6 6 7 6 6 6 7 6 6 6 6 7 6 6 6 6 7 6 6 6 6 7 6 6 6 6 6 7 6 6 6 6 6 6 7 6 6 6 6 6 6 6 6 6 6 6 6 6 6 6 6 6 6 6 6 6 6 6 6 6 6 6 6 6 6 6 6 6 6 6 6 6 6 6 6 5 6 6 6 6 6 6 6 6 6 5 6 6 6 6 6 6 6 5 6 6 6 6 …
4305_1 77 15 0	000000E+00 48437 7 7 6 7 7 7 7 7 7 7 6 7 7 7 7 7 7 7 7 7 7 7 7 7 7 7 7 6 7 7 7 7 7 6 7 7 7 6 7 7 6 7 7 6 7 7 6 7 7 6 7 6 7 7 6 7 6 7 7 6 7 6 7 6 7 6 7 6 7 6 7 6 7 6 7 7 6 6 7 6 7 6 7 6 6 7 6 6 7 6 6 7 6 6 7 6 6 6 7 6 6 6 7 6 6 6 7 6 6 6 7 6 6 6 6 7 6 6 6 6 6 6 7 6 6 6 6 6 6 7 6 6 6 6 6 6 6 6 6 6 6 6 7 6 6 6 6 6 6 6 6 6 6 6 6 6 6 6 6 6 6 5 6 6 6 6 6 6 6 6 6 6 6 6 6 6 6 6 6 6 6 6 6 6 6 6 6 6 6 6 6 …
4306_1 76 14 0	000000E+00 41010 7 7 7 7 7 7 7 7 7 7 6 7 7 7 6 7 7 6 7 7 6 7 6 7 7 6 7 7 7 6 7 7 7 6 7 7 7 7 6 7 7 6 7 7 6 7 7 6 7 7 6 7 6 7 6 7 7 6 7 6 7 6 7 6 7 6 7 6 6 7 6 7 6 7 6 6 7 6 7 6 6 7 6 6 7 6 6 7 6 6 7 6 6 7 6 6 6 7 6 6 7 6 6 6 7 6 6 6 7 6 6 6 7 6 6 6 7 6 6 6 6 7 6 6 6 6 7 6 6 6 6 6 7 6 6 6 6 6 6 7 6 6 6 6 6 6 6 7 6 6 6 6 6 6 6 6 6 6 6 6 6 6 6 6 6 6 6 6 6 6 6 6 6 6 6 6 6 6 6 6 6 6 6 6 6 6 6 6 5 6 6 …
4307_1 71 13 0	000000E+00 50266 7 6 7 7 6 7 7 6 7 7 6 7 7 6 7 7 7 6 7 7 7 6 7 7 7 6 7 7 6 7 7 6 7 7 6 7 7 6 7 6 7 6 7 7 6 7 6 6 7 6 7 6 7 6 7 6 7 6 7 6 6 7 6 7 6 7 6 7 6 6 7 6 7 6 6 7 6 6 7 6 6 7 6 6 7 6 6 7 6 6 7 6 6 6 7 6 6 7 6 6 6 6 7 6 6 6 6 7 6 6 6 6 6 7 6 6 6 6 6 6 6 7 6 6 6 6 6 6 6 6 6 7 6 6 6 6 6 6 6 6 6 6 6 6 6 6 6 6 6 7 6 6 6 5 6 6 6 6 6 6 6 6 6 6 6 6 6 6 6 5 6 6 6 6 6 6 5 6 6 6 6 6 5 6 6 6 6 6 5 6 6 …
4308_1 87 5 0	000000E+00 62282 7 7 7 7 7 6 7 7 7 7 7 6 7 7 7 7 6 7 7 7 7 6 7 7 7 6 7 7 7 6 7 7 6 7 7 6 7 7 6 7 7 6 7 6 7 7 6 7 6 7 6 7 7 6 7 6 7 7 6 7 6 7 6 7 6 7 6 7 6 7 6 6 7 6 7 6 7 6 6 7 6 7 6 6 7 6 7 6 6 7 6 6 7 6 6 7 6 6 7 6 6 6 7 6 6 6 7 6 6 6 7 6 6 6 6 7 6 6 6 6 6 7 6 6 6 6 6 6 6 7 6 6 6 6 6 6 6 6 6 6 6 7 6 6 6 6 6 6 6 6 6 6 5 6 6 6 6 6 6 6 6 6 5 6 6 6 6 6 6 6 6 5 6 6 6 6 5 6 6 6 6 5 6 6 6 5 6 6 6 6 5 …
4309_1 68 10 0	000000E+00 37426 7 6 7 6 7 6 7 6 7 6 7 6 7 7 6 7 6 7 6 7 7 6 7 6 7 7 6 7 6 7 7 6 7 6 7 7 6 7 6 7 6 7 7 6 7 6 7 6 7 7 6 7 6 7 6 7 6 6 7 6 7 6 7 6 6 7 6 6 7 6 6 7 6 6 7 6 6 7 6 6 7 6 6 6 7 6 6 7 6 6 6 7 6 6 7 6 6 6 7 6 6 7 6 6 6 7 6 6 6 7 6 6 6 7 6 6 6 7 6 6 6 7 6 6 6 6 7 6 6 6 6 7 6 6 6 7 6 6 6 6 7 6 6 6 6 6 6 6 7 6 6 6 6 6 6 6 6 6 5 6 6 6 6 6 6 6 5 6 6 6 6 6 6 5 6 6 6 6 6 6 5 6 6 6 6 6 6 5 6 6 6 …
4310_1 66 12 0	000000E+00 41090 7 7 6 7 7 6 7 7 7 7 6 7 7 7 7 7 7 7 7 7 0 7 6 7 7 7 7 7 7 7 7 7 6 7 7 6 7 7 6 7 6 7 7 6 7 6 7 6 7 6 7 6 7 6 6 7 6 7 6 7 6 6 7 6 6 7 6 6 7 6 6 6 7 6 6 7 6 6 6 7 6 6 6 7 6 6 6 7 6 6 6 7 6 6 7 6 6 6 7 6 6 7 6 6 6 7 6 6 6 7 6 6 6 7 6 6 6 7 6 6 6 6 6 7 6 6 6 6 6 6 6 6 6 6 6 6 6 6 6 6 6 5 6 6 6 6 6 6 6 6 6 6 5 6 6 6 6 6 6 6 6 6 6 6 6 6 5 6 6 6 6 6 6 6 6 6 6 6 6 5 6 6 6 6 6 6 6 6 6 5 6 …
4311_1 71 21 0	000000E+00 40298 7 7 6 7 7 7 6 7 7 7 7 6 7 7 7 6 7 7 7 7 6 7 7 7 7 6 7 7 7 7 6 7 7 7 6 7 7 7 6 7 7 6 7 7 6 7 7 6 7 7 7 6 7 7 6 7 7 6 7 7 6 7 7 6 7 7 6 7 7 6 7 6 7 6 7 6 7 6 7 6 7 6 6 7 6 7 6 6 7 6 6 7 6 6 7 6 6 7 6 6 6 7 6 6 7 6 6 6 7 6 6 6 7 6 6 6 7 6 6 6 6 7 6 6 6 6 6 6 7 6 6 6 6 6 6 6 6 6 6 6 7 6 6 6 6 6 6 6 6 6 6 6 6 6 6 6 6 6 6 6 6 6 6 6 6 6 6 6 6 6 6 6 5 6 6 6 6 6 6 6 6 6 6 6 6 6 6 6 5 6 6 …
4312_1 84 12 0	000000E+00 49874 6 7 7 7 7 7 7 6 7 7 7 7 7 7 6 7 7 7 7 6 7 7 7 6 7 7 7 6 7 7 6 7 7 6 7 6 7 7 6 7 6 7 7 6 7 6 7 6 7 6 7 6 7 6 7 6 7 6 7 6 7 6 7 6 7 6 6 7 6 7 6 6 7 6 6 7 6 6 7 6 6 7 6 6 7 6 6 6 7 6 6 6 7 6 6 6 7 6 6 6 6 7 6 6 6 6 7 6 6 6 6 7 6 6 6 6 6 6 7 6 6 6 6 6 6 7 6 6 6 6 6 6 6 7 6 6 6 6 6 6 6 6 7 6 6 6 6 6 6 6 6 6 6 6 6 6 6 6 7 6 6 6 6 5 6 6 6 6 6 6 6 6 6 6 6 6 6 6 6 6 5 6 6 6 6 6 6 6 5 6 6 …
4313_1 69 18 0	000000E+00 51074 5 6 6 7 7 7 6 7 7 7 7 6 7 7 7 6 7 7 7 6 7 7 7 6 7 7 7 6 7 7 6 7 7 6 7 7 6 7 7 6 7 7 6 7 7 6 7 6 7 7 6 7 6 7 6 7 6 7 6 7 6 7 6 7 6 7 6 6 7 6 7 6 6 7 6 6 7 6 6 7 6 6 7 6 6 7 6 6 6 7 6 6 7 6 6 7 6 6 6 7 6 6 7 6 6 6 7 6 6 7 6 6 6 6 7 6 6 7 6 6 6 6 7 6 6 6 7 6 6 6 6 6 7 6 6 6 6 6 7 6 6 6 6 6 6 6 6 6 7 6 6 6 6 6 6 6 6 6 6 6 6 6 6 6 6 6 6 6 6 6 6 6 6 6 5 6 6 6 6 6 6 6 5 6 6 6 6 6 5 6 6 …
4314_1 60 12 0	000000E+00 43342 6 7 7 7 7 7 7 7 7 7 7 7 7 7 7 7 7 7 7 7 7 7 7 7 7 7 7 7 7 7 7 7 7 7 7 7 7 7 7 7 7 7 7 7 7 6 7 7 7 6 7 7 6 7 7 6 7 6 7 6 7 6 7 6 7 6 7 6 7 6 6 7 6 7 6 7 6 6 7 6 6 7 6 7 6 6 7 6 6 6 7 6 6 7 6 6 7 6 6 6 6 7 6 6 6 7 6 6 6 7 6 6 6 6 6 7 6 6 6 6 6 7 6 6 6 6 6 6 6 7 6 6 6 6 6 6 6 6 6 6 7 6 6 6 6 6 6 6 6 6 6 6 6 6 6 6 6 6 6 6 6 6 6 6 6 6 6 6 6 6 6 5 6 6 6 6 6 6 6 6 6 5 6 6 6 6 6 5 6 6 6 …
4315_1 67 11 0	000000E+00 39907 6 6 7 7 7 7 7 7 7 7 7 7 7 7 7 7 7 7 7 7 7 7 7 7 0 7 7 7 7 7 7 7 7 7 6 7 7 7 7 7 7 6 7 7 6 7 7 6 7 7 6 7 6 7 6 7 6 7 6 7 6 6 7 6 7 6 7 6 7 6 6 7 6 7 6 6 7 6 7 6 6 7 6 6 7 6 6 7 6 6 7 6 6 7 6 6 7 6 6 7 6 6 6 7 6 6 6 7 6 6 6 7 6 6 6 7 6 6 6 6 7 6 6 6 6 7 6 6 6 6 6 6 7 6 6 6 6 6 6 6 7 6 6 6 6 6 6 6 6 6 6 6 6 6 6 6 6 6 6 6 6 6 6 6 6 6 6 6 6 6 6 6 6 6 6 6 6 6 6 6 6 6 6 5 6 6 6 6 6 6 6 …
4316_1 58 18 0	000000E+00 39876 6 6 7 7 7 7 7 7 7 7 7 7 0 7 6 0 7 7 7 7 7 7 6 7 7 7 7 7 7 7 7 7 7 6 7 7 7 7 6 7 7 7 7 6 7 7 6 7 7 6 7 7 6 7 7 6 7 7 6 7 6 7 6 7 7 6 7 6 7 6 7 6 7 6 7 6 7 6 6 7 6 7 6 7 6 6 7 6 6 7 6 6 7 6 7 6 6 6 7 6 6 7 6 6 6 7 6 6 6 7 6 6 6 7 6 6 6 6 7 6 6 6 6 6 7 6 6 6 6 6 6 6 7 6 6 6 6 6 6 6 6 6 6 7 6 6 6 6 6 6 6 6 6 6 6 6 6 6 6 6 6 6 6 6 6 6 6 6 6 6 6 6 5 6 6 6 6 6 6 6 6 6 6 6 6 5 6 6 6 6 6 …
4317_1 51 4 0	000000E+00 57887 5 4 6 7 6 7 7 7 7 7 7 7 7 7 7 7 7 7 7 7 7 7 6 7 7 7 7 7 7 7 7 7 7 6 7 7 7 7 7 6 7 7 7 6 7 7 7 6 7 7 7 6 7 7 6 7 7 6 7 7 6 7 6 7 7 6 7 6 7 6 7 6 7 7 6 7 6 6 7 6 7 6 7 6 7 6 6 7 6 7 6 6 7 6 6 7 6 6 7 6 6 7 6 6 7 6 6 6 7 6 6 6 7 6 6 6 6 7 6 6 6 6 6 7 6 6 6 6 6 6 6 7 6 6 6 6 6 6 6 6 6 6 6 6 6 6 6 6 6 6 6 6 6 6 6 6 6 6 6 6 6 6 6 6 6 5 6 6 6 6 6 6 6 6 5 6 6 6 6 6 5 6 6 6 6 5 6 6 6 6 5 …
4318_1 70 15 0	000000E+00 49848 6 6 6 7 7 6 7 7 6 7 7 7 6 7 7 7 6 7 7 7 6 7 7 7 6 7 7 7 6 7 7 6 7 7 6 7 7 6 7 7 6 7 7 6 7 6 7 7 6 7 6 7 7 6 7 6 7 6 7 6 7 6 7 6 7 6 7 6 7 6 7 6 7 6 7 6 7 6 7 6 6 7 6 7 6 7 6 6 7 6 7 6 6 7 6 6 7 6 6 7 6 6 7 6 6 7 6 6 7 6 6 6 7 6 6 6 7 6 6 6 7 6 6 6 7 6 6 6 6 7 6 6 6 6 7 6 6 6 6 6 6 7 6 6 6 6 6 6 6 7 6 6 6 6 6 6 6 6 6 6 6 7 6 6 6 6 6 6 6 6 6 6 6 6 6 6 6 6 6 6 6 6 6 6 6 6 5 6 6 6 6 …
4319_1 71 14 0	000000E+00 52454 6 6 7 7 7 7 0 7 7 7 7 7 7 0 7 7 7 7 7 7 7 7 7 7 7 7 7 7 7 7 7 7 7 7 6 7 7 7 7 7 6 7 7 7 7 6 7 7 7 7 6 7 7 6 7 7 7 6 7 7 6 7 7 6 7 7 6 7 7 6 7 6 7 7 6 7 6 7 6 7 6 7 6 7 6 7 6 6 7 6 7 6 6 7 6 6 7 6 6 7 6 6 7 6 6 7 6 6 7 6 6 6 7 6 6 6 7 6 6 6 6 7 6 6 6 6 7 6 6 6 6 7 6 6 6 6 6 6 7 6 6 6 6 6 6 6 7 6 6 6 6 6 6 6 6 6 6 6 6 6 6 7 6 6 6 6 6 6 6 6 6 6 6 6 6 6 6 6 5 6 6 6 6 6 6 6 6 6 6 6 6 …
4320_1 93 11 0	000000E+00 45663 6 7 6 7 6 7 7 6 7 7 6 7 7 6 7 7 6 7 6 7 7 6 7 7 6 7 7 6 7 6 7 7 6 7 6 7 7 6 7 6 7 7 6 7 6 7 6 7 7 6 7 6 7 6 7 6 7 7 6 7 6 7 6 7 6 7 6 7 6 7 6 7 6 7 6 7 6 6 7 6 7 6 7 6 7 6 6 7 6 7 6 7 6 6 7 6 7 6 6 7 6 7 6 6 7 6 6 7 6 6 7 6 7 6 6 7 6 6 6 7 6 6 7 6 6 6 7 6 6 7 6 6 6 6 7 6 6 6 7 6 6 6 6 7 6 6 6 6 6 6 7 6 6 6 6 6 6 6 7 6 6 6 6 6 6 6 6 6 6 6 7 6 6 6 6 6 6 6 6 6 6 6 6 6 6 6 6 6 5 6 6 …
4321_1 113 13 0	000000E+00 53108 6 6 7 7 6 7 7 6 7 7 6 7 7 6 7 7 6 7 7 6 7 7 6 7 6 7 7 6 7 6 7 7 6 7 6 7 6 7 6 7 7 6 7 6 7 6 7 6 7 6 7 6 7 6 7 6 6 7 6 7 6 7 6 7 6 6 7 6 7 6 6 7 6 6 7 6 7 6 6 7 6 6 7 6 6 7 6 6 7 6 6 7 6 6 6 7 6 6 6 7 6 6 7 6 6 6 6 7 6 6 6 7 6 6 6 6 7 6 6 6 6 6 7 6 6 6 6 6 6 7 6 6 6 6 6 6 6 7 6 6 6 6 6 6 6 6 6 6 6 6 6 7 6 6 6 6 6 6 6 6 6 6 6 6 6 6 6 6 6 6 6 6 6 6 6 5 6 6 6 6 6 6 6 6 6 6 6 6 5 6 6 …
4322_1 80 13 0	000000E+00 45659 7 6 7 7 6 7 7 6 7 7 6 7 7 6 7 7 6 7 7 6 7 6 7 7 6 7 7 6 7 6 7 6 7 7 6 7 6 7 6 7 6 7 7 6 7 6 7 6 7 6 7 6 7 6 7 6 7 6 7 6 6 7 6 7 6 7 6 7 6 6 7 6 7 6 6 7 6 7 6 6 7 6 7 6 6 7 6 6 7 6 6 7 6 6 7 6 6 7 6 6 7 6 6 7 6 6 6 7 6 6 6 7 6 6 6 7 6 6 6 7 6 6 6 7 6 6 6 6 7 6 6 6 6 7 6 6 6 6 6 7 6 6 6 6 6 6 7 6 6 6 6 6 6 6 6 6 7 6 6 6 6 6 6 6 6 6 6 6 6 6 6 6 7 6 6 6 6 6 6 6 6 6 6 6 6 6 6 6 5 6 6 …
4323_1 70 8 0	000000E+00 45271 6 7 6 7 7 7 7 6 7 7 7 6 7 7 7 7 6 7 7 7 6 7 7 6 7 7 7 6 7 7 6 7 7 6 7 7 6 7 6 7 7 6 7 6 7 7 6 7 6 7 6 7 7 6 7 6 7 6 7 6 7 6 7 6 7 6 7 6 6 7 6 7 6 7 6 7 6 6 7 6 7 6 6 7 6 6 7 6 7 6 6 7 6 6 7 6 6 7 6 6 7 6 6 6 7 6 6 6 7 6 6 7 6 6 6 7 6 6 6 6 7 6 6 6 7 6 6 6 6 7 6 6 6 6 6 7 6 6 6 6 6 6 7 6 6 6 6 6 6 6 6 7 6 6 6 6 6 6 6 6 6 6 6 7 6 6 6 6 6 6 6 6 6 6 6 6 6 6 6 6 6 6 6 6 6 6 6 6 6 6 6 …
4324_1 75 16 0	000000E+00 47893 6 7 6 7 6 7 7 6 7 7 7 6 7 7 7 6 7 7 7 6 7 7 7 6 7 7 7 6 7 7 6 7 7 7 6 7 7 6 7 7 6 7 7 6 7 7 6 7 6 7 7 6 7 6 7 7 6 7 6 7 7 6 7 6 7 6 7 6 7 6 7 6 7 6 7 6 7 6 7 6 7 6 7 6 6 7 6 7 6 7 6 6 7 6 6 7 6 7 6 6 7 6 6 7 6 6 7 6 6 7 6 6 6 7 6 6 7 6 6 6 6 7 6 6 6 7 6 6 6 6 7 6 6 6 6 7 6 6 6 6 6 6 7 6 6 6 6 6 6 7 6 6 6 6 6 6 6 6 7 6 6 6 6 6 6 6 6 6 6 6 6 6 6 6 6 6 6 6 6 6 6 6 6 6 6 6 6 6 6 6 6 …
4325_1 86 10 0	000000E+00 49528 6 6 7 6 7 6 7 7 6 7 7 7 6 7 7 6 7 7 7 6 7 7 6 7 7 6 7 7 6 7 7 6 7 7 6 7 6 7 7 6 7 6 7 7 6 7 6 7 7 6 7 6 7 6 7 6 7 6 7 6 7 6 7 6 7 6 7 6 7 6 6 7 6 7 6 7 6 7 6 6 7 6 7 6 6 7 6 6 7 6 6 7 6 7 6 6 7 6 6 7 6 6 6 7 6 6 7 6 6 7 6 6 6 7 6 6 6 7 6 6 6 7 6 6 6 6 7 6 6 6 6 7 6 6 6 6 7 6 6 6 6 6 7 6 6 6 6 6 6 7 6 6 6 6 6 6 6 7 6 6 6 6 6 6 6 6 7 6 6 6 6 6 6 6 6 6 6 6 6 6 7 6 6 6 6 6 6 6 6 6 6 …
4326_1 98 13 0	000000E+00 47114 6 6 7 7 6 7 7 7 6 7 7 7 6 7 7 7 7 6 7 7 7 7 6 7 7 7 6 7 7 7 6 7 7 7 6 7 7 7 6 7 7 7 6 7 7 6 7 7 7 6 7 7 6 7 7 6 7 7 6 7 7 6 7 6 7 7 6 7 6 7 7 6 7 6 7 7 6 7 6 7 6 7 6 7 7 6 7 6 7 6 7 6 7 6 7 6 6 7 6 7 6 7 6 7 6 6 7 6 7 6 6 7 6 7 6 6 7 6 6 7 6 6 7 6 6 7 6 6 6 7 6 6 7 6 6 6 7 6 6 6 6 7 6 6 6 6 7 6 6 6 6 6 6 7 6 6 6 6 6 6 6 6 6 6 6 6 6 6 6 6 6 6 6 6 6 6 6 6 6 6 6 6 6 6 6 6 6 6 6 6 6 …
4327_1 64 14 0	000000E+00 46366 6 7 6 6 7 6 7 7 6 7 6 7 7 6 7 6 7 7 6 7 6 7 6 7 7 6 7 6 7 7 6 7 6 7 6 7 6 7 7 6 7 6 7 6 7 6 7 6 7 6 7 6 7 6 7 6 7 6 7 6 7 6 6 7 6 7 6 7 6 7 6 6 7 6 7 6 7 6 6 7 6 6 7 6 7 6 6 7 6 6 7 6 6 7 6 7 6 6 7 6 6 7 6 6 6 7 6 6 7 6 6 6 7 6 6 7 6 6 6 7 6 6 6 7 6 6 6 6 7 6 6 6 6 7 6 6 6 6 7 6 6 6 6 6 7 6 6 6 6 6 6 7 6 6 6 6 6 6 6 7 6 6 6 6 6 6 6 6 6 6 6 6 7 6 6 6 6 6 6 6 6 6 6 6 6 6 6 6 6 6 6 …
4328_1 87 12 0	000000E+00 45152 6 7 6 7 6 7 7 7 6 7 7 6 7 7 7 6 7 7 7 6 7 7 6 7 7 6 7 7 7 6 7 7 6 7 7 6 7 6 7 7 6 7 7 6 7 7 6 7 6 7 6 7 7 6 7 6 7 6 7 7 6 7 6 7 6 7 6 7 6 7 6 7 6 7 6 7 6 7 6 7 6 7 6 6 7 6 7 6 7 6 7 6 6 7 6 7 6 6 7 6 6 7 6 7 6 6 7 6 6 7 6 6 7 6 6 7 6 6 7 6 6 6 7 6 6 7 6 6 6 7 6 6 6 7 6 6 6 7 6 6 6 6 7 6 6 6 6 7 6 6 6 6 7 6 6 6 6 6 6 7 6 6 6 6 6 6 6 7 6 6 6 6 6 6 6 6 6 6 6 7 6 6 6 6 6 6 6 6 6 6 6 …
4329_1 132 17 0	000000E+00 65918 5 6 6 7 7 7 7 7 7 7 7 7 7 7 7 7 7 7 7 7 7 7 7 7 7 7 7 7 7 6 7 7 7 7 7 7 7 7 7 6 7 7 7 7 7 6 7 7 7 7 6 7 7 7 6 7 7 7 6 7 7 6 7 7 6 7 7 6 7 7 6 7 6 7 7 6 7 6 7 7 6 7 6 7 6 7 6 7 6 7 6 7 6 7 6 7 6 6 7 6 7 6 7 6 6 7 6 6 7 6 7 6 6 7 6 6 7 6 6 6 7 6 6 7 6 6 6 7 6 6 6 7 6 6 6 6 7 6 6 6 6 7 6 6 6 6 6 7 6 6 6 6 6 6 6 7 6 6 6 6 6 6 6 6 6 6 6 7 5 6 7 6 6 6 6 6 6 6 6 6 6 6 6 6 5 7 5 6 6 6 6 …
4330_1 102 11 0	000000E+00 46173 6 7 6 7 7 6 7 7 7 6 7 7 7 6 7 7 7 6 7 7 7 7 6 7 7 7 6 7 7 6 7 7 7 6 7 7 6 7 7 7 6 7 7 6 7 7 6 7 7 6 7 7 6 7 6 7 7 6 7 7 6 7 6 7 7 6 7 6 7 6 7 7 6 7 6 7 6 7 6 7 6 7 6 7 6 7 6 7 6 7 6 7 6 7 6 6 7 6 7 6 7 6 6 7 6 7 6 6 7 6 6 7 6 6 7 6 6 7 6 7 6 6 6 7 6 6 7 6 6 6 7 6 6 6 7 6 6 6 7 6 6 6 6 7 6 6 6 6 7 6 6 6 6 6 6 7 6 6 6 6 6 6 6 6 6 7 6 6 6 6 6 6 6 6 6 6 6 6 6 6 6 6 7 6 6 6 6 6 6 6 6 …
4331_1 54 19 0	000000E+00 50147 5 7 6 7 7 6 7 7 6 7 7 6 7 7 6 7 7 7 6 7 7 6 7 7 6 7 6 7 7 6 7 7 6 7 6 7 7 6 7 6 7 6 7 7 6 7 6 7 6 7 6 7 6 7 6 7 6 7 6 7 6 7 6 7 6 7 6 7 6 6 7 6 7 6 6 7 6 7 6 6 7 6 7 6 6 7 6 6 7 6 6 7 6 6 7 6 6 7 6 6 6 7 6 6 7 6 6 6 7 6 6 6 7 6 6 6 6 7 6 6 6 6 7 6 6 6 6 7 6 6 6 6 6 6 7 6 6 6 6 6 6 6 7 6 6 6 6 6 6 6 6 6 6 6 7 6 6 6 6 6 6 6 6 6 6 6 6 6 6 6 6 6 6 6 6 6 6 6 5 6 6 6 6 6 6 6 6 6 6 6 6 …
4332_1 76 16 0	000000E+00 45809 6 6 7 6 7 7 7 7 7 7 7 7 6 7 7 7 7 7 7 7 7 6 7 7 7 7 7 7 6 7 7 7 7 6 7 7 7 6 7 7 7 6 7 7 6 7 7 6 7 7 6 7 7 6 7 6 7 7 6 7 6 7 6 7 7 6 7 6 7 6 7 6 7 6 7 6 7 6 7 6 6 7 6 7 6 6 7 6 7 6 6 7 6 7 6 6 7 6 6 7 6 6 7 6 6 6 7 6 6 7 6 6 6 7 6 6 6 7 6 6 6 7 6 6 6 6 6 7 6 6 6 6 7 6 6 6 6 6 6 7 6 6 6 6 6 6 6 6 6 7 6 6 6 6 6 6 6 6 6 6 6 6 6 6 6 6 6 6 6 6 6 6 6 6 6 6 6 6 6 6 6 6 6 6 6 6 6 6 6 6 5 …
4333_1 122 8 0	000000E+00 44203 6 7 7 7 7 7 7 7 7 0 7 7 7 7 7 7 7 7 7 7 7 7 6 7 7 7 7 7 7 7 7 6 7 7 7 7 6 7 7 7 6 7 7 7 6 7 7 6 7 7 6 7 7 6 7 7 6 7 6 7 7 6 7 6 7 6 7 6 7 6 7 6 7 6 7 6 7 6 7 6 6 7 6 7 6 6 7 6 7 6 6 7 6 6 7 6 6 7 6 6 7 6 6 6 7 6 6 6 7 6 6 6 7 6 6 6 7 6 6 6 6 6 7 6 6 6 6 6 7 6 6 6 6 6 6 6 7 6 6 6 6 6 6 6 6 6 6 6 6 6 7 6 6 6 6 6 6 6 6 6 6 6 6 6 6 6 6 5 6 6 6 6 6 6 6 6 6 6 6 6 6 6 6 6 5 6 6 6 6 6 6 …
4334_1 93 3 0	000000E+00 41923 6 7 6 7 7 7 7 7 6 7 7 7 7 7 7 7 6 7 7 7 7 7 7 6 7 7 7 7 7 6 7 7 7 6 7 7 7 7 6 7 7 6 7 7 7 6 7 7 6 7 7 6 7 7 6 7 7 6 7 7 6 7 6 7 7 6 7 6 7 7 6 7 6 7 6 7 6 7 6 7 6 7 6 7 6 7 6 7 6 7 6 7 6 7 6 6 7 6 7 6 6 7 6 7 6 6 7 6 6 7 6 6 7 6 6 7 6 6 7 6 6 7 6 6 6 7 6 6 6 7 6 6 6 7 6 6 6 6 7 6 6 6 6 7 6 6 6 6 6 7 6 6 6 6 6 6 6 6 7 6 6 6 6 6 6 6 6 6 6 6 6 6 7 6 6 6 6 6 6 6 6 6 6 6 6 6 6 6 6 6 6 …
4335_1 102 19 0	000000E+00 42507 6 7 6 7 7 7 6 7 7 7 7 6 7 7 7 7 6 7 7 7 7 6 7 7 7 6 7 7 7 6 7 7 7 6 7 7 6 7 7 6 7 7 6 7 7 6 7 6 7 7 6 7 7 6 7 6 7 6 7 7 6 7 6 7 6 7 6 7 6 7 6 7 6 7 6 7 6 7 6 7 6 6 7 6 7 6 7 6 6 7 6 7 6 6 7 6 6 7 6 6 7 6 6 7 6 6 7 6 6 7 6 6 6 7 6 6 7 6 6 6 7 6 6 6 6 7 6 6 6 6 7 6 6 6 6 7 6 6 6 6 6 6 7 6 6 6 6 6 6 6 7 6 6 6 6 6 6 6 6 6 6 6 6 6 6 7 6 6 6 6 6 6 6 6 6 6 6 6 6 6 6 6 6 6 6 6 6 6 6 6 6 …
4336_1 98 6 0	000000E+00 41138 6 7 0 7 7 7 7 7 7 7 7 0 7 7 7 7 7 7 7 7 7 6 7 7 7 7 7 7 7 6 7 7 7 6 7 7 7 6 7 7 6 7 7 6 7 7 6 7 7 6 7 6 7 6 7 7 6 7 6 7 6 7 6 7 6 7 6 6 7 6 7 6 7 6 7 6 6 7 6 6 7 6 7 6 6 6 7 6 7 6 6 6 7 6 6 7 6 6 6 7 6 6 6 7 6 6 6 7 6 6 6 6 7 6 6 6 6 7 6 6 6 6 6 6 7 6 6 6 6 6 6 7 6 6 6 6 6 6 6 6 6 6 7 6 6 6 6 6 6 6 6 6 6 6 6 6 6 6 6 6 6 6 6 6 6 6 6 6 6 6 6 6 6 6 6 6 6 6 6 6 6 6 6 6 6 6 5 6 6 6 6 …
4337_1 90 11 0	000000E+00 41492 6 6 7 7 7 0 7 7 7 7 7 7 0 7 7 7 7 7 7 7 7 7 7 7 7 7 7 7 6 7 7 7 7 7 7 6 7 7 7 6 7 7 7 6 7 7 6 7 7 6 7 7 6 7 7 6 7 6 7 7 6 7 6 7 6 7 6 7 7 6 7 6 7 6 6 7 6 7 6 7 6 7 6 7 6 6 7 6 7 6 6 7 6 7 6 6 7 6 6 7 6 6 7 6 6 7 6 6 7 6 6 6 7 6 6 7 6 6 6 7 6 6 6 7 6 6 6 7 6 6 6 7 6 6 6 6 7 6 6 6 6 6 7 6 6 6 6 6 6 7 6 6 6 6 6 6 6 6 6 7 6 6 6 6 6 6 6 6 6 6 6 6 6 6 6 6 6 6 6 6 6 6 6 6 6 6 6 5 6 6 6 …
4338_1 108 13 0	000000E+00 50783 6 7 7 7 7 7 6 7 7 7 7 7 7 7 7 7 7 7 7 6 7 7 7 7 7 7 7 6 7 7 7 7 7 6 7 7 7 7 6 7 7 7 6 7 7 7 6 7 7 6 7 7 6 7 7 7 6 7 6 7 7 6 7 7 6 7 6 7 7 6 7 6 7 6 7 6 7 6 7 6 7 6 7 6 7 6 7 6 7 6 7 6 7 6 6 7 6 7 6 6 7 6 7 6 6 7 6 6 7 6 6 7 6 6 7 6 6 6 7 6 6 6 7 6 6 6 7 6 6 6 7 6 6 6 6 7 6 6 6 6 6 6 7 6 6 6 6 6 6 6 7 6 6 6 6 6 6 6 6 6 6 6 6 6 6 6 6 6 6 6 6 6 6 6 6 6 6 6 6 6 6 6 6 6 6 5 6 6 6 6 6 …
4339_1 105 9 0	000000E+00 44779 6 6 7 6 7 7 7 6 7 7 7 6 7 7 7 6 7 7 7 6 7 7 7 6 7 7 6 7 7 6 7 7 7 6 7 7 6 7 7 6 7 6 7 7 6 7 7 6 7 6 7 6 7 7 6 7 6 7 6 7 6 7 6 7 6 7 6 7 6 7 6 7 6 7 6 6 7 6 7 6 7 6 6 7 6 6 7 6 7 6 6 7 6 6 6 7 6 6 7 6 6 7 6 6 6 7 6 6 6 6 7 6 6 6 6 7 6 6 6 6 6 7 6 6 6 6 6 6 6 7 6 6 6 6 6 6 6 6 7 6 6 6 6 6 6 6 6 6 6 6 6 6 7 6 6 6 6 6 6 6 6 6 6 6 6 6 6 6 6 6 6 6 6 6 6 6 6 6 6 6 6 6 6 6 5 6 6 6 6 6 6 …
4340_1 68 13 0	000000E+00 41264 7 6 7 7 7 6 7 7 7 6 7 7 7 7 6 7 7 7 6 7 7 7 6 7 7 7 6 7 7 7 6 7 7 6 7 7 6 7 7 6 7 7 6 7 7 6 7 7 6 7 6 7 7 6 7 6 7 6 7 7 6 7 6 7 6 7 6 7 6 7 6 7 6 7 6 7 6 7 6 7 6 7 6 7 6 6 7 6 7 6 7 6 6 7 6 7 6 6 7 6 6 7 6 6 7 6 7 6 6 7 6 6 6 7 6 6 7 6 6 7 6 6 6 7 6 6 6 7 6 6 6 7 6 6 6 7 6 6 6 6 7 6 6 6 6 6 7 6 6 6 6 6 7 6 6 6 6 6 6 6 7 6 6 6 6 6 6 6 6 6 6 7 6 6 6 6 6 6 6 6 6 6 6 6 6 6 6 6 6 6 6 …
4341_1 90 11 0	000000E+00 39628 7 7 6 7 7 7 7 7 7 7 7 6 7 7 7 7 7 6 7 7 7 7 7 6 7 7 7 7 6 7 7 7 6 7 7 7 6 7 7 7 6 7 7 6 7 7 7 6 7 7 6 7 6 7 7 6 7 7 6 7 6 7 7 6 7 6 7 6 7 7 6 7 6 7 6 7 6 7 6 7 6 7 6 7 6 7 6 7 6 6 7 6 7 6 6 7 6 7 6 6 7 6 6 7 6 7 6 6 6 7 6 6 7 6 6 6 7 6 6 6 7 6 6 6 7 6 6 6 6 7 6 6 6 6 6 6 7 6 6 6 6 6 6 6 6 6 6 7 6 6 6 6 6 6 6 6 6 6 6 6 6 6 6 6 6 5 6 6 6 6 6 6 6 6 6 6 6 6 6 6 6 6 6 6 6 6 6 6 6 6 6 …
4342_1 84 16 0	000000E+00 33919 6 7 7 7 7 7 7 7 6 7 7 7 7 7 7 7 7 7 7 6 7 7 7 7 7 7 6 7 7 7 7 6 7 7 7 7 6 7 7 7 6 7 7 7 6 7 7 7 6 7 7 6 7 7 6 7 7 6 7 6 7 7 6 7 6 7 7 6 7 6 7 7 6 7 6 7 6 7 6 7 6 7 6 7 6 7 6 6 7 6 7 6 7 6 6 7 6 7 6 6 7 6 6 7 6 6 7 6 6 7 6 6 7 6 6 6 7 6 6 6 6 7 6 6 6 7 6 6 6 6 6 7 6 6 6 6 6 6 6 7 6 6 6 6 6 6 6 6 6 6 6 6 6 6 6 6 6 6 6 6 6 6 6 6 6 6 6 6 5 6 6 6 6 6 6 6 6 6 6 6 6 6 5 6 6 6 6 6 6 6 6 …
4343_1 91 17 0	000000E+00 42363 7 6 7 7 7 7 7 7 7 7 7 7 7 7 7 6 7 7 7 7 7 7 7 7 6 7 7 7 7 7 6 7 7 7 6 7 7 7 6 7 7 6 7 7 6 7 7 6 7 6 7 7 6 7 6 7 6 7 7 6 7 6 7 6 7 6 7 6 6 7 6 7 6 7 6 7 6 6 7 6 7 6 6 7 6 6 7 6 6 7 6 6 7 6 6 7 6 6 6 7 6 6 6 7 6 6 6 7 6 6 6 6 7 6 6 6 6 7 6 6 6 6 7 6 6 6 6 6 6 7 6 6 6 6 6 6 7 6 6 6 6 6 6 6 7 6 6 6 6 6 6 6 6 6 6 6 6 6 6 7 6 6 6 6 6 6 6 6 6 6 6 6 6 6 6 6 6 6 5 6 6 6 6 6 6 6 6 6 6 6 6 …
4344_1 102 3 0	000000E+00 42983 6 7 7 7 6 7 7 6 7 7 7 6 7 7 6 7 7 6 7 7 6 7 7 6 7 7 6 7 7 6 7 7 6 7 6 7 6 7 7 6 7 6 7 6 7 7 6 7 6 7 6 7 6 7 6 7 6 7 6 7 6 7 6 6 7 6 7 6 7 6 6 7 6 7 6 7 6 6 7 6 6 7 6 7 6 6 7 6 6 7 6 6 7 6 6 6 7 6 6 7 6 6 6 7 6 6 7 6 6 6 7 6 6 6 6 7 6 6 6 6 7 6 6 6 6 7 6 6 6 6 6 7 6 6 6 6 6 6 6 7 6 6 6 6 6 6 6 6 6 7 6 6 6 6 6 6 6 6 6 6 6 6 6 6 6 6 6 6 6 6 6 6 6 6 6 6 6 6 6 6 6 6 6 6 6 6 6 6 6 6 6 …
4345_1 83 16 0	000000E+00 40167 7 7 7 6 7 7 7 7 7 7 7 7 7 7 6 7 7 7 7 7 7 6 7 7 7 7 7 6 7 7 7 6 7 7 7 6 7 7 7 6 7 7 6 7 7 6 7 7 6 7 7 6 7 7 6 7 6 7 7 6 7 6 7 6 7 6 7 7 6 7 6 7 6 7 6 7 6 6 7 6 7 6 7 6 7 6 6 7 6 7 6 6 7 6 6 7 6 6 7 6 6 7 6 6 7 6 6 6 7 6 6 6 7 6 6 6 7 6 6 6 6 7 6 6 6 6 6 7 6 6 6 6 6 6 6 7 6 6 6 6 6 6 6 6 6 6 6 6 6 6 6 6 6 6 6 6 6 7 6 6 6 6 6 6 6 6 6 6 6 6 6 5 6 6 6 6 6 6 6 6 6 6 6 6 6 6 6 6 6 6 6 …
4346_1 96 8 0	000000E+00 38799 6 7 7 7 7 7 6 7 7 7 7 7 7 6 7 7 7 7 7 6 7 7 7 6 7 7 7 7 6 7 7 6 7 7 6 7 7 6 7 7 6 7 7 6 7 7 6 7 6 7 6 7 7 6 7 6 7 6 7 6 7 6 7 6 7 6 7 6 7 6 7 6 6 7 6 7 6 6 7 6 7 6 6 7 6 7 6 6 7 6 6 7 6 6 6 7 6 6 7 6 6 6 7 6 6 6 7 6 6 6 7 6 6 6 6 7 6 6 6 6 7 6 6 6 6 6 6 7 6 6 6 6 6 6 6 7 6 6 6 6 6 6 6 6 6 6 6 6 6 6 6 6 6 6 6 6 6 6 6 6 6 6 6 6 6 6 6 6 6 6 6 6 6 6 6 6 6 5 6 6 6 6 6 6 6 6 5 6 6 6 6 …
4347_1 92 18 0	000000E+00 41603 6 7 7 7 6 7 7 7 6 7 7 7 6 7 7 7 6 7 7 7 6 7 7 7 6 7 7 6 7 7 7 6 7 7 6 7 7 6 7 6 7 7 6 7 7 6 7 6 7 7 6 7 6 7 6 7 6 7 7 6 7 6 7 6 7 6 7 6 7 6 7 6 7 6 6 7 6 7 6 7 6 6 7 6 7 6 6 7 6 7 6 6 7 6 6 7 6 6 7 6 6 7 6 6 7 6 6 6 7 6 6 6 7 6 6 6 7 6 6 6 7 6 6 6 6 7 6 6 6 6 6 7 6 6 6 6 6 6 6 7 6 6 6 6 6 6 6 6 6 6 6 6 6 6 6 6 6 6 6 6 6 6 6 6 6 6 6 6 6 6 6 6 6 6 6 6 5 6 6 6 6 6 6 6 5 6 6 6 6 6 6 …
4348_1 82 21 0	000000E+00 38837 7 7 7 7 7 6 7 7 7 7 7 7 7 7 7 7 6 7 7 7 7 7 6 7 7 7 7 6 7 7 7 6 7 7 7 6 7 7 6 7 7 6 7 7 6 7 7 6 7 6 7 7 6 7 6 7 6 7 7 6 7 6 7 6 7 6 7 6 7 6 7 6 7 6 6 7 6 7 6 7 6 6 7 6 7 6 6 7 6 7 6 6 7 6 6 7 6 6 7 6 6 7 6 6 6 7 6 6 7 6 6 6 7 6 6 6 7 6 6 6 6 7 6 6 6 6 7 6 6 6 6 6 7 6 6 6 6 6 7 6 6 6 6 6 6 6 7 6 6 6 6 6 6 6 6 6 6 6 6 7 6 6 6 6 6 6 6 6 6 6 6 6 6 6 6 6 6 6 6 6 6 6 6 6 6 6 6 6 5 6 6 …
4349_1 76 16 0	000000E+00 38572 7 6 7 7 7 6 7 7 7 6 7 7 7 6 7 7 7 6 7 7 7 6 7 7 7 6 7 7 7 6 7 7 6 7 7 6 7 7 6 7 7 6 7 6 7 7 6 7 6 7 7 6 7 6 7 6 7 7 6 7 6 7 6 7 6 7 6 7 6 6 7 6 7 6 7 6 7 6 6 7 6 7 6 6 7 6 6 7 6 6 7 6 6 7 6 6 7 6 6 7 6 6 6 7 6 6 6 7 6 6 6 6 7 6 6 6 6 6 7 6 6 6 6 6 6 6 7 6 6 6 6 6 6 6 6 6 7 6 6 6 6 6 6 6 6 6 6 6 6 6 6 6 6 6 7 6 6 6 6 6 6 6 6 6 6 6 6 6 6 6 6 6 5 6 6 6 6 6 6 6 6 6 6 6 6 6 6 6 6 5 6 …
4350_1 111 9 0	000000E+00 52051 6 6 7 7 7 6 7 7 7 7 7 7 7 6 7 7 7 7 7 7 6 7 7 7 7 6 7 7 7 6 7 7 7 6 7 7 7 6 7 7 6 7 7 6 7 7 6 7 6 7 7 6 7 6 7 6 7 7 6 7 6 7 6 7 6 7 6 7 6 7 6 7 6 6 7 6 7 6 7 6 6 7 6 6 7 6 7 6 6 7 6 6 7 6 6 7 6 6 6 7 6 6 6 7 6 6 7 6 6 6 6 7 6 6 6 6 7 6 6 6 6 7 6 6 6 6 6 6 7 6 6 6 6 6 6 6 6 6 6 7 6 6 6 6 6 6 6 6 6 6 6 6 6 6 6 6 6 6 6 6 6 6 6 6 6 6 6 5 6 6 6 6 6 6 6 6 6 6 5 6 6 6 6 6 6 6 5 6 6 6 6 …
4351_1 85 7 0	000000E+00 40853 6 7 6 7 7 7 6 7 7 7 7 7 6 7 7 7 7 6 7 7 7 6 7 7 7 6 7 7 7 6 7 7 7 6 7 7 6 7 7 6 7 7 6 7 7 6 7 7 6 7 6 7 7 6 7 6 7 6 7 7 6 7 6 7 6 7 6 7 6 7 6 7 6 7 6 7 6 7 6 7 6 7 6 7 6 6 7 6 7 6 6 7 6 7 6 6 7 6 6 7 6 7 6 6 7 6 6 7 6 6 6 7 6 6 7 6 6 6 7 6 6 6 7 6 6 6 7 6 6 6 6 7 6 6 6 6 7 6 6 6 6 6 7 6 6 6 6 6 6 6 7 6 6 6 6 6 6 6 6 6 6 6 6 7 6 6 6 6 6 6 6 6 6 6 6 6 6 6 6 6 6 6 6 6 6 6 6 6 6 5 6 …
4352_1 102 16 0	000000E+00 43342 6 6 7 6 7 6 7 6 7 6 7 6 7 6 7 6 7 6 7 6 7 6 7 6 7 6 7 7 6 7 6 7 6 7 6 7 6 6 7 6 7 6 7 6 7 6 7 6 7 6 6 7 6 7 6 7 6 6 7 6 7 6 6 7 6 7 6 6 7 6 7 6 6 7 6 6 7 6 6 7 6 6 7 6 6 7 6 6 7 6 6 7 6 6 6 7 6 6 7 6 6 6 7 6 6 6 7 6 6 6 7 6 6 6 6 7 6 6 6 6 7 6 6 6 6 7 6 6 6 6 6 7 6 6 6 6 6 6 6 7 6 6 6 6 6 6 6 6 7 6 6 6 6 6 6 6 6 6 6 6 6 6 6 6 6 6 6 7 6 6 6 6 6 6 6 5 6 6 6 6 6 6 6 6 6 6 6 6 6 6 6 …
4353_1 93 14 0	000000E+00 43861 6 6 7 7 6 7 7 7 7 6 7 7 7 7 7 7 6 7 7 7 7 7 7 6 7 7 7 7 6 7 7 7 7 6 7 7 7 6 7 7 7 6 7 7 6 7 7 6 7 7 6 7 7 6 7 7 6 7 7 6 7 6 7 7 6 7 6 7 6 7 6 7 6 7 7 6 7 6 7 6 6 7 6 7 6 7 6 7 6 7 6 6 7 6 7 6 6 7 6 6 7 6 7 6 6 7 6 6 7 6 6 7 6 6 6 7 6 6 7 6 6 6 7 6 6 6 6 7 6 6 6 7 6 6 6 6 6 7 6 6 6 6 6 7 6 6 6 6 6 6 6 6 7 6 6 6 6 6 6 6 6 6 6 6 6 6 6 7 6 6 6 6 6 6 6 6 6 6 6 6 6 6 6 6 6 6 6 6 6 6 6 …
4354_1 112 18 0	000000E+00 47408 6 7 7 6 7 7 7 7 6 7 7 7 6 7 7 7 7 6 7 7 7 6 7 7 7 6 7 7 7 6 7 7 6 7 7 7 6 7 7 6 7 7 6 7 7 6 7 7 6 7 6 7 7 6 7 6 7 7 6 7 6 7 7 6 7 6 7 6 7 6 7 6 7 6 7 6 7 6 7 6 7 6 7 6 7 6 7 6 6 7 6 7 6 7 6 6 7 6 7 6 6 7 6 7 6 6 7 6 6 7 6 6 7 6 6 7 6 6 7 6 6 6 7 6 6 6 7 6 6 7 6 6 6 6 7 6 6 6 6 7 6 6 6 6 7 6 6 6 6 6 7 6 6 6 6 6 6 6 7 6 6 6 6 6 6 6 6 6 6 6 7 6 6 6 6 6 6 6 6 6 6 6 6 6 6 6 6 6 6 6 6 …
4355_1 83 8 0	000000E+00 45310 5 7 6 7 6 7 7 7 6 7 7 6 7 7 7 6 7 7 6 7 7 7 6 7 7 6 7 7 6 7 6 7 7 6 7 7 6 7 6 7 7 6 7 6 7 6 7 6 7 7 6 7 6 7 6 7 6 7 6 6 7 6 7 6 7 6 7 6 6 7 6 7 6 7 6 6 7 6 6 7 6 6 7 6 6 7 6 6 7 6 6 7 6 6 6 7 6 6 7 6 6 6 6 7 6 6 6 7 6 6 6 6 7 6 6 6 6 6 6 7 6 6 6 6 6 6 7 6 6 6 6 6 6 6 6 6 6 6 7 6 6 6 6 6 6 6 6 6 6 6 6 6 6 6 6 6 6 6 6 6 6 6 6 6 6 6 6 6 6 6 6 6 6 6 6 6 6 6 6 6 6 6 6 5 6 6 6 6 6 6 6 …
4356_1 98 16 0	000000E+00 41532 6 7 7 7 7 7 7 7 7 7 7 7 7 7 7 7 7 7 7 7 7 7 7 7 7 7 6 7 7 7 7 7 6 7 7 7 7 6 7 7 6 7 7 7 6 7 7 6 7 7 6 7 6 7 7 6 7 6 7 7 6 7 6 7 6 7 6 7 6 7 6 7 6 7 6 7 6 7 6 6 7 6 7 6 6 7 6 7 6 6 7 6 6 7 6 6 7 6 6 7 6 6 7 6 6 6 7 6 6 7 6 6 6 7 6 6 6 6 7 6 6 6 6 7 6 6 6 6 7 6 6 6 6 6 7 6 6 6 6 6 6 6 6 7 6 6 6 6 6 6 6 6 6 7 5 7 6 6 6 6 6 6 6 6 6 6 6 6 6 6 6 6 6 6 6 6 6 6 6 6 6 6 6 6 6 6 6 6 6 5 6 …
4357_1 84 11 0	000000E+00 39859 6 6 7 7 6 7 7 7 7 7 7 6 7 7 7 7 7 6 7 7 7 7 6 7 7 7 6 7 7 7 6 7 7 7 6 7 7 6 7 7 6 7 7 6 7 7 6 7 6 7 7 6 7 6 7 6 7 7 6 7 6 7 6 7 6 7 6 7 6 7 6 7 6 7 6 6 7 6 7 6 7 6 6 7 6 7 6 6 7 6 7 6 6 7 6 6 7 6 6 7 6 6 7 6 6 7 6 6 7 6 6 6 7 6 6 6 7 6 6 6 7 6 6 6 7 6 6 6 6 7 6 6 6 6 7 6 6 6 6 6 6 7 6 6 6 6 6 6 7 6 6 6 6 6 6 6 6 6 7 6 6 6 6 6 6 6 6 6 6 6 6 6 6 6 6 6 6 6 6 6 6 6 6 6 6 6 6 6 6 6 6 …
4358_1 121 21 0	000000E+00 47128 6 7 6 7 6 7 6 7 7 6 7 7 6 7 7 6 7 7 6 7 6 7 7 6 7 7 6 7 7 6 7 6 7 7 6 7 6 7 7 6 7 6 7 6 7 7 6 7 6 7 6 7 6 7 6 7 6 7 6 7 6 7 6 7 6 7 6 7 6 7 6 6 7 6 7 6 7 6 6 7 6 7 6 7 6 6 7 6 6 7 6 6 7 6 7 6 6 7 6 6 7 6 6 6 7 6 6 7 6 6 6 7 6 6 7 6 6 6 7 6 6 6 6 7 6 6 6 7 6 6 6 6 7 6 6 6 6 6 7 6 6 6 6 6 6 6 7 6 6 6 6 6 6 6 6 7 6 6 6 6 6 6 6 6 6 6 6 6 6 6 6 6 6 6 6 6 6 6 6 6 6 6 6 6 6 6 6 6 6 6 6 …
4359_1 90 14 0	000000E+00 37796 6 7 6 7 6 7 6 7 6 7 6 7 7 6 7 6 7 6 7 6 7 7 6 7 6 7 6 7 6 7 6 7 6 7 6 7 6 7 6 7 6 7 6 7 6 7 6 7 6 7 6 7 6 6 7 6 7 6 7 6 6 7 6 7 6 6 7 6 7 6 6 7 6 6 7 6 7 6 6 7 6 6 7 6 6 7 6 6 7 6 6 6 7 6 6 6 7 6 6 7 6 6 6 7 6 6 6 7 6 6 6 6 7 6 6 6 6 7 6 6 6 6 6 7 6 6 6 6 6 6 7 6 6 6 6 6 6 6 7 6 6 6 6 6 6 6 6 6 6 6 6 6 6 7 6 6 6 6 6 6 6 6 6 6 6 6 6 6 6 6 6 6 6 6 6 6 6 6 6 6 6 6 6 6 5 6 6 6 6 6 6 …
4360_1 91 12 0	000000E+00 38006 6 7 6 7 7 6 7 7 7 6 7 7 6 7 7 7 6 7 7 6 7 7 6 7 7 6 7 7 6 7 7 6 7 7 6 7 7 6 7 6 7 7 6 7 6 7 6 7 7 6 7 6 7 6 7 6 7 7 6 7 6 7 6 7 6 7 6 7 6 7 6 6 7 6 7 6 7 6 7 6 6 7 6 7 6 7 6 6 7 6 7 6 6 7 6 6 7 6 6 7 6 6 7 6 6 7 6 6 7 6 6 7 6 6 6 7 6 6 7 6 6 6 6 7 6 6 6 7 6 6 6 7 6 6 6 6 6 7 6 6 6 6 6 7 6 6 6 6 6 6 7 6 6 6 6 6 6 6 6 6 7 6 6 6 6 6 6 6 6 6 6 6 6 6 6 6 6 6 6 6 6 6 6 6 6 6 6 6 6 6 6 …
4361_1 89 14 0	000000E+00 42153 5 7 7 6 7 7 7 7 7 7 7 7 7 6 7 7 7 7 7 7 7 7 6 7 7 7 7 7 6 7 7 7 7 6 7 7 7 6 7 7 6 7 7 7 6 7 7 6 7 7 6 7 6 7 7 6 7 6 7 7 6 7 6 7 6 7 6 7 6 7 6 7 6 7 6 7 6 7 6 7 6 7 6 6 7 6 7 6 7 6 6 7 6 6 7 6 7 6 6 7 6 6 7 6 6 7 6 6 7 6 6 6 7 6 6 6 7 6 6 7 6 6 6 7 6 6 6 6 7 6 6 6 6 7 6 6 6 6 7 6 6 6 6 6 7 6 6 6 6 6 6 6 7 6 6 6 6 6 6 6 7 6 6 6 6 6 6 6 6 6 6 7 6 6 6 6 6 6 6 6 6 6 6 6 6 6 6 6 6 6 6 …
4362_1 96 16 0	000000E+00 44206 6 6 7 6 7 7 7 6 7 7 6 7 7 7 6 7 7 7 6 7 7 7 6 7 7 7 6 7 7 6 7 7 6 7 7 7 6 7 7 6 7 7 6 7 6 7 7 6 7 7 6 7 7 6 7 6 7 7 6 7 6 7 6 7 7 6 7 6 7 6 7 6 7 6 7 6 7 6 7 6 7 6 7 6 7 6 7 6 7 6 6 7 6 7 6 7 6 6 7 6 7 6 6 7 6 6 7 6 6 7 6 6 7 6 6 7 6 6 7 6 6 6 7 6 6 6 7 6 6 6 6 7 6 6 6 7 6 6 6 6 6 7 6 6 6 6 6 6 6 6 7 6 6 6 6 6 6 6 6 6 6 6 6 6 6 6 6 6 6 6 6 6 6 6 6 6 6 6 6 6 5 6 6 6 6 6 6 6 6 6 5 …
4363_1 87 22 0	000000E+00 36457 6 7 7 6 7 7 7 7 7 6 7 7 7 7 7 6 7 7 7 7 7 6 7 7 7 7 6 7 7 7 6 7 7 7 6 7 7 7 6 7 7 6 7 7 6 7 7 6 7 7 6 7 7 6 7 7 6 7 6 7 7 6 7 6 7 6 7 6 7 7 6 7 6 7 6 7 6 7 6 7 6 7 6 7 6 6 7 6 7 6 7 6 6 7 6 7 6 7 6 6 7 6 6 7 6 6 7 6 6 7 6 6 7 6 6 7 6 6 7 6 6 6 7 6 6 6 7 6 6 6 7 6 6 6 7 6 6 6 6 7 6 6 6 6 6 7 6 6 6 6 6 6 7 6 6 6 6 6 6 6 6 6 7 6 6 6 6 6 6 6 6 6 6 6 6 6 6 6 6 6 6 6 6 6 6 6 6 6 6 6 6 …
4364_1 113 9 0	000000E+00 42546 6 7 7 7 7 7 7 7 7 7 7 7 7 7 7 6 7 7 7 7 7 7 7 7 6 7 7 7 7 7 6 7 7 7 7 6 7 7 6 7 7 7 6 7 7 6 7 7 6 7 7 6 7 7 6 7 6 7 7 6 7 6 7 6 7 6 7 6 7 6 7 6 7 6 7 6 7 6 7 6 7 6 6 7 6 7 6 7 6 6 7 6 6 7 6 6 7 6 6 7 6 7 6 6 6 7 6 6 7 6 6 6 7 6 6 6 7 6 6 6 7 6 6 6 6 7 6 6 6 6 6 7 6 6 6 6 6 7 6 6 6 6 6 6 6 6 7 6 6 6 6 6 6 6 6 6 6 6 6 6 6 6 6 6 6 7 6 6 6 5 6 6 6 6 6 6 6 6 6 6 6 6 6 6 6 6 6 6 6 5 6 …
4365_1 81 14 0	000000E+00 42071 6 7 7 7 7 7 7 6 7 7 7 7 7 7 7 7 7 7 7 6 7 7 7 7 7 7 6 7 7 7 7 7 6 7 7 7 7 6 7 7 7 6 7 7 7 6 7 7 6 7 7 7 6 7 7 6 7 7 6 7 6 7 7 6 7 7 6 7 6 7 6 7 7 6 7 6 7 6 7 6 7 6 7 6 7 6 7 6 7 6 7 6 7 6 6 7 6 7 6 7 6 6 7 6 6 7 6 7 6 6 7 6 6 7 6 6 7 6 6 6 7 6 6 7 6 6 6 7 6 6 6 6 7 6 6 6 6 7 6 6 6 6 6 7 6 6 6 6 6 6 7 6 6 6 6 6 6 6 7 6 6 6 6 6 6 6 6 6 6 6 7 6 6 6 6 6 6 6 6 6 6 6 6 6 6 6 6 6 6 6 6 …
4366_1 95 14 0	000000E+00 38486 7 6 7 7 7 7 7 6 7 7 7 7 7 6 7 7 7 6 7 7 7 7 6 7 7 7 6 7 7 6 7 7 7 6 7 7 6 7 7 6 7 6 7 7 6 7 7 6 7 6 7 7 6 7 6 7 6 7 6 7 7 6 7 6 7 6 7 6 7 6 6 7 6 7 6 7 6 7 6 7 6 6 7 6 7 6 6 7 6 6 7 6 7 6 6 7 6 6 7 6 6 6 7 6 6 7 6 6 6 7 6 6 6 7 6 6 6 7 6 6 6 6 7 6 6 6 6 7 6 6 6 6 6 6 7 6 6 6 6 6 6 6 6 6 7 6 6 6 6 6 6 6 6 6 6 6 6 6 6 6 6 6 6 6 6 6 6 6 6 6 6 6 6 6 6 6 6 6 5 6 6 6 6 6 6 6 6 6 6 5 6 …
4367_1 97 12 0	000000E+00 40630 7 7 6 7 7 7 7 7 7 7 6 7 7 7 7 7 7 7 6 7 7 7 7 7 6 7 7 7 7 7 6 7 7 7 6 7 7 7 7 6 7 7 6 7 7 7 6 7 7 6 7 7 6 7 7 6 7 7 6 7 7 6 7 7 6 7 6 7 6 7 7 6 7 6 7 6 7 7 6 7 6 7 6 7 6 7 6 7 6 6 7 6 7 6 7 6 7 6 6 7 6 7 6 6 7 6 7 6 6 7 6 6 7 6 6 7 6 6 7 6 6 6 7 6 6 6 7 6 6 6 7 6 6 6 7 6 6 6 6 6 7 6 6 6 6 6 7 6 6 6 6 6 6 6 6 6 7 6 6 6 6 6 6 6 6 6 6 6 6 6 6 6 6 6 6 6 6 6 6 6 6 6 6 6 6 6 6 5 6 6 6 …
4368_1 99 13 0	000000E+00 38809 7 7 7 6 7 7 7 7 6 7 7 7 7 7 6 7 7 7 7 6 7 7 7 6 7 7 7 6 7 7 6 7 7 7 6 7 7 6 7 7 6 7 7 6 7 6 7 7 6 7 6 7 7 6 7 6 7 6 7 7 6 7 6 7 6 7 6 7 6 7 6 7 6 7 6 7 6 6 7 6 7 6 7 6 7 6 6 7 6 6 7 6 7 6 6 7 6 6 7 6 6 7 6 6 7 6 6 7 6 6 6 7 6 6 7 6 6 6 7 6 6 6 6 7 6 6 6 7 6 6 6 6 6 7 6 6 6 6 6 6 7 6 6 6 6 6 6 6 7 6 6 6 6 6 6 6 6 6 6 6 6 6 6 7 6 6 6 6 6 6 6 6 6 6 5 6 6 6 6 6 6 6 6 6 6 6 6 6 6 6 5 …
4369_1 94 10 0	000000E+00 41218 6 7 0 7 7 7 7 7 7 7 0 7 7 7 7 7 7 7 7 7 7 7 7 7 7 7 7 7 7 7 7 7 7 7 7 7 7 7 7 7 6 7 7 7 7 7 7 6 7 7 7 7 6 7 7 7 6 7 7 6 7 7 7 6 7 7 6 7 7 6 7 6 7 7 6 7 6 7 7 6 7 6 7 6 7 6 7 6 7 6 7 6 7 6 7 6 6 7 6 7 6 7 6 6 7 6 6 7 6 7 6 6 7 6 6 6 7 6 6 7 6 6 6 7 6 6 6 7 6 6 6 6 7 6 6 6 6 7 6 6 6 6 6 6 7 6 6 6 6 6 6 6 6 6 6 6 6 6 6 7 6 6 6 6 6 6 6 5 6 6 6 6 6 6 6 6 6 6 6 6 6 6 6 5 6 6 6 6 6 6 6 …
4370_1 94 16 0	000000E+00 40133 6 6 7 7 6 7 7 6 7 7 6 7 7 6 7 7 6 7 7 6 7 7 6 7 6 7 7 6 7 7 6 7 6 7 7 6 7 6 7 7 6 7 6 7 6 7 7 6 7 6 7 6 7 6 7 6 7 6 7 6 7 6 7 6 7 6 7 6 7 6 7 6 7 6 6 7 6 7 6 7 6 6 7 6 7 6 6 7 6 7 6 6 7 6 6 7 6 7 6 6 7 6 6 7 6 6 6 7 6 6 7 6 6 7 6 6 6 7 6 6 6 7 6 6 6 7 6 6 6 7 6 6 6 6 7 6 6 6 6 7 6 6 6 6 6 7 6 6 6 6 6 6 6 7 6 6 6 6 6 6 6 6 6 6 7 6 6 6 6 6 6 6 6 6 6 6 6 6 6 6 6 6 6 6 6 6 6 6 6 6 6 …
4371_1 91 6 0	000000E+00 37734 7 7 7 7 7 7 6 7 7 7 7 7 7 7 7 7 6 7 7 7 7 7 6 7 7 7 7 6 7 7 7 7 6 7 7 6 7 7 7 6 7 7 6 7 7 6 7 7 6 7 6 7 7 6 7 6 7 7 6 7 6 7 6 7 6 7 6 7 6 7 6 7 6 7 6 7 6 7 6 6 7 6 7 6 6 7 6 7 6 6 7 6 6 7 6 6 7 6 6 7 6 6 7 6 6 6 7 6 6 6 7 6 6 6 7 6 6 6 6 7 6 6 6 6 7 6 6 6 6 6 7 6 6 6 6 6 6 6 6 7 6 6 6 6 6 6 6 6 6 6 6 6 6 6 6 6 6 6 6 6 6 6 6 6 6 6 6 6 6 6 6 6 6 6 6 6 5 6 6 6 6 6 6 6 6 6 6 6 5 6 6 …
4372_1 83 11 0	000000E+00 41859 6 7 7 7 6 7 7 7 7 7 7 7 6 7 7 7 7 7 7 6 7 7 7 7 7 6 7 7 7 6 7 7 7 6 7 7 7 6 7 7 6 7 7 6 7 7 6 7 7 6 7 6 7 7 6 7 6 7 6 7 6 7 6 7 6 7 6 7 6 7 6 7 6 7 6 6 7 6 7 6 6 7 6 6 7 6 7 6 6 6 7 6 6 7 6 6 6 7 6 6 6 7 6 6 6 6 6 7 6 6 6 6 6 6 7 6 6 6 6 6 6 6 6 6 6 6 6 6 6 7 6 6 6 6 6 6 6 6 6 6 6 6 6 6 6 6 6 6 6 6 6 6 6 6 6 6 6 6 5 6 6 6 6 6 6 6 6 6 6 6 6 6 6 6 5 6 6 6 6 6 6 6 6 6 5 6 6 6 6 6 6 …
4373_1 98 17 0	000000E+00 37353 6 6 7 7 7 7 6 7 7 7 7 6 7 7 7 7 7 6 7 7 7 7 6 7 7 7 7 6 7 7 7 6 7 7 7 6 7 7 6 7 7 7 6 7 7 6 7 7 6 7 7 6 7 7 6 7 7 6 7 6 7 7 6 7 6 7 7 6 7 6 7 6 7 6 7 6 7 7 6 7 6 7 6 7 6 7 6 6 7 6 7 6 7 6 7 6 6 7 6 7 6 6 7 6 6 7 6 7 6 6 7 6 6 7 6 6 6 7 6 6 7 6 6 6 7 6 6 6 7 6 6 6 6 7 6 6 6 6 7 6 6 6 6 6 7 6 6 6 6 6 6 6 6 6 6 7 6 6 6 6 6 6 6 6 6 6 6 6 6 6 6 6 6 6 6 6 6 6 6 6 6 6 6 6 6 6 6 6 6 6 6 …
4374_1 75 18 0	000000E+00 44364 6 7 6 7 7 7 6 7 7 7 7 7 7 7 6 7 7 7 7 7 7 6 7 7 7 7 6 7 7 7 6 7 7 7 6 7 7 6 7 7 6 7 7 6 7 6 7 7 6 7 6 7 6 7 6 7 7 6 7 6 6 7 6 7 6 7 6 7 6 7 6 6 7 6 7 6 6 7 6 6 7 6 6 7 6 6 7 6 6 7 6 6 7 6 6 6 7 6 6 6 7 6 6 6 6 7 6 6 6 6 7 6 6 6 6 6 7 6 6 6 6 6 6 6 7 6 6 6 6 6 6 6 6 6 7 6 6 6 6 6 6 6 6 6 6 6 6 6 6 6 6 7 6 6 6 6 6 6 6 6 6 6 6 6 6 6 6 6 6 6 6 6 6 6 5 6 6 6 6 6 6 6 6 6 6 6 6 6 6 5 6 …
4375_1 82 10 0	000000E+00 36840 7 7 7 7 7 7 7 7 7 7 7 7 7 7 7 7 7 7 7 7 7 7 6 7 7 7 7 6 7 7 7 7 6 7 7 7 6 7 7 6 7 7 6 7 7 6 7 7 6 7 6 7 7 6 7 6 7 6 7 6 7 6 7 7 6 7 6 6 7 6 7 6 7 6 7 6 7 6 6 7 6 7 6 6 7 6 7 6 6 7 6 6 7 6 6 7 6 6 7 6 6 7 6 6 7 6 6 6 7 6 6 7 6 6 6 7 6 6 6 7 6 6 6 6 7 6 6 6 6 7 6 6 6 6 7 6 6 6 6 6 7 6 6 6 6 6 6 6 7 6 6 6 6 6 6 6 7 6 6 6 6 6 6 6 6 6 6 6 6 6 7 6 6 6 6 6 6 6 6 6 6 6 6 6 6 6 6 6 6 6 6 …
4376_1 85 18 0	000000E+00 41500 6 7 7 6 7 7 6 7 7 7 6 7 7 6 7 7 6 7 7 6 7 7 6 7 7 6 7 7 6 7 6 7 7 6 7 6 7 7 6 7 6 7 7 6 7 6 7 6 7 6 7 7 6 7 6 7 6 7 6 7 6 7 6 7 6 7 6 7 6 7 6 6 7 6 7 6 7 6 7 6 6 7 6 7 6 7 6 6 7 6 7 6 6 7 6 6 7 6 6 7 6 6 7 6 6 7 6 6 7 6 6 7 6 6 7 6 6 6 7 6 6 6 7 6 6 6 7 6 6 6 7 6 6 6 6 7 6 6 6 6 7 6 6 6 6 7 6 6 6 6 6 6 7 6 6 6 6 6 6 6 6 7 6 6 6 6 6 6 6 6 6 6 6 6 6 6 6 6 6 7 6 6 6 6 6 6 5 6 6 6 6 …
4377_1 82 16 0	000000E+00 37610 6 6 7 7 7 7 7 7 7 7 7 7 6 7 7 7 7 7 7 6 7 7 7 7 7 6 7 7 7 6 7 7 7 6 7 7 7 6 7 7 6 7 7 6 7 7 6 7 6 7 7 6 7 7 6 7 6 7 6 7 6 7 7 6 7 6 7 6 7 6 7 6 7 6 6 7 6 7 6 7 6 7 6 6 7 6 7 6 6 7 6 6 7 6 7 6 6 7 6 6 7 6 6 6 7 6 6 7 6 6 7 6 6 6 7 6 6 6 6 7 6 6 6 7 6 6 6 6 7 6 6 6 6 6 7 6 6 6 6 6 6 7 6 6 6 6 6 6 6 6 7 6 6 6 6 6 6 6 6 6 6 6 6 6 6 6 7 6 6 6 6 6 6 6 6 6 6 6 5 6 6 6 6 6 6 6 6 6 6 6 6 …
4378_1 82 17 0	000000E+00 38564 7 6 7 7 6 7 7 7 6 7 7 7 7 6 7 7 7 7 6 7 7 7 6 7 7 7 6 7 7 6 7 7 7 6 7 7 6 7 7 6 7 7 6 7 7 6 7 6 7 7 6 7 6 7 7 6 7 6 7 6 7 7 6 7 6 7 6 7 6 7 6 7 6 7 6 7 6 7 6 7 6 6 7 6 7 6 7 6 7 6 6 7 6 7 6 6 7 6 7 6 6 7 6 6 7 6 7 6 6 7 6 6 7 6 6 6 7 6 6 7 6 6 7 6 6 6 7 6 6 6 7 6 6 7 6 6 6 7 6 6 6 6 7 6 6 6 6 7 6 6 6 6 7 6 6 6 6 6 7 6 6 6 6 6 7 6 6 6 6 6 6 6 7 6 6 6 6 6 6 6 6 6 7 6 6 6 6 6 6 6 6 …
4379_1 65 16 0	000000E+00 39972 6 7 7 7 7 7 7 7 7 7 7 7 7 7 7 7 6 7 7 7 7 7 7 7 6 7 7 7 7 7 6 7 7 7 7 6 7 7 7 6 7 7 6 7 7 7 6 7 7 6 7 7 6 7 7 6 7 6 7 7 6 7 7 6 7 6 7 6 7 6 7 7 6 7 6 7 6 7 6 7 6 7 6 7 6 7 6 6 7 6 7 6 7 6 6 7 6 7 6 6 7 6 6 7 6 7 6 6 7 6 6 7 6 6 7 6 6 6 7 6 6 7 6 6 6 7 6 6 6 7 6 6 6 6 7 6 6 6 7 6 6 6 6 6 7 6 6 6 6 6 6 7 6 6 6 6 6 6 6 6 7 6 6 6 6 6 6 6 6 6 6 6 6 6 6 7 6 6 6 6 6 6 6 6 6 6 6 6 6 6 6 …
4380_1 134 18 0	000000E+00 53566 6 6 7 7 6 7 7 7 6 7 7 7 6 7 7 6 7 7 6 7 7 7 6 7 7 6 7 7 6 7 7 6 7 7 6 7 7 6 7 6 7 7 6 7 6 7 7 6 7 6 7 6 7 7 6 7 6 7 6 7 6 7 6 7 6 7 6 7 6 7 6 7 6 7 6 7 6 7 6 7 6 6 7 6 7 6 7 6 6 7 6 7 6 6 7 6 6 7 6 6 7 6 7 6 6 7 6 6 6 7 6 6 7 6 6 7 6 6 6 7 6 6 6 7 6 6 6 7 6 6 6 6 7 6 6 6 6 7 6 6 6 6 6 7 6 6 6 6 6 6 6 7 6 6 6 6 6 6 6 6 6 6 6 7 6 6 6 6 6 6 6 6 6 6 6 6 6 6 6 6 6 6 6 5 6 6 6 6 6 6 6 …
4381_1 133 13 0	000000E+00 66232 6 6 6 7 6 7 7 6 7 6 7 7 6 7 7 6 7 6 7 7 6 7 6 7 6 7 7 6 7 6 7 6 7 7 6 7 6 7 6 7 6 7 6 7 6 7 6 7 6 7 6 6 7 6 7 6 7 6 6 7 6 7 6 7 6 6 7 6 6 7 6 7 6 6 7 6 6 7 6 6 7 6 6 7 6 6 6 7 6 6 7 6 6 6 7 6 6 6 7 6 6 6 7 6 6 6 6 7 6 6 6 6 7 6 6 6 6 6 7 6 6 6 6 6 6 7 6 6 6 6 6 6 6 6 6 7 6 6 6 6 6 6 6 6 6 6 6 6 6 6 6 6 6 6 6 6 6 6 6 6 6 6 6 6 6 6 6 6 6 6 6 6 6 5 6 6 6 6 6 6 6 6 6 6 6 6 5 6 6 6 6 …
4382_1 47 6 0	000000E+00 31297 5 4 6 5 6 6 6 7 6 7 7 7 6 7 7 7 7 0 7 7 7 7 7 7 0 7 7 7 7 7 0 7 7 7 7 7 7 7 7 7 6 7 7 7 6 7 7 6 7 7 6 7 7 6 7 6 7 6 7 6 7 6 7 6 7 6 7 6 7 6 7 6 6 7 6 7 6 7 6 7 6 6 7 6 7 6 6 7 6 7 6 6 7 6 7 6 6 7 6 7 6 6 7 6 6 7 6 6 7 6 6 7 6 6 7 6 6 6 7 6 6 6 6 7 6 6 6 6 6 7 6 6 6 6 6 7 6 6 6 6 6 6 7 6 6 6 6 6 6 6 6 7 6 6 6 6 6 6 6 6 7 6 6 6 6 6 6 6 6 6 6 6 7 6 6 6 6 6 6 6 6 6 6 6 6 6 6 6 6 6 6 …
4383_1 54 11 0	000000E+00 51082 5 4 4 5 6 5 6 6 6 6 7 6 7 6 7 7 6 7 7 7 7 7 7 7 7 7 7 7 7 7 7 7 7 7 7 0 7 7 7 7 7 7 6 7 7 7 7 7 7 7 6 7 7 7 6 7 7 6 7 6 7 7 6 7 6 7 7 6 7 6 7 6 7 6 7 6 7 6 7 6 6 7 6 7 6 7 6 7 6 7 6 6 7 6 7 6 6 7 6 7 6 6 7 6 7 6 6 7 6 6 7 6 6 7 6 6 7 6 6 7 6 6 6 7 6 6 6 7 6 6 6 7 6 6 6 6 7 6 6 6 6 7 6 6 6 6 6 6 6 7 6 6 6 6 6 6 6 6 7 6 6 6 6 6 6 6 6 6 6 6 6 6 6 6 6 6 6 6 6 6 6 6 6 6 6 6 6 6 6 6 6 …
4384_1 85 11 0	000000E+00 38627 5 6 6 6 7 6 7 7 7 7 6 7 7 7 7 7 7 6 7 7 7 7 7 6 7 7 7 7 6 7 7 7 7 6 7 7 6 7 7 7 6 7 7 6 7 7 6 7 7 6 7 7 6 7 7 6 7 6 7 7 6 7 6 7 7 6 7 6 7 6 7 7 6 7 6 7 6 7 6 7 6 7 6 7 6 7 6 6 7 6 7 6 7 6 6 7 6 7 6 6 7 6 6 7 6 7 6 6 7 6 6 6 7 6 6 7 6 6 7 6 6 6 7 6 6 6 7 6 6 6 6 7 6 6 6 6 7 6 6 6 6 6 7 6 6 6 6 6 6 6 7 6 6 6 6 6 6 6 6 6 6 7 6 6 6 6 6 6 6 6 6 6 6 6 6 6 6 6 6 6 6 6 6 6 6 6 6 6 6 6 6 …
4385_1 95 13 0	000000E+00 46508 5 4 5 6 6 6 6 6 7 6 7 6 7 6 7 7 7 6 7 7 7 6 7 7 7 6 7 7 7 6 7 7 7 6 7 7 7 6 7 7 6 7 7 6 7 7 6 7 7 6 7 6 7 7 6 7 7 6 7 6 7 6 7 7 6 7 6 7 6 7 6 7 7 6 7 6 7 6 7 6 7 6 6 7 6 7 6 7 6 6 7 6 7 6 6 7 6 7 6 6 7 6 6 7 6 6 7 6 6 6 7 6 6 6 7 6 6 6 7 6 6 6 7 6 6 6 6 7 6 6 6 6 6 7 6 6 6 6 6 6 7 6 6 6 6 6 6 6 6 6 7 6 6 6 6 6 6 6 6 6 6 6 6 6 6 6 6 6 6 6 6 6 6 6 6 6 6 6 6 6 6 6 6 6 6 6 6 6 6 6 6 …
4386_1 66 12 0	000000E+00 41162 5 6 5 7 6 6 7 6 7 6 7 7 6 7 7 7 6 7 7 7 7 7 6 7 7 7 7 6 7 7 7 6 7 7 6 7 6 7 7 6 7 6 7 7 6 7 6 7 6 7 7 6 7 6 7 7 6 7 6 7 6 7 6 7 7 6 7 6 7 6 7 6 7 6 7 6 7 6 7 6 7 6 7 6 7 6 7 6 6 7 6 7 6 6 7 6 7 6 6 7 6 6 7 6 6 7 6 6 7 6 6 6 7 6 6 6 7 6 6 6 7 6 6 6 6 6 7 6 6 6 6 6 6 6 7 6 6 6 6 6 6 6 6 6 6 6 6 6 7 6 6 6 6 6 6 6 6 6 6 6 6 6 6 6 6 6 6 6 6 6 6 6 6 6 6 6 6 6 6 6 6 6 6 6 6 6 6 6 6 6 6 …
4387_1 66 18 0	000000E+00 40607 6 7 6 7 7 6 7 6 7 7 6 7 7 6 7 7 6 7 7 6 7 7 6 7 7 6 7 7 7 6 7 7 6 7 7 6 7 7 7 6 7 7 6 7 7 7 6 7 7 6 7 7 6 7 7 6 7 6 7 7 6 7 6 7 7 6 7 6 7 6 7 6 7 6 7 6 6 7 6 7 6 6 7 6 7 6 6 7 6 6 7 6 6 7 6 6 6 7 6 6 7 6 6 6 7 6 6 6 7 6 6 6 7 6 6 6 7 6 6 6 6 7 6 6 6 7 6 6 6 6 6 7 6 6 6 6 6 7 6 6 6 6 6 6 7 6 6 6 6 6 6 6 6 7 6 6 6 6 6 6 6 6 6 6 6 7 6 6 6 6 6 6 6 6 6 6 6 6 6 6 6 6 6 6 6 6 6 6 6 6 6 …
4388_1 59 14 0	000000E+00 38526 5 4 6 7 6 7 7 7 7 6 7 7 7 7 7 6 7 7 7 7 7 6 7 7 7 7 7 6 7 7 7 7 6 7 7 7 7 6 7 7 7 6 7 7 6 7 7 6 7 7 6 7 6 7 6 7 7 6 7 6 7 6 7 7 6 7 6 7 6 7 6 7 6 7 6 7 6 7 6 7 6 7 6 7 6 7 6 7 6 7 6 7 6 7 6 6 7 6 7 6 7 6 6 7 6 6 7 6 7 6 6 7 6 6 7 6 6 7 6 6 7 6 6 7 6 6 6 7 6 6 6 7 6 6 6 7 6 6 6 6 7 6 6 6 6 7 6 6 6 6 6 6 7 6 6 6 6 6 6 6 6 6 6 6 7 6 6 6 6 6 6 6 6 6 6 6 6 6 6 6 6 6 6 6 6 6 6 6 6 6 6 …
4389_1 59 7 0	000000E+00 51683 5 4 4 4 4 4 5 4 6 7 6 7 0 7 7 7 7 7 0 7 7 7 7 6 7 7 7 7 7 7 6 7 7 7 7 6 7 7 7 6 7 7 7 6 7 7 7 7 6 7 7 7 6 7 7 6 7 7 7 6 7 7 6 7 7 6 7 7 6 7 6 7 7 6 7 6 7 6 7 6 7 6 7 6 6 7 6 7 6 6 7 6 7 6 6 7 6 6 7 6 6 7 6 6 7 6 6 7 6 6 6 7 6 6 7 6 6 6 7 6 6 6 6 7 6 6 6 7 6 6 6 6 6 7 6 6 6 6 6 7 6 6 6 6 6 6 7 6 6 6 6 6 6 6 6 6 6 6 7 6 6 6 6 6 6 6 6 6 6 6 5 6 6 6 6 6 6 6 6 6 6 6 6 6 6 6 5 6 6 6 6 …
4601_1 33 5 0	000000E+00 43620 6 6 6 7 6 6 7 6 7 6 7 6 7 6 7 6 7 6 7 6 6 7 6 7 6 7 6 7 7 6 7 6 7 6 7 6 7 6 7 6 7 6 7 6 7 6 7 6 7 6 6 7 6 7 6 7 6 7 6 7 6 7 6 7 6 6 7 6 7 6 7 6 7 6 6 7 6 7 6 7 6 6 7 6 7 6 7 6 6 7 6 7 6 6 7 6 7 6 6 7 6 6 7 6 7 6 6 7 6 6 7 6 6 7 6 6 7 6 6 7 6 6 6 7 6 6 7 6 6 6 7 6 6 6 7 6 6 6 7 6 6 6 6 7 6 6 6 6 6 6 7 6 6 6 6 6 6 7 6 6 6 6 6 6 6 6 6 6 7 6 6 6 6 6 6 6 6 6 6 6 6 6 6 6 6 6 6 6 6 6 6 …
4602_1 52 10 0	000000E+00 53822 5 7 7 7 7 7 7 7 7 7 7 7 7 7 7 7 7 7 6 7 7 7 7 6 7 7 6 7 7 6 7 7 6 7 6 7 7 6 7 6 7 6 7 6 7 6 7 6 7 6 6 7 6 7 6 6 7 6 7 6 6 7 6 7 6 6 7 6 6 7 6 7 6 6 7 6 6 7 6 6 7 6 6 7 6 6 7 6 6 7 6 6 6 7 6 6 7 6 6 6 6 7 6 6 6 7 6 6 6 6 6 7 6 6 6 6 6 6 6 6 7 6 6 6 6 6 6 6 6 6 6 6 6 6 6 5 6 6 6 6 6 6 6 6 5 6 6 6 6 6 5 6 6 6 5 6 6 6 5 6 6 5 6 6 6 5 6 5 6 6 5 6 6 5 6 5 6 6 5 6 5 6 5 6 5 6 5 6 5 6 5 …
4603_1 48 35 0	000000E+00 27568 5 6 5 7 6 6 7 6 7 6 7 7 7 7 7 7 6 0 7 7 7 7 7 7 7 7 7 7 7 7 7 7 7 7 6 7 7 7 7 6 7 7 6 7 7 6 7 7 6 7 7 7 6 7 7 7 6 7 7 6 7 7 7 6 7 7 6 7 7 6 7 6 7 6 7 7 6 7 6 7 6 7 6 7 6 6 7 6 7 6 7 6 6 7 6 6 7 6 6 7 6 6 7 6 6 7 6 6 6 7 6 6 6 7 6 6 6 6 7 6 6 6 6 7 6 6 6 6 7 6 6 6 6 6 6 7 6 6 6 6 6 6 7 6 6 6 6 6 6 6 6 7 6 6 6 6 6 6 6 6 6 6 7 6 6 6 6 6 6 6 6 6 6 6 6 6 6 6 6 7 6 6 6 6 6 6 6 6 6 6 6 …
4702_1 107 26 0	000000E+00 40346 7 6 7 6 7 7 6 7 7 7 6 7 7 7 6 7 7 7 6 7 7 7 6 7 7 6 7 7 7 6 7 7 7 6 7 7 6 7 7 7 6 7 7 6 7 7 6 7 7 6 7 7 6 7 6 7 7 6 7 6 7 7 6 7 6 7 6 7 6 7 7 6 7 6 6 7 6 7 6 7 6 7 6 6 7 6 7 6 6 7 6 6 7 6 6 7 6 6 7 6 6 6 7 6 6 7 6 6 6 6 7 6 6 6 7 6 6 6 7 6 6 6 6 7 6 6 6 6 6 7 6 6 6 6 7 6 6 6 6 6 6 7 6 6 6 6 6 6 6 7 6 6 6 6 6 6 6 6 6 6 6 7 6 6 6 6 6 6 6 6 6 6 6 6 6 6 6 6 6 6 6 6 6 6 6 6 6 6 6 6 6 …
4703_1 106 19 0	000000E+00 55479 5 7 6 7 6 7 7 7 6 7 7 7 7 7 6 7 7 7 7 7 7 6 7 7 7 7 7 7 6 7 7 7 7 7 7 6 7 7 7 7 6 7 7 7 7 7 6 7 7 7 6 7 7 7 7 6 7 7 6 7 7 7 6 7 7 6 7 6 7 7 6 7 7 6 7 6 7 6 7 7 6 7 6 7 6 7 6 6 7 6 7 6 7 6 6 7 6 6 7 6 6 7 6 6 6 7 6 6 6 6 7 6 6 6 6 6 6 7 6 6 6 6 6 6 6 6 6 7 6 6 6 6 6 6 6 6 6 6 6 6 6 6 6 6 6 6 6 6 6 6 6 6 6 6 6 6 6 6 6 5 6 6 6 6 6 6 6 6 6 6 6 5 6 6 6 6 6 6 6 6 5 6 6 6 6 6 6 6 5 6 6 …
4751_1 46 12 0	000000E+00 52730 5 5 6 6 6 6 7 6 6 6 6 7 6 6 7 6 7 7 6 7 6 7 7 6 7 7 6 7 7 7 6 7 7 7 6 7 7 6 7 7 6 7 6 7 6 7 6 7 6 6 6 7 6 6 6 6 7 6 6 6 6 6 6 6 7 6 6 6 6 6 6 6 7 6 6 6 6 6 6 6 6 7 6 6 6 6 6 6 6 6 6 6 6 6 6 7 6 6 6 6 6 6 6 6 6 6 6 6 6 6 6 6 6 6 6 6 6 6 6 6 6 6 6 6 6 6 6 6 6 6 6 6 6 6 6 6 6 6 6 6 6 6 6 6 6 5 6 6 6 6 6 6 6 6 6 6 6 5 6 6 6 6 6 6 5 6 6 6 6 6 5 6 6 6 5 6 6 6 6 5 6 6 6 5 6 6 6 5 6 6 5 …
4752_1 58 10 0	000000E+00 38478 5 5 6 6 6 6 6 6 6 7 6 6 6 7 6 6 7 6 6 7 6 7 7 7 7 7 7 7 7 7 7 6 7 7 6 7 7 6 7 6 7 6 7 6 6 7 6 7 6 6 7 6 6 7 6 6 7 6 6 7 6 6 7 6 6 6 7 6 6 6 7 6 6 6 6 7 6 6 6 6 7 6 6 6 6 7 6 6 6 6 6 7 6 6 6 6 6 6 7 6 6 6 6 6 6 6 6 6 7 6 6 6 6 6 6 6 6 6 6 6 6 6 6 6 6 6 6 6 6 6 6 6 6 6 6 6 6 6 6 6 6 6 6 5 6 6 6 6 6 6 6 6 6 6 6 6 5 6 6 6 6 6 6 6 6 5 6 6 6 6 6 6 6 5 6 6 6 6 6 6 5 6 6 6 6 6 6 6 5 6 6 …
4753_1 79 28 0	000000E+00 57763 5 4 6 6 6 6 7 6 6 7 6 6 7 6 7 6 6 7 6 6 7 6 7 6 6 7 6 6 7 6 7 6 6 7 6 7 6 6 7 6 7 6 6 7 6 6 7 6 7 6 6 7 6 6 7 6 6 7 6 7 6 6 7 6 6 7 6 6 7 6 6 7 6 6 7 6 6 7 6 6 7 6 6 7 6 6 7 6 6 6 7 6 6 7 6 6 6 7 6 6 6 7 6 6 6 7 6 6 6 6 7 6 6 6 6 7 6 6 6 6 7 6 6 6 6 6 6 7 6 6 6 6 6 6 6 6 6 6 7 6 6 6 6 6 6 6 6 6 6 6 6 6 6 6 6 6 6 6 6 6 6 5 6 6 6 6 6 6 6 6 6 6 6 6 5 6 6 6 6 6 6 6 6 6 5 6 6 6 6 6 6 …
4801_1 114 39 0	000000E+00 23882 5 6 7 6 7 7 6 7 7 6 7 7 7 7 7 6 7 7 7 7 7 7 7 7 7 7 7 7 7 7 7 6 7 7 7 7 7 7 6 7 7 7 7 6 7 7 7 6 7 7 7 6 7 7 7 6 7 7 7 6 7 7 6 7 7 7 6 7 7 6 7 7 7 6 7 7 6 7 7 7 6 7 7 6 7 7 6 7 7 6 7 7 7 6 7 7 6 7 7 6 7 6 7 7 6 7 6 7 6 6 7 6 7 6 7 6 6 7 6 6 6 7 6 6 7 6 6 6 6 7 6 6 6 6 6 7 6 6 6 6 6 6 6 6 7 6 6 6 6 6 6 6 6 6 6 6 6 6 6 6 6 6 6 6 6 6 6 6 6 6 6 6 6 6 6 6 6 6 6 5 7 5 6 6 6 6 6 6 6 6 6 …
4802_1 10 4 0	000000E+00 13707 5 6 7 7 7 7 7 7 7 7 7 7 7 7 7 7 7 7 7 7 7 7 7 7 7 6 7 7 7 7 6 7 7 6 7 7 6 7 7 6 7 6 7 6 7 7 6 7 6 7 6 7 6 7 6 7 6 7 6 7 6 7 6 7 6 6 7 6 7 6 7 6 7 6 6 7 6 7 6 6 7 6 7 6 6 7 6 6 7 6 6 7 6 6 7 6 6 7 6 6 6 7 6 6 7 6 6 6 6 7 6 6 6 6 6 7 6 6 6 6 6 6 7 6 6 6 6 6 6 6 6 6 6 7 6 6 6 6 6 6 6 6 6 6 6 6 6 6 6 6 6 6 7 6 6 6 6 6 6 6 6 6 6 6 6 6 6 6 6 6 6 6 6 6 6 6 6 6 6 6 6 6 6 6 6 6 6 6 6 6 6 …
4803_1 38 8 0	000000E+00 31742 5 4 6 6 6 7 7 7 7 7 0 7 7 0 7 0 7 0 7 0 7 0 7 0 7 0 7 0 7 0 7 0 7 0 7 0 7 0 7 0 7 0 7 7 0 7 7 0 7 0 7 7 7 0 7 7 7 0 7 7 7 7 7 7 0 7 7 7 7 7 6 7 7 7 7 7 7 7 6 7 7 7 7 6 7 7 7 6 7 7 6 7 7 6 7 7 6 7 7 6 7 7 6 7 6 7 7 6 7 6 7 6 7 6 7 6 7 6 7 6 6 7 6 7 6 6 7 6 6 7 6 6 7 6 6 6 7 6 6 6 7 6 6 6 7 6 6 6 6 7 6 6 6 6 7 6 6 6 6 6 7 6 6 6 6 6 6 7 6 6 6 6 6 6 6 7 6 6 6 6 6 6 6 6 6 6 7 6 6 6 6 …
4804_1 104 2 0	000000E+00 60797 5 4 4 4 4 5 4 5 5 6 6 7 7 7 7 0 7 0 7 7 0 7 0 7 0 7 0 7 7 0 7 7 0 7 7 0 7 7 7 0 7 7 7 7 7 7 7 7 7 7 7 7 7 7 6 7 7 7 7 6 7 7 6 7 7 6 7 7 6 7 6 7 6 7 6 7 6 7 6 7 6 7 6 7 6 7 6 6 7 6 7 6 6 7 6 6 7 6 6 6 7 6 6 6 7 6 6 6 7 6 6 6 6 7 6 6 6 6 7 6 6 6 6 6 6 6 7 6 6 6 6 6 6 6 6 6 6 6 6 6 6 6 6 6 6 6 6 6 6 6 6 6 6 5 6 6 6 6 6 6 6 6 6 6 6 6 6 6 6 6 5 6 6 6 6 6 6 6 6 6 6 6 5 6 6 6 6 6 6 6 6 …
4805_1 60 28 0	000000E+00 28971 5 4 4 4 5 6 6 6 7 0 7 7 0 7 0 7 0 0 7 0 7 0 7 0 7 0 0 7 0 7 0 7 0 7 0 7 7 0 7 0 7 7 7 0 7 7 7 7 7 7 7 7 7 7 7 7 7 6 7 7 7 6 7 7 6 7 7 6 7 6 7 6 7 6 7 6 7 6 7 6 6 7 6 6 6 7 6 6 7 6 6 6 7 6 6 6 7 6 6 6 7 6 6 6 7 6 6 6 6 7 6 6 6 6 7 6 6 6 6 7 6 6 6 6 6 6 7 6 6 6 6 6 6 6 6 7 6 6 6 6 6 6 6 6 6 6 6 6 6 6 6 6 6 6 7 6 6 6 5 6 6 6 6 6 6 6 6 6 6 6 6 6 6 6 6 6 5 6 6 6 6 6 6 6 5 6 6 6 6 5 6 …
4806_1 85 7 0	000000E+00 36478 5 4 4 4 5 5 5 5 6 6 6 7 6 7 7 0 7 7 7 0 7 7 0 7 7 7 0 7 7 7 0 7 7 7 7 7 7 0 7 7 7 7 7 7 7 7 7 6 7 7 7 7 7 7 6 7 7 7 6 7 7 7 6 7 7 7 6 7 7 7 6 7 7 6 7 7 6 7 7 6 7 7 7 6 7 7 6 7 7 6 7 7 6 7 7 6 7 7 6 7 7 6 7 7 6 7 6 7 7 6 7 6 7 7 6 7 6 7 7 6 7 6 7 6 7 6 6 7 6 7 6 7 6 7 6 6 7 6 6 7 6 7 6 6 7 6 6 7 6 6 7 6 6 7 6 6 6 7 6 6 7 6 6 7 6 6 6 7 6 6 6 7 6 6 6 7 6 6 6 6 7 6 6 6 6 7 6 6 6 6 6 …
4807_1 22 8 0	000000E+00 40629 5 5 6 6 6 6 6 6 6 7 6 6 6 7 6 6 7 6 6 7 6 7 6 6 7 6 6 7 6 7 6 6 7 6 7 6 7 6 6 7 6 7 6 7 6 6 7 6 7 6 7 6 6 7 6 7 6 6 7 6 7 6 6 7 6 7 6 6 7 6 6 7 6 6 7 6 6 7 6 6 7 6 6 7 6 6 7 6 6 7 6 6 7 6 6 6 7 6 6 7 6 6 6 7 6 6 7 6 6 6 7 6 6 6 7 6 6 6 7 6 6 6 7 6 6 6 6 7 6 6 6 7 6 6 6 6 6 7 6 6 6 6 6 7 6 6 6 6 6 7 6 6 6 6 6 6 6 6 7 6 6 6 6 6 6 6 6 6 6 6 6 6 6 7 6 6 6 6 6 6 6 6 6 6 6 6 6 6 6 6 6 …
4810_1 78 7 0	000000E+00 30852 5 6 6 6 7 7 7 0 7 7 0 7 0 7 0 7 0 0 7 0 7 0 7 0 0 7 0 7 0 0 7 0 7 0 7 0 0 7 0 7 0 0 7 0 7 0 7 0 7 0 0 7 0 7 0 7 7 0 7 0 7 7 0 7 7 7 0 7 7 7 7 7 7 7 6 7 7 7 7 6 7 7 6 7 7 6 7 6 7 6 7 7 6 7 6 7 6 7 6 6 7 6 7 6 7 6 6 7 6 7 6 6 7 6 6 7 6 6 7 6 6 6 7 6 6 6 6 6 7 6 6 6 6 6 6 6 6 6 6 6 6 6 6 6 6 6 6 6 6 6 6 6 5 6 6 6 6 6 6 6 6 6 5 6 6 6 6 6 6 6 5 6 6 6 6 6 6 5 6 6 6 6 6 5 6 6 6 6 5 6 6 …
4811_1 43 6 0	000000E+00 23192 5 6 6 6 6 7 7 6 7 7 6 7 7 6 7 6 7 6 7 6 7 6 6 7 6 7 6 6 6 7 6 6 7 6 6 6 7 6 6 6 7 6 6 6 7 6 6 6 6 7 6 6 6 7 6 6 6 6 6 7 6 6 6 6 7 6 6 6 6 6 7 6 6 6 6 6 7 6 6 6 6 6 7 6 6 6 6 6 7 6 6 6 6 6 6 7 6 6 6 6 6 6 7 6 6 6 6 6 6 7 6 6 6 6 6 6 6 7 6 6 6 6 6 6 6 7 6 6 6 6 6 6 6 6 6 7 6 6 6 6 6 6 6 6 7 6 6 6 6 6 6 6 6 6 6 6 6 6 7 6 6 6 6 6 6 6 6 6 6 6 6 6 6 6 6 6 6 6 6 6 6 6 6 6 6 6 6 6 6 6 6 …
4812_1 13 8 0	000000E+00 10728 5 6 6 7 6 7 6 7 6 7 6 7 6 7 6 7 6 6 7 6 7 6 6 7 6 7 6 6 7 6 6 7 6 6 6 7 6 6 7 6 6 6 7 6 6 6 6 7 6 6 6 7 6 6 6 6 7 6 6 6 6 7 6 6 6 6 6 7 6 6 6 6 6 6 7 6 6 6 6 6 6 7 6 6 6 6 6 6 7 6 6 6 6 6 6 6 6 7 6 6 6 6 6 6 6 6 7 6 6 6 6 6 6 6 6 6 6 7 6 6 6 6 6 6 6 6 6 6 6 6 6 6 6 7 6 6 6 6 6 6 6 6 6 6 6 6 6 6 6 6 6 6 6 7 6 6 6 6 6 6 6 6 6 6 6 6 6 6 6 6 6 6 6 6 6 6 6 6 6 6 6 6 6 6 6 6 6 7 6 6 6 …
4814_1 47 10 0	000000E+00 43308 5 4 5 6 5 6 6 6 6 6 6 7 6 7 6 7 7 7 6 7 7 0 7 7 7 7 7 7 7 7 0 7 7 7 7 7 7 7 7 7 7 7 7 7 7 7 7 7 7 7 7 7 7 6 7 7 7 7 6 7 7 6 7 7 6 7 6 7 7 6 7 6 7 6 7 6 6 7 6 7 6 6 7 6 7 6 6 7 6 6 7 6 6 6 7 6 6 6 7 6 6 6 7 6 6 6 6 7 6 6 6 6 7 6 6 6 6 6 6 6 7 6 6 6 6 6 6 6 6 6 6 6 6 6 6 6 6 6 6 6 6 6 6 6 5 6 6 6 6 6 6 5 6 6 6 6 5 6 6 6 5 6 6 6 5 6 6 5 6 6 6 5 6 6 5 6 6 5 6 6 5 6 6 5 6 6 5 6 6 5 6 …
4816_1 101 20 0	000000E+00 53964 6 6 6 6 6 7 6 6 7 6 7 6 7 6 7 6 7 6 7 6 7 6 7 6 7 6 7 7 6 7 6 7 6 7 6 7 6 7 6 7 6 7 6 6 7 6 7 6 7 6 6 7 6 6 7 6 6 7 6 6 7 6 6 7 6 6 6 7 6 6 7 6 6 6 6 7 6 6 6 6 7 6 6 6 6 7 6 6 6 6 6 6 7 6 6 6 6 6 6 6 7 6 6 6 6 6 6 6 6 6 7 6 6 6 6 6 6 6 6 6 6 6 6 6 6 7 6 6 6 6 6 6 6 6 6 6 6 6 6 5 6 6 6 6 6 6 6 6 6 6 6 5 6 6 6 6 6 6 5 6 6 6 6 6 5 6 6 6 6 5 6 6 6 5 6 6 6 5 6 6 6 5 6 6 5 6 6 5 6 6 6 …
4817_1 75 9 0	000000E+00 50582 6 7 7 6 7 7 7 7 6 7 7 6 7 7 6 7 7 6 7 6 7 6 7 6 7 7 6 7 6 7 6 7 7 6 7 7 7 7 7 6 7 7 7 7 7 7 7 6 7 7 7 7 6 7 7 7 6 7 7 6 7 7 6 7 7 6 7 7 6 7 6 7 7 6 7 6 7 7 6 7 6 7 6 7 6 7 6 7 6 7 6 7 6 7 6 7 6 7 6 7 6 6 7 6 6 6 6 5 6 6 7 6 6 6 6 6 7 6 6 6 6 7 6 6 6 6 7 6 6 6 6 6 7 6 6 6 6 6 6 6 6 7 6 6 6 6 6 6 6 6 6 6 6 6 6 6 6 6 6 6 6 6 6 6 6 6 6 6 6 6 6 6 6 6 6 6 6 6 6 6 6 6 6 6 6 6 6 6 6 6 6 …
4818_1 23 3 0	000000E+00 12605 5 6 6 0 7 0 0 7 0 0 7 0 7 0 7 7 7 7 7 7 7 6 7 7 7 7 6 7 7 6 7 7 6 7 7 6 7 7 6 7 6 7 6 7 7 6 7 6 7 6 7 6 6 7 6 7 6 6 7 6 6 7 6 6 7 6 6 6 7 6 6 6 6 7 6 6 6 6 6 7 6 6 6 6 6 6 6 7 6 6 6 6 6 6 6 6 6 6 6 6 6 7 6 6 6 6 6 6 6 6 6 6 6 6 6 6 6 6 6 6 6 6 6 6 5 6 6 6 6 6 6 6 6 6 6 6 6 6 6 6 6 6 5 6 6 6 6 6 6 6 6 6 6 6 6 5 6 6 6 6 6 6 6 6 6 6 6 5 6 6 6 6 6 6 6 6 6 5 6 6 6 6 6 6 6 6 6 5 6 6 6 …
4819_1 97 24 0	000000E+00 39165 5 6 6 7 0 7 7 0 7 7 7 0 7 7 7 7 7 7 7 7 6 7 7 7 7 7 6 7 7 7 6 7 7 7 6 7 7 7 6 7 7 6 7 7 6 7 7 6 7 7 6 7 7 6 7 7 6 7 6 7 7 6 7 6 7 6 7 6 7 6 7 6 6 7 6 6 7 6 6 7 6 6 7 6 6 6 7 6 6 6 6 7 6 6 6 7 6 6 6 6 6 7 6 6 6 6 6 7 6 6 6 6 6 6 6 6 7 6 6 6 6 6 6 6 6 6 6 6 6 6 6 6 6 6 6 6 6 6 6 6 6 6 6 5 6 6 6 6 6 5 6 6 6 5 6 6 6 5 6 6 5 6 6 5 6 5 6 6 5 6 5 6 6 5 6 5 6 5 6 5 6 5 6 5 6 5 5 6 5 6 5 …
4820_1 65 26 0	000000E+00 32439 5 4 5 5 5 6 6 7 0 7 7 7 0 7 7 7 7 7 7 7 0 7 7 7 7 7 7 6 7 7 7 7 7 7 7 6 7 7 7 6 7 7 7 6 7 7 7 6 7 6 7 7 6 7 7 6 7 6 7 6 7 6 7 6 7 7 6 6 7 6 7 6 7 6 7 6 7 6 6 7 6 6 7 6 6 7 6 7 6 6 7 6 6 6 7 6 6 7 6 6 7 6 6 6 7 6 6 6 6 7 6 6 6 6 7 6 6 6 6 6 7 6 6 6 6 6 6 6 7 6 6 6 6 6 6 6 6 6 6 6 6 6 6 7 6 6 6 6 6 6 6 6 6 5 6 6 6 6 6 6 6 6 6 6 6 6 6 5 6 6 6 6 6 6 6 6 5 6 6 6 6 6 5 6 6 6 6 5 6 6 6 …
4821_1 58 28 0	000000E+00 26771 6 7 7 6 7 7 7 6 7 7 7 7 6 7 7 7 6 7 7 7 7 6 7 7 6 7 7 7 6 7 7 6 7 7 7 6 7 7 6 7 7 6 7 7 6 7 7 6 7 6 7 7 6 7 6 7 7 6 7 6 7 7 6 7 6 7 6 7 7 6 7 6 7 6 7 6 7 6 7 6 7 6 6 7 6 7 6 7 6 7 6 7 6 6 7 6 7 6 7 6 6 7 6 6 7 6 7 6 6 7 6 6 7 6 6 7 6 6 6 7 6 6 7 6 6 6 7 6 6 6 7 6 6 6 7 6 6 6 7 6 6 6 6 7 6 6 6 6 6 7 6 6 6 6 6 6 7 6 6 6 6 6 6 6 6 6 6 6 7 6 6 6 6 6 6 6 6 6 6 6 6 6 6 6 6 6 6 5 6 6 6 …
4822_1 68 11 0	000000E+00 35529 6 7 7 6 7 7 7 6 7 7 7 6 7 7 7 7 6 7 7 7 6 7 7 7 7 6 7 7 6 7 7 7 6 7 7 6 7 7 7 6 7 7 6 7 7 7 6 7 6 7 7 6 7 7 6 7 7 6 7 6 7 7 6 7 6 7 7 6 7 6 7 7 6 7 6 7 6 7 6 7 6 7 6 7 7 6 7 6 7 6 7 6 7 6 7 6 7 6 6 7 6 7 6 7 6 7 6 6 7 6 7 6 6 7 6 7 6 6 7 6 6 7 6 7 6 6 7 6 6 7 6 6 7 6 6 7 6 6 7 6 6 6 7 6 6 6 7 6 6 7 6 6 6 6 7 6 6 6 7 6 6 6 6 6 7 6 6 6 6 7 6 6 6 6 6 6 7 6 6 6 6 6 6 6 6 7 6 6 6 6 6 …
4823_1 58 15 0	000000E+00 45150 6 6 7 7 7 7 6 7 7 7 7 7 7 7 7 7 6 7 7 7 7 7 6 7 7 7 6 7 7 7 7 6 7 7 7 6 7 7 7 6 7 7 7 6 7 7 6 7 7 6 7 7 6 7 7 6 7 7 6 7 6 7 6 7 7 6 7 6 7 6 7 6 7 6 7 6 7 6 7 6 7 6 6 7 6 7 6 6 7 6 7 6 6 7 6 6 7 6 6 7 6 6 7 6 6 6 7 6 6 7 6 6 6 7 6 6 6 7 6 6 6 6 7 6 6 6 7 6 6 6 6 6 7 6 6 6 6 6 6 7 6 6 6 6 6 6 6 7 6 6 6 6 6 6 6 6 6 6 6 7 6 6 6 6 6 6 6 6 6 6 6 6 6 6 6 6 6 6 6 6 6 6 6 5 6 6 6 6 6 6 6 …
4824_1 179 25 0	000000E+00 47064 5 5 6 6 6 6 7 6 7 6 6 7 7 6 7 6 7 6 7 7 6 7 7 7 6 7 7 7 7 6 7 7 7 7 7 7 7 7 7 7 7 0 7 7 7 7 7 7 7 7 7 7 7 7 7 7 7 7 6 7 7 7 7 7 7 7 6 7 7 7 6 7 7 7 6 7 7 6 7 7 6 7 6 7 7 6 7 6 7 6 6 7 6 7 6 7 6 7 6 6 6 7 6 6 7 6 6 6 7 6 6 6 6 7 6 6 6 6 6 6 7 6 6 6 6 6 6 6 6 6 6 7 6 6 6 6 6 6 6 6 6 6 6 6 6 6 6 6 6 6 5 6 6 6 6 6 6 6 6 6 6 6 5 6 6 6 6 6 6 6 5 6 6 6 6 6 5 6 6 6 6 5 6 6 6 5 6 6 6 6 5 …
4825_1 75 18 0	000000E+00 26464 5 4 4 4 4 4 4 4 5 4 4 5 6 0 0 7 0 0 0 7 0 0 0 7 0 0 0 0 7 0 0 0 0 7 0 0 0 0 7 0 0 0 0 7 0 0 0 0 7 0 0 0 0 7 0 0 7 0 7 0 7 7 0 7 7 0 7 7 0 7 7 7 0 7 7 7 7 0 7 7 7 7 7 7 7 7 7 7 7 7 7 6 7 7 7 7 6 7 7 7 6 7 7 6 7 7 6 7 6 7 6 7 6 7 6 7 6 7 6 7 6 6 7 6 6 7 6 6 7 6 6 7 6 6 6 6 7 6 6 6 7 6 6 6 6 6 6 7 6 6 6 6 6 6 6 6 6 7 6 6 6 6 6 6 6 6 6 6 6 6 6 6 6 6 6 6 6 6 6 6 5 6 6 6 6 6 6 6 6 6 6 …
4826_1 106 17 0	000000E+00 35724 5 4 4 4 6 6 7 7 7 7 7 6 7 7 7 7 7 7 7 7 7 6 7 7 7 7 7 7 7 7 7 7 7 7 7 7 7 7 7 7 7 7 7 7 7 7 7 7 7 7 7 7 7 7 7 7 6 7 7 7 7 6 7 7 7 7 6 7 7 6 7 7 7 6 7 7 6 7 7 6 7 7 6 7 7 6 7 6 7 7 6 7 6 7 6 7 6 7 6 7 6 7 6 7 6 7 6 7 6 6 7 6 7 6 7 6 6 7 6 6 7 6 6 7 6 7 6 6 6 7 6 6 7 6 6 7 6 6 6 7 6 6 6 7 6 6 6 7 6 6 6 6 7 6 6 6 6 7 6 6 6 6 6 7 6 6 6 6 6 6 7 6 6 6 6 6 6 6 6 6 7 6 6 6 6 6 6 6 6 6 6 …
4827_1 71 11 0	000000E+00 31385 5 6 6 7 7 7 7 7 7 7 7 7 7 0 7 7 7 7 7 7 0 7 7 7 7 0 7 7 7 7 0 7 7 7 7 0 7 7 7 0 7 7 7 0 7 7 7 7 0 7 7 7 0 7 7 7 7 0 7 7 7 7 0 7 7 7 7 0 7 7 7 7 7 7 0 7 7 7 7 7 7 7 7 7 7 7 7 7 7 7 7 7 6 7 7 7 6 7 7 6 7 7 6 7 6 7 6 7 6 6 7 6 6 7 6 6 6 7 6 6 6 6 7 6 6 6 6 7 6 6 6 6 6 7 6 6 6 6 6 6 6 6 6 6 7 6 6 6 6 6 6 6 6 6 6 6 6 6 6 6 6 6 6 6 6 6 6 6 5 6 6 6 6 6 6 6 6 6 6 6 5 6 6 6 6 6 6 6 5 6 6 …
4828_1 74 21 0	000000E+00 60276 5 4 4 5 6 6 7 7 7 7 6 7 7 7 7 7 7 6 7 7 7 7 7 7 7 7 7 7 7 7 7 7 7 7 6 7 7 7 7 7 7 7 7 7 7 6 7 7 7 7 6 7 7 7 6 7 6 7 7 6 7 6 7 6 7 7 6 7 6 7 6 7 6 7 6 7 6 7 6 7 6 7 6 7 6 7 6 7 6 6 7 6 7 6 7 6 6 7 6 7 6 6 7 6 6 7 6 7 6 6 7 6 6 7 6 6 6 7 6 6 7 6 6 6 7 6 6 6 6 7 6 6 6 6 7 6 6 6 6 6 6 7 6 6 6 6 6 6 6 6 6 6 6 7 6 6 6 6 6 6 6 6 6 5 6 6 6 6 6 6 6 6 6 6 6 5 6 6 6 6 6 6 5 6 6 6 6 6 5 6 6 …
4829_1 50 25 0	000000E+00 39176 5 4 4 5 4 5 5 6 7 0 7 7 7 0 7 7 0 7 7 0 7 7 0 7 7 0 7 7 7 0 7 7 7 0 7 7 7 7 7 7 7 7 7 7 7 7 7 6 7 6 7 6 7 6 7 6 7 6 7 6 7 6 7 6 7 6 7 6 7 6 6 7 6 7 6 7 6 7 6 7 6 7 6 6 7 6 7 6 6 7 6 7 6 6 7 6 7 6 6 7 6 6 7 6 6 6 7 6 6 7 6 6 6 6 7 6 6 6 6 7 6 6 6 6 6 6 6 6 7 6 6 6 6 6 6 6 6 6 6 6 6 6 6 6 6 6 6 6 5 6 6 6 6 6 6 6 6 6 6 5 6 6 6 6 6 5 6 6 6 6 5 6 6 6 5 6 6 5 6 6 5 6 5 6 6 5 6 5 6 5 6 …
4831_1 82 20 0	000000E+00 34227 7 7 7 7 7 0 7 7 7 7 0 7 7 7 7 0 7 7 7 7 7 7 0 7 7 7 7 7 7 7 7 7 7 7 7 7 7 7 7 6 7 7 7 6 7 7 7 6 7 7 7 6 7 7 6 7 7 6 7 7 6 7 6 7 7 6 7 7 6 7 6 7 7 6 7 6 7 6 7 7 6 7 6 7 6 7 6 7 6 7 7 6 7 6 7 6 7 6 7 6 7 6 7 7 6 7 6 7 6 6 7 6 7 6 7 6 7 6 7 6 6 7 6 6 7 6 6 7 6 6 7 6 6 7 6 6 6 7 6 6 6 7 6 6 6 7 6 6 6 6 7 6 6 6 6 7 6 6 6 6 6 7 6 6 6 6 6 6 6 6 7 6 6 6 6 6 6 6 6 6 6 6 6 6 6 7 6 6 6 6 6 …
4832_1 75 27 0	000000E+00 47073 5 6 6 0 7 7 0 7 0 7 7 0 7 7 0 7 7 0 7 7 7 0 7 7 7 0 7 7 7 7 7 7 0 7 7 6 7 7 7 7 7 6 7 7 7 6 7 6 7 6 7 6 7 6 6 7 6 7 6 6 6 7 6 6 7 6 6 6 7 6 6 7 6 6 6 7 6 6 6 6 7 6 6 6 6 7 6 6 6 6 7 6 6 6 6 6 7 6 6 6 6 6 6 6 7 6 6 6 6 6 6 6 6 6 6 6 6 7 6 6 6 6 6 6 6 6 6 6 6 6 6 6 6 6 6 6 6 6 6 6 5 6 6 6 6 6 6 6 6 6 6 6 6 5 6 6 6 6 6 6 6 6 5 6 6 6 6 6 5 6 6 6 6 6 5 6 6 6 6 5 6 6 6 6 5 6 6 6 5 6 6 …
4833_1 81 14 0	000000E+00 32047 5 4 4 6 7 7 6 7 7 7 7 7 7 7 7 7 7 6 7 7 7 7 7 7 6 7 7 7 7 7 6 7 7 7 6 7 7 7 6 7 7 7 6 7 7 6 7 7 6 7 7 6 7 6 7 7 6 7 6 7 6 7 6 7 7 6 7 6 7 6 7 6 7 6 7 6 7 6 7 6 6 7 6 7 6 7 6 7 6 6 7 6 7 6 6 7 6 7 6 6 7 6 6 7 6 6 7 6 6 7 6 6 7 6 6 7 6 6 7 6 6 6 7 6 6 6 7 6 6 6 7 6 6 6 6 7 6 6 6 6 7 6 6 6 6 6 7 6 6 6 6 6 7 6 6 6 6 6 6 6 6 7 6 6 6 6 6 6 6 6 6 6 7 6 6 6 6 6 6 6 6 6 6 6 6 6 6 6 6 6 6 …
4834_1 82 27 0	000000E+00 37770 5 7 6 7 7 7 7 7 7 7 0 7 7 7 7 7 7 7 7 7 7 7 7 7 7 7 0 7 7 7 7 7 7 7 7 7 7 7 7 7 7 6 7 7 7 7 7 6 7 7 6 7 7 7 6 7 7 6 7 7 6 7 6 7 7 6 7 6 7 7 6 7 6 7 6 7 6 7 6 6 7 6 7 6 7 6 6 7 6 6 7 6 7 6 6 7 6 6 7 6 6 6 7 6 6 7 6 6 6 7 6 6 6 7 6 6 6 6 7 6 6 6 6 7 6 6 6 6 6 6 7 6 6 6 6 6 6 6 6 7 6 6 6 6 6 6 6 6 6 6 6 6 6 6 6 6 6 6 6 6 6 6 6 6 6 5 6 6 6 6 6 6 6 5 6 6 6 6 5 6 6 6 6 5 6 6 6 5 6 6 6 …
4835_1 86 24 0	000000E+00 35462 6 0 0 7 0 0 7 0 0 0 7 0 0 7 0 0 0 7 0 0 7 0 0 7 0 0 0 7 0 7 0 0 7 0 7 0 7 0 7 7 0 7 7 0 7 7 0 7 7 7 0 7 7 7 0 7 7 7 7 7 0 7 7 7 7 7 7 7 7 7 7 7 7 7 7 7 6 7 7 7 7 6 7 7 7 6 7 7 6 7 7 6 7 6 7 6 7 6 7 6 7 6 7 6 7 6 6 7 6 7 6 6 7 6 6 6 7 6 6 6 7 6 6 6 6 6 7 6 6 6 6 6 6 6 6 6 6 6 6 6 6 6 6 6 6 6 6 6 6 6 6 6 6 6 6 6 6 6 6 6 6 6 6 6 6 6 6 6 5 6 6 6 6 6 6 6 6 6 6 6 6 6 6 6 6 6 6 6 6 6 6 …
4836_1 79 32 0	000000E+00 40414 5 4 5 6 6 6 7 6 7 7 0 7 7 7 7 0 7 7 0 7 7 7 0 7 7 0 7 7 7 7 0 7 7 7 7 7 7 7 7 7 7 7 7 6 7 7 6 7 6 7 7 6 7 6 7 6 7 6 7 6 7 6 7 6 7 6 7 6 7 6 7 6 7 6 7 6 6 7 6 7 6 6 7 6 7 6 6 7 6 7 6 6 7 6 6 7 6 6 7 6 6 7 6 6 7 6 6 7 6 6 7 6 6 6 7 6 6 6 7 6 6 6 6 7 6 6 6 7 6 6 6 6 6 7 6 6 6 6 6 7 6 6 6 6 6 6 7 6 6 6 6 6 6 6 6 7 6 6 6 6 6 6 6 6 6 6 6 6 6 6 6 7 6 6 6 6 6 6 6 6 6 5 6 6 6 6 6 6 6 6 6 …
4837_1 47 26 0	000000E+00 25434 5 6 7 6 7 6 7 6 7 6 7 6 7 6 7 7 6 7 6 7 7 6 7 6 7 7 6 7 6 7 7 6 7 7 6 7 6 7 7 6 7 6 7 7 6 7 6 7 7 6 7 6 7 7 6 7 6 7 6 7 6 7 7 6 7 6 7 6 7 6 7 6 7 6 6 7 6 7 6 7 6 6 7 6 7 6 6 7 6 6 7 6 6 7 6 6 7 6 6 6 7 6 6 6 7 6 6 6 7 6 6 6 7 6 6 6 7 6 6 6 6 6 7 6 6 6 6 7 6 6 6 6 7 6 6 6 6 6 7 6 6 6 6 6 6 7 6 6 6 6 6 6 6 7 6 6 6 6 6 6 6 6 6 6 7 6 6 6 6 6 6 6 6 6 6 6 6 6 6 6 6 6 6 6 6 6 6 6 6 6 6 …
4838_1 96 18 0	000000E+00 41305 5 7 6 7 6 7 7 6 7 7 6 7 7 6 7 7 7 7 6 7 7 7 6 7 7 7 6 7 7 6 7 7 7 6 7 7 6 7 6 7 6 7 7 6 7 6 7 6 7 6 7 6 7 6 7 6 7 6 7 6 7 6 7 6 7 6 7 6 7 6 7 6 7 6 7 6 7 6 7 6 7 6 7 6 6 7 6 7 6 7 6 7 6 7 6 7 6 6 7 6 7 6 7 6 7 6 6 7 6 7 6 7 6 6 7 6 6 7 6 7 6 6 7 6 6 7 6 7 6 6 7 6 6 6 7 6 6 7 6 6 7 6 6 7 6 6 6 7 6 6 6 7 6 6 6 6 7 6 6 6 6 7 6 6 6 6 6 7 6 6 6 6 6 6 7 6 6 6 6 6 6 6 6 7 6 6 6 6 6 6 6 …
4839_1 69 16 0	000000E+00 33750 5 4 5 5 5 6 7 7 0 7 7 0 7 7 0 7 0 7 7 0 7 0 7 7 0 7 7 0 7 7 0 7 7 7 7 0 7 7 7 7 7 7 6 7 7 7 7 6 7 7 6 7 6 7 7 6 7 6 7 7 6 7 6 7 6 7 7 6 7 6 7 6 7 6 7 6 7 6 7 6 7 6 7 6 7 6 7 6 7 6 7 6 7 6 6 7 6 7 6 6 7 6 7 6 6 7 6 6 7 6 6 7 6 6 6 7 6 6 7 6 6 6 7 6 6 6 7 6 6 6 6 7 6 6 6 6 6 7 6 6 6 6 6 6 7 6 6 6 6 6 6 6 6 6 6 7 6 6 6 6 6 6 6 6 6 6 6 6 6 6 6 6 6 6 6 6 6 6 6 6 6 6 6 6 6 6 6 6 6 6 6 …
4840_1 84 24 0	000000E+00 48513 5 6 6 7 6 7 6 7 7 7 6 7 7 7 7 7 7 7 7 7 7 7 7 7 7 7 7 7 0 7 7 7 7 7 7 7 7 7 7 7 7 7 7 7 7 7 7 7 6 7 7 6 7 6 7 6 7 6 7 6 7 6 7 6 7 6 7 6 6 7 6 7 6 7 6 7 6 6 7 6 7 6 7 6 6 7 6 7 6 6 7 6 7 6 6 7 6 6 7 6 6 7 6 7 6 6 7 6 6 7 6 6 7 6 6 7 6 6 6 7 6 6 7 6 6 6 7 6 6 6 7 6 6 7 6 6 6 6 7 6 6 6 6 7 6 6 6 6 7 6 6 6 6 6 7 6 6 6 6 6 6 6 7 6 6 6 6 6 6 6 6 6 6 6 6 7 6 6 6 6 6 6 6 6 6 6 6 6 6 6 5 …
4841_1 33 16 0	000000E+00 28264 5 4 6 0 7 0 7 7 0 7 0 7 7 7 0 7 7 7 0 7 7 7 7 7 7 7 7 7 6 7 7 7 7 6 7 7 6 7 7 6 7 6 7 7 6 7 6 7 6 7 6 7 6 7 6 7 6 7 6 7 6 7 6 7 7 6 7 6 7 6 7 6 7 6 7 7 6 7 6 7 6 7 7 6 7 6 7 7 6 7 6 7 6 7 7 6 7 6 7 6 7 6 7 6 7 6 7 6 7 6 7 6 6 7 6 6 7 6 6 7 6 6 7 6 6 6 6 7 6 6 6 6 6 6 7 6 6 6 6 6 6 6 6 6 6 6 6 6 6 6 6 6 6 6 6 6 6 6 6 6 6 6 6 6 6 6 6 6 6 6 6 6 6 6 5 6 6 6 6 6 6 6 6 6 6 6 6 5 6 6 6 …
4842_1 85 16 0	000000E+00 40066 7 7 7 7 7 7 7 7 7 7 7 7 7 6 7 7 7 6 7 7 6 7 7 6 7 7 6 7 7 6 7 6 7 7 6 7 6 7 6 7 6 7 7 6 7 6 7 6 7 6 7 6 7 6 7 6 7 6 7 6 7 6 7 6 7 6 6 7 6 7 6 7 6 6 7 6 7 6 6 7 6 6 7 6 6 7 6 7 6 6 7 6 6 6 7 6 6 7 6 6 6 7 6 6 7 6 6 6 7 6 6 6 6 7 6 6 6 6 7 6 6 6 6 7 6 6 6 6 6 6 6 7 6 6 6 6 6 6 6 6 6 6 6 6 6 6 6 6 6 6 6 6 6 6 6 6 6 6 6 6 5 6 6 6 6 6 6 5 6 6 6 6 6 6 6 5 6 6 6 6 6 6 5 6 6 6 6 6 6 5 6 …
4843_1 64 14 0	000000E+00 39333 6 7 7 0 7 7 0 7 7 0 7 0 7 7 0 7 0 7 7 0 7 7 0 7 7 7 7 7 7 7 7 7 7 7 7 7 7 7 7 7 7 7 6 7 7 7 7 6 7 7 7 6 7 7 6 7 7 6 7 7 6 7 6 7 7 6 7 6 7 6 7 6 7 6 7 6 7 6 7 6 7 6 7 6 6 7 6 7 6 6 7 6 7 6 6 7 6 6 7 6 6 7 6 6 7 6 6 7 6 6 6 7 6 6 7 6 6 6 7 6 6 6 6 7 6 6 6 7 6 6 6 6 7 6 6 6 6 6 7 6 6 6 6 6 6 7 6 6 6 6 6 6 6 7 6 6 6 6 6 6 6 6 6 6 7 6 6 6 6 6 6 6 6 6 6 6 6 6 6 6 6 6 6 6 6 6 6 6 6 6 6 …
4844_1 47 24 0	000000E+00 21126 5 4 4 6 7 0 7 0 7 0 7 7 0 7 0 7 0 0 7 0 7 0 7 0 0 7 0 0 7 0 7 0 7 0 7 0 7 7 7 0 7 7 7 6 7 7 7 7 7 7 7 7 7 7 7 7 7 7 7 7 7 7 7 6 7 7 7 7 7 7 6 7 7 7 6 7 7 7 6 7 7 6 7 6 7 7 6 7 6 7 6 7 6 6 7 6 7 6 6 7 6 6 7 6 6 7 6 6 6 7 6 6 6 7 6 6 6 7 6 6 6 6 6 7 6 6 6 6 6 6 7 6 6 6 6 6 6 6 6 6 6 7 6 6 6 6 6 6 6 6 6 6 6 6 6 6 6 6 6 6 6 6 6 6 6 6 6 6 6 6 6 6 6 6 6 6 6 6 6 5 6 6 6 6 6 6 6 6 6 6 6 …
4845_1 85 30 0	000000E+00 35323 6 6 7 7 7 7 7 6 7 7 7 7 7 7 7 7 7 0 7 7 7 7 7 7 7 7 7 7 7 7 7 7 7 6 7 7 7 7 7 7 7 7 7 7 6 7 7 7 7 6 7 7 6 7 7 6 7 6 7 6 7 6 7 6 6 7 6 6 7 6 7 6 6 7 6 6 7 6 6 7 6 6 7 6 6 7 6 6 6 7 6 6 7 6 6 6 7 6 6 6 7 6 6 6 7 6 6 6 6 7 6 6 6 7 6 6 6 6 7 6 6 6 6 6 7 6 6 6 6 6 6 7 6 6 6 6 6 6 6 7 6 6 6 6 6 6 6 6 6 7 6 6 6 6 6 6 6 6 6 6 6 6 6 6 6 6 6 6 6 6 6 6 6 6 6 6 6 6 6 6 6 6 6 6 6 6 6 6 6 6 6 …
4846_1 95 21 0	000000E+00 40784 5 7 7 7 0 7 7 7 7 0 7 7 7 0 7 7 7 7 0 7 7 7 7 0 7 7 7 7 7 7 0 7 7 7 7 7 7 7 7 7 7 7 7 7 7 7 7 7 7 7 7 7 6 7 7 7 7 7 6 7 7 7 6 7 7 6 7 7 6 7 6 7 6 7 6 7 6 7 6 7 6 7 6 6 7 6 6 7 6 7 6 6 7 6 7 6 6 7 6 7 6 6 7 6 6 7 6 7 6 6 7 6 6 7 6 7 6 6 7 6 6 7 6 6 7 6 6 7 6 6 7 6 6 7 6 6 6 7 6 6 7 6 6 6 7 6 6 6 7 6 6 6 6 7 6 6 6 6 7 6 6 6 6 6 7 6 6 6 6 6 6 6 6 6 7 6 6 6 6 6 6 6 6 6 6 6 6 6 6 6 6 …
4848_1 66 22 0	000000E+00 52264 5 4 4 6 7 7 0 7 7 7 0 7 7 0 7 7 7 0 7 7 7 0 7 7 7 0 7 7 7 0 7 7 7 7 0 7 7 7 7 7 7 7 7 0 7 7 7 7 7 7 7 7 7 7 7 7 6 7 7 7 7 7 7 7 7 6 7 7 7 6 7 7 7 6 7 7 6 7 7 6 7 7 6 7 6 7 6 7 7 6 7 6 7 6 7 6 6 7 6 7 6 6 7 6 7 6 6 7 6 6 7 6 6 7 6 6 7 6 6 6 6 7 6 6 6 7 6 6 6 6 7 6 6 6 6 6 6 7 6 6 6 6 6 6 6 6 6 6 6 6 6 6 6 6 6 6 6 6 6 6 6 6 6 6 6 6 6 5 6 6 6 6 6 5 6 6 6 6 6 5 6 6 6 5 6 6 6 5 6 6 6 …
4849_1 73 18 0	000000E+00 42147 5 6 7 6 6 7 6 6 7 6 6 7 6 6 7 6 6 7 6 7 6 6 7 6 7 6 6 7 6 7 6 6 7 6 6 7 6 7 6 6 7 6 6 7 6 7 6 6 7 6 6 7 6 7 6 6 7 6 6 7 6 6 7 6 6 6 7 6 6 7 6 6 6 7 6 6 6 6 7 6 6 6 6 6 6 6 7 6 6 6 6 6 6 7 6 6 6 6 6 7 6 6 6 6 6 6 7 6 6 6 6 6 6 6 6 7 6 6 6 6 6 6 6 7 6 6 6 6 6 6 6 6 7 6 6 6 6 6 6 6 6 6 6 7 6 6 6 6 6 6 6 6 6 6 6 6 6 7 6 6 6 6 6 6 6 6 6 6 6 6 6 6 6 6 6 6 6 6 6 6 6 6 6 6 6 6 6 6 6 6 6 …
4850_1 114 12 0	000000E+00 36827 6 6 6 7 6 6 7 6 7 6 7 6 7 6 7 6 7 6 7 6 7 6 7 6 7 6 7 7 6 7 6 7 7 6 7 7 6 7 6 7 7 6 7 7 6 7 7 6 7 7 6 7 7 6 7 6 7 7 6 7 6 7 7 6 7 6 7 6 7 6 7 6 6 7 6 7 6 7 6 7 6 6 7 6 7 6 7 6 7 6 6 7 6 7 6 7 6 6 7 6 7 6 6 7 6 7 6 6 7 6 7 6 6 7 6 6 7 6 7 6 6 7 6 6 7 6 6 7 6 6 7 6 6 6 7 6 6 7 6 6 6 7 6 6 6 7 6 6 6 6 7 6 6 6 6 6 7 6 6 6 6 6 7 6 6 6 6 6 6 6 6 6 6 6 6 6 6 6 6 6 6 6 6 6 6 6 6 6 6 6 6 …
4851_1 60 18 0	000000E+00 44748 5 4 6 6 6 7 7 7 7 7 7 7 6 7 7 7 6 7 6 7 6 7 6 7 6 6 7 6 7 6 6 6 7 6 6 7 6 7 6 6 7 6 7 6 6 7 6 6 7 6 7 6 6 7 6 6 7 6 7 6 7 6 6 6 7 6 7 6 7 6 6 6 7 6 7 6 6 7 6 6 7 6 6 7 6 7 6 6 6 7 6 7 6 6 7 6 6 7 6 6 6 7 6 6 7 6 6 7 6 6 6 7 6 6 6 7 6 6 6 7 6 6 6 6 7 6 6 6 7 6 6 6 6 7 6 6 6 6 6 6 6 7 6 6 6 6 6 6 7 6 6 6 6 6 6 6 6 7 6 6 6 6 6 6 6 6 6 6 6 6 6 6 6 6 7 6 6 6 6 6 6 6 6 6 6 6 6 6 6 6 6 …
4852_1 80 19 0	000000E+00 48794 5 4 4 4 4 4 4 4 5 4 4 4 4 5 4 4 4 5 4 0 0 0 0 0 0 0 7 0 0 7 0 7 0 7 7 7 0 7 7 7 7 7 7 6 7 7 7 6 7 7 6 7 7 6 7 6 7 7 6 7 6 7 6 7 6 6 7 6 7 6 7 6 6 7 6 7 6 6 6 7 6 6 7 6 6 6 6 7 6 6 6 6 7 6 6 6 6 6 7 6 6 6 6 6 6 6 6 7 6 6 6 6 6 6 6 6 6 6 6 6 6 6 6 6 6 6 6 6 6 6 6 6 6 6 6 6 6 6 6 6 6 6 6 6 6 6 6 6 6 6 6 6 6 6 6 6 6 6 6 6 5 6 6 6 6 6 6 6 6 6 6 6 5 6 6 6 6 6 6 6 5 6 6 6 6 6 5 6 6 6 6 …
4853_1 160 20 0	000000E+00 49454 5 4 4 4 5 4 5 6 6 6 7 7 7 7 7 7 7 7 0 7 7 7 0 7 7 7 0 7 7 0 7 0 7 7 0 7 0 7 7 0 7 0 7 0 7 7 0 7 0 7 7 0 7 7 7 0 7 7 7 7 7 7 7 7 7 7 6 7 6 7 6 7 6 7 6 6 6 7 6 6 7 6 6 6 6 7 6 6 6 6 7 6 6 6 6 7 6 6 6 6 6 7 6 6 6 6 6 6 6 7 6 6 6 6 6 6 6 6 6 6 6 6 6 6 6 6 6 6 6 6 6 6 6 6 6 6 6 6 6 6 6 6 6 6 6 6 5 6 6 6 6 6 6 5 6 6 6 6 6 5 6 6 6 6 5 6 6 6 5 6 6 6 5 6 6 5 6 5 6 6 5 6 5 6 5 6 5 6 5 6 5 …
4854_1 70 15 0	000000E+00 40435 5 6 6 7 7 6 7 7 7 6 7 7 7 6 7 7 7 6 7 7 7 6 7 7 6 7 7 6 7 7 6 7 7 6 7 6 7 7 6 7 6 7 6 7 6 7 6 7 6 7 6 7 6 7 6 7 6 6 7 6 7 6 6 7 6 7 6 6 7 6 6 7 6 6 7 6 6 7 6 6 6 7 6 6 6 7 6 6 6 7 6 6 6 6 7 6 6 6 6 7 6 6 6 6 6 6 7 6 6 6 6 6 6 6 6 7 6 6 6 6 6 6 6 6 7 6 6 6 6 6 6 6 6 7 6 6 6 6 6 6 6 6 6 7 6 6 6 6 6 6 6 6 6 6 6 7 6 6 6 6 6 6 6 6 6 6 6 6 6 6 6 6 6 6 6 6 7 6 6 6 6 6 6 6 6 6 6 6 6 6 6 …
4856_1 76 5 0	000000E+00 50781 5 4 6 6 7 7 7 7 7 7 7 7 7 0 7 7 7 7 7 7 7 7 7 7 7 7 7 7 7 7 7 7 7 7 7 7 7 6 7 7 7 6 7 7 6 7 6 7 6 7 6 7 6 7 6 7 6 7 6 6 7 6 7 6 7 6 7 6 6 7 6 7 6 7 6 6 7 6 7 6 6 7 6 7 6 6 7 6 6 7 6 6 7 6 6 7 6 6 7 6 6 7 6 6 6 7 6 6 6 7 6 6 7 6 6 6 6 7 6 6 6 6 7 6 6 6 6 6 7 6 6 6 6 6 7 6 6 6 6 6 6 6 6 6 6 6 7 6 6 6 6 6 6 6 6 6 6 6 6 6 6 6 6 6 6 6 6 6 6 6 6 6 6 6 6 6 6 6 5 6 6 6 6 6 6 6 6 6 5 6 6 …
4857_1 65 12 0	000000E+00 33779 6 6 6 6 7 6 7 6 7 6 7 6 7 6 7 6 7 6 6 7 6 7 6 6 7 6 6 7 6 7 6 7 6 6 7 6 7 6 7 6 7 6 6 7 6 7 6 7 6 7 6 7 6 7 6 7 6 7 6 7 6 7 6 6 7 6 7 6 7 6 7 6 7 6 6 7 6 7 6 7 6 6 7 6 7 6 6 7 6 7 6 6 7 6 6 7 6 6 7 6 7 6 6 7 6 6 7 6 6 7 6 6 7 6 7 6 6 7 6 6 7 6 6 7 6 6 7 6 7 6 6 6 7 6 6 7 6 6 7 6 6 7 6 6 7 6 6 7 6 6 6 7 6 6 6 7 6 6 6 7 6 6 6 7 6 6 6 7 6 6 6 6 7 6 6 6 6 6 6 7 6 6 6 6 6 6 7 6 6 6 6 …
4858_1 51 6 0	000000E+00 30948 5 4 4 5 7 0 7 7 7 0 7 7 0 7 7 7 0 7 7 7 0 7 7 0 7 7 7 0 7 7 7 0 7 7 7 0 7 7 7 7 0 7 7 7 7 0 7 7 7 7 7 7 7 7 7 7 7 7 7 6 7 7 7 6 7 7 6 7 7 6 7 6 7 7 6 7 7 6 7 6 7 7 6 7 6 7 6 7 6 7 6 7 6 7 6 7 6 7 6 7 6 7 6 6 7 6 7 6 6 7 6 6 7 6 7 6 6 7 6 6 7 6 6 6 7 6 6 7 6 6 7 6 6 6 7 6 6 6 7 6 6 6 6 7 6 6 6 7 6 6 6 6 7 6 6 6 6 7 6 6 6 6 6 7 6 6 6 6 6 7 6 6 6 6 6 6 6 7 6 6 6 6 6 6 6 6 7 6 6 6 6 …
4859_1 55 8 0	000000E+00 26965 5 4 4 4 6 0 7 0 0 7 0 0 7 0 0 7 0 7 0 7 0 7 0 7 0 7 0 7 0 7 0 7 7 0 7 0 7 7 0 7 7 0 7 7 0 7 7 0 7 7 0 7 7 7 0 7 7 7 7 7 7 7 7 7 7 7 6 7 7 6 7 6 7 7 6 7 6 7 6 7 6 7 6 6 7 6 7 6 7 6 6 7 6 6 7 6 7 6 6 7 6 6 7 6 6 6 7 6 6 7 6 6 6 7 6 6 6 7 6 6 6 7 6 6 6 7 6 6 6 6 7 6 6 6 6 7 6 6 6 6 6 6 7 6 6 6 6 6 6 6 7 6 6 6 6 6 6 6 6 6 6 6 7 6 6 6 6 6 6 6 6 6 6 6 6 6 6 6 6 6 6 6 6 6 6 6 6 5 6 6 6 …
4860_1 67 13 0	000000E+00 29428 5 6 7 7 7 7 6 7 7 7 7 7 6 7 7 7 7 7 6 7 7 7 7 6 7 7 7 7 6 7 7 7 6 7 7 6 7 7 7 6 7 7 6 7 6 7 7 6 7 6 7 7 6 7 6 7 6 7 6 7 6 7 6 6 7 6 7 6 6 7 6 6 7 6 6 7 6 6 7 6 6 7 6 6 7 6 6 7 6 6 7 6 6 7 6 6 7 6 6 7 6 6 7 6 6 6 7 6 6 7 6 6 6 7 6 6 7 6 6 6 7 6 6 7 6 6 6 7 6 6 6 7 6 6 6 6 7 6 6 6 6 7 6 6 6 6 7 6 6 6 6 6 6 7 6 6 6 6 6 6 6 6 6 7 6 6 6 6 6 6 6 6 6 6 6 6 6 6 6 6 6 6 6 6 6 6 6 5 6 6 6 …
4861_1 71 5 0	000000E+00 31424 7 6 7 7 7 7 6 7 7 7 7 6 7 7 7 7 6 7 7 7 7 6 7 7 7 6 7 7 7 6 7 7 7 6 7 7 6 7 7 6 7 7 6 7 6 7 7 6 7 6 7 7 6 7 6 7 6 7 6 7 6 7 6 7 6 7 6 6 7 6 7 6 6 7 6 6 7 6 7 6 6 7 6 6 7 6 6 7 6 6 6 7 6 6 7 6 6 7 6 6 6 7 6 6 6 7 6 6 7 6 6 6 7 6 6 6 6 7 6 6 6 7 6 6 6 6 7 6 6 6 6 7 6 6 6 6 7 6 6 6 6 6 6 7 6 6 6 6 6 6 7 6 6 6 6 6 6 6 7 6 6 6 6 6 6 6 6 6 6 7 6 6 6 6 6 6 6 6 6 6 6 6 6 6 6 6 6 6 6 6 6 …
4862_1 78 5 0	000000E+00 38669 5 6 6 6 6 6 6 7 6 6 6 6 7 6 7 6 6 7 6 7 6 7 6 7 6 7 6 7 6 7 7 6 7 7 6 7 6 7 7 6 7 7 6 7 6 7 6 7 6 7 6 7 6 7 6 6 7 6 6 6 7 6 6 6 6 6 7 6 6 6 6 6 6 7 6 6 6 6 6 7 6 6 6 6 6 6 6 6 7 6 6 6 6 6 6 6 6 6 6 7 6 6 6 6 6 6 6 6 6 6 6 6 7 6 6 6 6 6 6 6 6 6 6 6 6 6 6 6 6 6 6 6 6 6 6 6 6 6 6 6 6 6 6 6 6 6 6 6 6 6 6 6 6 6 6 6 6 6 6 6 6 6 6 6 6 6 6 6 6 6 6 6 6 6 6 5 6 6 6 6 6 6 6 6 6 6 6 6 5 6 6 …
4863_1 73 16 0	000000E+00 34133 7 7 7 0 7 7 0 7 7 7 0 7 7 0 7 7 0 7 7 0 7 7 0 7 7 0 7 0 7 0 7 7 0 7 0 7 0 7 7 0 7 7 0 7 7 0 7 0 7 7 0 7 0 7 7 0 7 0 7 0 7 7 0 7 0 7 0 7 7 0 7 7 0 7 0 7 7 7 0 7 7 7 0 7 7 7 7 7 0 7 6 7 0 7 6 7 7 7 7 7 7 6 7 7 7 6 7 7 6 7 6 7 7 6 7 6 7 6 7 6 6 7 6 7 6 7 6 6 7 6 6 7 6 7 6 6 6 7 6 6 7 6 6 7 6 6 6 7 6 6 6 7 6 6 6 6 7 6 6 6 6 7 6 6 6 6 6 7 6 6 6 6 6 6 6 6 7 6 6 6 6 6 6 6 6 6 6 6 6 6 6 …
4864_1 100 12 0	000000E+00 37627 5 6 7 6 7 7 7 6 7 7 7 7 7 6 7 7 7 7 7 7 6 7 7 7 7 7 7 6 7 7 7 7 7 6 7 7 7 7 6 7 7 7 6 7 7 7 6 7 7 7 6 7 7 6 7 7 6 7 7 7 6 7 7 6 7 6 7 7 6 7 7 6 7 7 6 7 6 7 7 6 7 6 7 7 6 7 6 7 6 7 7 6 7 6 7 6 7 6 6 7 6 7 6 7 6 6 7 6 7 6 6 7 6 6 7 6 6 7 6 6 7 6 6 6 7 6 6 6 7 6 6 6 7 6 6 6 6 7 6 6 6 6 7 6 6 6 6 6 6 7 6 6 6 6 6 6 6 6 6 7 6 6 6 6 6 6 6 6 6 6 6 6 6 6 6 6 6 6 6 6 6 6 6 6 6 6 6 6 6 6 6 …
4865_1 72 16 0	000000E+00 25031 7 7 7 7 7 7 7 7 7 7 7 7 7 7 0 7 7 7 6 7 7 7 7 6 7 7 6 7 6 7 7 6 7 6 7 6 7 7 6 7 6 7 6 7 6 7 6 7 6 7 6 7 6 7 6 7 6 7 6 7 6 7 6 7 6 7 6 7 6 6 7 6 7 6 7 6 6 7 6 7 6 6 7 6 7 6 6 7 6 7 6 6 7 6 6 7 6 6 7 6 6 7 6 6 7 6 6 7 6 6 6 7 6 6 7 6 6 6 7 6 6 7 6 6 6 7 6 6 6 7 6 6 6 7 6 6 6 7 6 6 6 7 6 6 6 6 7 6 6 6 7 6 6 6 6 7 6 6 6 6 7 6 6 6 6 6 7 6 6 6 6 6 6 7 6 6 6 6 6 6 7 6 6 6 6 6 6 6 6 6 6 …
4866_1 34 14 0	000000E+00 30147 6 7 6 7 7 7 6 7 7 7 7 6 7 7 7 7 7 7 7 6 7 7 7 7 7 7 7 7 7 7 7 6 7 7 7 7 7 6 7 7 6 7 7 6 7 6 7 6 7 6 7 6 7 6 7 6 7 6 7 6 7 6 7 6 7 6 7 6 7 6 7 6 7 6 7 6 7 6 7 6 7 6 7 6 7 6 7 6 7 6 7 6 7 6 7 6 7 6 7 6 7 6 6 7 6 7 6 7 6 6 7 6 6 7 6 7 6 6 7 6 6 7 6 6 7 6 6 6 7 6 6 6 7 6 6 6 7 6 6 6 7 6 6 6 7 6 6 6 6 7 6 6 6 6 6 7 6 6 6 6 6 7 6 6 6 6 6 6 7 6 6 6 6 6 6 6 6 7 6 6 6 6 6 6 6 6 6 6 6 6 6 …
4867_1 61 8 0	000000E+00 35140 5 4 4 5 4 5 7 7 0 7 0 7 7 0 7 7 7 0 7 7 7 7 0 7 7 7 7 7 7 7 7 7 7 7 7 7 7 7 7 6 7 7 7 7 7 7 7 7 7 7 6 7 7 7 7 7 7 7 7 6 7 7 7 7 7 7 6 7 7 7 7 7 6 7 7 7 6 7 7 7 6 7 7 7 6 7 7 6 7 6 7 7 6 7 6 7 6 7 6 7 6 7 6 6 7 6 7 6 6 7 6 7 6 6 7 6 6 7 6 6 7 6 6 7 6 6 7 6 6 6 7 6 6 6 7 6 6 6 7 6 6 6 6 7 6 6 6 6 7 6 6 6 6 6 7 6 6 6 6 6 6 6 7 6 6 6 6 6 6 6 6 6 6 6 6 6 7 6 6 6 6 6 6 6 6 6 6 6 6 6 6 …
4868_1 77 20 0	000000E+00 42688 6 6 7 7 6 7 7 7 7 6 7 7 7 7 7 7 7 7 6 7 7 7 7 7 7 7 7 7 6 7 7 7 7 7 7 7 6 7 7 7 7 7 7 6 7 7 7 6 7 7 6 7 7 6 7 6 7 7 6 7 6 7 7 6 7 6 7 7 6 7 6 7 6 7 7 6 7 6 7 6 7 6 7 6 7 6 7 6 7 6 7 6 7 6 6 7 6 7 6 6 7 6 7 6 6 7 6 6 7 6 6 6 7 6 6 7 6 6 6 7 6 6 6 7 6 6 6 6 7 6 6 6 7 6 6 6 6 7 6 6 6 6 6 7 6 6 6 6 6 7 6 6 6 6 6 6 6 7 6 6 6 6 6 6 6 6 6 6 7 6 6 6 6 6 6 6 6 6 6 6 6 6 6 6 6 6 6 6 6 6 6 …
4869_1 73 6 0	000000E+00 28723 6 7 7 7 7 0 7 7 7 7 7 7 7 7 7 7 7 7 7 7 7 7 7 7 7 7 7 7 7 7 7 7 6 7 7 7 7 6 7 7 7 6 7 7 6 7 7 7 6 7 7 6 7 7 6 7 6 7 7 6 7 6 7 7 6 7 6 7 6 7 6 7 6 7 6 7 6 6 7 6 7 6 7 6 6 7 6 7 6 6 7 6 6 7 6 7 6 6 7 6 6 7 6 6 6 7 6 6 7 6 6 6 7 6 6 7 6 6 6 7 6 6 6 7 6 6 6 6 7 6 6 6 7 6 6 6 6 6 7 6 6 6 6 7 6 6 6 6 6 7 6 6 6 6 6 6 7 6 6 6 6 6 6 6 6 7 6 6 6 6 6 6 6 6 6 6 7 6 6 6 6 6 6 6 6 6 6 6 6 6 6 …
4870_1 36 18 0	000000E+00 29220 6 6 7 7 6 7 7 7 6 7 7 6 7 7 7 6 7 7 6 7 7 6 7 7 6 7 7 6 7 7 6 7 7 6 7 6 7 7 6 7 6 7 7 6 7 6 7 6 7 6 7 6 7 6 7 6 6 7 6 7 6 6 7 6 6 7 6 6 6 7 6 6 6 7 6 6 7 6 6 6 7 6 6 6 7 6 6 6 7 6 6 6 7 6 6 6 7 6 6 6 7 6 6 6 6 7 6 6 6 7 6 6 6 6 7 6 6 6 6 6 7 6 6 6 6 6 7 6 6 6 6 6 6 6 7 6 6 6 6 6 6 6 6 6 6 6 6 6 6 6 7 6 6 6 6 6 6 6 6 6 6 6 6 6 6 6 5 6 6 6 6 6 6 6 6 6 6 6 6 6 6 6 6 6 5 6 6 6 6 6 6 …
4871_1 74 26 0	000000E+00 49364 5 4 4 4 5 5 6 7 7 7 7 7 7 7 7 7 7 7 7 7 7 7 7 7 7 7 7 7 7 7 7 7 7 7 7 7 7 7 6 7 7 7 7 7 7 6 7 7 7 7 7 6 7 7 7 6 7 7 7 6 7 7 7 6 7 7 6 7 7 6 7 6 7 7 6 7 6 7 6 7 6 7 6 7 6 7 6 6 7 6 6 7 6 6 7 6 6 7 6 6 6 7 6 6 6 7 6 6 6 6 7 6 6 6 7 6 6 6 6 6 7 6 6 6 6 6 6 7 6 6 6 6 6 6 6 6 7 6 6 6 6 6 6 6 6 6 6 6 6 6 6 6 6 6 6 6 6 6 6 6 6 6 6 6 6 6 6 6 6 6 6 6 6 6 6 6 6 6 6 6 5 6 6 6 6 6 6 6 6 5 6 …
4872_1 109 15 0	000000E+00 40025 5 4 6 6 7 7 6 7 7 6 7 7 7 6 7 7 7 7 6 7 7 7 7 7 7 7 7 6 7 7 7 7 7 7 7 7 7 7 7 7 7 7 7 7 7 7 7 7 6 7 7 7 7 6 7 7 7 6 7 7 6 7 7 6 7 6 7 6 7 6 7 6 6 7 6 6 7 6 7 6 6 7 6 6 7 6 6 7 6 7 6 6 7 6 6 7 6 6 7 6 6 7 6 6 7 6 6 6 7 6 6 7 6 6 7 6 6 7 6 6 6 7 6 6 6 7 6 6 6 7 6 6 6 6 7 6 6 6 6 7 6 6 6 6 6 7 6 6 6 6 6 6 7 6 6 6 6 6 6 6 6 6 6 7 6 6 6 6 6 6 6 6 6 6 6 6 6 6 6 6 6 6 5 6 6 6 6 6 6 6 6 …
4873_1 45 7 0	000000E+00 37379 5 7 7 7 7 7 7 7 7 7 0 7 7 7 7 7 7 7 7 7 7 7 7 7 7 7 7 7 7 7 7 7 7 7 7 7 7 7 6 7 7 7 7 7 6 7 7 7 6 7 7 6 7 7 6 7 7 6 7 6 7 6 7 7 6 7 6 7 6 7 6 7 6 7 6 7 6 7 6 7 6 7 6 7 6 7 6 7 6 7 6 7 6 6 7 6 7 6 7 6 6 7 6 7 6 6 7 6 7 6 6 7 6 6 7 6 6 7 6 6 7 6 6 7 6 6 7 6 6 7 6 6 6 7 6 6 7 6 6 6 7 6 6 6 7 6 6 6 6 7 6 6 6 7 6 6 6 6 7 6 6 6 6 6 7 6 6 6 6 6 6 7 6 6 6 6 6 6 7 6 6 6 6 6 6 6 6 6 6 6 7 …
4874_1 71 21 0	000000E+00 52050 5 6 7 7 6 7 7 7 7 7 7 7 7 6 7 7 7 0 7 7 7 7 7 7 7 0 7 7 7 7 0 7 7 7 0 7 7 0 7 7 7 0 7 7 0 7 7 7 0 7 7 0 7 7 7 0 7 7 0 7 7 7 7 0 7 7 7 7 7 0 7 7 7 7 7 7 7 7 6 7 7 7 7 6 7 7 7 6 7 6 7 7 6 7 6 7 6 7 7 6 7 6 7 6 7 6 7 6 7 6 6 7 6 7 6 7 6 7 6 6 7 6 7 6 6 7 6 7 6 6 7 6 6 7 6 6 7 6 6 7 6 6 6 7 6 6 7 6 6 6 7 6 6 6 7 6 6 6 7 6 6 6 6 6 7 6 6 6 6 6 6 7 6 6 6 6 6 6 6 6 7 6 6 6 6 6 6 6 6 6 6 …
4875_1 54 19 0	000000E+00 26944 5 6 6 6 7 6 6 6 7 6 6 7 6 6 7 6 6 7 6 6 7 6 6 7 6 6 7 6 6 7 6 6 7 6 7 6 6 7 6 6 7 6 6 7 6 6 7 6 7 6 6 7 6 6 7 6 6 7 6 6 7 6 6 7 6 7 6 6 7 6 6 7 6 6 7 6 6 7 6 6 7 6 6 7 6 6 7 6 6 7 6 6 7 6 6 7 6 6 7 6 6 7 6 6 7 6 6 7 6 6 6 7 6 6 7 6 6 6 7 6 6 7 6 6 6 7 6 6 6 7 6 6 6 7 6 6 6 7 6 6 6 6 7 6 6 6 6 6 7 6 6 6 6 6 6 6 7 6 6 6 6 6 6 6 6 6 6 6 6 6 6 6 7 6 6 6 6 6 6 6 6 6 6 6 6 6 6 7 6 6 6 …
4876_1 126 10 0	000000E+00 51784 6 6 6 7 6 7 7 7 6 7 7 6 7 7 7 6 7 7 7 6 7 7 7 6 7 7 7 7 6 7 7 7 7 6 7 7 7 7 7 6 7 7 7 7 7 7 6 7 7 7 7 7 7 6 7 7 7 7 7 6 7 7 7 7 6 7 7 7 6 7 7 6 7 6 7 7 6 7 6 7 6 7 6 7 6 7 6 7 6 7 6 7 6 7 6 7 6 7 6 7 6 7 7 6 7 6 7 6 7 6 7 6 7 6 7 6 7 7 6 7 6 7 6 7 6 7 6 7 6 7 6 7 6 7 6 7 6 7 6 7 6 7 6 7 6 7 6 7 6 7 6 7 6 7 6 6 7 6 7 6 6 7 6 7 6 6 7 6 7 6 6 7 6 6 7 6 6 7 6 6 6 7 6 6 7 6 6 6 6 7 6 …
4877_1 47 17 0	000000E+00 43565 5 4 5 6 6 5 6 6 7 6 6 6 7 6 7 6 7 6 7 7 6 7 7 7 7 7 7 7 7 7 7 7 7 7 7 7 7 6 7 7 7 7 7 7 6 7 7 7 6 7 7 6 7 7 6 7 7 6 7 7 6 7 7 6 7 6 7 7 6 7 6 7 7 6 7 6 7 6 7 6 7 6 7 7 6 7 6 7 6 7 6 7 6 7 6 6 7 6 7 6 7 6 7 6 7 6 6 7 6 7 6 7 6 6 7 6 7 6 6 7 6 7 6 6 7 6 6 7 6 6 7 6 6 7 6 6 7 6 6 7 6 6 7 6 6 6 7 6 6 7 6 6 6 7 6 6 6 7 6 6 6 6 7 6 6 6 6 7 6 6 6 6 6 7 6 6 6 6 6 6 7 6 6 6 6 6 6 7 6 6 6 …
4878_1 35 9 0	000000E+00 23171 5 6 6 6 6 6 6 6 6 6 6 6 7 7 0 7 0 7 0 7 0 7 7 7 7 7 7 7 7 7 7 7 7 7 7 7 7 7 7 7 7 7 7 7 6 6 7 6 7 6 6 7 6 7 6 7 6 7 6 7 6 6 7 6 7 6 7 6 7 6 7 6 6 7 6 7 6 7 6 6 6 7 6 6 7 6 6 6 6 7 6 7 6 6 6 7 6 6 7 6 6 6 7 6 6 7 6 6 7 6 6 7 6 6 6 7 6 6 6 7 6 6 7 6 6 6 6 6 6 6 6 6 6 6 6 6 6 6 6 6 6 7 6 6 6 6 6 6 6 6 6 6 6 6 6 6 6 6 6 7 6 6 5 6 7 6 6 6 6 6 6 6 6 6 6 6 6 6 6 6 6 7 6 6 5 6 6 6 6 5 6 …
4882_1 53 11 0	000000E+00 45356 5 7 7 7 7 7 0 7 7 7 7 0 7 7 0 7 7 7 0 7 7 7 7 0 7 7 7 7 7 7 7 7 7 7 7 7 7 7 7 7 7 7 7 7 7 6 7 7 7 7 6 7 7 7 6 7 7 7 6 7 7 6 7 7 7 6 7 6 7 7 6 7 6 7 6 7 6 7 6 7 6 7 6 6 7 6 7 6 6 7 6 6 7 6 6 7 6 6 7 6 6 7 6 6 6 7 6 6 6 7 6 6 6 6 7 6 6 6 7 6 6 6 6 7 6 6 6 6 6 7 6 6 6 6 6 7 6 6 6 6 6 6 6 6 7 6 6 6 6 6 6 6 6 6 6 6 6 6 6 6 6 7 6 6 6 5 6 6 6 6 6 6 6 6 6 6 6 6 6 6 6 5 6 6 6 6 6 6 5 6 6 …
4883_1 45 7 0	000000E+00 19610 5 4 4 4 5 4 4 5 4 4 5 4 5 4 4 5 4 5 4 5 5 5 6 5 6 5 6 7 1 0 0 1 0 1 0 0 1 0 0 1 0 0 0 1 0 0 0 0 0 0 0 0 0 0 0 0 0 7 0 0 0 0 0 0 7 0 0 0 0 7 0 0 7 0 0 7 0 7 0 7 7 0 7 7 7 0 7 7 7 7 7 0 7 7 7 7 7 7 7 7 7 7 7 7 7 7 6 7 7 7 7 7 6 7 7 7 6 7 7 7 6 7 7 6 7 6 7 7 6 7 6 7 6 7 6 7 6 7 6 6 7 6 6 7 6 6 7 6 6 7 6 6 6 7 6 6 7 6 6 6 7 6 6 7 6 6 6 7 6 6 6 7 6 6 6 6 7 6 6 6 7 6 6 6 6 7 6 6 6 6 6 …
4884_1 6 7 0	000000E+00 13723 5 4 6 7 7 7 7 7 0 7 7 7 7 6 7 7 7 7 7 7 7 6 7 7 7 7 7 6 7 7 7 6 7 7 6 7 7 7 6 7 6 7 7 6 7 6 7 6 7 6 6 7 6 7 6 6 7 6 6 7 6 6 6 7 6 6 6 7 6 6 6 7 6 6 6 7 6 6 6 7 6 6 6 6 7 6 6 6 6 7 6 6 6 6 7 6 6 6 6 6 6 6 7 6 6 6 6 6 6 6 6 6 7 6 6 6 6 6 6 6 6 6 6 6 6 7 6 6 6 6 6 6 6 6 6 6 6 6 6 6 6 6 6 6 7 6 6 6 6 6 6 6 6 6 6 6 6 6 6 6 6 6 6 6 6 6 6 6 6 6 6 6 6 6 6 6 6 6 6 6 6 6 6 6 6 6 6 6 6 6 6 …
4887_1 22 4 0	000000E+00 18084 5 4 4 4 5 5 7 0 7 0 0 0 0 0 7 0 7 0 7 7 0 7 7 7 6 7 7 7 6 7 7 6 7 6 7 6 7 6 7 6 7 6 7 6 7 6 7 6 7 6 7 6 7 6 7 6 7 6 7 6 7 6 7 6 7 6 7 6 7 6 6 7 6 7 6 6 7 6 7 6 6 7 6 7 6 6 6 7 6 6 7 6 6 6 7 6 6 6 6 7 6 6 6 6 6 6 7 6 6 6 6 6 6 6 6 7 6 6 6 6 6 6 6 6 6 6 6 6 6 6 6 7 6 6 6 6 6 6 6 6 6 6 6 6 6 6 5 6 6 6 6 6 6 6 6 6 6 6 6 5 6 6 6 6 6 6 6 6 6 5 6 6 6 6 6 6 6 6 5 6 6 6 6 6 6 6 6 5 6 6 6 …
4888_1 68 6 0	000000E+00 31020 5 4 5 6 7 0 7 0 7 0 0 7 0 7 0 7 0 7 0 7 0 7 0 7 0 7 7 0 7 7 0 7 7 0 7 7 0 7 7 7 0 7 7 7 7 0 7 7 7 7 7 0 7 7 7 7 7 7 7 7 7 7 7 7 7 7 6 7 7 7 6 7 7 6 7 6 7 7 6 7 6 7 6 7 7 6 7 6 7 6 6 7 6 7 6 7 6 7 6 7 6 7 6 6 7 6 7 6 7 6 6 7 6 7 6 6 7 6 7 6 6 7 6 6 6 7 6 6 6 7 6 6 6 7 6 6 6 6 7 6 6 6 6 6 7 6 6 6 6 6 7 6 6 6 6 6 6 6 7 6 6 6 6 6 6 6 6 6 6 7 6 6 6 6 6 6 6 6 6 6 6 6 6 7 6 5 7 6 6 6 6 …
4889_1 13 2 0	000000E+00 12724 6 6 6 6 7 7 6 7 6 7 7 6 7 7 6 7 7 6 7 6 6 7 6 6 6 7 6 6 6 7 6 6 6 7 6 6 6 7 6 6 6 6 7 6 6 6 7 6 6 6 6 7 6 6 6 6 7 6 6 6 6 6 6 7 6 6 6 6 6 6 6 6 6 7 6 6 6 6 6 6 6 6 6 6 7 5 7 6 6 6 6 6 6 6 6 6 6 6 6 6 7 5 6 7 6 6 6 6 6 6 6 6 6 6 6 6 6 6 6 6 6 7 5 6 6 6 6 6 6 6 6 6 6 6 6 6 6 6 6 6 6 6 6 6 6 6 6 6 6 6 6 6 6 6 5 6 7 5 6 6 6 6 6 6 6 6 6 6 6 5 7 5 6 6 6 6 6 6 6 6 6 6 5 7 5 6 6 6 6 6 6 …
4890_1 45 2 0	000000E+00 33644 5 5 5 5 6 6 6 7 0 7 0 0 7 0 7 0 7 0 0 7 0 7 0 7 0 7 0 7 0 7 7 7 7 7 7 7 6 7 7 6 7 6 7 6 7 6 7 6 6 7 6 7 6 6 7 6 6 7 6 6 7 6 6 7 6 6 6 7 6 6 7 6 6 6 7 6 6 6 7 6 6 6 7 6 6 6 6 7 6 6 6 6 6 6 7 6 6 6 6 6 6 6 6 6 6 6 6 6 7 6 6 6 6 6 6 6 6 6 6 6 6 6 6 6 6 6 6 6 6 6 6 6 6 6 6 6 6 6 6 6 6 6 6 6 6 6 6 6 6 6 6 6 6 6 5 6 6 6 6 6 6 6 6 5 6 6 6 6 6 6 6 5 6 6 6 6 6 6 6 5 6 6 6 6 6 6 5 6 6 6 6 …
4891_1 72 4 0	000000E+00 38580 6 6 6 6 6 6 7 6 6 7 6 6 7 6 6 7 6 7 6 6 7 6 6 7 6 7 6 6 7 6 6 6 7 6 6 7 6 6 7 6 6 7 6 6 7 6 6 6 7 6 6 7 6 6 7 6 6 6 7 6 6 7 6 6 6 7 6 6 6 7 6 6 7 6 6 6 7 6 6 6 7 6 6 6 7 6 6 6 6 7 6 6 6 7 6 6 6 6 6 7 6 6 6 6 6 6 7 6 6 6 6 6 6 6 6 7 6 6 6 6 6 6 6 6 6 6 6 7 6 6 6 6 6 6 6 6 6 6 7 6 6 6 6 6 6 6 6 7 5 7 6 6 6 6 6 6 6 6 6 6 6 6 6 6 6 6 6 6 6 6 6 6 6 6 6 6 6 6 6 7 6 6 6 6 6 6 6 6 6 6 5 …
4892_1 75 3 0	000000E+00 47883 6 7 7 7 7 7 7 0 7 7 0 7 7 7 0 7 7 7 7 7 7 7 7 7 7 7 7 7 7 7 7 7 7 7 7 7 7 6 7 7 7 7 6 7 7 7 6 7 7 6 7 6 7 6 6 7 6 7 6 6 7 6 7 6 6 7 6 6 6 7 6 6 7 6 6 6 6 7 6 6 6 6 7 6 6 6 6 6 6 7 6 6 6 6 6 6 6 6 6 6 6 6 7 6 6 6 6 6 5 6 6 6 6 6 6 6 6 6 6 6 6 6 5 6 6 6 6 6 6 6 5 6 6 6 6 6 6 5 6 6 6 6 6 6 5 6 6 6 6 6 6 5 6 6 6 6 6 5 6 6 6 6 6 5 6 6 6 6 5 6 6 6 6 6 5 6 6 6 6 5 6 6 6 6 5 6 6 6 5 6 6 …
4894_1 38 6 0	000000E+00 15939 7 7 0 7 7 0 7 7 0 7 7 0 7 7 7 0 7 7 7 7 7 7 7 7 6 7 7 7 6 7 7 7 6 7 6 7 7 6 7 6 7 6 6 7 6 7 6 6 7 6 6 7 6 6 6 7 6 6 6 7 6 6 6 7 6 6 6 6 6 6 7 6 6 6 6 6 6 6 6 7 6 6 6 6 6 6 6 6 6 6 6 6 7 6 6 6 6 6 6 6 6 6 6 6 6 6 6 6 6 6 6 6 6 6 6 6 7 6 6 6 6 6 6 6 6 6 6 6 6 6 6 6 6 6 6 5 6 6 6 6 6 6 6 6 6 6 6 6 6 6 6 6 6 6 6 6 6 5 6 6 6 6 6 6 6 6 6 6 6 6 6 6 5 6 6 6 6 6 6 6 6 6 6 6 6 5 6 6 6 6 6 …
4895_1 22 7 0	000000E+00 42190 6 6 7 7 7 7 6 0 7 7 7 7 7 0 7 7 7 7 7 7 7 7 7 7 7 7 7 7 7 7 7 6 7 7 7 7 7 7 6 7 7 7 7 6 7 7 7 7 6 7 7 7 6 7 6 7 6 7 6 7 6 7 6 6 7 6 7 6 7 6 6 7 6 6 7 6 6 7 6 6 7 6 6 7 6 6 6 7 6 6 6 7 6 6 6 7 6 6 6 7 6 6 6 6 7 6 6 6 6 6 7 6 6 6 6 6 7 6 6 6 6 6 6 6 7 6 6 6 6 6 6 6 6 7 6 6 6 6 6 6 6 6 6 6 7 5 7 6 6 6 6 6 6 6 6 6 6 6 6 6 6 6 6 6 6 6 6 6 6 7 6 6 6 6 6 6 6 6 5 6 6 6 6 6 6 6 6 6 6 6 6 …
4896_1 7 4 0	000000E+00 16940 6 7 0 7 7 0 7 7 0 7 7 0 7 0 7 7 0 7 7 7 0 7 7 7 7 0 7 7 7 7 7 7 7 7 7 6 7 7 7 7 7 6 7 7 7 6 7 7 6 7 7 6 7 7 6 7 6 7 7 6 7 6 7 6 7 6 7 7 6 7 6 7 6 7 6 7 6 7 6 6 7 6 7 6 7 6 6 7 6 7 6 6 7 6 7 6 6 7 6 6 7 6 6 6 7 6 6 6 7 6 6 6 7 6 6 6 6 7 6 6 6 6 7 6 6 6 6 7 6 6 6 6 6 7 6 6 6 6 6 7 6 6 6 6 6 6 7 6 6 6 6 6 6 6 7 6 6 6 6 6 6 6 6 7 6 6 6 6 6 6 6 6 6 6 6 6 6 6 6 6 6 6 6 6 6 6 6 6 6 6 6 …
4897_1 99 7 0	000000E+00 44281 6 6 7 6 7 7 6 7 7 6 7 7 6 7 7 7 6 7 7 7 6 7 7 6 7 7 7 6 7 7 6 7 7 6 7 7 6 7 7 6 7 7 6 7 7 6 7 7 6 7 7 6 7 7 6 7 7 6 7 7 6 7 7 6 7 6 7 7 6 7 6 7 6 7 7 6 7 6 7 6 7 6 7 6 7 6 6 7 6 7 6 6 7 6 7 6 6 7 6 7 6 6 7 6 7 6 6 7 6 6 7 6 6 7 6 6 7 6 6 7 6 6 7 6 6 7 6 6 6 7 6 6 6 7 6 6 6 7 6 6 6 7 6 6 6 6 7 6 6 6 6 6 7 6 6 6 6 6 6 6 6 7 6 6 6 6 6 6 6 6 6 6 6 6 7 6 5 7 6 6 6 6 6 6 6 6 6 6 6 6 6 …
4899_1 14 2 0	000000E+00 30627 5 6 6 6 7 6 7 7 7 7 7 6 7 7 7 7 6 7 7 7 7 6 7 7 7 6 7 7 6 7 7 7 6 7 7 6 7 6 7 7 6 7 7 6 7 6 7 6 7 7 6 7 6 7 6 7 6 7 6 7 6 6 7 6 7 6 6 7 6 6 7 6 6 7 6 6 7 6 6 7 6 6 6 7 6 6 6 7 6 6 7 6 6 6 7 6 6 6 7 6 6 6 7 6 6 6 7 6 6 6 6 7 6 6 6 7 6 6 6 6 7 6 6 6 6 7 6 6 6 6 7 6 6 6 6 6 7 6 6 6 6 6 7 6 6 6 6 6 6 6 7 6 6 6 6 6 6 6 6 6 6 6 6 6 6 7 6 6 6 6 6 6 6 6 6 6 6 6 6 6 6 6 6 6 6 6 6 6 6 6 6 …
4900_1 130 6 0	000000E+00 58084 6 6 6 7 6 7 6 6 7 6 7 6 7 6 7 6 6 7 6 7 6 7 6 7 6 7 6 7 6 7 6 7 6 7 6 7 6 7 6 7 6 7 7 6 7 6 7 6 7 6 7 7 6 7 6 7 6 7 6 7 7 6 7 6 7 6 7 7 6 7 6 7 6 7 7 6 7 6 7 6 7 6 7 7 6 7 6 7 6 7 6 7 7 6 7 6 7 6 7 6 7 7 6 7 6 7 6 7 6 7 6 7 6 7 7 6 7 6 7 6 7 6 7 6 7 6 7 6 6 7 6 7 6 7 6 7 6 6 7 6 7 6 7 6 6 7 6 6 7 6 7 6 6 7 6 6 7 6 6 6 7 6 6 7 6 6 6 6 7 6 6 6 6 6 7 6 6 6 6 6 6 6 6 6 6 7 6 6 6 6 6 …
4901_1 66 4 0	000000E+00 41394 6 0 7 0 7 0 0 7 0 0 7 0 0 7 0 0 7 0 0 7 0 0 7 0 7 0 0 7 0 0 7 0 7 0 0 7 0 7 0 7 0 7 0 7 0 7 0 7 0 7 0 7 0 7 7 0 7 7 0 7 7 7 0 7 7 7 0 7 7 7 0 7 7 7 7 7 0 7 7 7 7 7 7 7 0 7 7 7 7 7 7 7 7 6 7 7 7 7 7 7 6 7 7 7 6 7 7 7 6 7 6 7 7 6 7 6 7 6 7 6 7 6 7 6 6 7 6 7 6 7 6 7 6 7 6 6 7 6 6 7 6 6 7 6 6 7 6 6 6 7 6 6 6 7 6 6 6 6 6 7 6 6 6 6 6 6 6 6 7 6 6 6 6 6 6 6 6 6 6 6 6 6 6 6 6 6 6 6 6 6 6 …
4902_1 7 6 0	000000E+00 11164 5 5 6 6 6 6 6 5 6 6 7 6 6 6 6 6 6 6 6 6 7 6 6 6 6 7 6 6 6 6 7 6 6 6 7 6 6 6 7 6 6 6 7 6 6 6 7 6 6 6 7 6 6 6 6 7 6 6 6 6 7 6 6 6 6 7 6 6 6 6 6 7 6 6 6 6 6 6 7 6 6 6 6 6 6 7 6 6 6 6 6 7 6 6 6 6 6 6 6 7 6 6 6 6 6 6 6 7 6 6 6 6 6 6 6 7 6 6 6 6 6 6 6 6 7 6 6 6 6 6 6 6 6 7 6 6 6 6 6 6 6 6 7 6 6 6 6 6 6 6 6 6 7 6 6 6 6 6 6 6 6 6 6 6 7 6 6 6 6 6 6 6 6 6 6 6 6 6 6 6 6 7 6 6 6 6 6 6 6 6 6 …
4903_1 65 4 0	000000E+00 27064 5 5 6 6 6 7 6 7 7 7 7 7 7 6 7 6 7 6 7 6 7 6 7 6 7 6 6 7 6 7 6 7 6 6 7 6 7 6 7 6 7 6 6 7 6 7 6 7 6 7 6 7 6 7 6 7 6 7 6 7 6 7 6 7 6 7 6 7 6 7 6 7 6 6 7 6 6 7 6 7 6 6 7 6 6 7 6 6 6 7 6 6 7 6 6 6 7 6 6 6 7 6 6 6 7 6 6 6 7 6 6 6 6 7 6 6 6 6 7 6 6 6 6 7 6 6 6 6 6 7 6 6 6 6 7 6 6 6 6 6 7 6 6 6 6 6 7 6 6 6 6 7 6 6 6 6 6 7 6 6 6 6 6 6 7 6 6 6 6 6 6 7 6 6 6 6 6 6 6 7 6 6 6 6 6 6 6 6 6 7 6 …
4904_1 41 3 0	000000E+00 43022 6 6 7 7 6 7 0 7 7 7 7 7 7 0 7 7 7 7 7 7 7 7 7 7 7 7 7 7 7 7 7 7 7 7 7 7 7 7 7 6 7 7 7 7 6 7 7 7 6 7 7 6 7 6 7 6 7 6 7 6 7 6 7 6 6 7 6 6 7 6 6 7 6 6 7 6 6 6 7 6 6 6 7 6 6 6 7 6 6 6 6 7 6 6 6 6 7 6 6 6 6 6 6 7 6 6 6 6 6 6 6 6 7 6 6 6 6 6 6 6 6 6 7 6 5 7 6 6 6 6 6 6 6 6 6 6 6 6 6 6 6 6 6 6 6 6 6 6 6 6 6 6 6 6 6 5 7 5 6 6 6 6 6 6 6 6 6 6 5 6 6 6 6 6 6 6 6 5 6 6 6 6 6 6 5 6 6 6 6 6 5 …
4905_1 21 5 0	000000E+00 47547 6 6 6 6 7 6 7 7 7 7 0 7 7 7 0 7 7 7 0 7 7 7 7 7 0 7 7 7 7 7 7 7 7 7 7 7 6 7 7 7 7 6 7 7 6 7 7 6 7 6 7 6 7 7 6 7 6 7 6 7 6 7 6 6 7 6 7 6 7 6 6 7 6 7 6 6 7 6 6 7 6 6 7 6 6 7 6 6 6 7 6 6 6 6 7 6 6 6 6 7 6 6 6 6 6 7 6 6 6 6 6 6 6 6 7 6 6 6 6 6 6 6 6 6 6 6 6 7 6 6 6 6 6 6 6 6 6 6 6 6 6 6 6 6 6 6 6 6 6 6 6 6 6 6 6 6 6 6 6 6 6 6 6 6 6 6 6 6 6 6 6 6 6 6 6 6 6 6 6 6 6 6 6 6 6 6 6 6 6 6 6 …
4907_1 107 4 0	000000E+00 51558 5 4 5 5 6 6 6 7 7 6 7 7 7 7 7 7 0 7 7 7 7 7 0 7 7 7 0 7 7 7 7 0 7 7 7 0 7 7 7 0 7 7 7 0 7 7 7 7 0 7 7 7 0 7 7 7 7 0 7 7 7 7 0 7 7 7 7 7 7 0 7 7 7 6 7 7 7 7 6 7 7 7 6 7 7 6 7 6 7 7 6 7 6 7 6 7 6 7 6 7 6 7 6 6 7 6 7 6 6 7 6 7 6 6 7 6 6 7 6 6 7 6 6 7 6 6 7 6 6 7 6 6 7 6 6 6 6 7 6 6 6 6 6 6 6 6 6 7 6 6 6 6 6 6 6 6 6 6 6 5 6 6 6 6 6 6 6 6 6 6 6 6 5 6 6 6 6 6 6 6 5 6 6 6 6 6 5 6 6 6 6 …
4909_1 57 9 0	000000E+00 42683 5 7 7 0 7 7 0 7 7 0 7 7 0 7 7 0 7 7 0 7 7 0 7 7 7 0 7 7 7 7 0 7 7 7 7 7 7 7 7 0 7 7 7 6 7 7 7 7 7 7 7 7 6 7 7 7 6 7 7 7 6 7 7 6 7 7 7 6 7 7 6 7 7 6 7 7 6 7 7 6 7 7 7 6 7 6 7 7 6 7 7 6 7 7 6 7 7 6 7 6 7 7 6 7 6 7 7 6 7 6 7 7 6 7 6 7 6 7 6 7 6 7 7 6 7 6 7 6 7 6 7 6 7 6 7 6 6 7 6 7 6 7 6 7 6 6 7 6 7 6 7 6 6 7 6 6 7 6 7 6 6 7 6 6 7 6 6 7 6 6 6 7 6 6 7 6 6 6 7 6 6 6 7 6 6 6 6 7 6 6 6 …
4910_1 31 5 0	000000E+00 14780 5 7 0 7 7 0 7 7 0 7 7 7 0 7 7 7 7 0 7 7 7 7 7 7 7 7 0 7 7 7 7 7 7 7 6 7 7 7 7 7 7 6 7 7 7 7 6 7 7 6 7 7 7 6 7 7 6 7 7 6 7 6 7 7 6 7 6 7 6 7 7 6 7 6 7 6 7 6 6 7 7 6 6 7 6 7 6 7 6 6 7 6 7 6 6 7 6 6 7 6 6 7 6 6 7 6 6 6 7 6 6 7 6 6 6 6 7 6 6 6 7 6 6 6 6 7 6 6 6 6 6 7 6 6 6 6 6 6 7 6 6 6 6 6 6 6 6 7 6 6 6 6 6 6 6 6 6 6 7 6 6 6 6 6 6 6 7 6 6 6 6 6 6 6 6 7 6 6 6 6 6 6 6 6 6 6 6 7 6 6 6 …
Dyt001_1 1 32 0	000000E+00 85534 6 6 6 6 6 6 6 6 6 6 6 6 6 6 6 6 6 6 6 6 6 6 6 6 6 6 6 6 6 6 6 6 6 6 6 6 6 6 6 6 6 6 6 6 6 6 6 6 6 6 6 6 6 6 6 6 6 6 6 6 6 6 6 6 6 6 6 6 6 6 6 6 6 6 6 6 6 6 6 6 6 6 6 6 6 6 6 6 6 6 6 6 6 6 6 6 6 6 6 6 6 6 6 6 6 6 6 6 6 6 6 6 6 6 6 6 6 6 6 6 6 6 6 6 6 6 6 6 6 6 6 6 6 6 6 6 6 6 6 6 6 6 6 6 6 6 6 6 6 6 6 6 6 6 6 6 6 6 6 6 6 6 6 6 6 6 6 6 6 6 6 6 6 6 6 6 6 6 6 6 6 6 6 6 6 6 6 6 6 6 6 …
Dyt002_1 66 24 0	000000E+00 57214 6 7 7 6 7 7 6 7 7 7 6 7 6 7 7 6 7 7 6 7 6 7 6 7 7 6 7 6 7 6 7 6 6 7 6 7 6 7 6 6 7 6 7 6 6 7 6 6 6 7 6 6 6 7 6 6 6 7 6 6 6 6 6 6 7 6 6 6 6 6 6 6 6 6 6 7 6 6 6 6 6 6 6 6 6 6 6 6 6 6 6 6 6 6 6 6 6 6 6 6 6 6 6 6 6 6 6 6 6 5 6 6 6 6 6 6 6 6 5 6 6 6 6 6 6 5 6 6 6 6 5 6 6 6 6 6 5 6 6 6 6 5 6 6 6 6 5 6 6 6 5 6 6 6 6 5 6 6 6 5 6 6 6 5 6 6 5 6 6 6 5 6 6 5 6 6 5 6 6 5 6 6 5 6 6 5 6 6 5 6 5 …
Dyt003_1 1 48 0	000000E+00 54375 6 6 6 6 6 6 6 6 6 6 6 6 6 6 6 6 6 6 6 6 6 6 6 6 6 6 6 6 6 6 6 6 6 6 6 6 6 6 6 6 6 6 6 6 6 6 6 6 6 6 6 6 6 6 6 6 6 6 6 6 6 6 6 6 6 6 6 6 6 6 6 6 6 6 6 6 6 6 6 6 6 6 6 6 6 6 6 6 6 6 6 6 6 6 6 6 6 6 6 6 6 6 6 6 6 6 6 6 6 6 6 6 6 6 6 6 6 6 6 6 6 6 6 6 6 6 6 6 6 6 6 6 6 6 6 6 6 6 6 6 6 6 6 6 6 6 6 6 6 6 6 6 6 6 6 6 6 6 6 6 6 6 6 6 6 6 6 6 6 6 6 6 6 6 6 6 6 6 6 6 6 6 6 6 6 6 6 6 6 6 6 …
Dyt004_1 151 43 0	000000E+00 68626 6 7 6 7 6 7 7 6 7 7 6 7 6 7 7 6 7 6 7 7 6 7 6 7 6 7 7 6 7 6 7 6 7 6 7 6 7 6 7 6 7 6 7 6 7 6 7 6 6 7 6 7 6 7 6 6 7 6 7 6 6 7 6 7 6 6 7 6 6 7 6 6 7 6 6 7 6 6 7 6 6 6 7 6 6 7 6 6 6 7 6 6 6 7 6 6 6 7 6 6 6 6 6 7 6 6 6 6 7 6 6 6 6 6 6 6 7 6 6 6 6 6 6 6 7 6 6 6 6 6 6 6 6 6 6 6 6 6 6 6 6 6 6 6 6 6 6 6 6 6 6 6 6 6 6 6 6 6 6 5 6 6 6 6 6 6 6 5 6 6 6 6 6 6 5 6 6 6 6 5 6 6 6 6 6 5 6 6 6 5 6 …
Dyt005_1 1 34 0	000000E+00 45438 6 6 6 6 6 6 6 6 6 6 6 6 6 6 6 6 6 6 6 6 6 6 6 6 6 6 6 6 6 6 6 6 6 6 6 6 6 6 6 6 6 6 6 6 6 6 6 6 6 6 6 6 6 6 6 6 6 6 6 6 6 6 6 6 6 6 6 6 6 6 6 6 6 6 6 6 6 6 6 6 6 6 6 6 6 6 6 6 6 6 6 6 6 6 6 6 6 6 6 6 6 6 6 6 6 6 6 6 6 6 6 6 6 6 6 6 6 6 6 6 6 6 6 6 6 6 6 6 6 6 6 6 6 6 6 6 6 6 6 6 6 6 6 6 6 6 6 6 6 6 6 6 6 6 6 6 6 6 6 6 6 6 6 6 6 6 6 6 6 6 6 6 6 6 6 6 6 6 6 6 6 6 6 6 6 6 6 6 6 6 6 …
Dyt006_1 1 34 0	000000E+00 45107 6 6 6 6 6 6 6 6 6 6 6 6 6 6 6 6 6 6 6 6 6 6 6 6 6 6 6 6 6 6 6 6 6 6 6 6 6 6 6 6 6 6 6 6 6 6 6 6 6 6 6 6 6 6 6 6 6 6 6 6 6 6 6 6 6 6 6 6 6 6 6 6 6 6 6 6 6 6 6 6 6 6 6 6 6 6 6 6 6 6 6 6 6 6 6 6 6 6 6 6 6 6 6 6 6 6 6 6 6 6 6 6 6 6 6 6 6 6 6 6 6 6 6 6 6 6 6 6 6 6 6 6 6 6 6 6 6 6 6 6 6 6 6 6 6 6 6 6 6 6 6 6 6 6 6 6 6 6 6 6 6 6 6 6 6 6 6 6 6 6 6 6 6 6 6 6 6 6 6 6 6 6 6 6 6 6 6 6 6 6 6 …
Dyt007_1 58 37 0	000000E+00 70035 7 6 7 7 7 7 7 7 7 7 7 7 7 7 7 7 7 7 7 6 7 7 7 7 6 7 7 7 6 7 7 6 7 6 7 7 6 7 6 7 6 7 6 7 6 7 6 7 6 6 7 6 6 7 6 6 7 6 6 6 7 6 6 6 7 6 6 6 6 6 6 7 6 6 6 6 6 6 7 6 6 6 6 6 6 6 6 6 7 6 6 6 6 6 6 6 6 6 6 6 6 6 6 6 6 6 6 6 5 6 6 6 6 6 5 6 6 6 5 6 6 5 6 5 6 5 5 6 5 5 5 5 5 5 4 5 5 5 4 5 5 4 5 4 5 5 4 5 5 4 5 5 5 5 4 6 5 5 5 5 6 5 6 5 6 5 6 6 5 6 6 6 5 6 6 6 6 5 6 6 6 6 6 5 4 4 3 4 4 3 4 …
Dyt008_1 98 39 0	000000E+00 76553 5 7 7 6 7 7 7 6 7 7 7 6 7 7 7 6 7 7 7 6 7 7 6 7 7 7 6 7 7 6 7 6 7 7 6 7 6 7 7 6 7 6 7 6 7 6 7 6 6 7 6 7 6 7 6 6 7 6 6 7 6 6 6 7 6 6 6 7 6 6 6 6 6 6 6 6 6 7 6 6 6 6 5 6 6 6 6 6 6 6 6 6 6 5 6 6 6 6 5 6 6 6 5 6 6 5 6 5 6 5 6 5 6 5 5 6 5 5 5 5 5 5 5 5 4 5 5 5 4 5 5 4 5 5 4 5 5 5 5 5 5 6 5 5 6 5 5 5 4 5 4 5 4 5 4 5 4 5 4 5 4 5 4 4 5 4 4 5 4 4 4 5 4 4 4 4 5 4 4 4 4 4 4 4 4 4 4 4 4 4 4 …
Dyt009_1 87 26 0	000000E+00 80756 5 7 0 7 7 7 7 7 0 7 7 7 7 7 7 7 7 7 7 7 7 7 7 6 7 7 7 7 6 7 7 6 7 7 6 7 6 7 7 6 7 6 7 6 7 6 6 7 6 7 6 6 7 6 6 7 6 6 6 7 6 6 6 6 7 6 6 6 6 7 6 6 6 6 6 7 6 6 6 6 6 6 6 6 6 7 6 6 6 6 6 6 6 6 6 6 6 6 5 6 6 6 6 6 6 6 5 6 6 6 6 5 6 6 5 6 6 5 6 5 6 5 6 5 5 5 6 5 5 5 5 5 4 5 5 4 5 5 4 5 4 5 5 4 5 4 5 5 4 5 5 4 5 5 5 5 5 5 5 5 4 4 4 4 4 4 3 4 4 4 4 4 4 4 4 3 4 4 4 4 4 4 4 3 4 4 4 4 4 4 4 …
Dyt010_1 129 28 0	000000E+00 79442 6 7 7 6 7 7 7 6 7 7 6 7 7 6 7 7 6 7 7 6 7 6 7 7 6 7 6 7 6 7 6 7 6 7 6 7 6 7 6 6 7 6 7 6 6 7 6 7 6 6 7 6 6 6 7 6 6 6 7 6 6 6 7 6 6 6 6 6 7 6 6 6 6 6 6 6 6 6 6 6 6 6 6 6 6 6 6 6 6 6 6 6 6 6 6 5 6 6 6 6 6 5 6 6 6 5 6 6 6 5 6 6 5 6 6 5 6 5 6 6 5 6 5 6 5 5 6 5 6 5 5 6 5 5 5 6 5 5 5 5 5 5 5 5 5 5 4 5 5 5 4 5 4 4 3 3 4 3 4 3 4 3 4 3 4 3 4 3 4 3 4 4 3 4 4 4 4 4 4 4 5 4 4 4 5 4 5 4 4 5 4 …
Dyt011_1 109 32 0	000000E+00 87552 5 7 6 7 7 0 7 7 7 0 7 7 7 0 7 7 7 0 7 7 7 7 7 0 7 7 7 7 7 7 7 7 7 7 7 7 7 6 7 7 7 7 7 7 6 7 7 7 7 6 7 7 7 6 7 7 7 6 7 7 6 7 7 6 7 6 7 7 6 7 6 7 6 7 6 7 6 7 6 7 6 6 7 6 7 6 6 7 6 6 7 6 6 6 7 6 6 6 7 6 6 6 6 6 7 6 6 6 6 6 6 6 6 6 6 6 6 6 5 6 6 6 6 6 5 6 6 6 5 6 6 5 6 5 6 5 6 5 6 5 6 5 5 6 5 5 5 6 5 5 5 5 5 5 5 4 5 5 5 4 5 5 5 4 5 5 5 4 5 5 5 5 5 5 5 5 4 5 5 5 5 5 5 5 5 5 6 5 5 5 5 …
Dyt012_1 90 41 0	000000E+00 78392 7 7 7 0 7 7 0 7 7 7 0 7 7 7 7 0 7 7 7 7 7 7 7 7 7 7 7 7 7 7 7 7 6 7 7 7 7 6 7 7 6 7 7 6 7 6 7 6 7 6 7 6 7 6 7 6 7 6 6 7 6 6 7 6 6 7 6 6 7 6 6 6 7 6 6 6 6 7 6 6 6 6 7 6 6 6 6 7 6 6 6 6 6 6 6 7 6 6 6 6 6 6 6 6 6 6 6 6 6 6 6 6 6 6 6 6 6 6 6 6 6 6 6 5 6 6 6 6 6 5 6 6 6 5 6 6 6 5 6 6 5 6 6 5 6 5 6 5 6 5 6 5 5 6 5 5 5 6 5 5 5 6 5 5 5 5 5 5 5 5 5 5 4 5 5 5 4 5 5 4 5 4 5 4 5 5 4 5 4 5 4 …
Dyt013_1 147 37 0	000000E+00 88979 6 6 7 7 6 7 7 7 7 6 7 7 7 7 7 7 6 7 7 7 7 6 7 7 7 7 6 7 7 6 7 7 7 7 6 7 6 7 7 6 7 6 7 7 6 7 7 6 7 6 7 6 7 6 7 6 7 6 7 6 7 6 7 6 7 6 6 7 6 6 7 6 6 7 6 7 6 6 7 6 6 7 6 6 6 6 7 6 6 6 7 6 6 6 6 6 6 7 6 6 6 6 6 6 6 6 6 7 6 6 6 6 6 6 6 6 6 6 6 6 6 5 6 6 6 6 6 6 6 6 6 6 6 6 5 6 6 6 6 6 6 6 5 6 6 6 6 6 6 5 6 6 6 6 5 6 6 6 5 6 6 5 6 5 6 6 6 5 6 5 6 6 5 6 5 6 5 6 5 6 5 6 5 5 6 5 5 6 5 5 5 …
Dyt014_1 125 45 0	000000E+00 84065 6 6 7 6 7 6 7 6 7 7 6 7 7 7 6 7 7 7 6 7 6 7 7 7 6 7 6 7 7 7 6 7 6 7 7 6 7 7 6 7 6 7 7 6 6 7 6 7 7 6 7 6 6 7 6 7 6 7 7 6 6 7 6 6 7 6 6 7 6 7 6 6 7 6 6 6 7 6 6 6 7 6 7 6 6 6 7 6 6 6 6 7 6 6 6 6 6 6 6 6 6 6 6 6 6 6 6 6 6 5 6 6 6 5 6 6 5 6 5 6 6 5 6 5 5 6 5 6 5 5 6 5 5 5 5 5 5 6 5 5 5 5 5 5 4 5 5 5 5 5 5 5 4 5 5 5 4 5 5 5 4 5 5 5 5 4 5 5 4 3 3 4 4 3 3 4 3 3 4 4 3 4 3 4 3 3 4 4 3 4 3 …
Dyt015_1 137 22 0	000000E+00 65386 5 0 7 0 7 0 0 7 0 7 0 7 0 7 7 0 7 0 7 7 0 7 7 7 7 0 7 7 7 7 7 7 7 7 7 6 7 7 7 6 7 7 6 7 7 6 7 6 7 6 7 6 7 6 7 6 7 6 6 7 6 6 7 6 6 7 6 6 6 7 6 6 6 6 7 6 6 6 7 6 6 6 6 7 6 6 6 6 7 6 6 6 6 6 7 6 6 6 6 6 7 6 6 6 6 6 6 7 6 6 6 6 6 6 6 7 6 6 6 6 6 6 6 6 6 6 6 7 6 6 6 6 6 6 6 6 6 6 6 6 6 6 6 6 6 6 6 6 6 6 6 6 6 6 5 6 6 6 6 6 6 6 5 6 6 6 6 5 6 6 6 5 6 6 5 6 5 6 5 6 5 6 5 5 5 5 5 4 5 5 4 …
Dyt016_1 146 27 0	000000E+00 66771 7 0 7 0 7 7 0 7 7 0 7 7 7 7 7 7 7 7 7 7 7 6 7 7 7 6 7 7 6 7 6 7 6 7 6 7 6 7 6 7 6 7 6 6 7 6 6 7 6 6 7 6 6 7 6 6 6 7 6 6 6 7 6 6 6 6 7 6 6 6 6 6 7 6 6 6 6 6 6 6 7 6 6 6 6 6 6 6 6 6 6 6 6 6 6 6 6 6 6 6 6 6 6 6 6 6 6 6 6 6 6 6 6 5 6 6 6 6 6 6 6 5 6 6 6 6 5 6 6 6 6 5 6 6 6 5 6 6 5 6 6 6 5 6 6 5 6 5 6 6 5 6 5 6 6 5 6 5 6 5 6 5 6 5 5 6 5 6 5 5 6 5 5 5 6 5 5 5 5 5 5 5 5 5 5 4 5 5 4 5 5 …
Dyt017_1 175 21 0	000000E+00 72337 7 7 7 7 7 6 7 7 7 7 7 7 7 6 7 7 7 7 6 7 7 7 7 6 7 7 7 6 7 7 6 7 7 7 6 7 7 6 7 7 6 7 6 7 7 6 7 6 7 6 7 7 6 7 6 7 6 7 6 7 6 6 7 6 7 6 6 7 6 7 6 6 7 6 6 6 7 6 6 6 7 6 6 6 6 6 7 6 6 6 6 6 6 6 6 7 6 6 6 6 6 6 6 6 6 6 6 6 6 6 6 6 6 6 6 6 6 6 6 6 6 6 6 6 6 6 6 6 6 6 6 6 6 5 6 6 6 6 6 6 6 6 5 6 6 6 6 6 6 6 5 6 6 6 6 6 5 6 6 6 6 5 6 6 6 5 6 6 6 5 6 6 6 5 6 6 5 6 6 5 6 6 5 6 5 6 5 6 5 6 5 …
Dyt018_1 134 28 0	000000E+00 65840 7 7 7 7 7 7 7 7 7 7 7 6 7 7 7 7 7 7 6 7 7 7 7 6 7 7 7 6 7 7 6 7 7 6 7 7 6 7 7 6 7 6 7 6 7 7 6 7 6 7 6 6 7 6 7 6 7 6 7 6 6 7 6 6 7 6 6 7 6 6 7 6 6 6 7 6 6 6 7 6 6 6 6 7 6 6 6 6 6 7 6 6 6 6 6 6 6 6 6 6 6 6 6 6 6 6 6 6 6 6 6 6 6 6 6 6 6 6 6 6 6 6 6 5 6 6 6 6 6 6 6 6 6 5 6 6 6 6 6 6 6 5 6 6 6 6 5 6 6 6 6 5 6 6 6 5 6 6 5 6 6 5 6 5 6 5 6 5 5 6 5 5 4 5 5 4 4 5 4 4 4 4 4 4 5 4 4 5 4 5 4 …
Dyt019_1 173 27 0	000000E+00 69041 7 0 7 0 7 7 0 7 0 7 7 0 7 7 7 7 7 0 7 7 7 7 6 7 7 7 7 6 7 7 7 6 7 6 7 6 7 7 6 6 7 6 7 6 7 6 6 7 6 6 7 6 6 6 7 6 6 6 6 7 6 6 6 6 6 7 6 6 6 6 6 6 6 7 6 6 6 6 6 6 6 6 6 6 7 6 6 6 6 6 6 6 6 6 6 6 6 6 6 6 6 6 6 6 6 6 6 6 6 6 6 6 6 6 6 6 5 6 6 6 6 6 6 6 6 5 6 6 6 6 6 5 6 6 6 6 5 6 6 6 5 6 6 5 6 6 6 5 6 6 5 6 6 5 6 5 6 6 5 6 5 6 5 6 6 5 6 5 6 5 6 5 6 5 5 6 5 6 5 6 5 5 6 5 5 6 5 6 5 5 6 …
Dyt020_1 109 33 0	000000E+00 60535 5 4 0 7 0 7 7 0 7 0 7 0 7 7 0 7 7 0 7 7 0 7 7 7 7 0 7 7 7 7 7 7 7 7 7 6 7 7 7 7 6 7 7 7 6 7 6 7 7 6 7 6 7 6 7 6 7 6 6 7 6 7 6 6 7 6 6 7 6 6 6 7 6 6 6 6 7 6 6 6 6 7 6 6 6 6 6 7 6 6 6 6 6 6 6 7 6 6 6 6 6 6 6 7 6 6 6 6 6 6 6 6 6 6 6 6 7 6 6 6 6 6 6 6 6 6 6 6 6 6 6 6 6 6 6 6 6 6 6 6 6 6 6 5 6 6 6 6 6 6 6 6 6 5 6 6 6 6 6 5 6 6 6 6 5 6 6 6 5 6 6 5 6 5 6 5 6 5 6 5 5 5 5 5 5 5 4 5 5 4 5 …
Dyt021_1 125 27 0	000000E+00 63787 0 7 7 0 7 7 0 7 7 0 7 7 7 7 7 0 7 7 7 7 7 7 6 7 7 7 7 7 6 7 7 6 7 7 6 7 7 6 7 7 6 7 6 7 6 7 6 7 6 7 6 7 6 6 7 6 7 6 6 7 6 7 6 6 7 6 6 7 6 6 6 7 6 6 7 6 6 6 7 6 6 6 7 6 6 6 6 7 6 6 6 6 7 6 6 6 6 6 7 6 6 6 6 6 6 7 6 6 6 6 6 6 6 6 6 6 7 6 6 6 6 6 6 6 6 6 6 6 6 6 6 6 6 6 6 6 6 6 5 6 6 6 6 6 6 6 6 6 5 6 6 6 6 6 5 6 6 6 6 5 6 6 6 5 6 6 5 6 6 5 6 5 6 5 6 5 6 5 5 6 5 5 5 4 5 5 4 5 4 5 4 …
Dyt022_1 126 36 0	000000E+00 70941 6 0 7 7 7 7 0 7 7 7 7 7 7 7 7 6 7 7 7 7 6 7 7 6 7 7 6 7 6 7 7 6 7 6 7 6 6 7 6 7 6 7 6 6 7 6 6 7 6 6 7 6 6 6 7 6 6 6 6 7 6 6 6 6 7 6 6 6 6 6 7 6 6 6 6 6 6 7 6 6 6 6 6 6 7 6 6 6 6 6 7 5 4 3 2 3 3 3 3 3 3 3 3 4 3 3 4 3 4 6 7 7 7 6 7 7 6 7 7 6 7 7 6 7 6 7 7 6 7 6 7 6 7 6 7 6 7 6 7 6 6 7 6 6 7 6 6 6 6 6 6 6 6 6 6 7 6 6 6 6 6 6 6 6 6 6 6 6 6 6 6 6 6 5 6 6 6 6 6 6 6 6 6 6 5 6 6 6 6 6 5 …
Dyt023_1 141 24 0	000000E+00 78648 6 7 7 7 6 7 7 6 7 7 7 6 7 7 6 7 7 6 7 7 6 7 7 6 7 6 7 7 6 7 6 7 6 7 6 7 6 7 6 7 6 7 6 6 7 6 7 6 6 7 6 6 7 6 6 7 6 6 6 7 6 6 6 7 6 6 6 6 7 6 6 6 6 6 6 6 6 6 6 6 6 6 6 6 6 6 6 6 6 6 6 5 6 6 6 6 6 5 6 6 6 6 6 5 6 6 6 6 5 6 6 6 6 5 6 6 6 6 5 6 6 6 5 6 6 6 6 5 6 6 6 5 6 6 5 6 6 6 5 6 6 5 6 6 6 5 6 6 5 6 6 5 6 5 6 6 5 6 5 6 6 5 6 5 6 6 5 6 5 6 5 6 5 6 5 6 5 6 5 6 5 5 6 5 6 5 5 6 5 6 5 …
Dyt024_1 120 29 0	000000E+00 77304 6 7 7 0 7 7 7 7 7 7 7 7 6 7 7 7 6 7 7 6 7 7 6 7 6 7 6 7 6 7 6 7 6 7 6 6 7 6 6 7 6 6 7 6 6 7 6 6 6 7 6 6 6 6 7 6 6 6 6 6 7 6 6 6 6 6 6 6 6 7 6 6 6 6 6 6 6 6 6 6 6 6 6 6 6 6 6 6 6 6 6 5 6 6 6 6 6 6 6 5 6 6 6 6 5 6 6 6 5 6 6 6 5 6 6 5 6 6 5 6 6 5 6 5 6 6 5 6 5 6 5 6 5 6 5 5 6 5 6 5 5 6 5 5 6 5 5 6 5 5 6 5 5 5 6 5 5 5 5 6 5 5 5 4 4 4 4 5 4 4 4 4 4 4 4 5 4 4 4 4 4 5 4 5 4 5 5 4 5 5 5 …
Dyt025_1 105 27 0	000000E+00 61831 6 0 7 7 7 7 7 7 6 7 7 7 6 7 7 6 7 6 7 6 7 6 7 6 7 6 6 7 6 7 6 6 7 6 6 6 7 6 6 7 6 6 6 6 7 6 6 6 6 7 6 6 6 6 6 7 6 6 6 6 6 6 6 6 7 6 6 6 6 6 6 6 6 6 6 6 6 6 6 6 7 6 6 6 6 6 6 6 6 6 5 6 6 6 6 6 6 6 6 6 6 6 6 5 6 6 6 6 6 5 6 6 6 6 5 6 6 6 5 6 6 5 6 5 6 6 5 6 5 6 5 6 5 6 5 6 5 5 6 5 5 6 5 5 6 5 5 6 5 5 6 5 5 6 5 6 5 6 6 5 6 6 5 6 6 5 4 5 4 4 5 4 5 4 4 5 4 4 5 4 4 4 4 4 4 4 4 4 4 4 4 …
Dyt026_1 119 30 0	000000E+00 67741 7 7 7 7 7 7 7 7 7 7 0 7 7 7 7 7 7 7 7 7 6 7 7 7 7 7 7 7 7 7 6 7 7 7 7 6 7 7 7 6 7 7 6 7 7 6 7 7 6 7 6 7 7 6 7 6 7 6 7 6 6 7 6 7 6 6 7 6 6 6 7 6 6 6 6 7 6 6 6 6 6 7 6 6 6 6 6 7 6 6 6 6 6 6 6 7 6 6 6 6 6 6 6 6 7 6 6 6 6 6 6 6 6 6 6 6 6 6 6 6 6 6 6 6 6 6 6 6 6 6 6 6 6 6 6 6 6 6 6 6 6 6 6 6 5 6 6 6 6 6 6 6 5 6 6 6 6 6 5 6 6 6 6 5 6 6 5 6 6 6 5 6 6 5 6 5 6 6 5 6 5 6 5 6 5 6 5 5 6 5 6 …
Dyt027_1 127 27 0	000000E+00 64071 7 7 0 7 7 7 7 7 7 7 7 7 6 7 7 7 6 7 6 7 6 7 6 7 6 7 6 7 6 6 7 6 6 7 6 6 7 6 6 6 7 6 6 6 7 6 6 6 6 7 6 6 6 6 6 6 7 6 6 6 6 6 6 6 6 7 6 6 6 6 6 6 6 6 6 6 6 6 6 6 6 5 6 6 6 6 6 6 6 6 6 5 6 6 6 6 6 6 5 6 6 6 6 5 6 6 6 5 6 6 6 5 6 6 6 5 6 6 5 6 5 5 5 5 5 5 4 5 5 4 5 6 6 6 6 6 6 6 6 6 5 6 6 5 5 5 4 5 5 4 5 4 5 5 4 5 5 4 5 5 5 4 5 4 5 5 4 5 4 5 4 5 4 5 4 5 4 4 5 4 4 5 4 4 4 5 4 4 4 4 4 …
Dyt028_1 116 28 0	000000E+00 60697 7 7 7 7 0 7 7 7 7 0 7 7 7 7 7 7 7 7 7 7 7 7 7 7 7 7 6 7 7 7 6 7 7 6 7 7 6 7 6 7 6 7 6 7 6 7 6 6 7 6 6 7 6 6 7 6 6 7 6 6 6 7 6 6 6 7 6 6 6 6 7 6 6 6 7 6 6 6 6 6 7 6 6 6 6 6 6 6 6 6 7 6 6 6 6 6 6 6 6 6 6 6 5 6 6 6 6 6 6 6 5 6 6 6 6 5 6 6 5 3 2 2 2 2 1 2 2 2 2 2 2 2 5 5 6 5 5 5 6 5 4 3 3 2 3 2 4 6 5 6 6 6 6 6 5 5 3 3 3 3 3 4 6 6 6 7 6 6 6 7 6 6 6 6 6 5 6 6 6 6 5 6 6 6 5 6 6 6 5 6 6 …
Dyt029_1 111 47 0	000000E+00 76765 7 7 7 7 7 7 6 7 7 7 7 6 7 7 6 7 7 6 7 6 7 6 7 6 7 6 7 6 7 6 6 7 6 6 6 7 6 7 6 6 6 7 6 6 6 7 6 6 6 6 7 6 6 6 6 6 7 6 6 6 6 6 7 6 6 6 6 6 6 6 6 6 6 7 6 6 6 6 6 6 6 6 6 6 6 6 6 6 6 6 6 6 6 6 6 6 6 6 6 6 6 6 6 6 6 6 6 5 6 6 6 6 6 6 6 6 6 6 6 6 5 6 6 6 6 6 6 6 6 5 6 6 6 6 6 6 5 6 6 6 6 6 6 5 6 6 6 6 5 6 6 6 6 5 6 6 5 6 6 6 5 6 6 6 6 5 6 6 5 6 5 6 6 5 6 6 5 6 6 5 6 5 6 5 6 5 6 5 6 5 6 …
Dyt030_1 109 24 0	000000E+00 83388 7 7 7 7 7 7 7 7 6 7 7 7 6 7 7 7 6 7 6 7 6 7 7 6 7 6 6 7 6 7 6 7 6 6 7 6 6 7 6 6 7 6 6 6 7 6 6 6 7 6 6 6 7 6 6 6 6 7 6 6 6 6 6 6 7 6 6 6 6 6 6 6 7 6 6 6 6 6 6 6 6 6 6 6 6 6 6 6 7 5 7 6 6 6 6 6 6 6 6 6 6 6 6 6 6 6 6 5 6 6 6 6 6 6 6 6 6 6 6 6 6 6 6 6 6 5 6 6 6 6 6 6 6 6 6 6 5 6 6 6 6 6 6 6 5 6 6 6 6 6 5 6 6 6 6 6 5 6 6 6 6 5 6 6 6 5 6 6 6 5 6 6 6 5 6 6 5 6 6 5 6 6 5 6 5 6 6 5 6 5 6 …
Dyt031_1 117 33 0	000000E+00 78436 7 7 7 0 7 7 7 7 7 7 0 7 7 7 7 7 7 7 7 7 7 7 7 7 6 7 7 7 7 7 6 7 7 7 6 7 7 7 6 7 7 6 7 6 7 7 6 7 6 7 7 6 7 6 7 6 7 6 7 6 6 7 6 7 6 7 6 6 7 6 6 7 6 6 7 6 6 6 7 6 6 6 7 6 6 6 6 7 6 6 6 6 6 6 6 7 6 6 6 6 6 6 6 6 6 6 6 6 6 6 6 6 6 6 6 6 6 6 6 5 6 6 6 6 6 6 6 5 6 6 6 6 6 5 6 6 6 6 5 6 6 6 5 6 6 6 5 6 6 5 6 6 5 6 6 5 6 6 5 6 5 6 6 5 6 5 6 5 6 5 6 5 6 5 6 5 5 6 5 6 5 5 6 5 5 6 5 5 5 6 5 …
Dyt032_1 113 28 0	000000E+00 80656 7 0 0 7 0 7 0 7 0 7 0 7 0 7 7 0 7 7 7 0 7 7 7 7 7 7 7 7 7 7 7 7 7 6 7 7 7 6 7 7 6 7 6 7 6 7 6 7 6 7 6 7 6 6 7 6 6 7 6 6 7 6 6 7 6 6 6 7 6 6 6 6 6 7 6 6 6 6 6 6 6 7 6 6 6 6 6 6 6 6 6 6 6 6 6 6 6 6 5 6 6 6 6 6 6 6 6 5 6 6 6 6 5 6 6 6 6 5 6 6 6 5 6 6 6 5 6 6 5 6 6 5 6 6 5 6 6 5 6 5 6 5 6 6 5 6 5 6 5 6 5 6 5 6 5 6 5 6 5 6 5 5 6 5 6 5 5 6 5 5 6 5 5 5 6 5 5 6 5 5 5 6 5 5 6 5 5 6 5 5 6 …
Dyt033_1 123 24 0	000000E+00 80272 7 7 7 7 7 7 7 7 7 7 7 7 7 6 7 7 7 7 7 7 6 7 7 7 7 6 7 7 7 6 7 7 6 7 6 7 7 6 7 6 7 7 6 7 6 7 6 6 7 6 7 6 7 6 6 7 6 6 7 6 6 7 6 6 7 6 6 6 7 6 6 6 7 6 6 6 7 6 6 6 7 6 6 6 6 7 6 6 6 6 6 7 6 6 6 6 6 6 7 6 6 6 6 6 6 6 6 6 7 6 6 6 6 6 6 6 6 6 6 6 6 6 6 6 6 6 6 6 6 6 5 6 6 6 6 6 6 6 6 5 6 6 6 6 6 5 6 6 6 5 6 6 6 5 6 6 5 6 6 5 6 5 6 5 6 6 5 6 5 6 5 5 6 5 6 5 5 6 5 5 6 5 5 6 5 5 5 5 5 5 5 …
Dyt034_1 119 37 0	000000E+00 82888 5 4 7 7 0 7 7 7 7 0 7 7 7 7 7 7 7 6 7 7 7 7 6 7 7 6 7 7 6 7 6 7 7 6 7 6 6 7 6 7 6 6 7 6 6 7 6 6 7 6 6 7 6 6 6 7 6 6 6 6 6 7 6 6 6 6 6 6 6 6 6 6 7 6 6 6 6 6 6 6 6 6 6 6 6 6 6 6 6 6 6 6 6 5 6 6 6 6 6 6 6 6 6 6 6 6 5 6 6 6 6 6 6 6 6 5 6 6 6 6 6 5 6 6 6 6 6 5 6 6 6 6 5 6 6 6 5 6 6 6 6 5 6 6 6 5 6 6 6 5 6 6 6 5 6 6 5 6 6 5 6 6 5 6 5 6 6 5 6 5 6 6 5 6 5 6 5 6 5 6 5 6 5 6 5 6 5 5 6 5 5 …
Dyt035_1 118 23 0	000000E+00 79300 6 7 0 7 0 7 0 7 0 7 0 7 0 7 0 7 7 0 7 0 7 7 0 7 7 0 7 7 0 7 7 7 7 0 7 7 7 7 7 7 7 7 7 7 7 6 7 7 7 6 7 7 6 7 7 6 7 6 7 6 7 6 7 6 6 7 6 6 7 6 6 6 7 6 6 6 6 6 7 6 6 6 6 6 6 6 7 6 6 6 6 6 6 6 6 6 6 6 6 7 6 6 6 6 6 6 6 6 6 6 5 6 6 6 6 6 6 6 6 6 5 6 6 6 6 6 5 6 6 6 6 5 6 6 6 5 6 6 5 6 6 5 6 6 5 6 5 6 6 5 6 5 6 5 6 5 6 5 6 5 6 5 6 5 5 6 5 6 5 5 6 5 6 5 5 6 5 5 6 5 5 6 5 5 6 5 5 5 6 5 5 …
Dyt036_1 114 29 0	000000E+00 78780 6 7 7 0 7 7 0 7 7 7 0 7 7 0 7 7 7 0 7 7 7 0 7 7 7 0 7 7 7 7 7 7 0 7 7 7 7 7 7 7 7 7 7 7 7 7 7 7 6 7 7 7 7 7 6 7 7 7 6 7 7 6 7 7 6 7 7 6 7 6 7 6 7 6 7 6 7 6 6 7 6 7 6 6 7 6 6 7 6 6 7 6 6 6 7 6 6 6 7 6 6 6 6 7 6 6 6 6 6 6 7 6 6 6 6 6 6 6 6 6 6 6 6 7 6 6 5 6 6 6 6 6 6 6 6 6 6 6 6 6 5 6 6 6 6 6 5 6 6 6 6 5 6 6 6 5 6 6 6 5 6 6 5 6 5 6 6 5 6 5 6 5 6 5 6 5 6 5 5 6 5 5 5 5 5 6 5 5 5 5 5 …
Dyt037_1 138 22 0	000000E+00 84195 7 7 7 7 0 7 7 7 7 0 7 7 7 7 7 7 0 7 7 7 7 7 7 7 7 7 7 7 7 7 7 7 7 7 7 7 6 7 7 7 7 7 6 7 7 6 7 7 7 6 7 6 7 7 6 7 6 7 6 7 6 7 6 7 6 7 6 6 7 6 6 7 6 6 7 6 6 7 6 6 7 6 6 6 7 6 6 6 6 7 6 6 6 6 7 6 6 6 6 6 6 6 6 7 6 6 6 6 6 6 6 6 6 6 6 6 6 6 6 6 6 6 5 6 6 6 6 6 6 6 6 5 6 6 6 6 5 6 6 6 5 6 6 6 5 6 6 5 6 6 5 6 5 6 6 5 6 5 6 5 6 5 6 5 6 5 5 6 5 5 6 5 5 6 5 5 5 5 6 5 5 5 5 5 5 5 6 5 5 5 5 …
Dyt038_1 123 24 0	000000E+00 82758 7 7 0 7 7 0 7 0 7 7 0 7 7 7 0 7 7 7 0 7 7 7 7 7 7 7 7 7 7 7 7 7 7 6 7 7 7 6 7 7 6 7 6 7 7 6 7 6 6 7 6 7 6 6 7 6 6 7 6 6 7 6 6 6 6 6 7 6 6 6 6 6 6 7 6 6 6 6 6 6 6 6 6 6 7 6 6 6 6 6 6 6 6 6 6 6 6 6 6 6 6 6 6 6 6 6 6 6 5 6 6 6 6 6 6 6 6 6 6 5 6 6 6 6 6 6 5 6 6 6 6 6 5 6 6 6 5 6 6 6 6 5 6 6 6 5 6 6 5 6 6 5 6 6 5 6 6 5 6 6 5 6 6 5 6 5 6 5 6 6 5 6 5 6 5 6 5 6 5 5 6 5 6 5 6 5 5 6 5 5 6 …
Dyt039_1 1 29 0	000000E+00 81549 6 6 6 6 6 6 6 6 6 6 6 6 6 6 6 6 6 6 6 6 6 6 6 6 6 6 6 6 6 6 6 6 6 6 6 6 6 6 6 6 6 6 6 6 6 6 6 6 6 6 6 6 6 6 6 6 6 6 6 6 6 6 6 6 6 6 6 6 6 6 6 6 6 6 6 6 6 6 6 6 6 6 6 6 6 6 6 6 6 6 6 6 6 6 6 6 6 6 6 6 6 6 6 6 6 6 6 6 6 6 6 6 6 6 6 6 6 6 6 6 6 6 6 6 6 6 6 6 6 6 6 6 6 6 6 6 6 6 6 6 6 6 6 6 6 6 6 6 6 6 6 6 6 6 6 6 6 6 6 6 6 6 6 6 6 6 6 6 6 6 6 6 6 6 6 6 6 6 6 6 6 6 6 6 6 6 6 6 6 6 6 …
Dyt040_1 120 30 0	000000E+00 74275 6 0 7 0 7 0 7 0 7 0 7 7 0 7 0 7 7 0 7 7 7 0 7 7 7 7 7 7 7 7 7 7 7 7 7 7 6 7 7 7 6 7 7 6 7 7 6 7 7 6 7 6 7 6 7 6 7 6 7 6 6 7 6 7 6 6 7 6 6 7 6 6 7 6 6 7 6 6 6 7 6 6 6 6 7 6 6 6 6 7 6 6 6 6 6 7 6 6 6 6 6 6 6 6 7 6 6 6 6 6 6 6 6 6 6 6 6 6 6 6 6 6 6 6 6 6 6 6 6 6 6 6 6 6 6 5 6 6 6 6 6 6 6 5 6 6 6 6 6 5 6 6 6 5 6 6 6 5 6 6 5 6 6 6 5 6 5 6 6 5 6 6 5 6 5 6 6 5 6 5 6 5 6 5 6 5 6 5 6 5 6 …
Dyt041_1 114 30 0	000000E+00 77538 5 7 6 7 7 7 7 6 7 7 7 7 7 7 7 7 6 7 7 7 7 7 7 6 7 7 7 7 7 6 7 7 7 6 7 7 6 7 7 6 7 7 6 7 6 7 6 7 6 7 6 6 7 6 6 7 6 7 6 6 7 6 6 6 7 6 6 6 7 6 6 6 7 6 6 6 6 7 6 6 6 6 6 7 6 6 6 6 6 6 6 7 6 6 6 6 6 6 6 6 6 6 6 6 6 6 6 6 6 6 6 6 6 6 6 6 6 6 6 6 6 6 6 6 6 6 6 6 6 5 6 6 6 6 6 6 6 6 5 6 6 6 6 5 6 6 5 6 6 6 5 6 5 6 5 6 6 5 5 6 5 6 5 5 5 5 5 5 5 5 5 5 4 5 5 4 5 4 5 4 4 5 4 4 5 4 4 4 5 4 4 …
Dyt042_1 41 33 0	000000E+00 71020 7 7 6 7 7 7 7 7 7 7 6 7 7 7 7 6 7 7 6 7 7 6 7 7 6 7 7 6 7 6 7 6 7 6 7 6 7 6 7 6 7 6 7 6 6 7 6 7 6 6 7 6 6 7 6 6 6 7 6 6 7 6 6 6 7 6 6 6 6 6 7 6 6 6 6 6 7 6 6 6 6 6 6 6 6 6 6 7 6 6 6 6 6 6 6 6 6 6 6 6 6 6 6 6 6 6 6 6 6 6 6 6 6 6 6 6 6 6 6 6 6 6 5 6 6 6 6 6 6 6 6 5 6 6 6 6 5 6 6 6 5 6 6 5 6 6 5 6 5 6 5 6 5 6 5 5 6 5 5 5 5 6 5 5 5 5 5 5 5 5 5 5 6 5 5 5 5 6 5 5 6 5 6 5 6 5 6 5 6 5 6 …
Dyt043_1 69 28 0	000000E+00 66871 6 6 7 7 6 7 7 6 7 7 6 7 7 6 7 7 6 7 7 6 7 6 7 7 6 7 6 7 7 6 7 6 7 6 7 6 7 6 7 6 7 6 7 6 7 6 7 6 6 7 6 7 6 6 7 6 7 6 6 7 6 6 7 6 6 7 6 6 6 7 6 6 6 7 6 6 6 7 6 6 6 6 6 7 6 6 6 6 6 6 6 7 6 6 6 6 6 6 6 6 6 6 6 6 6 6 6 6 6 6 6 6 5 6 6 6 6 6 6 6 6 6 6 5 6 6 6 6 6 5 6 6 6 6 5 6 6 6 5 6 6 5 6 6 5 6 5 6 5 6 5 6 5 6 5 5 6 5 5 5 6 5 5 5 6 5 5 5 6 5 5 6 5 5 6 5 6 5 6 5 6 5 6 5 6 5 6 6 5 6 6 …
Dyt044_1 54 35 0	000000E+00 67796 6 7 7 6 7 7 7 6 7 7 6 7 7 6 7 7 6 7 7 6 7 7 6 7 7 6 7 7 6 7 6 7 7 6 7 6 7 6 7 7 6 7 6 7 6 7 6 7 6 7 6 6 7 6 7 6 7 6 6 7 6 6 7 6 6 7 6 6 7 6 6 7 6 6 6 7 6 6 6 6 7 6 6 6 6 6 7 6 6 6 6 6 6 6 6 6 7 6 6 6 6 6 6 6 6 6 6 6 6 5 6 6 6 6 6 6 6 6 5 6 6 6 6 5 6 6 5 6 6 6 5 6 5 6 6 5 6 5 6 5 6 5 5 6 5 5 6 5 5 5 5 6 5 5 5 5 4 5 5 5 5 5 5 5 5 5 6 5 5 6 5 6 5 6 5 6 6 5 6 5 6 6 6 5 6 6 6 5 6 6 6 …
Dyt045_1 112 26 0	000000E+00 78035 6 7 6 6 7 6 7 6 7 6 7 6 7 6 7 6 7 6 7 6 7 6 7 6 7 6 7 6 6 7 6 7 6 7 6 6 7 6 7 6 6 7 6 6 7 6 6 7 6 6 7 6 6 7 6 6 7 6 6 7 6 6 6 7 6 6 6 7 6 6 6 6 7 6 6 6 6 7 6 6 6 6 6 6 7 6 6 6 6 6 6 6 7 6 6 6 6 6 6 6 6 6 6 6 6 6 6 6 6 6 6 6 6 6 6 6 6 6 6 6 6 6 6 6 6 5 6 6 6 6 6 5 6 6 6 5 6 6 5 6 6 5 6 5 6 5 6 5 6 5 5 6 5 5 5 5 6 5 5 5 5 4 5 5 5 5 4 5 5 5 5 4 5 5 5 5 4 3 3 4 3 4 4 3 4 4 4 4 5 4 4 …
Dyt046_1 52 34 0	000000E+00 68351 7 7 0 7 7 7 7 0 7 7 7 7 7 7 7 7 7 7 7 6 7 7 7 7 6 7 7 7 6 7 7 6 7 7 6 7 6 7 7 6 7 6 7 6 7 6 7 6 7 6 6 7 6 7 6 7 6 6 7 6 6 7 6 7 6 6 7 6 6 6 7 6 6 7 6 6 6 7 6 6 6 7 6 6 6 7 6 6 6 6 6 6 7 6 6 6 6 6 6 6 6 6 6 6 6 6 6 6 6 6 6 6 6 6 6 6 6 5 6 6 6 6 5 6 6 6 5 6 6 5 6 6 5 6 5 6 5 6 5 6 5 6 5 5 5 6 5 5 5 5 5 5 5 5 4 5 5 5 4 5 5 5 4 5 5 5 4 5 5 5 5 4 5 5 5 5 5 5 5 5 5 5 5 5 5 5 4 4 4 3 4 …
Dyt047_1 50 28 0	000000E+00 85322 6 7 6 7 7 7 6 7 7 7 6 7 7 7 6 7 6 7 7 6 7 7 6 7 6 7 6 7 6 7 6 7 6 6 7 6 7 6 6 7 6 7 6 6 6 7 6 6 7 6 6 6 7 6 6 6 7 6 6 6 6 7 6 6 6 6 6 6 6 7 6 6 6 6 6 6 6 6 6 6 6 6 6 6 6 6 6 6 6 6 6 6 6 6 5 6 6 6 6 5 6 6 5 6 6 5 6 5 5 6 5 5 6 5 5 5 5 5 4 5 5 5 4 5 5 5 4 5 5 4 5 5 4 5 5 5 4 5 3 4 4 3 4 4 4 3 4 4 4 3 4 4 4 4 3 4 4 4 4 4 3 4 4 4 4 4 4 4 4 4 4 4 4 3 4 4 4 4 4 4 4 4 4 4 6 6 6 6 6 6 6 …
Dyt048_1 76 26 0	000000E+00 75018 7 7 6 7 7 6 7 7 6 7 7 6 7 7 6 7 7 6 7 7 6 7 7 6 7 6 7 6 7 6 7 7 6 7 6 7 6 7 6 6 7 6 7 6 7 6 6 7 6 6 7 6 7 6 6 6 7 6 6 7 6 6 6 7 6 6 6 6 7 6 6 6 6 6 6 7 6 6 6 6 6 6 6 6 6 6 6 6 6 6 7 6 6 6 6 6 6 6 6 6 6 6 6 6 6 6 6 6 6 6 6 6 5 6 6 6 6 6 6 6 6 6 5 6 6 6 6 5 6 6 6 5 6 6 5 6 5 6 5 6 5 6 5 6 5 5 5 6 5 5 5 5 6 5 5 5 5 5 5 5 5 5 6 5 5 5 6 5 5 6 5 6 5 6 5 6 5 6 5 5 4 4 3 4 4 3 4 4 3 4 4 …
Dyt049_1 80 30 0	000000E+00 84656 7 7 7 7 7 7 7 7 7 7 7 6 7 7 7 7 6 7 7 6 7 7 6 7 7 6 7 6 7 6 7 6 7 6 7 6 7 6 6 7 6 7 6 6 7 6 6 7 6 6 7 6 6 6 7 6 6 6 7 6 6 6 7 6 6 6 6 6 7 6 6 6 6 6 6 7 6 6 6 6 6 6 6 6 6 6 6 6 6 6 6 6 6 6 6 5 6 6 6 6 5 6 6 6 5 6 6 5 6 6 5 6 5 6 5 6 5 5 6 5 6 5 5 5 6 5 5 5 6 5 5 5 5 5 5 6 5 5 5 6 5 5 5 6 5 5 6 5 5 6 5 5 6 5 5 6 5 6 5 4 4 4 4 3 4 4 3 4 4 3 4 3 4 3 4 3 4 4 3 4 3 4 3 4 4 3 4 4 3 4 4 …
Dyt050_1 58 29 0	000000E+00 75894 7 0 7 0 7 7 0 7 7 0 7 7 0 7 7 7 0 7 7 7 7 7 7 7 7 7 7 7 7 7 7 6 7 7 7 6 7 7 6 7 7 6 7 6 7 6 7 6 7 6 7 6 6 7 6 7 6 6 6 7 6 6 7 6 6 6 6 7 6 6 6 6 6 6 6 7 6 6 6 6 6 6 6 6 6 6 6 6 6 6 6 6 6 6 6 6 6 6 6 6 6 6 6 6 6 6 6 6 6 6 5 6 6 6 6 6 6 6 5 6 6 6 6 5 6 6 5 6 6 5 6 6 5 6 5 6 5 6 5 5 5 6 5 5 5 5 5 4 5 5 4 5 4 5 4 5 4 5 4 4 5 4 5 4 5 4 5 4 5 5 5 5 5 5 5 5 5 5 4 3 4 3 4 3 3 4 3 4 3 4 3 …
Sta001_1 85 37 0	000000E+00 60220 5 4 4 4 5 7 7 0 7 0 7 0 7 0 7 7 0 7 0 7 7 0 7 7 0 7 7 0 7 7 7 7 0 7 7 7 7 7 7 7 7 7 7 7 6 7 7 7 7 6 7 7 6 7 7 6 7 7 6 7 6 7 6 7 6 7 6 7 6 7 6 6 7 6 7 6 6 7 6 6 7 6 6 7 6 6 6 7 6 6 6 7 6 6 6 7 6 6 6 6 6 7 6 6 6 6 6 6 7 6 6 6 6 6 6 6 6 6 6 6 7 6 6 6 6 6 6 6 6 6 6 6 6 6 6 6 6 6 6 6 6 6 6 6 6 5 6 6 6 6 6 6 6 6 6 5 6 6 6 6 6 5 6 6 6 6 5 6 6 6 5 6 6 5 6 6 5 6 6 5 6 5 6 5 6 5 6 5 6 5 5 …
Sta002_1 99 29 0	000000E+00 64789 6 0 7 0 7 0 7 0 7 0 7 0 7 0 7 0 7 7 0 7 0 7 7 7 0 7 7 7 0 7 7 7 7 7 7 6 7 7 7 7 6 7 7 6 7 6 7 6 7 6 7 6 7 6 7 6 6 7 6 7 6 6 7 6 6 6 7 6 6 7 6 6 6 6 7 6 7 7 6 6 5 6 7 7 6 6 6 5 6 6 0 7 6 5 6 5 7 7 6 5 4 6 0 7 6 5 5 6 7 7 6 5 5 6 6 7 6 5 5 6 6 6 6 6 6 5 6 6 6 5 6 6 5 6 6 5 6 5 6 5 6 5 6 5 5 6 5 5 5 5 5 5 5 5 5 5 5 5 4 5 5 5 4 5 5 4 5 5 4 5 5 4 5 5 4 5 5 5 5 5 5 5 5 6 5 5 6 5 5 6 5 …
Sta003_1 105 31 0	000000E+00 69097 5 4 7 7 7 7 7 7 0 7 7 7 7 7 0 7 7 7 7 7 6 7 7 7 6 7 7 6 7 6 7 6 7 6 7 6 7 6 7 6 0 7 7 0 7 6 5 4 4 7 0 7 7 7 6 5 4 7 7 7 7 7 5 4 4 6 7 0 7 7 7 6 5 4 4 7 7 0 7 7 5 4 4 4 7 6 6 7 7 7 7 7 6 6 5 3 4 6 7 0 7 7 7 6 5 4 5 4 7 7 7 7 7 6 5 4 4 4 7 6 7 7 7 7 5 5 4 5 6 7 7 7 7 6 6 5 5 4 4 6 5 6 6 6 6 6 6 6 6 5 6 6 6 6 6 6 5 6 6 6 6 6 5 6 6 6 5 6 6 5 6 6 5 6 5 5 5 5 5 5 4 5 5 5 5 5 5 5 5 5 5 …
Sta004_1 120 31 0	000000E+00 77186 5 6 6 7 7 0 7 7 7 0 7 7 7 0 7 7 7 0 7 7 7 7 7 0 7 7 7 7 7 7 7 7 7 7 6 7 7 7 7 7 6 7 7 6 7 7 6 7 6 7 7 6 7 6 7 6 6 7 6 7 6 7 6 7 6 7 6 6 7 6 7 6 6 7 6 7 6 6 7 6 6 6 7 6 5 4 4 4 3 5 7 6 7 7 7 7 6 7 7 7 5 5 3 4 4 4 4 6 6 7 7 7 6 7 7 6 7 6 5 4 3 4 4 4 4 4 6 7 7 6 7 7 7 6 7 6 5 3 4 4 3 4 3 4 7 6 7 7 7 6 7 7 6 5 4 4 3 4 4 4 3 5 6 6 7 7 6 7 6 7 6 6 6 6 5 5 6 5 5 6 5 5 5 5 5 5 5 5 5 5 5 …
Sta005_1 97 26 0	000000E+00 52129 6 0 0 7 0 0 7 0 7 0 0 7 0 7 0 7 0 7 7 0 7 7 0 7 7 0 7 7 7 0 7 7 7 7 7 7 7 7 7 7 7 7 7 7 7 7 7 7 7 7 6 7 7 7 7 7 6 7 7 7 6 7 7 7 6 7 6 7 7 6 7 7 6 7 6 7 6 7 6 7 6 7 6 6 7 6 7 6 6 7 6 6 7 6 6 7 6 6 7 6 6 6 7 6 6 6 6 7 6 6 6 6 6 7 6 6 6 6 6 6 7 6 6 6 6 6 6 6 6 6 6 7 6 6 6 6 6 6 6 6 6 6 6 6 6 6 6 6 6 6 6 6 6 6 6 5 6 6 6 6 6 6 6 6 6 5 6 6 6 6 6 5 6 6 6 5 6 6 6 5 6 6 6 5 6 6 5 6 6 5 6 …
Sta006_1 128 31 0	000000E+00 67050 5 4 6 7 0 7 0 7 7 0 7 0 7 7 0 7 7 7 0 7 7 0 7 7 7 0 7 7 7 7 7 0 7 7 7 7 7 7 7 7 7 7 7 7 6 7 7 7 7 6 7 7 7 6 7 7 6 7 6 7 7 6 7 6 7 6 7 6 6 7 6 7 6 6 7 6 6 6 7 6 6 6 7 6 6 6 6 7 6 6 6 7 6 6 6 6 6 7 6 6 6 6 7 6 6 6 6 6 6 7 6 6 6 6 6 6 6 6 6 7 5 7 6 6 6 6 6 6 6 6 6 6 6 5 6 6 6 6 6 6 6 5 6 6 6 6 5 6 6 6 5 6 6 5 6 6 5 6 6 5 6 5 6 5 6 6 5 6 5 5 6 5 6 5 6 5 5 6 5 5 5 6 5 5 6 5 5 5 5 6 5 …
Sta007_1 117 33 0	000000E+00 63191 7 7 0 7 7 7 0 7 7 7 0 7 7 7 7 7 0 7 7 7 7 7 6 7 7 7 7 7 6 7 7 6 7 6 7 7 6 7 7 6 7 6 7 7 6 7 7 6 7 6 7 7 6 7 6 7 6 7 6 7 6 7 6 7 6 7 6 7 6 6 7 6 6 7 6 6 7 6 6 7 6 6 7 6 6 6 6 7 6 6 6 6 6 7 6 6 6 6 6 6 6 6 6 6 6 6 6 6 6 6 6 6 6 6 6 6 6 6 6 6 6 6 5 6 6 6 6 6 5 6 6 6 6 5 6 6 6 5 6 6 6 5 6 6 6 5 6 6 5 6 5 6 6 5 6 5 6 5 6 5 6 5 6 5 5 6 5 5 5 6 5 5 5 5 5 5 5 4 5 5 5 4 5 5 4 5 5 4 5 5 5 …
Sta008_1 111 30 0	000000E+00 61107 5 7 7 0 7 7 0 7 7 0 7 7 7 0 7 7 7 7 7 7 7 7 7 7 7 7 6 7 7 7 6 7 7 6 7 7 6 7 6 7 7 6 7 6 7 6 7 6 6 7 6 7 6 6 7 6 7 6 6 7 6 6 6 7 6 6 7 6 6 6 7 6 6 6 6 7 6 6 6 6 6 7 6 6 6 6 6 6 6 6 6 6 6 6 6 6 6 6 6 5 6 6 6 6 6 5 6 6 6 5 6 6 6 5 6 6 5 6 6 5 6 5 6 5 6 6 5 6 5 6 5 5 6 5 6 5 6 5 5 6 5 5 6 5 5 5 6 5 5 5 5 6 5 5 5 5 5 5 5 5 5 6 5 5 5 5 6 5 5 6 5 6 5 5 6 6 5 6 5 6 5 6 6 6 5 6 6 6 6 6 5 …
Sta009_1 125 29 0	000000E+00 62152 5 4 6 7 0 7 7 7 0 7 7 7 0 7 7 7 7 0 7 7 7 7 7 7 7 7 7 7 7 7 7 7 7 6 7 7 7 7 6 7 7 6 7 7 6 7 7 6 7 6 7 7 6 7 6 7 6 7 6 6 7 6 7 6 6 7 6 7 6 6 6 7 6 6 7 6 6 6 7 6 6 6 6 7 6 6 6 6 6 6 7 6 6 6 6 6 6 6 7 6 6 6 6 6 6 6 6 6 7 6 6 6 6 6 6 6 6 6 6 6 6 6 6 6 6 6 6 6 6 6 6 6 6 6 5 6 6 6 6 6 5 6 6 6 6 5 6 6 5 6 6 5 6 5 6 5 6 5 6 5 5 6 5 5 5 6 5 5 5 5 5 5 5 5 5 5 5 6 5 5 5 5 5 5 5 5 5 5 6 5 5 …
Sta010_1 121 30 0	000000E+00 58934 7 7 7 0 7 7 7 7 7 7 7 7 7 7 7 7 7 7 7 7 7 7 7 7 7 6 7 7 7 6 7 7 7 6 7 7 6 7 7 6 7 6 7 6 7 6 7 6 7 6 7 6 7 6 6 7 6 7 6 6 6 7 6 6 7 6 6 6 7 6 6 6 6 6 7 6 6 6 6 6 6 7 6 6 6 6 6 6 6 6 6 6 6 6 6 6 7 6 6 6 6 6 6 6 5 6 6 6 6 6 6 6 6 6 6 6 6 6 5 6 6 6 6 6 5 6 6 6 6 5 6 6 6 6 5 6 6 5 6 6 5 6 6 5 6 6 5 6 5 6 5 6 5 6 5 6 5 6 5 5 6 5 5 5 6 5 5 5 5 5 5 5 5 5 5 5 5 5 5 5 6 5 5 5 5 6 5 5 5 6 5 …
Sta011_1 118 32 0	000000E+00 69789 6 7 0 7 7 0 7 7 0 7 7 7 7 0 7 7 7 7 7 7 7 7 7 7 7 6 7 7 7 7 6 7 7 6 7 7 6 7 7 6 7 6 7 7 6 7 6 7 6 7 6 7 6 6 7 6 7 6 6 7 6 6 7 6 6 7 6 6 6 7 6 6 6 6 6 7 6 6 6 6 6 6 6 6 6 6 6 6 6 6 6 6 6 6 6 6 6 6 6 6 5 6 6 6 6 6 5 6 6 6 6 5 6 6 6 6 5 6 6 6 6 5 6 6 5 6 6 5 6 5 6 6 5 5 6 5 5 5 5 5 5 4 5 5 4 5 5 4 5 4 5 5 4 5 5 5 4 5 5 5 5 5 5 5 5 5 5 6 5 5 6 5 5 6 5 6 5 6 5 6 6 5 5 3 3 3 2 3 3 3 3 …
Sta012_1 91 33 0	000000E+00 62970 5 4 7 7 0 7 0 7 7 0 7 7 0 7 7 0 7 7 7 0 7 7 7 7 7 0 7 7 7 7 7 7 7 6 7 7 7 7 7 7 6 7 7 6 7 7 7 6 7 7 6 7 6 7 6 7 7 6 7 6 7 6 7 6 7 6 6 7 6 7 6 6 7 6 7 6 6 7 6 6 7 6 6 7 6 6 6 7 6 6 6 7 6 6 6 7 6 6 6 6 7 6 6 6 6 6 6 6 6 7 6 6 6 6 6 6 6 6 6 6 6 5 6 6 6 6 6 6 6 5 6 6 6 5 6 6 6 5 6 6 5 6 5 6 6 5 6 5 6 5 6 5 5 6 5 5 6 5 5 5 6 5 5 5 5 5 5 5 5 5 5 5 5 5 5 5 4 5 5 5 5 5 4 5 5 5 5 5 5 5 5 …
Sta013_1 94 33 0	000000E+00 82045 6 7 0 7 0 0 7 0 7 0 7 0 7 7 0 7 7 0 7 7 7 7 0 7 7 7 7 7 7 7 7 6 7 6 7 6 7 7 6 7 6 7 7 7 0 7 7 7 7 7 7 6 7 7 6 5 3 3 3 4 3 4 4 4 4 4 4 4 4 5 4 5 4 5 5 5 5 5 5 5 5 5 5 4 5 5 5 5 5 4 5 5 5 5 5 4 5 5 6 5 0 0 0 0 0 0 0 0 1 0 7 0 0 0 0 0 7 0 0 7 7 0 7 0 7 7 0 7 7 6 5 5 7 0 7 0 7 7 6 5 4 6 0 7 7 7 6 5 5 6 6 6 7 6 6 5 5 4 5 4 4 4 4 4 4 4 4 4 4 4 4 4 4 4 6 6 7 6 6 7 6 7 6 7 6 6 7 6 7 5 6 …
Sta014_1 128 36 0	000000E+00 92980 5 6 6 6 6 6 7 6 6 6 7 6 6 6 7 6 6 7 6 6 6 7 6 6 7 6 6 6 7 6 6 6 7 6 6 6 7 6 6 6 6 7 6 6 6 6 7 6 6 6 6 7 6 6 6 6 6 6 7 6 6 6 6 6 6 6 7 6 6 6 6 6 6 6 6 6 6 6 6 6 6 6 6 6 6 7 6 6 5 6 6 6 6 6 6 6 6 6 6 6 6 6 6 6 6 6 6 5 6 6 6 6 6 6 6 6 5 6 6 6 6 6 5 6 6 6 6 6 5 6 6 6 6 6 5 6 6 6 6 5 6 6 6 6 5 6 6 6 5 6 6 6 5 6 6 6 5 6 6 6 5 6 6 6 5 6 6 5 6 6 6 5 6 6 6 5 6 6 6 5 6 6 6 5 6 6 5 4 3 4 4 …
Sta015_1 100 33 0	000000E+00 96276 5 6 6 7 7 6 7 7 7 7 7 6 7 7 7 7 7 6 7 7 7 7 6 7 7 6 7 7 6 7 7 6 7 6 7 6 7 6 7 6 7 6 7 6 7 6 6 7 6 6 7 6 6 7 6 6 6 7 6 6 6 6 6 7 6 6 6 6 6 6 6 6 6 7 5 6 6 7 5 6 6 6 6 6 6 6 6 6 6 5 6 6 6 6 5 6 6 6 5 6 6 6 5 6 6 5 6 6 5 6 5 6 5 6 6 5 6 5 6 5 6 5 6 5 5 6 5 6 5 6 5 5 6 5 6 5 5 6 5 6 5 5 6 5 6 5 5 6 5 6 5 5 6 5 6 5 6 5 5 3 3 2 3 2 3 3 2 3 3 2 3 3 2 3 3 2 3 3 2 3 3 3 2 3 3 3 3 3 2 3 3 …
Sta016_1 98 32 0	000000E+00 62573 5 7 7 0 7 7 7 7 7 7 7 7 7 0 7 7 7 6 7 7 7 7 7 7 7 6 7 7 7 6 7 7 7 6 7 7 6 7 6 7 6 7 6 7 6 7 6 7 6 7 6 7 6 6 7 6 6 7 6 6 6 6 7 6 6 6 7 6 6 6 6 7 6 6 6 6 6 6 6 7 6 6 6 6 6 6 6 6 6 6 6 6 6 6 7 6 6 6 6 6 6 6 6 6 6 6 5 6 6 6 6 6 6 6 6 6 6 6 5 6 6 6 6 5 6 6 6 5 6 6 5 6 6 5 6 5 5 6 5 5 6 5 5 5 5 4 5 5 5 4 5 4 5 5 4 5 4 5 4 5 4 5 4 5 5 4 5 5 4 5 5 5 5 5 5 6 5 5 6 5 5 4 4 3 3 3 3 4 3 3 3 …
Sta017_1 89 31 0	000000E+00 66887 6 7 0 7 0 7 7 7 0 7 7 7 7 7 7 7 7 7 7 7 7 6 7 7 7 6 7 7 6 7 7 6 7 6 7 7 6 7 6 7 6 7 6 7 6 7 6 6 7 6 7 6 6 7 6 7 6 6 7 6 6 7 6 6 7 6 6 6 7 6 6 6 7 6 6 6 6 7 6 6 6 6 6 7 6 6 6 6 6 6 6 6 6 6 6 6 6 6 5 6 6 6 6 5 6 6 6 5 6 6 5 6 5 6 5 6 5 6 5 5 6 5 5 5 5 5 5 5 5 5 5 4 5 5 4 5 5 4 5 5 4 5 4 5 5 5 5 4 5 5 5 5 5 6 5 5 5 5 6 5 4 3 4 4 3 4 3 4 3 3 4 3 3 3 3 2 2 3 2 2 2 2 2 3 2 2 2 2 2 2 2 …
Sta018_1 103 32 0	000000E+00 66849 7 0 7 0 7 0 7 7 0 7 7 7 0 7 7 7 7 7 7 7 7 7 7 6 7 7 7 6 7 7 7 6 7 6 7 7 6 7 6 7 6 7 6 7 6 7 6 7 6 7 6 6 7 6 7 6 6 7 6 6 7 6 6 7 6 6 7 6 6 6 7 6 6 6 7 6 6 6 6 7 6 6 6 6 6 6 7 6 6 6 6 6 6 6 6 6 6 6 6 6 6 6 6 6 6 6 6 5 6 6 6 6 5 6 6 6 5 6 6 5 6 6 5 6 5 5 5 6 5 6 6 5 6 6 5 6 6 5 6 5 5 5 4 5 5 4 5 6 5 5 5 5 5 5 4 5 4 5 4 4 5 4 5 4 5 5 5 5 5 6 5 5 6 5 6 5 6 5 6 5 6 6 5 6 5 4 4 3 4 4 3 …
Sta019_1 111 31 0	000000E+00 70970 7 7 6 7 7 7 7 6 7 7 7 6 7 7 6 7 7 6 7 6 7 7 6 7 6 7 6 7 6 7 6 7 6 6 7 6 7 6 6 7 6 7 6 6 7 6 6 7 6 6 6 7 6 6 6 7 6 6 6 6 7 6 6 6 6 6 7 6 6 6 6 6 6 7 6 6 6 6 6 6 6 6 6 6 6 6 6 6 6 6 6 6 6 6 6 6 6 6 6 6 6 6 6 6 5 6 6 6 6 6 6 5 6 6 6 5 6 6 6 5 6 6 5 6 6 5 6 6 5 6 5 6 6 5 6 5 6 5 6 5 5 6 5 6 5 6 5 5 6 5 5 6 5 5 6 5 5 6 5 6 5 5 6 5 6 5 6 5 6 5 6 5 6 6 5 4 4 3 4 3 3 3 2 2 3 3 2 3 3 3 3 …
Sta020_1 76 33 0	000000E+00 60078 6 7 0 7 7 0 7 7 7 7 7 7 7 7 7 7 7 7 7 7 6 7 7 7 6 7 7 6 7 7 6 7 7 6 7 7 6 7 6 7 7 6 7 6 7 6 6 7 6 7 6 6 7 6 6 7 6 6 6 7 6 6 6 6 7 6 6 6 6 6 6 6 6 6 6 6 6 6 6 6 6 6 6 6 6 5 6 6 6 6 5 6 6 6 5 6 6 5 6 6 5 6 6 5 6 5 6 5 6 5 5 6 5 5 5 5 5 5 5 5 5 4 5 5 5 4 5 5 5 5 5 5 5 5 5 5 5 5 6 5 5 6 5 6 6 5 4 4 3 4 4 4 3 4 3 3 3 2 2 2 2 2 2 2 2 2 2 1 2 2 2 1 2 2 4 4 4 4 4 4 4 4 4 4 3 3 2 3 2 3 2 …
Sta021_1 112 31 0	000000E+00 70232 7 7 7 7 0 7 7 7 0 7 7 7 7 0 7 7 7 7 7 7 0 7 7 7 7 7 7 7 7 7 7 7 7 6 7 7 7 7 7 6 7 7 6 7 7 6 7 7 6 7 6 7 6 7 6 7 6 7 6 6 7 6 6 6 7 6 6 6 7 6 6 6 6 6 7 6 6 6 6 6 6 7 6 6 6 6 6 6 7 6 6 6 6 6 6 6 6 6 7 6 6 6 6 6 6 6 6 6 6 6 6 6 6 6 6 6 6 6 6 6 6 6 6 6 5 6 6 6 6 5 6 6 6 5 6 5 5 5 5 5 5 4 5 4 5 4 5 4 5 4 5 4 5 4 5 4 5 5 5 4 5 5 5 5 5 6 5 5 5 6 5 5 5 6 5 5 6 5 5 6 5 5 6 5 5 6 5 6 5 5 6 …
Sta022_1 106 30 0	000000E+00 63355 5 4 4 6 7 7 7 0 7 7 7 7 0 7 7 7 7 7 7 7 7 6 7 7 7 7 6 7 7 6 7 7 6 7 7 6 7 6 7 6 7 6 7 6 7 6 6 7 6 6 7 6 6 7 6 6 7 6 6 6 7 6 6 6 6 7 6 6 6 6 6 7 6 6 6 6 6 6 6 6 6 6 6 7 6 6 6 6 6 6 6 6 6 6 6 6 6 6 6 6 6 6 6 6 6 5 6 6 6 6 6 6 6 6 5 6 6 6 6 6 5 6 6 6 5 6 6 5 6 5 6 6 5 6 5 5 6 5 5 6 5 5 5 5 5 4 5 5 4 5 4 4 5 4 5 4 5 5 5 5 5 5 5 6 5 6 5 5 6 5 6 6 5 6 5 5 4 3 4 4 3 4 4 3 4 4 3 4 3 4 3 …
Sta023_1 108 29 0	000000E+00 63723 6 7 7 7 7 7 7 7 7 7 7 7 7 7 6 7 7 7 6 7 7 6 7 7 6 7 7 6 7 7 6 7 7 6 7 6 7 6 7 6 6 7 6 6 7 6 6 7 6 6 6 6 7 6 6 6 7 6 6 6 6 7 6 6 6 6 6 7 6 6 6 6 6 6 6 6 6 6 6 6 6 6 6 6 6 6 6 6 6 6 5 6 6 6 7 6 6 6 6 6 6 6 6 6 6 6 6 6 6 6 5 6 6 6 6 6 6 6 6 6 6 6 6 6 6 6 6 6 6 6 6 5 5 5 4 5 4 4 4 4 4 4 5 4 4 5 4 5 5 6 5 5 5 5 6 5 5 5 6 5 6 5 5 6 5 6 5 6 6 5 6 5 6 6 5 6 6 6 5 6 6 6 6 5 4 5 4 4 5 4 4 …
Sta024_1 81 35 0	000000E+00 65037 7 7 7 0 7 7 0 7 7 0 7 7 7 0 7 7 7 0 7 7 7 7 0 7 7 7 7 7 7 7 7 7 7 7 7 7 7 7 7 6 7 7 7 6 7 7 7 6 7 7 6 7 7 6 7 6 7 6 7 6 7 6 7 6 7 6 6 7 6 7 6 6 7 6 6 7 6 6 6 7 6 6 6 6 7 6 6 6 6 6 6 6 7 6 6 6 6 6 6 6 6 6 6 6 6 6 6 6 6 6 6 6 6 6 5 6 6 6 6 6 6 6 6 6 6 6 5 6 6 6 6 6 6 6 5 6 6 6 6 6 5 6 6 6 5 6 6 6 5 6 6 5 6 6 5 6 6 5 6 5 5 6 5 6 5 5 5 5 5 5 5 5 5 4 5 4 5 4 5 4 5 4 5 4 5 4 4 5 4 5 4 …
Sta025_1 119 30 0	000000E+00 55114 7 7 7 0 7 7 7 7 0 7 7 7 7 7 7 7 7 7 7 7 7 7 7 7 7 7 7 7 7 6 7 7 7 6 7 7 7 6 7 7 6 7 7 6 7 6 7 6 7 7 6 7 6 7 6 6 7 6 7 6 7 6 6 7 6 6 7 6 6 7 6 6 7 6 6 7 6 6 6 6 7 6 6 6 6 7 6 6 6 6 6 7 6 6 6 6 6 6 7 6 6 6 6 6 6 6 6 7 6 6 6 6 6 6 6 6 6 7 6 6 6 6 6 6 6 6 6 6 6 6 6 6 6 6 6 6 6 6 6 6 6 6 6 6 6 6 6 6 6 6 6 6 6 6 6 6 6 5 6 6 6 6 6 6 5 6 6 6 6 5 6 6 6 5 6 6 5 6 6 5 6 6 5 6 5 5 6 5 5 6 5 …
Sta026_1 107 39 0	000000E+00 57662 5 7 7 7 0 7 0 7 0 7 0 7 0 7 7 0 7 7 0 7 7 7 0 7 7 7 7 7 7 7 7 7 7 7 7 7 6 7 7 7 6 7 7 6 7 6 7 7 6 7 6 7 6 7 6 6 7 6 7 6 6 7 6 7 6 6 7 6 6 6 7 6 6 6 7 6 6 6 7 6 6 6 6 6 7 6 6 6 6 6 6 6 6 6 6 6 7 6 6 6 6 6 5 6 6 6 6 6 6 6 6 6 6 5 6 6 6 6 6 5 6 6 6 5 6 6 6 5 6 6 5 6 6 5 6 5 6 5 6 5 5 6 5 5 6 5 5 5 5 4 5 5 4 5 4 4 4 4 5 4 4 5 4 5 5 4 5 5 5 4 5 5 5 6 5 5 5 5 6 5 5 5 6 5 5 6 5 6 5 5 6 …
Sta027_1 87 31 0	000000E+00 56753 6 7 6 7 7 7 7 7 7 7 7 6 7 7 7 7 6 7 7 7 6 7 7 7 6 7 7 6 7 7 6 7 7 6 7 6 7 7 6 7 6 7 6 7 6 7 6 7 6 7 6 7 6 7 6 6 7 6 7 6 6 7 6 7 6 6 7 6 6 7 6 6 6 7 6 6 7 6 6 7 6 6 6 7 6 6 6 6 7 6 6 6 6 7 6 6 6 6 6 7 6 6 6 6 6 6 7 6 6 6 6 6 6 6 6 7 6 6 6 6 6 6 6 6 6 6 6 6 6 6 6 6 6 6 6 6 6 6 6 6 6 6 6 6 6 6 6 5 6 6 6 6 6 5 6 6 6 5 6 6 6 5 6 5 6 6 5 6 5 5 6 5 5 5 5 5 5 5 4 5 4 5 4 4 5 4 4 5 4 4 4 …
Sta028_1 89 33 0	000000E+00 65848 5 4 6 7 0 7 0 7 0 7 0 7 0 7 0 7 0 7 7 0 7 0 7 7 7 0 7 7 7 0 7 7 7 7 7 7 7 7 7 7 7 7 7 6 7 7 7 6 7 7 6 7 7 6 7 6 7 7 6 7 6 7 6 6 7 6 7 6 6 7 6 6 7 6 6 7 6 6 6 7 6 6 6 6 6 7 6 6 6 6 6 6 6 6 6 6 6 6 6 6 6 6 6 6 6 6 6 6 6 6 6 6 6 6 6 6 5 6 6 6 6 6 6 5 6 6 6 6 5 6 6 6 5 6 6 5 6 6 5 6 5 6 5 5 5 5 5 5 4 5 4 4 4 4 4 5 4 4 5 4 4 5 4 4 5 4 5 4 5 4 5 5 4 5 5 4 5 5 4 5 5 5 4 5 5 5 5 5 5 5 5 …
Sta029_1 131 33 0	000000E+00 77211 5 7 7 7 7 7 7 0 7 7 7 7 7 7 7 7 7 7 7 7 7 7 7 6 7 7 7 7 6 7 7 6 7 7 6 7 6 7 6 7 7 6 7 6 7 6 6 7 6 7 6 7 6 6 7 6 6 7 6 6 7 6 6 6 7 6 6 6 7 6 6 6 6 7 6 6 6 6 6 6 7 6 6 6 6 6 6 6 6 6 6 6 6 6 6 6 6 6 6 6 6 6 6 6 6 5 6 6 6 6 6 6 6 5 6 6 6 6 5 6 6 6 5 6 6 6 5 6 6 6 5 6 6 5 6 5 6 6 5 6 5 6 5 5 6 5 6 5 5 5 6 5 5 5 5 5 5 5 5 6 5 5 4 5 5 5 5 5 5 5 5 5 6 5 5 5 5 5 5 6 5 5 6 5 5 6 5 6 5 5 3 …
Sta030_1 97 33 0	000000E+00 89047 5 4 4 6 7 0 7 0 7 0 7 0 7 0 7 0 7 0 7 0 7 0 7 0 7 7 0 7 0 7 7 0 7 7 0 7 7 7 0 7 7 7 0 7 7 7 7 7 7 7 7 7 7 7 7 7 7 7 7 6 7 7 7 6 7 7 6 7 7 6 7 6 7 6 7 6 7 6 7 6 7 6 7 6 6 7 6 6 7 6 6 7 6 6 7 6 6 6 6 7 6 6 6 7 6 6 6 6 7 6 6 6 6 6 6 6 6 7 6 6 6 6 6 6 5 6 6 6 6 6 6 5 6 6 6 5 6 6 5 6 5 6 5 6 5 6 5 5 5 5 6 5 5 5 5 4 5 5 5 5 4 5 5 4 5 5 4 5 5 4 5 4 5 4 5 4 5 4 5 4 5 4 5 4 5 4 4 5 4 5 5 …
Sta031_1 114 34 0	000000E+00 76555 5 7 7 7 7 0 7 7 7 7 7 7 0 7 7 7 7 7 7 7 7 7 6 7 7 7 7 7 7 6 7 7 7 6 7 7 7 6 7 7 6 7 6 7 7 6 7 6 7 7 6 7 6 7 6 7 6 7 6 6 7 6 7 6 7 6 6 7 6 7 6 6 7 6 6 7 6 6 7 6 6 6 7 6 6 7 6 6 6 7 6 6 6 6 7 6 6 6 6 7 6 6 6 6 6 7 6 6 6 6 6 6 7 6 6 6 6 6 6 6 6 6 6 7 6 6 6 6 6 6 6 6 6 6 6 6 6 6 6 5 6 6 6 6 6 6 6 6 5 6 6 6 5 6 6 6 5 6 6 5 6 5 6 5 6 5 6 5 5 6 5 5 5 5 5 6 5 4 5 5 5 5 5 5 4 5 5 5 4 5 5 …
Sta032_1 67 38 0	000000E+00 69621 5 4 4 5 4 5 4 5 6 0 0 0 1 0 0 0 0 7 0 0 0 0 7 0 0 7 0 7 0 7 7 0 7 7 7 0 7 7 7 7 7 7 7 7 7 6 7 7 6 7 6 7 6 6 6 7 6 6 6 6 6 6 5 6 6 6 5 6 5 6 5 6 5 6 5 6 5 5 6 5 5 6 5 5 5 6 5 5 5 6 5 5 5 5 5 6 5 5 5 5 5 6 5 5 5 5 6 5 5 5 5 6 5 5 6 5 5 5 6 5 5 6 5 4 3 4 3 4 3 4 3 4 4 3 4 4 3 4 3 4 3 3 4 3 4 3 3 4 3 3 4 3 4 3 3 4 3 4 3 3 4 3 4 3 4 3 4 4 3 4 3 4 4 3 4 4 4 4 4 4 6 6 6 6 6 6 6 6 6 6 6 …
Sta033_1 83 38 0	000000E+00 55810 7 7 0 7 7 0 7 7 7 0 7 7 0 7 7 7 7 0 7 7 7 7 7 7 7 7 7 7 7 7 7 7 7 7 7 6 7 7 7 6 7 7 6 7 7 6 7 6 7 6 7 6 7 6 6 7 6 7 6 6 6 7 6 6 6 7 6 6 6 6 7 6 6 6 6 6 6 7 6 6 6 6 6 6 6 6 6 6 6 6 6 5 6 6 6 6 6 6 5 6 6 5 6 6 6 5 6 5 6 5 6 5 6 5 6 5 5 6 5 5 5 5 5 5 5 5 4 5 5 5 4 5 4 5 4 5 5 4 5 4 5 4 5 4 5 5 4 5 4 5 5 4 5 5 5 5 5 5 5 6 5 5 4 4 4 3 4 3 3 4 3 3 3 3 3 3 3 3 3 2 3 3 3 3 3 3 3 4 4 4 4 …
Sta034_1 83 10 0	000000E+00 80394 6 6 6 7 7 6 7 7 6 7 6 6 5 5 5 4 5 5 5 6 0 7 0 7 0 7 0 7 0 7 6 6 5 4 5 5 5 4 5 5 6 6 7 7 7 7 0 7 7 7 6 6 6 5 5 5 4 4 5 4 5 5 6 7 0 7 7 0 7 7 7 7 7 6 6 6 7 6 6 7 6 6 7 6 6 7 6 6 6 6 6 6 6 7 6 6 6 6 6 6 6 6 6 6 6 6 6 6 6 6 5 6 6 6 6 6 6 6 6 6 6 6 6 6 6 6 5 6 6 6 6 6 6 6 6 6 5 6 6 6 6 6 6 6 5 6 6 6 6 6 6 5 6 6 6 6 6 6 5 6 6 6 6 5 6 6 6 5 6 6 6 5 6 6 5 6 5 6 5 6 5 6 5 5 6 5 5 6 5 4 3 …
