# Supplementary material for: Possible Fossil Larvae of Staphylinidae from Kachin Amber and a Quantitative Morphological Comparison Indicate That Rove Beetle Larvae Partly Replaced Lacewing Larvae
Source: Insects. 2025 Sep 1;16(9):910. doi: 10.3390/insects16090910 (PMC12470659; doi:10.3390/insects16090910)
Supplement: Supplementary file 1 [file insects-16-00910-s001.zip › SUPPLEMENT_Staphylinidae/File_S04_all_analysis1_part2.nef]

#CONST 1 1 1 0
#HARMO 20
0001_1
  1.0000000e+00  2.4507458e-17 -1.0468554e-16  2.1467083e-01
 -1.3529487e-02 -1.2988844e-01  4.5603130e-02 -1.2786415e-01
  1.7634803e-01 -9.6407109e-03  6.2315469e-02  1.1214338e-02
 -1.3855364e-02  2.2638885e-02  1.0150357e-01  5.0144685e-03
 -9.7901391e-03 -3.4006239e-03  3.6091609e-03 -1.8653696e-02
 -2.3331131e-03 -2.2720044e-02  7.0451562e-03 -1.2008375e-02
  3.4130540e-02 -3.8573366e-03  1.2663165e-02 -3.1515054e-03
 -1.1234567e-02  1.4289736e-02  2.0842727e-02  2.3775381e-03
 -4.0551706e-03 -5.9427390e-03  1.2265919e-03 -1.0443129e-02
 -6.9734316e-04 -1.0661924e-02  1.0066950e-03 -3.2230521e-03
  1.4705829e-02 -1.1627565e-03  7.8522162e-03 -2.6776893e-03
 -8.3704176e-03  5.1520102e-03  6.3004112e-03 -2.5095798e-03
  8.9004555e-05 -2.4878757e-03  1.5073034e-03 -3.7681067e-03
 -3.7582369e-04 -4.4359556e-03 -4.9840859e-05 -2.2107980e-03
  6.0380621e-03  1.1303189e-03  1.4964041e-03 -3.2807400e-04
 -4.5869859e-03  3.3564529e-04  3.9824390e-03 -2.6506285e-03
  1.4002594e-03 -1.2856874e-03  4.5443381e-04 -2.8704089e-03
  1.8994818e-04 -1.2684699e-03 -2.7195102e-04  9.5697741e-05
  1.6096567e-03  8.2282072e-05  2.8147824e-04 -7.8520933e-04
 -2.8460314e-03 -8.6481056e-04  1.9646324e-03 -2.6138995e-03
0002_1
  1.0000000e+00 -3.6466353e-17  1.2940582e-16  2.2688709e-01
 -1.9044270e-02 -1.9292520e-01  7.3061948e-02 -1.4786178e-01
  1.7816158e-01  3.6230624e-03  8.1837776e-02 -8.2946974e-03
 -2.1504236e-02  1.5691250e-02  8.3801084e-02 -2.1337801e-02
 -1.3963022e-02  3.8560967e-04 -5.1663226e-04 -2.3399126e-03
  3.5037557e-03 -3.3242109e-02  1.6882305e-02 -1.5090041e-02
  2.2938249e-02  2.8597342e-03  5.0723603e-03 -2.5860258e-03
 -1.0671620e-02  3.2632231e-03  1.8556502e-02 -1.3998076e-02
 -4.7808263e-03 -5.5408020e-03 -2.9385298e-03 -1.1179827e-02
  4.1285106e-03 -6.9283835e-03  9.3285804e-03  5.5041944e-04
  2.0248190e-03 -2.4540324e-04  1.5248120e-04 -3.2290914e-03
 -4.5696720e-03  5.3191489e-04  1.7487105e-03 -7.7832473e-03
  3.1436570e-03 -2.4828775e-03 -2.0785546e-03 -5.4305683e-03
 -1.3449594e-03  6.2954917e-04  3.9212960e-03  1.5419381e-03
 -1.8684117e-03 -2.4321916e-03 -5.4779329e-04 -3.8325476e-03
 -2.9317847e-04 -1.0783741e-03 -1.2868799e-03 -4.5085379e-03
  4.2761011e-03  6.7469871e-04 -9.9241326e-04 -9.0713186e-04
 -4.7440726e-03  1.3949144e-03  1.0917150e-03 -1.5717346e-04
 -1.0171922e-03 -2.7954921e-03 -1.3515361e-03 -3.3634708e-03
  1.7142691e-03 -1.3422939e-03 -1.0193957e-03 -2.2834160e-03
0003_1
  1.0000000e+00  1.0462617e-17 -3.9062912e-17  2.2365472e-01
 -1.8525357e-02 -1.1119007e-01  5.2008892e-02 -1.0437960e-01
  1.5992111e-01 -1.6958591e-02  5.6575423e-02  1.5578007e-02
  5.2083132e-03  1.5920622e-02  6.0644382e-02 -5.3609566e-03
  3.7401730e-03  7.8143634e-03 -4.9684786e-03  9.1106027e-03
 -4.3133570e-03 -2.3272869e-02  2.2403967e-03 -1.9590938e-02
  3.0556532e-02 -1.1681515e-02  7.7416888e-03  5.6131728e-03
  7.4285610e-03  7.0062625e-03  1.9305302e-02 -3.8395279e-03
 -4.2401659e-03  1.7926641e-03 -6.3759956e-03  5.8734980e-04
 -1.2150533e-03 -9.6416170e-03  1.3635119e-03 -6.0153742e-03
  9.7256122e-03 -9.1586985e-03  4.0707177e-03  3.1742840e-04
  4.6103109e-03  5.0324712e-03  7.7988083e-03 -2.6653847e-03
 -1.9345997e-03 -1.3261732e-04 -3.7412977e-03 -6.7974701e-04
 -9.1253984e-04 -3.7179483e-03  7.9654482e-04 -1.6069749e-03
  3.1385389e-03 -6.3103376e-03  2.9740157e-03 -8.9765539e-04
  1.8657892e-03  2.5231984e-03  2.1544379e-03 -2.0423297e-03
 -1.6996639e-04 -1.5365934e-03 -1.5926339e-03 -5.5241171e-04
 -5.8822908e-04 -1.1661600e-03  4.0756992e-04 -8.5468410e-04
  9.7447161e-04 -3.1726861e-03  2.0238217e-03 -8.1197048e-04
  2.1025305e-04  7.6378075e-04 -3.0566476e-04 -1.8810233e-03
0004_1
  1.0000000e+00  1.3116535e-17 -7.4403074e-17  2.1991288e-01
 -3.8718663e-02 -1.2930546e-01  1.6556894e-02 -1.1196109e-01
  1.6234099e-01 -2.6052341e-02  5.8995516e-02  3.4962597e-03
  1.4213728e-02  1.0133500e-02  8.1660760e-02 -2.0675677e-02
 -4.5742840e-03  1.2638070e-02  9.5937001e-03  6.3684384e-03
 -1.5448907e-02 -1.9552966e-02  9.8278922e-03 -2.3896471e-02
  2.3336415e-02 -1.5354037e-02 -2.1599950e-03 -4.1166948e-03
  1.1970588e-02  7.0330529e-03  2.3534008e-02 -2.5957424e-03
 -6.3746164e-03  3.9350007e-03  1.8566578e-03 -4.3983985e-03
 -7.4382916e-03 -3.5857722e-03  1.7600831e-03 -8.1026198e-03
  6.2530821e-03 -1.2901433e-02 -2.4223369e-03 -5.0859408e-03
  5.7441283e-03  3.4088530e-03  7.8857410e-03 -1.0122516e-03
 -1.9897870e-03  3.2744080e-04  3.0003988e-03 -4.5482665e-03
 -4.1397903e-03  1.7738284e-03 -8.3953778e-04 -3.9578445e-03
  2.5290388e-03 -7.2130143e-03 -1.2588044e-03 -9.6972056e-04
  1.3568396e-03  1.7921420e-03  1.7309348e-03 -1.0677231e-03
 -5.0782498e-04 -1.3677609e-03  1.6329026e-03 -3.3299019e-03
 -2.0017071e-03  1.5356644e-03 -4.4342213e-04 -3.8598739e-03
  1.6399458e-03 -3.5705740e-03 -6.1077143e-04  7.1776021e-04
 -4.7808539e-04  1.4033262e-03  2.7754760e-04 -3.3224609e-04
0005_1
  1.0000000e+00  2.2271935e-17 -8.5095466e-17  2.4292453e-01
 -1.2304795e-02 -1.0775207e-01  4.1036333e-02 -1.4129510e-01
  1.5787349e-01 -2.6582835e-02  3.5658231e-02  1.8804580e-02
  1.4531360e-02  1.9216830e-02  8.0172175e-02 -2.5446166e-03
 -5.8121313e-03  3.6786902e-03  2.3548910e-04  1.9121721e-03
 -3.5203709e-03 -1.4314071e-02  7.3847589e-03 -2.3061161e-02
  2.5785156e-02 -1.9996331e-02  2.8747440e-03 -2.3168454e-03
  8.7633831e-03  1.3613645e-02  2.3297763e-02  1.4944128e-03
 -6.1165711e-03 -1.7161703e-03  5.3617457e-04 -5.6399929e-03
 -3.7409076e-03 -3.7557727e-03 -1.5439335e-03 -5.6635423e-03
  9.4486054e-03 -1.4291539e-02  4.2761439e-03 -1.7538073e-03
  3.5759323e-03  6.7917363e-03  6.3410061e-03 -1.4675995e-03
 -1.4543921e-03 -1.0559043e-03  1.7038324e-03 -2.7313747e-03
 -2.8897492e-03 -1.4937763e-03 -1.4840425e-03 -4.1603229e-03
  3.3984554e-03 -7.1733013e-03  2.3936225e-03  4.7111776e-04
  1.6693571e-03  2.1549364e-03  1.9275750e-03 -1.9898336e-03
 -9.7111770e-04 -8.3112759e-04  2.5148897e-04 -1.4975229e-03
 -7.3718881e-04 -5.0306249e-04 -3.0530884e-04 -3.0693531e-03
  3.9498421e-04 -3.2186517e-03  5.2918100e-04  2.3703835e-04
  8.7252650e-04  5.4566254e-04  6.8627981e-04 -8.1087083e-04
0007_1
  1.0000000e+00 -2.0155236e-17  7.8207486e-17  2.0884018e-01
 -3.5274850e-02 -1.0988588e-01  7.0304869e-03 -1.0967219e-01
  1.5448755e-01 -3.3892652e-02  6.6525104e-02  6.1052751e-03
  7.6284065e-03  1.6868239e-02  9.6949908e-02 -2.0906665e-02
 -3.6506041e-03  1.0195778e-02  5.3127718e-03 -3.6535683e-03
 -1.8024590e-02 -1.1649768e-02  8.7060242e-03 -8.5747816e-03
  2.2179178e-02 -2.0916348e-02  1.3855797e-02 -9.5026297e-03
  3.6457466e-03  1.2653430e-02  2.0543966e-02 -7.1040815e-03
 -3.6639592e-04  3.2238753e-03  2.8634508e-03 -4.0389315e-03
 -1.3218212e-02 -1.6585218e-03 -6.7133587e-04 -1.7441838e-03
  9.5892681e-03 -1.2218471e-02  7.7674280e-03 -3.0483787e-03
  1.2839550e-04  3.3821947e-03  4.2424135e-03 -6.6323663e-03
  3.0536852e-03  3.0326083e-03  1.5023642e-03 -9.6487325e-04
 -7.5912863e-03 -8.3033660e-04 -5.6954015e-04 -3.3854192e-03
  4.5271061e-03 -3.9242195e-03  3.9806496e-03  1.3652278e-03
 -3.0746609e-04 -5.6832974e-04  1.5669721e-03 -5.6965987e-03
  1.0657487e-03  2.8775420e-03 -2.0248540e-03 -1.9148271e-04
 -2.3600560e-03 -1.4566415e-03  1.7201806e-03 -3.5491517e-03
  5.7555467e-04 -1.0294065e-03  2.0205117e-03  5.9883291e-04
  9.4741319e-04 -1.3249673e-04  1.9203941e-03 -2.3824527e-03
0008_1
  1.0000000e+00 -4.3757903e-18  1.4604099e-17  2.5377542e-01
 -8.8613376e-03 -8.1214575e-02 -6.1564082e-03 -1.0694063e-01
  1.7611254e-01 -9.2306101e-02  5.0087228e-02  2.5863068e-02
  2.9629496e-02  1.9368059e-02  6.6759512e-02 -3.0264743e-02
  8.2413829e-03  1.8792937e-02  1.0216109e-02  1.7182498e-02
 -1.2415854e-02 -5.3783026e-03  5.7430718e-03 -2.2759256e-02
  8.9293293e-03 -3.0100354e-02  4.4231720e-03 -2.2339997e-03
  2.1201395e-02 -7.1381395e-04  1.8358865e-02 -1.1163307e-02
 -4.8171454e-04  4.1594554e-03  5.7705862e-03  2.4474848e-03
  1.7934166e-03  3.9719939e-03  1.4029475e-03 -6.0050917e-03
 -5.5154609e-03 -1.2341970e-02 -1.5346882e-04 -1.8984161e-03
  8.8731400e-03 -2.1808910e-03  5.8814183e-03 -3.8217100e-03
 -4.4083650e-03 -1.9021330e-03  2.7641916e-03 -3.0893559e-03
  3.0899197e-03  6.7566630e-04  1.6767728e-04 -2.5449043e-03
 -2.3098893e-03 -6.4606782e-03  1.2535605e-04 -2.3052664e-03
  5.1518250e-03 -1.2376897e-04  2.6013115e-03  6.5414340e-04
 -3.2046613e-03  1.2476130e-03  1.2098722e-03 -3.8291603e-03
 -7.2131790e-04 -1.4960035e-03 -1.8233520e-03 -7.8642589e-04
 -2.3664067e-03 -4.2384502e-03  8.6107048e-04 -3.1821793e-03
  4.6534749e-03 -2.3168206e-03  2.7811916e-04  5.8548886e-04
0009_1
  1.0000000e+00  1.9183143e-17 -4.9707898e-17  2.3256109e-01
 -3.4671976e-02 -1.1814845e-01  3.8042029e-03 -1.4815254e-01
  1.5696849e-01 -4.0336042e-02  1.0095707e-01  6.0675753e-03
  6.1965319e-03  2.3476552e-02  1.1688983e-01 -3.7778241e-02
 -1.5759859e-02  1.1854075e-02 -3.4679214e-03 -4.3019836e-03
 -8.8850271e-03 -1.1894502e-02  7.7632746e-03 -7.9829659e-03
  1.4223985e-02 -2.2145029e-02  1.7620842e-02 -5.5071843e-03
  8.2286533e-03  1.8154010e-02  1.9467740e-02 -1.4485553e-02
 -7.7059728e-03 -5.5967051e-03 -7.1853853e-03 -4.9397300e-03
 -4.5651979e-03  9.4485548e-04  5.7827072e-03 -1.0012872e-03
  6.1741118e-03 -1.2802739e-02  7.9861411e-03 -5.4947418e-03
  2.3781635e-03  1.1178252e-02  2.0096180e-03 -4.4038748e-03
 -3.0100108e-03 -5.9657304e-03 -3.1453456e-03 -4.5544457e-03
 -4.0800576e-03  2.6203218e-03  1.5282928e-03 -1.8807081e-03
  5.8195924e-03 -5.9807963e-03  5.7672236e-03 -3.7680725e-03
 -1.0784546e-03  5.3416103e-03 -1.8152156e-03 -2.4462995e-03
 -1.4399200e-03 -1.8843047e-03 -5.2274934e-04 -1.5844866e-03
 -2.7313622e-03  9.5685634e-05  4.2823218e-04 -1.5319220e-03
  3.0302135e-03 -1.8164412e-03  2.5318732e-03 -1.3393176e-03
 -1.3927209e-04  1.0523959e-03 -2.8166552e-03 -2.0123470e-03
0010_1
  1.0000000e+00 -1.1151458e-18  1.8587409e-17  2.4111091e-01
 -4.2659857e-02 -9.7586474e-02  4.4152883e-02 -1.1773217e-01
  1.2926661e-01 -2.6516066e-02  7.8754772e-02 -6.9116243e-03
  6.8872232e-03  1.9684457e-02  9.2914364e-02 -2.4672699e-02
  5.6470534e-04  1.2700705e-02 -8.9951429e-04  3.2766567e-03
 -1.8084932e-02 -4.3347424e-03  1.1647426e-02 -1.2051553e-02
  1.5019744e-02 -1.7688684e-02  1.1964087e-02 -1.1770658e-02
  5.6319507e-03  9.8006587e-03  2.2873217e-02 -5.2711253e-03
  1.3061345e-03  1.1342024e-03  1.0920963e-04 -1.0148203e-03
 -1.0981441e-02  2.5664252e-03  2.3470521e-03 -6.7579268e-04
  4.4690149e-03 -1.0973976e-02  6.4811758e-03 -7.2079152e-03
  3.3798615e-04  3.0164139e-03  4.7474500e-03 -2.5448516e-03
  4.1169437e-03 -6.1508816e-05  2.2307333e-03  6.6519644e-04
 -5.1611477e-03  2.1369969e-03 -6.8558399e-04 -2.2330238e-03
  2.1520177e-03 -3.4284713e-03  3.4913169e-03 -2.0148122e-03
 -1.2851230e-03  3.0558337e-04  1.4521731e-03 -3.5143620e-03
  1.4520890e-03 -5.6793768e-04  4.5093230e-04  8.9897958e-04
 -1.2825112e-03  2.0215135e-04  7.0198728e-04 -2.6082020e-03
  8.3968511e-04 -7.8634833e-04  1.4643108e-03 -1.0729649e-03
 -7.9385364e-04  1.0724651e-03  6.8589129e-04 -1.9105828e-03
0011_1
  1.0000000e+00  1.3201638e-18  4.7962825e-17  2.2145739e-01
 -2.2343264e-02 -9.1591677e-02 -8.1335083e-03 -1.2064088e-01
  1.4421547e-01 -5.2408294e-02  4.1766695e-02  3.3793520e-02
  3.7366577e-02  1.1237548e-02  9.6115768e-02 -3.2977264e-02
 -1.1781204e-02  1.2089101e-02  1.3811154e-02  1.4969303e-03
 -6.5389137e-03 -5.2474671e-04  8.2267997e-03 -1.3705942e-02
  1.4820926e-03 -3.0741171e-02  4.6744090e-03  1.4447289e-04
  2.4183587e-02  9.2387013e-03  2.3232015e-02 -1.0998547e-02
 -5.5436183e-03  8.9803014e-05  5.1910712e-03 -6.6992283e-03
 -3.3163008e-03  1.0490026e-02  6.2037336e-05 -2.2310291e-03
 -5.6664035e-03 -1.8377371e-02  2.9597324e-03 -8.6843816e-04
  9.8990699e-03  8.6782373e-04  6.1441617e-03 -2.7409366e-03
  1.5336277e-03 -2.1173128e-03  3.8185022e-03 -5.6318801e-03
 -1.5463580e-03  7.5498244e-03 -3.2162022e-03 -2.1399611e-03
 -3.6404161e-03 -5.9536085e-03  3.1912945e-03 -8.5929104e-04
  2.1086239e-03 -2.3090893e-03  2.3283392e-03 -1.7649899e-03
  2.4278453e-03 -4.1314440e-04  2.3205953e-03 -2.4654462e-03
  1.9245565e-04  1.8336837e-03 -2.7766433e-03 -1.7780880e-03
 -1.7543706e-03  3.7708114e-04  1.1416143e-03 -6.3175448e-04
  2.2090935e-04 -2.9868866e-03  2.0861400e-03 -1.6230112e-03
0013_1
  1.0000000e+00  4.3260789e-17 -8.1986394e-17  3.1577901e-01
 -7.2333241e-02 -1.4325013e-01 -2.0826992e-02 -1.4570887e-01
  1.3230367e-01 -7.7246574e-02  2.5432298e-02 -1.1605365e-02
  4.6319486e-02 -1.2950120e-02  9.3038964e-02 -5.3240788e-02
  8.9031547e-03  1.6714222e-02  2.4101519e-02  1.9843699e-03
 -1.8327784e-02  1.0870754e-02  8.7581441e-03 -1.7556222e-02
 -6.8879630e-03 -2.3936939e-02 -1.4529371e-02 -4.3979835e-03
  1.2498814e-02 -4.3240673e-03  1.0941387e-02 -1.5295422e-02
  2.9717301e-03 -5.1862450e-03  4.3785631e-03 -1.4195706e-02
 -2.6985063e-03  1.2475319e-02  1.4376718e-03 -9.8164673e-03
 -5.6568995e-03 -1.1219434e-02 -1.9333660e-03 -3.8394429e-03
  1.2234532e-03 -5.6547442e-04 -4.2144979e-04 -2.9147787e-04
  2.7733729e-03 -4.0301834e-03  3.7261676e-03 -3.6275852e-03
 -2.7364596e-03  7.5277789e-03 -5.3990227e-03 -5.7068062e-03
 -4.3075548e-03 -2.6095997e-03 -1.7317323e-03 -1.2135202e-03
 -2.3982324e-03 -3.0108234e-03 -2.1919204e-03 -1.5560041e-03
  1.9293777e-03 -2.6271981e-03  2.2468338e-03 -3.9476258e-04
  1.2303748e-03  2.2679999e-03 -2.4560061e-03 -3.1846005e-03
 -2.1266021e-03  2.2783635e-03 -1.7941338e-03 -2.7174995e-05
 -2.0110100e-03 -1.1215477e-03 -1.5831905e-03  2.7382427e-04
0014_1
  1.0000000e+00  4.9908603e-18 -9.4903224e-18  2.5137853e-01
 -5.1765614e-02 -8.9374858e-02  6.0067806e-03 -1.0645128e-01
  1.3047091e-01 -3.3002479e-02  5.8901685e-02 -1.0234935e-02
  8.4562252e-03  1.0170714e-02  1.0194203e-01 -1.5753093e-02
  4.2046787e-03  1.0041976e-02  2.4133074e-02  4.6433864e-03
 -2.8123356e-02 -1.0418415e-03  1.4802691e-02 -1.1022513e-02
  1.3252966e-02 -1.6260552e-02  1.9135907e-03 -1.0590046e-02
  3.4283873e-03  5.8123836e-03  2.2356070e-02  2.4339185e-03
  5.4755776e-03  4.4345505e-03  1.1149638e-02 -2.7048174e-03
 -1.5139314e-02  4.2083496e-03 -1.6281423e-03 -3.0304332e-03
  4.1368869e-03 -8.1789309e-03  1.2698778e-03 -4.0299539e-03
  3.0834059e-04 -2.5583683e-03  5.6205161e-03 -2.4171411e-03
  5.4602750e-03  2.3081500e-03  7.7104800e-03  1.5281582e-03
 -6.0887420e-03  2.5543906e-03  1.3934524e-03 -3.8421809e-03
 -5.1268715e-05 -1.2598060e-03 -7.0351878e-04  6.4848110e-05
  2.9837968e-04 -1.6894676e-03  3.1813288e-03 -2.1438173e-03
  1.7416131e-03  5.6002742e-04  2.0203899e-03  1.0247681e-03
 -1.5557195e-03  1.9193478e-03  2.7686399e-03 -2.3686754e-03
 -6.5205955e-04 -1.2224806e-03 -8.8562449e-04 -1.9726529e-03
  3.8065015e-04  3.2728974e-04  1.5576834e-03 -3.8504545e-04
0015_1
  1.0000000e+00 -1.7221176e-17  6.4559237e-18  2.9499773e-01
 -1.0384649e-01 -1.8986718e-01  7.0657519e-04 -1.4610393e-01
  1.6455260e-01 -9.0672319e-02  4.8309950e-02 -4.0044662e-02
  3.1172621e-02  9.5787502e-03  1.1356622e-01 -6.1251461e-02
  2.5261866e-03  3.4150650e-02  5.2113579e-03 -3.1843696e-02
 -4.3704970e-02  1.2164478e-02  3.1388662e-03 -7.2941264e-03
  1.2544948e-02 -2.8240889e-02  1.2926081e-03 -1.7477533e-02
 -9.7272155e-04 -1.6742551e-03  6.8270769e-03 -1.3969025e-02
  1.4501356e-02  9.9699864e-03 -7.8353635e-04 -1.6317685e-02
 -1.5780073e-02  7.0625479e-03 -8.3965930e-03 -1.0164506e-02
  4.9458809e-03 -2.9928820e-03  3.4783237e-03  3.1951559e-04
 -5.7035691e-03 -4.8791344e-03  3.8043006e-03 -7.1438215e-03
  3.1573627e-03  6.9204233e-03 -6.5341462e-03 -1.5608931e-03
 -3.1368029e-03 -8.7908300e-04 -4.8507338e-03 -4.2480853e-03
 -9.5352326e-05 -1.8417491e-03 -8.9450047e-04  8.9015106e-04
  5.7105896e-04 -4.5781486e-04  3.9959983e-03 -2.0851091e-03
  1.9405167e-05  2.2634249e-03 -6.2732918e-03  7.2478265e-04
 -1.3441421e-03  1.9318510e-03 -4.1437643e-03  1.3976779e-03
 -4.4122571e-04 -3.6873400e-03 -1.3264390e-03 -5.9635106e-04
 -1.0733622e-03  1.7276384e-03  1.6402222e-03 -8.0503125e-04
0016_1
  1.0000000e+00  1.5287528e-17 -4.4443811e-17  2.3564324e-01
 -7.5075588e-03 -1.6841762e-01  8.7535400e-02 -1.3709316e-01
  1.5033226e-01  3.7683877e-02  1.4026991e-01  2.9762080e-03
 -5.2271626e-02  1.7370114e-02  8.4186175e-02 -1.9651050e-02
 -1.0934637e-02 -1.1520978e-02 -1.1151528e-02 -6.1897809e-03
  1.1399442e-02 -1.6842540e-02  3.1513687e-02 -7.0684833e-03
  1.2664883e-02  1.9779409e-02  2.2046180e-02 -6.4069793e-03
 -2.3029000e-02 -6.2057735e-04  9.0692578e-03 -4.4555498e-03
  6.3941771e-03 -9.8594643e-03 -4.1536501e-04 -1.5552128e-03
  4.2646598e-03  2.2877932e-04  1.1915474e-02 -2.7894282e-03
 -1.6394246e-03  7.9653951e-03  4.9578594e-03 -5.7915379e-03
 -6.3795896e-03 -6.5216597e-03  9.8606419e-04 -1.4840153e-03
  7.0610947e-03  1.2655975e-03  2.2001859e-03  1.7042816e-03
 -9.2569523e-04  1.5416120e-03  5.9765633e-03 -5.8097246e-03
 -3.4988503e-03  8.2837965e-04 -6.6026469e-05 -8.7802545e-04
  1.6379991e-03 -3.4746264e-03  3.4302457e-03  1.3685469e-04
  4.9757631e-04  2.6537721e-03 -1.5472416e-03 -1.7127388e-03
 -2.2327079e-03  2.4477759e-04  5.1810647e-03 -3.1150696e-03
 -5.5480248e-04 -2.3851928e-03 -1.2450788e-03 -1.9731337e-03
  1.7548586e-03  1.6738049e-03  2.0573675e-03  2.4920641e-03
0018_1
  1.0000000e+00 -1.2442618e-17  9.9982042e-18  3.6498669e-01
 -8.9870403e-02 -1.8226389e-01  6.4571115e-03 -1.7805265e-01
  1.6792462e-01 -7.6227283e-02  4.9637743e-02 -2.9169601e-02
  3.4226294e-02  3.2035810e-03  1.1621790e-01 -4.7947378e-02
  1.7538949e-03  3.3599693e-02  8.5356272e-03 -1.7716662e-02
 -3.0291489e-02  1.2406650e-03 -1.7666903e-03 -2.1292684e-02
  9.8524480e-03 -2.7121077e-02 -4.7567515e-03 -7.1181229e-03
  8.5187883e-03 -4.4398739e-03  1.9238646e-02 -1.1306433e-02
  5.3229378e-03  4.7429968e-03 -4.5524613e-04 -1.5575593e-02
 -8.4560360e-03  5.7043025e-03 -5.5363201e-03 -1.1454465e-02
 -4.8049546e-04 -9.6932413e-03  1.8397329e-03  5.0549234e-04
 -2.2524467e-03 -2.4816279e-04  6.0811423e-03 -3.3220502e-03
  8.2646363e-04  7.2466410e-04 -4.8697089e-03 -3.5218434e-03
 -3.6317336e-03  1.4703812e-03 -6.2430416e-03 -6.9002348e-03
 -8.2754311e-04 -4.9779520e-03 -7.2292993e-04 -7.9456445e-04
 -7.6167511e-04  3.8040245e-04  4.1266525e-03 -1.7169517e-03
  6.4311154e-05 -3.6042285e-04 -2.5893346e-03 -2.0900603e-04
 -1.4264551e-03  1.2173252e-03 -4.5362616e-03 -1.1088635e-03
 -9.2278754e-04 -1.8755696e-03 -1.8133712e-03  4.7710797e-04
 -7.5168850e-04  1.6113915e-03  4.0987439e-04 -7.6951935e-04
0019_1
  1.0000000e+00  1.8099250e-18 -2.4975385e-17  2.2340955e-01
 -5.3229622e-02 -1.4940752e-01  1.9053985e-02 -9.6881557e-02
  1.7218675e-01 -5.9315180e-02  1.4030000e-02  5.0294125e-03
  2.5104339e-02  4.5428286e-03  7.9210874e-02 -2.0204586e-02
 -8.4782157e-04  2.1337086e-02  1.3138442e-02 -1.2375945e-02
 -3.0160952e-02 -1.0865437e-02  9.4004044e-03 -1.6558192e-02
  1.7157566e-02 -2.7481286e-02 -1.1782963e-03 -7.4816164e-03
  1.1824660e-02  1.2181305e-03  2.0767523e-02 -9.6993428e-03
  4.0255446e-03  1.0410185e-02  1.9244094e-03 -1.3132923e-02
 -1.4076186e-02  7.2756390e-03 -2.3950399e-04 -5.8378084e-03
  6.4825090e-04 -1.2735736e-02 -1.1975999e-03 -5.2237339e-03
  7.4668374e-04 -1.4761619e-03  4.8710130e-03 -3.9206827e-03
  6.1256000e-03  1.3100617e-03  1.0491096e-03 -6.8357851e-03
 -5.6939521e-03  6.2892544e-03 -2.9234638e-03 -3.9304818e-03
  1.6573415e-03 -3.1010307e-03 -5.6185341e-04 -1.9060259e-03
 -3.1639695e-03 -1.2169351e-04  1.1830499e-03 -2.5170579e-03
  3.0692227e-03 -4.1424577e-04  3.2431048e-04 -2.7464582e-03
 -2.6598594e-03  1.1813280e-03 -3.1195520e-03 -3.0007251e-03
  3.3958882e-03 -9.0348583e-04 -9.8079522e-04 -9.7835788e-05
 -1.7308594e-03  7.5846883e-04  7.6903155e-04 -2.1043771e-03
0020_1
  1.0000000e+00 -9.6333839e-18 -8.9367052e-18  2.3014984e-01
 -6.9033317e-02 -1.6660870e-01  1.2261767e-02 -1.1953360e-01
  1.6413981e-01 -5.9875848e-02  6.4448886e-02 -1.7959401e-02
  2.2081326e-02  1.8234670e-02  1.1353039e-01 -3.6103606e-02
 -9.8933304e-03  2.6979103e-02  3.1227813e-03 -2.6380650e-02
 -3.3686239e-02 -3.7462692e-03  7.8140176e-03 -7.3778275e-03
  1.4422281e-02 -2.9750790e-02  5.1946232e-03 -1.6718707e-02
  8.1692599e-03  9.5071442e-03  1.7600206e-02 -5.8203433e-03
  6.5359246e-03  8.3080461e-03 -2.8201206e-04 -1.8970045e-02
 -1.7562629e-02  7.9668162e-03 -3.1214373e-03 -3.0466685e-03
  3.3843947e-03 -1.2879363e-02  7.3210870e-03 -5.6143997e-03
 -3.4471853e-03  4.2677948e-04  2.4890074e-03 -2.3622087e-03
  8.4335035e-03  2.1420402e-03 -3.2418659e-03 -6.2970958e-03
 -7.2001324e-03  2.7519848e-03 -4.2706761e-03 -2.8656925e-03
  2.7079305e-03 -1.7905034e-03  4.6313849e-03 -2.3071854e-03
 -3.7952646e-03 -6.1557879e-04  1.0630708e-03 -2.1205570e-03
  2.9538901e-03  6.7024060e-04 -3.8226442e-03 -1.2412490e-03
 -2.3908284e-03 -1.1594645e-03 -2.7500378e-03 -1.2237529e-03
  1.7476486e-03 -7.4456992e-06  1.2403966e-03 -2.0184628e-03
 -1.0913549e-03  1.3587303e-03 -2.1590244e-04 -7.8431070e-04
0021_1
  1.0000000e+00  3.1848167e-17 -1.0125040e-16  2.2987055e-01
  9.6615022e-03 -3.1668362e-01  6.4286105e-02 -1.9335695e-01
  1.8209303e-01  5.9005505e-02  1.3124031e-01 -3.1681651e-02
 -4.4201311e-02  3.0322906e-03  7.8295619e-02 -3.1228924e-02
 -1.9094901e-02 -6.2137954e-04 -1.2372678e-02 -3.6798634e-02
  1.6621009e-02 -2.2232295e-02  1.6743773e-02 -1.1375685e-02
 -5.4909463e-03  2.3395646e-02  4.8117261e-03 -1.9932568e-02
 -5.7005319e-03 -1.5220124e-02  8.5082943e-04 -1.8756809e-02
  9.2725944e-03  4.0392482e-03  4.1725082e-03 -1.7232649e-02
 -2.1042081e-04  1.0412750e-02 -1.7220971e-03  5.2508177e-03
 -1.6650963e-02 -1.6015307e-03 -3.0051497e-03 -7.4098142e-03
  5.7978440e-03 -1.1723790e-02 -7.4975198e-03 -1.1494748e-02
  6.9577423e-03  7.5024199e-03  6.4618645e-04 -2.5827288e-03
 -3.8764018e-03  5.5839156e-03 -1.0378493e-03  3.0730441e-04
 -6.7126046e-03 -2.4077879e-03 -1.6106549e-03 -1.9582518e-03
  4.1502220e-03 -3.4803587e-03 -6.3849726e-03 -2.5486813e-03
  6.5231511e-04  1.6881499e-03 -1.0977013e-03  4.1060467e-04
  1.2859421e-03  2.1859768e-03  9.6202290e-04 -1.3906958e-03
 -4.1058865e-03  1.5197317e-03 -2.9105515e-03  2.5294438e-03
  8.5805026e-05 -1.4249692e-03 -4.4155701e-03 -2.0950290e-04
0022_1
  1.0000000e+00  3.1057322e-18  2.7934335e-17  2.1919770e-01
 -5.2718036e-02 -3.3663151e-01  2.8529784e-02 -1.5490186e-01
  2.1571330e-01 -1.5914285e-02  7.9621595e-02 -6.2541631e-02
 -9.7373632e-03  8.7278788e-03  6.8330152e-02 -4.3427106e-02
 -2.3623061e-02  1.4053309e-02 -3.7291329e-03 -3.1596821e-02
 -3.1507056e-03 -3.8275268e-02  8.0664652e-04 -2.1517732e-02
  1.5640020e-02  1.2443856e-02 -3.9286523e-03 -6.8996602e-03
 -1.7683305e-02 -8.9119651e-03 -1.5813375e-03 -9.6946797e-03
 -2.9643199e-03 -6.4448258e-03 -1.1660653e-02 -1.8536427e-02
  1.2648075e-02 -4.4705018e-03 -2.4652089e-03 -5.9947308e-03
 -4.8100466e-03  1.7206883e-02 -2.3655312e-03  6.6153964e-04
 -1.4876879e-02 -4.9768432e-03 -2.9856323e-03  9.4059793e-04
 -1.3373633e-03 -6.6944311e-03 -9.7262626e-03 -2.5328336e-03
  1.1467535e-02 -2.6395618e-03 -4.8668853e-03  4.4891942e-03
 -1.2608724e-03  7.7515636e-03 -1.1125320e-03 -6.0930215e-04
 -4.5971606e-03  1.7814441e-03 -1.1861800e-03  2.1323343e-03
 -3.6119913e-03 -1.6632990e-04 -2.0205385e-03  2.0261238e-03
  2.1904082e-03 -4.7942015e-03 -3.3179181e-03  4.2922831e-03
  1.7350655e-03 -6.3874819e-04  1.9479164e-03  5.9182628e-05
  4.5015873e-03  3.9239925e-03  1.0637442e-03  8.5766873e-04
0023_1
  1.0000000e+00  3.7200459e-17 -1.0474176e-16  2.0962247e-01
 -7.0315724e-02 -1.7104549e-01  3.3335505e-04 -1.3026700e-01
  1.5862012e-01 -5.8711665e-02  7.2595638e-02 -1.2896383e-02
  2.7557747e-02  2.5066639e-03  8.8768859e-02 -5.1549756e-02
 -2.6508064e-03  2.8529975e-02  1.8840415e-03 -3.2560756e-03
 -2.5130077e-02 -1.2120902e-02  5.1852990e-03 -2.1522015e-02
  4.5613298e-03 -2.6037366e-02 -1.5297890e-03 -6.2830386e-03
  1.5005141e-02 -1.5596222e-03  1.8166085e-02 -1.4259871e-02
  1.1946338e-03  3.2706660e-03 -7.1823253e-03 -9.5319437e-03
 -6.5274102e-03  5.3802640e-03 -9.6226547e-04 -6.0551274e-03
 -5.7396230e-03 -1.2026669e-02  4.0026416e-05 -2.9209216e-03
  2.1071457e-03  1.7147182e-03  3.0671067e-03 -3.2677009e-03
  1.0898300e-03 -4.9941406e-03 -8.0998207e-03 -4.4187700e-03
 -1.5243206e-03  5.2537786e-03 -4.6964945e-03 -2.5185263e-03
 -6.7949145e-04 -5.0923204e-03  2.6804168e-03 -3.6573742e-03
 -1.6895190e-03  3.9763427e-03  2.0443931e-04 -1.3741818e-03
  1.2028749e-04 -4.0439032e-03 -3.4006564e-03  2.1022129e-03
 -1.7881826e-03  2.2771663e-03 -4.3773489e-03 -6.2835547e-04
  1.5356077e-03 -1.9844130e-03 -4.5684129e-04 -1.5398881e-03
 -1.8272472e-03  3.3507557e-03 -8.7187010e-04 -1.2819794e-03
0024_1
  1.0000000e+00  1.8728991e-17 -3.4474672e-17  3.1749628e-01
 -4.3274806e-02 -1.6138621e-01  1.8230925e-02 -1.7647304e-01
  1.4980897e-01 -4.1063025e-02  7.4921908e-02 -2.0001229e-04
  2.0448514e-02  2.3817841e-02  1.1625942e-01 -3.8831410e-02
 -2.3376639e-02  1.3401441e-02  1.9466995e-03 -6.4089202e-03
 -1.3881580e-02 -1.2131159e-02  1.2485788e-02 -1.8633953e-02
  1.3606801e-02 -2.7015799e-02  7.5410737e-03 -7.2729072e-03
  1.2715432e-02  1.6569049e-02  2.0319344e-02 -5.0835469e-03
 -8.6625568e-03 -5.5471596e-04  1.5589493e-03 -9.5053492e-03
 -8.5748077e-03  1.8634216e-03  1.7431551e-04 -5.9282836e-03
  2.3707771e-03 -1.6061698e-02  6.9014310e-03 -9.4872241e-04
  2.8081506e-03  7.2949718e-03  1.2988442e-03 -4.8245174e-03
 -1.0850633e-03 -1.2510351e-03 -9.6671373e-04 -4.8862311e-03
 -3.9748976e-03  2.3069033e-03  1.0490001e-04 -6.3881567e-03
  1.1301267e-03 -5.2643568e-03  3.5475585e-03  1.1526880e-03
  3.6245592e-04  2.0843432e-03  2.2343167e-04 -2.0712079e-03
 -1.2612766e-03 -7.5953625e-04 -2.2707423e-03 -3.7777144e-03
 -7.6609198e-04  4.0851867e-04  1.5842358e-04 -3.3168941e-03
 -4.2152419e-04 -1.2463050e-03  2.6794935e-03  4.6072771e-04
 -3.5306109e-04  7.6842452e-04 -8.4513545e-04  3.3768124e-05
0025_1
  1.0000000e+00  1.7851227e-18 -6.8510732e-17  2.5720786e-01
 -7.7547801e-02 -1.5326069e-01 -5.6985218e-03 -1.3054585e-01
  1.5538479e-01 -7.4880494e-02  1.9022455e-02  1.0774287e-02
  4.1883275e-02 -5.6722757e-03  9.0666249e-02 -4.2549148e-02
  1.5179655e-03  2.4365726e-02  1.9466538e-02 -1.4603207e-02
 -2.9272817e-02  2.3954307e-03  1.1500010e-02 -3.0400663e-02
 -2.6554385e-03 -3.0071414e-02 -5.6131012e-03 -5.7465997e-03
  1.6016126e-02 -5.2953688e-03  1.8643786e-02 -8.2842062e-03
  6.7993870e-03  2.0267996e-03  3.9915751e-03 -8.0445509e-03
 -5.3979579e-03  1.4950193e-02 -1.2282762e-04 -1.1822997e-02
 -9.1649540e-03 -1.0644314e-02 -4.4515994e-03 -5.1714451e-03
 -7.0823031e-04 -1.5241625e-03  3.8976611e-03 -1.2395343e-03
  2.9495690e-03 -7.3938437e-03  1.6829186e-03 -2.7157999e-03
  2.3845346e-04  6.9565424e-03 -4.6204711e-03 -3.8099784e-03
 -5.4333722e-04 -3.5440175e-03 -2.1719571e-03 -2.9505810e-03
 -2.2106018e-03  2.4427788e-03 -1.0017615e-03 -1.7310509e-03
  3.2729933e-05 -2.9727442e-03  2.0840140e-03  4.5867566e-04
 -1.8922085e-03  8.2144295e-04 -3.3724380e-03 -1.9462093e-03
  4.5744907e-04 -2.6806585e-03 -2.4403147e-03 -6.6453416e-04
  1.1045966e-03  6.7882474e-04 -1.9985196e-03 -1.8391899e-03
0027_1
  1.0000000e+00 -2.4664296e-17  8.3685481e-17  2.3090443e-01
 -4.9784292e-02 -1.4978492e-01 -2.3802560e-03 -1.3375463e-01
  1.5006634e-01 -4.9534284e-02  7.5681556e-02 -7.0881244e-03
  2.3067163e-02  1.8171031e-02  1.0774205e-01 -4.7808177e-02
 -1.6034759e-02  2.0637608e-02  8.1323421e-04 -1.0526674e-02
 -1.8804485e-02 -8.4338503e-03  1.0757055e-02 -1.4739784e-02
  7.5903212e-03 -2.6791253e-02  6.0168804e-03 -1.3094040e-02
  1.7903092e-02  1.3345474e-02  2.0023641e-02 -1.2019911e-02
 -4.8652759e-03  1.9704146e-03 -4.0271888e-03 -9.7675731e-03
 -7.9619594e-03  7.5098134e-03  1.3181690e-03 -2.4511899e-03
 -1.4248060e-03 -1.8074215e-02  3.3807231e-03 -5.4327420e-03
  5.5665316e-03  5.6523017e-03  2.7729406e-03 -2.3799940e-03
  1.2006740e-03 -3.5344055e-03 -4.0207560e-03 -5.0773254e-03
 -3.3222730e-03  7.1493935e-03 -3.1191212e-03 -2.3684927e-03
  1.3223442e-04 -7.7563271e-03  3.3956533e-03 -2.8980091e-03
  2.6708347e-04  2.9191448e-03 -2.7250948e-04 -2.0001111e-03
  1.4773954e-03 -2.8459237e-03 -3.3969252e-03 -1.2699855e-03
 -6.0041951e-04  2.5775039e-03 -2.7489371e-03 -2.3227980e-03
  3.9489466e-04 -2.0438595e-03  1.4100644e-03 -1.6172541e-03
 -3.4723585e-04  2.0706485e-03 -2.0212362e-04 -9.7932938e-04
0028_1
  1.0000000e+00  2.2198682e-17 -6.8933598e-17  2.0012274e-01
 -3.8227892e-02 -2.3997658e-01  2.4628860e-02 -1.2865598e-01
  1.9020456e-01 -1.0156947e-02  9.2573617e-02 -2.1199358e-02
 -8.5954693e-03  2.2125402e-02  7.8926413e-02 -3.7532653e-02
 -2.6414103e-02  1.5315852e-02 -1.4252025e-02 -1.6017819e-02
 -1.1656960e-02 -4.1179532e-02  1.7354154e-02 -1.7805696e-02
  2.8971761e-02 -7.9810293e-04  1.1484660e-02 -2.0429188e-02
 -2.4109328e-03  1.5075188e-02  8.4705059e-03 -1.0151728e-02
 -9.9988601e-03  5.3550313e-03 -7.1026000e-03 -1.0802338e-02
 -5.5378807e-03 -1.0537970e-02  4.1346124e-03 -3.9331790e-03
  7.9785823e-03  1.3625857e-04 -6.5945129e-04 -1.0249898e-02
 -3.0496864e-03  3.1634746e-03 -4.7344527e-03 -4.5611953e-03
  1.5844175e-03  1.3600058e-03 -1.7241541e-03 -5.0033683e-03
 -2.5881809e-03 -1.9500337e-03  1.2372182e-03 -5.8222016e-05
  1.7853435e-03  3.0562022e-03 -2.6484430e-03 -2.8667179e-03
 -3.2561659e-03 -3.5564205e-03 -5.2958072e-03 -1.6727439e-03
  3.8239417e-03  1.2400012e-03  7.8175701e-04 -1.8393494e-03
 -2.2476718e-04 -4.2161317e-04  2.0499536e-04 -5.8667972e-04
 -1.3194798e-03  4.4422009e-03 -3.1264097e-03  6.9172928e-04
 -1.2228024e-03 -4.7237401e-03 -2.8694523e-03 -3.5398253e-05
0029_1
  1.0000000e+00  1.0740631e-17 -9.6181636e-17  2.1156181e-01
 -7.3898273e-02 -1.3617701e-01 -1.2083590e-02 -1.0662848e-01
  1.5318984e-01 -6.2156994e-02  4.2874494e-02 -1.9581892e-03
  2.3388574e-02 -3.5625998e-03  9.6579501e-02 -4.4502203e-02
  8.3363742e-03  2.9156734e-02  1.5899525e-02 -1.1394092e-02
 -3.1629819e-02 -3.3637020e-03  6.9802879e-03 -1.2349016e-02
  2.7282380e-03 -2.2216697e-02 -6.4592147e-04 -5.6056671e-03
  1.0344433e-02 -5.1596574e-03  1.8400266e-02 -1.6372575e-02
  9.3088924e-03  9.5628669e-03  1.1265956e-03 -1.0605149e-02
 -8.0587671e-03  8.6098204e-03  4.9001269e-04 -5.0930215e-03
 -7.6550820e-03 -6.7390762e-03 -9.9091614e-04 -2.5712242e-03
  1.5431440e-03 -3.8617714e-03  3.9656279e-03 -7.5227940e-03
  4.5098089e-03 -1.8023387e-03 -2.2437612e-03 -4.3644734e-03
  6.3256968e-04  6.5610480e-03 -7.4032837e-04 -2.8974971e-03
 -2.9919420e-03 -1.8246857e-03 -1.0210251e-03 -1.5095715e-03
 -2.7705659e-04  9.7597703e-04  1.6260128e-03 -3.1000655e-03
  8.4766664e-04 -3.1116679e-03 -2.0747490e-03 -1.6859565e-03
  4.4671232e-04  3.3575653e-03 -2.3050106e-03 -1.0429242e-03
 -8.8603514e-04 -2.8871985e-03 -1.4683588e-03 -9.1537064e-04
  7.6566721e-06  1.8646253e-03  7.5138598e-04 -2.0454289e-03
0030_1
  1.0000000e+00 -3.6611370e-17  8.7813971e-17  2.4112575e-01
 -3.0516416e-02 -2.0374188e-01  4.5509777e-02 -1.4144131e-01
  1.7938531e-01 -1.1879906e-02  9.0614291e-02 -9.3430858e-03
 -9.2102791e-03  2.7485638e-02  9.0916326e-02 -4.2800772e-02
 -2.5866041e-02  9.7772487e-03 -1.1323799e-02 -8.7108051e-03
 -3.1307873e-03 -3.2742683e-02  2.0406181e-02 -1.7789087e-02
  2.7830371e-02 -7.5075100e-03  1.1620997e-02 -1.3844285e-02
 -2.3902581e-03  1.8737361e-02  1.4272213e-02 -1.1849807e-02
 -1.0196365e-02 -4.1019839e-03 -7.6350538e-03 -6.0342217e-03
 -3.2698417e-03 -9.4257995e-03  9.0121019e-03 -2.4038591e-03
  8.6365553e-03 -6.2667630e-03  2.7244619e-03 -8.1920030e-03
 -3.8826616e-03  8.0946506e-03 -1.2477999e-03 -3.8625867e-03
  1.3046112e-03 -4.4046611e-03 -2.4398816e-03 -2.6988456e-03
 -4.1780409e-03 -5.6651532e-04  2.7847221e-03 -2.2027035e-03
  3.5491327e-03 -1.4748893e-03 -5.0016180e-04 -4.6177374e-03
 -4.2269591e-03 -3.7303445e-04 -3.7565404e-03 -2.2301716e-03
  4.3364437e-03 -1.6594601e-03  4.4909919e-04  2.0031636e-04
 -2.8079722e-03  1.6091342e-03  7.3376739e-04 -3.7985910e-03
 -4.2325349e-04  1.6463492e-03 -3.0091471e-03 -1.0318073e-03
 -2.6624543e-03 -3.4002552e-03 -1.1466075e-03 -6.8650490e-04
0031_1
  1.0000000e+00  4.1883411e-18 -5.9584138e-18  2.5816734e-01
 -6.4458999e-02 -9.7385321e-02 -1.6968256e-02 -1.2090071e-01
  1.2434322e-01 -6.1285748e-02  4.5743047e-02  1.3623523e-02
  3.6550954e-02 -3.5829700e-03  9.9241582e-02 -4.5917351e-02
 -3.4692706e-03  2.1097844e-02  2.7982299e-02 -2.3244527e-03
 -1.7713713e-02  1.4471178e-02  1.4121318e-02 -2.3786876e-02
 -1.4573494e-02 -1.9091406e-02  1.5774906e-03 -1.3083576e-03
  1.6025395e-02 -2.3731876e-03  2.3133453e-02 -1.1576319e-02
 -1.9494274e-03  4.2121448e-05  7.0132218e-03 -5.2476664e-03
  3.3227784e-03  1.7799954e-02  2.3939637e-03 -8.6051571e-03
 -1.2353441e-02 -5.5287880e-03 -1.2166899e-03 -3.1047434e-03
  2.5109810e-03 -3.5650326e-04  8.6119514e-03 -1.1789015e-03
 -2.1185137e-03 -6.5936340e-03  5.6966316e-03 -3.2897738e-03
  4.8858887e-03  6.9391689e-03 -3.9088130e-03 -2.4963802e-03
 -2.5031343e-03 -3.7602310e-04 -1.5720773e-03 -2.4479235e-03
 -5.8238536e-04  1.1278157e-03  1.8852882e-03 -2.9422201e-03
 -2.3410109e-03 -1.9416233e-03  5.7993364e-03 -2.0128246e-03
  1.1016558e-03 -1.0517757e-04 -1.2720438e-03 -1.7362082e-03
  6.9216944e-04  6.3856313e-04 -2.3592903e-03  5.2315929e-05
  5.6453009e-04 -7.6205117e-04 -7.9824572e-04 -1.9077982e-03
0032_1
  1.0000000e+00 -2.4651521e-18  1.3907633e-17  2.3335589e-01
 -5.4716382e-02 -1.8041550e-01  1.1116115e-02 -1.3528590e-01
  1.6492451e-01 -4.8938456e-02  7.1551704e-02  9.9350204e-04
  2.5247855e-02  1.1164782e-02  8.5615614e-02 -4.6029099e-02
 -1.1502318e-02  2.1980749e-02 -5.3795045e-03 -4.0399920e-03
 -2.2698140e-02 -1.7250829e-02  1.4348989e-02 -2.0617081e-02
  1.4602646e-02 -2.8665459e-02 -3.9297967e-04 -5.8782960e-03
  1.4423421e-02  5.8682887e-03  1.7313501e-02 -1.0891138e-02
 -1.2986127e-03  4.5321796e-03 -5.6478736e-03 -1.2908545e-02
 -1.1815884e-02  2.6132713e-03  2.8161358e-03 -3.0276938e-03
  1.1892725e-05 -1.6601178e-02  1.7147203e-03 -1.3455694e-03
  1.7110540e-03  2.0557694e-03 -9.0575257e-05 -4.1850278e-03
  4.0588117e-03 -8.2956072e-04 -5.6570198e-03 -6.1698488e-03
 -6.0765507e-03  3.7940319e-03 -1.4528397e-03 -2.3405758e-03
  7.3134855e-04 -5.5371190e-03  1.8275070e-03 -1.5403712e-03
 -1.9301412e-03  4.8610122e-04 -2.4881591e-03 -2.4970572e-03
  2.5211913e-03 -6.9210387e-04 -3.4622137e-03 -3.7814141e-04
 -2.4535203e-03  5.7548925e-04 -2.7136838e-03 -1.6127087e-03
  4.1842510e-04 -7.4031494e-04  5.4543305e-04 -4.8039473e-04
 -1.0951970e-03  1.1311649e-03 -1.3141147e-03 -2.5093626e-03
0033_1
  1.0000000e+00 -1.0889532e-18  3.8188872e-17  1.9860670e-01
 -7.5125929e-03 -1.5642895e-01  4.8388886e-02 -1.3706279e-01
  1.5034619e-01  2.3973053e-02  1.0688784e-01  2.9425799e-02
 -3.8288710e-02  1.8761770e-02  8.8780261e-02 -2.7361080e-02
 -1.9430261e-02 -1.0687024e-02 -4.2959799e-03 -1.1889540e-02
  1.0057872e-02 -1.8977169e-02  3.0781264e-02 -1.6422387e-02
  1.0477068e-02  1.6522235e-02  1.4208309e-02  7.2894599e-04
 -1.9222767e-02  1.2749810e-02  1.6663962e-02 -8.9089062e-03
 -5.4401984e-03 -1.4829749e-02 -1.0050670e-03 -7.8405400e-03
  7.4893962e-03  1.3438671e-03  1.1615808e-02  1.3881880e-04
  4.3341940e-04  5.5754270e-03  1.4522058e-03 -3.9401135e-03
 -1.0003134e-02  4.4882337e-03  3.9754204e-03 -5.4509104e-03
  2.7785065e-03 -8.4760092e-03  2.2770262e-03 -2.0871780e-03
  9.9740787e-04  4.8278405e-03  2.6981586e-03  1.4031832e-03
  5.5737969e-04  1.2194471e-03  2.3327650e-04 -3.7959843e-03
 -4.7725140e-03  1.2294676e-03  1.9744529e-03 -3.4342373e-03
  3.0777634e-03 -2.8611600e-03  1.9325910e-03  3.1352764e-04
 -2.0343029e-03  1.6424391e-03  3.4201051e-04 -1.9198221e-03
  1.2644545e-03  3.7986979e-04  4.5319584e-04 -2.7404814e-03
 -1.8045071e-03  8.9471811e-04  8.2583804e-04 -1.2444268e-03
0034_1
  1.0000000e+00 -4.5426216e-18  2.6810649e-17  2.8838810e-01
 -4.6501179e-02 -1.9231488e-01  4.6892029e-02 -1.6937723e-01
  1.7182830e-01 -2.1021386e-02  1.0966363e-01 -3.2672288e-02
 -1.1478850e-02  2.8595052e-02  1.1589353e-01 -7.1908365e-03
 -2.0291752e-02  1.5718015e-02 -6.2505089e-03 -2.2467494e-02
 -2.0629172e-02 -2.0378119e-02  4.3260606e-03 -9.2931719e-03
  2.8851826e-02 -7.2572098e-03  2.1271135e-02 -1.8841514e-02
 -1.0404498e-02  1.1444053e-02  1.2115515e-02 -3.8435745e-03
  2.7347557e-05  4.9740865e-03  2.9812379e-03 -1.2330142e-02
 -7.9190643e-03 -7.8011066e-03 -1.8767533e-03 -5.3307953e-03
  8.9545822e-03  2.9898424e-03  7.4634714e-03 -1.1807079e-03
 -1.0207452e-02 -2.0193384e-04  1.3824540e-03 -7.5429451e-03
  2.2246926e-03  2.2081779e-03  1.0335483e-05 -6.9691821e-03
  6.1775937e-04 -4.9618037e-03  1.0750334e-03 -2.0124312e-03
  2.5084187e-03  6.7673061e-03  2.3712464e-03  1.4530951e-03
 -5.2846245e-03 -1.0469078e-03 -7.6398279e-04 -6.1997527e-03
  7.5781964e-05  9.2517223e-05 -2.3670004e-03 -3.2966230e-03
  1.4686869e-03 -3.4233644e-03  1.8919968e-03  3.1584993e-04
  4.1070874e-04  3.5794621e-03 -2.9743281e-05 -4.9686674e-04
 -1.9788089e-03 -6.3358236e-04 -1.4497700e-03 -3.5293970e-03
0035_1
  1.0000000e+00  2.9394828e-17 -9.3474115e-17  2.4263728e-01
 -5.6982613e-02 -1.2161523e-01  1.9068070e-02 -1.4649480e-01
  1.4722452e-01 -5.5649070e-02  6.7064524e-02 -8.8865002e-03
  2.5104306e-02  1.1532824e-02  1.0570500e-01 -3.6228918e-02
  3.2351524e-03  1.7341449e-02  7.3385921e-03 -3.4356730e-03
 -2.3477503e-02 -2.7953670e-05 -6.0593136e-04 -9.3624472e-03
  1.1417094e-02 -3.0278844e-02  4.3062944e-03 -5.6217225e-03
  7.3704761e-03  1.2933313e-03  1.7250117e-02 -1.0613978e-02
  8.3418620e-03  8.7462092e-04  4.8874589e-03 -8.7087887e-03
 -1.1772707e-02  4.9550736e-03 -4.1619049e-03 -7.1512954e-03
  2.2614945e-03 -1.0919592e-02  6.6375003e-03 -1.0813313e-03
 -1.2902740e-03 -2.4456435e-03  2.2969277e-03 -6.5701472e-03
  6.5770642e-03  1.5772398e-03 -1.0556629e-03 -5.9855711e-04
 -4.0574329e-03  3.9920897e-04 -5.7386704e-03 -6.5087630e-03
 -5.0001315e-04 -1.0764007e-03  3.3346867e-03 -9.6234649e-05
 -5.3893056e-04 -3.6119360e-03  3.0097957e-03 -6.1059739e-03
  4.9175355e-04  1.5331297e-03 -2.3455376e-03  1.6970992e-03
  7.0709524e-04 -9.4004049e-04 -2.9798001e-03 -2.6972039e-03
 -2.6042225e-03  6.8410473e-04 -8.5810094e-04 -8.8846724e-04
  1.1740611e-03 -9.6133070e-04  2.0390035e-03 -2.9095642e-03
0036_1
  1.0000000e+00  1.0011609e-17 -2.9372228e-17  2.4410464e-01
 -5.1796716e-02 -1.0605576e-01  1.0956819e-02 -1.1873764e-01
  1.2715849e-01 -3.4530698e-02  7.8695267e-02 -2.9266411e-03
  1.2633933e-02  1.0154411e-02  1.0215067e-01 -2.8210852e-02
  1.1167302e-03  1.3912205e-02  3.0739350e-03  1.5529256e-03
 -2.2383655e-02 -4.1669172e-03  1.1678761e-02 -1.0781996e-02
  8.9540158e-03 -1.9632129e-02  8.2464391e-03 -8.9514398e-03
  1.0624462e-02  5.6978519e-03  2.3362100e-02 -3.3266057e-03
  3.5604810e-03  2.3163456e-03  3.0172805e-04 -4.2481295e-03
 -1.0454518e-02  7.2734095e-03  1.2252913e-03 -3.3021307e-03
 -3.1604432e-04 -1.1831045e-02  3.3564513e-03 -6.1451626e-03
  2.0375717e-03  8.1121654e-04  6.8784138e-03 -1.0659255e-03
  5.3262190e-03 -1.7500569e-03  1.5324089e-03 -3.2996405e-03
 -4.4746916e-03  7.3539474e-03 -1.5112328e-03 -2.8667446e-03
  3.1333451e-05 -4.0227701e-03  2.8296719e-03 -2.2071430e-03
 -2.4498502e-03 -3.1887902e-04  2.7736209e-03 -1.4292825e-03
  3.3003939e-03 -2.4840582e-03  8.9849537e-04 -1.6850334e-03
 -1.1384311e-03  2.6050307e-03 -1.5412123e-03 -2.9987036e-03
  4.4422695e-04 -7.4690996e-04  1.7128968e-03 -2.7781649e-04
 -2.2910784e-03  6.8555390e-04  2.1136398e-03 -1.4969832e-03
0037_1
  1.0000000e+00 -6.6730714e-18  2.9557957e-17  1.5759529e-01
  3.1389486e-03 -1.0472072e-01  7.1537986e-02 -9.2424473e-02
  1.4325045e-01  2.0816151e-02  9.4163835e-02  2.5372233e-02
 -2.9408478e-02  7.7397133e-03  6.0151493e-02 -7.0827856e-03
  6.3398650e-03 -1.4193535e-02 -4.7406319e-03 -6.4990541e-03
  1.4849741e-02 -1.2028504e-02  2.6975645e-02 -5.6264896e-03
  1.5908305e-02  1.0276880e-02  7.7597378e-03  5.9210884e-03
 -1.3938633e-02  6.9200038e-04  1.2536886e-02 -4.1617067e-03
  8.0788825e-03 -1.4226141e-02 -7.2756820e-04 -1.0185652e-02
  8.1321062e-03  2.1148609e-03  1.1726522e-02  7.4302092e-03
  1.4126145e-03  2.6812332e-03  3.0536680e-03 -4.0897002e-03
 -7.8327289e-03 -1.1872817e-03  1.7503063e-03 -2.8881017e-03
  8.9313991e-03 -6.4348281e-03  4.3639779e-03 -2.4249356e-03
 -3.2713463e-04  3.9041155e-03  2.9840849e-03  2.9308482e-03
  5.6834585e-04  4.0624649e-04  2.1922136e-03 -4.8824922e-03
 -3.2867014e-03 -2.1128784e-03  4.8255952e-04 -1.7906303e-03
  6.0431667e-03 -1.9017452e-03  3.0787597e-03  1.2480454e-03
 -2.5712243e-03  1.4364265e-03  1.1450333e-03 -1.8050747e-03
  1.5929690e-03  3.3314362e-04  1.1745975e-03 -2.3584114e-03
 -1.4367782e-03 -1.9908636e-03  1.0418691e-03  7.4789743e-04
0038_1
  1.0000000e+00 -8.1635583e-18 -3.8348143e-17  1.7149515e-01
 -4.6181352e-02 -1.3981826e-01  3.7570944e-03 -9.5964811e-02
  1.4944568e-01 -5.2108983e-02  4.9889072e-02  1.0445733e-02
  2.6123747e-02  5.0488980e-03  6.9838486e-02 -3.6242029e-02
  4.5635365e-03  1.8374365e-02 -5.0074793e-03  6.5498653e-05
 -2.3893465e-02 -1.1457624e-02  1.5622122e-02 -1.5772900e-02
  7.7577195e-03 -2.7355649e-02  2.4167176e-03 -1.0354779e-02
  1.4693923e-02  8.3033125e-04  1.5445153e-02 -9.0255749e-03
  4.9712318e-03  3.3383022e-03 -4.3866361e-03 -8.6381078e-03
 -1.1072569e-02  8.5444314e-03  4.7043780e-03 -5.5673079e-03
 -3.3645579e-03 -1.4186087e-02  3.6263800e-03 -7.0622601e-03
  1.0980564e-03 -9.4209384e-04  1.5856428e-03 -1.0280175e-03
  6.9615481e-03 -3.2058026e-03 -3.8829357e-03 -3.4183294e-03
 -4.4193979e-03  7.9830347e-03 -2.4898161e-03 -4.8269400e-03
 -8.3278759e-04 -4.0556977e-03  2.6349352e-03 -4.5749044e-03
 -4.0897139e-03 -2.1909775e-04 -8.8590531e-05 -7.5878908e-04
  4.2196727e-03 -3.5457220e-03 -2.0750847e-03  8.4014364e-04
 -1.3166369e-03  2.8148580e-03 -3.8564844e-03 -2.7484509e-03
  1.3900812e-03 -2.7226577e-04  1.0872719e-04 -2.0349673e-03
 -3.3892940e-03  9.3535923e-04 -5.3869979e-04 -1.9205645e-03
0039_1
  1.0000000e+00 -7.5966869e-18  9.2640987e-17  2.3352602e-01
 -4.5663562e-02 -2.0519580e-01  3.0998353e-02 -1.3068377e-01
  1.9301117e-01 -9.0123130e-03  5.6375224e-02 -9.3976395e-03
 -2.0604057e-02  1.6261597e-02  9.9952296e-02 -3.4279102e-02
 -1.9517078e-02  1.3152920e-02  1.5720760e-02 -3.1560225e-02
 -8.6571080e-03 -2.8761521e-02  1.4327334e-02 -1.6269696e-02
  2.7457595e-02  9.7599467e-03  1.9804578e-03 -4.4593297e-03
 -1.5302825e-02  8.3415444e-03  1.5586396e-02 -1.3317770e-02
 -7.9959985e-03  1.9923120e-03  5.5926106e-04 -1.8573582e-02
  4.8420155e-03 -9.6047731e-03  4.2732402e-03 -3.3326381e-03
  7.1651554e-03  8.8704253e-03  2.2780579e-03 -1.6798950e-03
 -1.0763312e-02  3.0547651e-03  3.4831124e-03 -6.2827803e-03
 -2.6602515e-03 -2.2956295e-03 -4.3513489e-03 -6.6606646e-03
  6.1626655e-03 -4.9258901e-03 -1.1347819e-03 -2.1904798e-03
  2.9828984e-03  5.8380908e-03  4.7458090e-04 -2.1628081e-03
 -5.4235174e-03  1.5384936e-03  3.6038710e-03 -2.3548540e-03
 -1.4254757e-03 -2.1853786e-03 -4.6343116e-03 -1.8876440e-03
  2.9020110e-03 -2.8676575e-03 -2.0061115e-03  7.2161589e-04
  1.2785551e-03  2.0663786e-03 -4.6660433e-04 -3.0126044e-03
 -2.3519370e-03  1.5750920e-03  8.2767071e-04 -8.6186914e-04
0040_1
  1.0000000e+00 -5.0791694e-18  8.4537537e-17  1.7823163e-01
 -3.3213853e-02 -1.7474012e-01  2.8605588e-02 -1.2066179e-01
  1.7220865e-01 -8.2311113e-03  8.0496852e-02 -7.0605362e-03
 -9.9846574e-03  1.8979436e-02  8.4721037e-02 -2.6350067e-02
 -1.6000447e-02  8.8823061e-03 -5.0886343e-03 -1.3189531e-02
 -1.1196825e-02 -3.1643376e-02  1.4516991e-02 -1.7614614e-02
  2.9665830e-02 -1.7018397e-03  1.0087259e-02 -1.2877673e-02
 -4.5566461e-03  1.4542802e-02  1.7435750e-02 -8.1584619e-03
 -8.9622026e-03  2.1006979e-03 -4.0729408e-03 -1.2709693e-02
 -5.3136882e-03 -1.1736819e-02  3.2672039e-03 -2.0078930e-03
  1.2437643e-02 -1.7909158e-03  2.3357484e-03 -6.5457383e-03
 -4.1640413e-03  5.7874036e-03 -5.4468934e-04 -4.0521421e-03
 -1.1035313e-03  1.1330113e-03 -9.5390488e-04 -6.7303611e-03
 -3.5800389e-03 -5.4687201e-03 -5.4299564e-05 -3.7965212e-04
  5.3979475e-03  8.7979200e-04  1.2341742e-03 -7.9371243e-04
 -3.3298858e-03  5.8512769e-05 -2.4682669e-03 -4.5068675e-03
  1.2278942e-03  1.9918785e-03 -9.2935214e-04 -2.2355630e-03
 -1.6937898e-03 -2.7316041e-03  9.3954670e-04 -5.8864363e-04
  4.3089482e-04  2.3712175e-03 -1.2323783e-03  4.5651270e-05
 -1.3550452e-03 -1.9518665e-03 -1.9101033e-03 -3.1740757e-03
0041_1
  1.0000000e+00 -1.5300007e-18  7.3066639e-17  2.1007796e-01
  1.4540562e-01 -4.2021379e-01  1.7825796e-01 -2.5178785e-01
  1.2402926e-01  1.6121704e-01  1.3153642e-01 -2.1115641e-02
 -4.3008132e-02 -6.3042902e-02  6.0069102e-02 -6.4362900e-02
  1.0113539e-02  3.4057989e-03  1.0500026e-02 -4.8223815e-02
  9.8615758e-03  1.0282841e-02  2.7156663e-03  1.8568132e-02
 -3.4636992e-02 -3.1805873e-02 -5.1150707e-05 -3.4115573e-02
  3.9192649e-02 -8.8364043e-03  3.6829482e-03 -2.4622871e-02
 -1.0445205e-02  2.0171672e-02 -2.7407147e-04 -3.1666014e-03
 -2.0133790e-02 -2.8044756e-03 -9.3993247e-03 -4.3970085e-03
  9.8446453e-04 -2.0416458e-02 -5.7523873e-04 -7.0228504e-03
  7.7020313e-03  4.9451486e-03 -8.8485293e-03 -1.1101424e-02
  4.0978082e-03  5.6690225e-03 -3.2073618e-03  4.3194006e-03
 -1.2859155e-02  6.0766677e-03 -3.3948881e-03  1.3619917e-03
 -3.7026454e-03 -1.0131994e-02 -9.8684317e-03 -7.0652062e-03
  7.8857847e-03 -1.8542009e-03  1.3591707e-03 -8.1748188e-04
  1.7080330e-03  9.7225249e-03 -9.6099744e-04  6.3579620e-03
 -7.7898217e-03 -1.0036583e-03 -4.2221399e-03  1.7418975e-03
  1.6861250e-03 -2.4007636e-04 -3.6469031e-03 -1.1846375e-03
  3.2793322e-05 -7.5711856e-04 -1.1682297e-03  2.9181965e-03
0042_1
  1.0000000e+00 -2.7886502e-17  9.8068939e-17  2.2693817e-01
  7.3149724e-03 -1.3813556e-01  7.8770698e-02 -1.6636330e-01
  1.4874315e-01  3.0028904e-02  1.3551914e-01  3.1799772e-02
 -5.0504003e-02  1.2656816e-02  9.6291668e-02 -2.2085707e-02
 -5.6501389e-03 -1.6424841e-02 -1.7625818e-02 -9.0864746e-03
  1.8762991e-02 -8.2271040e-03  3.0800438e-02 -4.4344141e-03
  6.3460375e-03  1.1809157e-02  1.6905254e-02 -9.1224047e-04
 -1.9399756e-02 -2.3986413e-04  1.2683803e-02 -8.7271777e-03
  1.0964565e-02 -1.5082379e-02 -4.1539641e-03 -6.8035002e-03
  4.2280240e-03  7.4283085e-03  1.2989414e-02  3.1555837e-03
 -3.4623637e-03  7.5435256e-04  7.7671551e-03 -6.0356229e-03
 -6.7969112e-03 -3.3535192e-03 -1.4898823e-04 -2.9481109e-03
  9.5639684e-03 -1.7093466e-03  1.2627947e-03 -8.2364900e-04
 -4.8461455e-03  4.6414130e-03  5.5018425e-03 -2.3562426e-03
 -3.9844630e-04 -2.1907350e-03  4.1155906e-03 -1.3283849e-03
 -3.1789778e-04 -1.6203717e-03 -1.9736527e-03 -2.3691307e-03
  2.3719186e-03  2.0384832e-03  3.6387602e-04 -1.9456492e-04
 -3.8660342e-03 -1.2771713e-03  5.5917482e-03 -4.0713355e-03
  1.9350181e-03 -1.4793863e-03 -2.1811801e-04  6.8957566e-05
  9.7571519e-04  1.6878430e-03 -3.2767075e-04 -5.1523838e-04
0043_1
  1.0000000e+00  1.4550261e-17 -5.1728607e-17  2.6368055e-01
 -7.9499288e-02 -1.6306660e-01 -2.1109766e-02 -1.6120204e-01
  1.5362060e-01 -7.1104759e-02  6.8628320e-02 -1.1508236e-02
  3.4361722e-02  2.4784998e-04  1.0927908e-01 -6.4673026e-02
 -1.0684145e-03  2.8717438e-02  4.1788596e-03 -7.8422874e-03
 -2.3893404e-02 -8.2436135e-04  3.0384232e-03 -1.8362500e-02
 -6.9617084e-04 -2.8045387e-02 -3.0014522e-03 -4.0623892e-03
  1.3739972e-02 -1.3904442e-03  1.7063010e-02 -1.4225472e-02
  2.2485629e-03 -3.5036864e-05 -6.7850078e-03 -1.0780577e-02
 -5.5274159e-03  9.4600275e-03 -4.4772103e-03 -7.6346482e-03
 -5.5589692e-03 -1.1911685e-02  9.6382533e-04 -3.9550253e-03
  7.7103294e-04  1.7191272e-03  3.6749679e-03 -3.8929225e-03
  1.6605174e-03 -4.8219760e-03 -4.9100382e-03 -2.9560609e-03
 -1.2291658e-03  5.7583402e-03 -7.6756305e-03 -2.3959705e-03
 -3.4382563e-04 -3.9679775e-03  6.9948215e-04 -1.6092994e-03
 -2.0082161e-03  2.7036168e-03  4.8968539e-04 -2.0945781e-03
 -7.1568922e-05 -2.3388894e-03 -1.8358516e-03  5.0142538e-04
 -1.0584787e-03  6.2468454e-04 -5.6835401e-03 -7.8632547e-04
  1.2173714e-03 -7.7375592e-04  1.9552623e-04  4.9819397e-04
 -1.3428276e-06  1.9448357e-03  2.1963577e-04 -1.1225186e-03
0044_1
  1.0000000e+00 -3.7412424e-17  5.6477354e-17  2.3627044e-01
 -4.7224827e-02 -1.6326410e-01  2.5395646e-02 -1.1271322e-01
  1.5955344e-01 -5.0353759e-02  3.2549359e-02  3.0195787e-03
  2.3735421e-02  4.8531255e-03  7.1008498e-02 -2.5117533e-02
  3.0626691e-03  2.1356702e-02 -1.2537835e-03  6.4498541e-04
 -2.5077436e-02 -1.8670932e-02  1.0729845e-02 -1.6632615e-02
  1.6082792e-02 -2.5581661e-02  2.5660590e-03 -1.0309672e-02
  1.2643081e-02 -9.4712704e-04  1.5538495e-02 -1.0824365e-02
  3.7901770e-03  9.3872114e-03 -3.4680659e-03 -5.1806617e-03
 -1.2534920e-02  4.5910497e-04  9.7663075e-04 -6.0662954e-03
 -1.5382061e-03 -1.1990874e-02  1.6765435e-03 -4.5119061e-03
  2.8350089e-03 -3.5848441e-03  3.8908097e-03 -5.8352945e-03
  3.8015032e-03  1.3376464e-03 -4.0918878e-03 -1.5545802e-03
 -4.1600796e-03  3.0680918e-03 -5.1951600e-04 -3.9631858e-03
 -2.3230662e-03 -3.5814992e-03 -2.7565457e-04 -2.6155915e-03
 -1.2860234e-03 -7.6302505e-04  1.5715690e-03 -2.4086439e-03
  1.0722241e-03 -1.7628470e-03 -3.5474743e-03 -6.2163477e-04
 -1.2931075e-03  1.2475784e-03 -1.4182990e-03 -1.6032093e-03
  3.5679217e-04 -1.3116668e-03 -1.2174026e-04 -2.1758325e-03
 -1.6103960e-03  1.7707839e-03 -1.6676457e-04 -8.8013859e-04
0045_1
  1.0000000e+00  1.7845194e-17 -7.8030953e-17  2.1607841e-01
 -2.8007964e-03 -8.7829906e-02  4.6452009e-02 -1.2215368e-01
  1.3243117e-01 -2.4344575e-02  8.0105155e-02  1.4575999e-02
  3.3761748e-03  3.1136071e-02  1.0400010e-01 -5.0251638e-03
 -2.5908855e-02 -1.0401588e-02  1.5746638e-04 -7.7213931e-03
  2.8303307e-03  3.6937263e-05  1.9460380e-02 -9.9965708e-03
  1.5708656e-02 -2.0535999e-02  1.4330675e-02 -2.7134506e-03
 -2.0077915e-03  2.7359113e-02  2.6129719e-02  3.6587054e-03
 -9.9432208e-03 -1.1362359e-02 -2.2759290e-03 -1.1372695e-02
 -3.5857495e-04  1.5139507e-03  1.9850546e-03  2.0859025e-03
  8.7462881e-03 -1.0889545e-02  8.6294605e-03 -1.6813164e-04
 -3.1580752e-03  1.3423763e-02  7.3357506e-03 -2.8300865e-03
 -3.1624967e-03 -4.1933605e-03 -1.2816462e-03 -6.2396737e-03
 -5.5521144e-04 -9.1316972e-04  2.9586539e-03  3.4051512e-03
  2.8207305e-03 -2.1100561e-03  5.9676271e-03  6.4928435e-04
 -2.7887873e-04  5.5829694e-03  8.9245869e-04 -3.5581908e-03
 -3.0216828e-03 -1.4056489e-03 -4.6078036e-04 -2.3404835e-03
  6.6680853e-04 -1.5193073e-03  3.5201774e-03  9.0306792e-04
 -4.4433086e-04 -1.8772505e-04  2.5564842e-03  3.4042201e-04
  1.7974935e-03  1.7649089e-03  5.2916592e-04 -2.8547397e-03
0046_1
  1.0000000e+00 -8.0467449e-18  2.6111095e-17  2.2246178e-01
  1.4418814e-02 -1.6274621e-01  1.1883397e-01 -1.6357556e-01
  1.5779958e-01  4.3399332e-02  1.2714610e-01  2.3146708e-02
 -5.0619067e-02  1.1560598e-02  7.2648537e-02 -1.1331259e-02
 -2.7274707e-03 -1.8252575e-02 -1.9405766e-02 -1.4751030e-02
  2.4373644e-02 -1.6050652e-02  3.5452539e-02 -6.4199276e-03
  1.0785707e-02  1.4550951e-02  1.6365555e-02 -2.4819958e-03
 -1.9504057e-02 -4.0820894e-03  1.1899607e-02 -6.9527183e-03
  1.1429391e-02 -1.3749993e-02 -1.3952512e-03 -6.9555079e-03
  6.0719440e-03  2.4586149e-03  9.7228746e-03  4.5955350e-03
 -1.7914746e-03  1.8040274e-03  4.2125332e-03 -9.3721316e-03
 -4.6071509e-03 -4.4004164e-03  1.7671399e-03 -3.7696979e-03
  9.7536021e-03 -2.2907683e-03  2.2055346e-03  1.7414976e-03
 -4.3839917e-03  7.5954954e-04  3.0247825e-03 -2.9143353e-03
  9.0455619e-04 -6.8778238e-04  1.9026639e-03 -5.6866348e-03
 -2.8198403e-04 -2.6020175e-03  1.0682762e-03  8.2959341e-04
  2.4547238e-03  6.9604045e-04  3.6705045e-04  1.3269593e-04
 -3.0016207e-03 -1.9873990e-03  2.4542908e-03 -5.2674876e-03
  2.2904418e-03  6.2749864e-04  7.9827660e-05 -1.1556213e-03
 -7.4235456e-04 -1.5307825e-03  6.6254513e-04  1.4060596e-03
0047_1
  1.0000000e+00 -2.6287710e-17  8.5404650e-17  2.1614888e-01
 -2.8027320e-02 -1.7622297e-01  2.8087254e-02 -1.2135641e-01
  1.6980998e-01 -1.1344070e-02  6.7386491e-02  1.1442505e-02
 -4.3892318e-03  1.8758215e-02  7.2794859e-02 -3.7046537e-02
 -1.9349821e-02  1.1697037e-02 -2.9330331e-03 -3.0928746e-03
 -6.4581223e-03 -3.1018821e-02  1.9299784e-02 -2.7261026e-02
  2.5542139e-02 -2.1394552e-03  7.1970220e-03 -7.9787631e-03
  1.5296633e-03  1.6221503e-02  1.7163549e-02 -1.3033489e-02
 -1.4171423e-02  4.3458970e-03 -4.2780385e-03 -1.0462071e-02
 -4.6111153e-04 -1.0027803e-02  4.4369049e-03 -5.7680097e-03
  6.4695125e-03 -3.6714277e-03  4.3675274e-03 -2.2284604e-03
  1.7264045e-03  9.7040241e-03  1.0120940e-03 -7.6187840e-03
 -5.6651641e-03  1.5410801e-04 -2.7934714e-03 -3.7247380e-03
 -1.5854318e-04 -1.9602667e-03  3.2383593e-03 -2.7149497e-03
  1.1703857e-03 -2.1623618e-03  6.9905541e-04 -1.4142760e-03
  1.3762878e-03  4.5428627e-03 -2.3750878e-03 -3.7506527e-03
 -6.8546295e-04 -1.2385198e-03 -9.5947161e-04 -1.8921778e-03
  1.6282341e-04  1.4471491e-03  1.2035074e-03 -1.4459372e-03
 -8.3161237e-04 -7.1116713e-04 -4.2333349e-04 -9.0530156e-04
  7.0059476e-04  1.1687723e-03 -3.4636800e-03 -2.2403174e-03
0049_1
  1.0000000e+00 -1.1871901e-17  4.5966615e-17  1.7720890e-01
 -1.6948482e-02 -1.4601243e-01  3.1530622e-02 -1.1403710e-01
  1.6657629e-01 -8.9810768e-03  6.6859865e-02  8.3433319e-03
 -9.8101080e-03  1.6906010e-02  7.7339834e-02 -1.7070987e-02
 -1.0020920e-02  9.5634179e-04 -4.7550150e-03 -1.0397734e-02
 -4.2989873e-03 -2.7342043e-02  1.6618791e-02 -1.4633069e-02
  2.8482471e-02 -3.5408677e-03  1.3113417e-02 -6.1212665e-03
 -7.4584334e-03  1.5467292e-02  1.7580330e-02 -5.8082479e-03
 -6.7988349e-03 -3.3316279e-03 -3.1399637e-03 -1.1081240e-02
 -3.4427951e-03 -1.1009444e-02  4.8336970e-03 -1.8701658e-03
  1.2458114e-02 -1.8934940e-03  5.7895665e-03 -4.7005930e-03
 -6.3589478e-03  7.7893296e-03  2.5670820e-04 -5.6249791e-03
 -5.4943166e-04 -1.6580983e-03  1.2096129e-04 -5.0018088e-03
 -3.5675327e-03 -5.4781910e-03  2.5858139e-03 -1.9080503e-03
  6.6315164e-03  1.7032192e-03  1.9761501e-03 -9.1379328e-04
 -3.7106932e-03  1.6823899e-03 -2.0156045e-03 -5.0746198e-03
  6.1626602e-04  7.6543576e-04 -4.2656856e-04 -1.1257509e-03
 -2.0925451e-03 -3.1027281e-03  2.2887428e-03 -2.2708713e-03
  1.8465559e-03  2.1169987e-03 -1.1117245e-03 -4.6634953e-04
 -8.7578470e-04 -1.0195092e-03 -4.0487982e-04 -3.1767333e-03
0050_1
  1.0000000e+00 -1.5489282e-18 -7.6428428e-17  1.9599228e-01
 -4.9371203e-02 -1.8999331e-01  1.3100397e-02 -1.3549729e-01
  1.7611529e-01 -7.0031351e-03  1.0967734e-01 -2.9911548e-02
 -1.6736932e-02  1.5485903e-02  9.6588169e-02 -3.9054238e-02
 -1.6897548e-02  1.6410359e-02  1.1373891e-03 -1.0643213e-02
 -1.3698418e-02 -3.5834595e-02  6.2304675e-03 -1.5409584e-02
  2.7695232e-02  2.9530841e-03  1.0021499e-02 -8.4105219e-03
 -5.3261991e-03  7.1077129e-03  1.7078839e-02 -1.4583504e-02
 -9.6892717e-03  3.8927914e-03 -6.6401887e-03 -8.3359809e-03
 -1.1525937e-03 -1.4981765e-02  2.1773619e-03 -2.8965803e-03
  7.3109788e-03  2.3870334e-03 -1.8912096e-04 -5.7634866e-03
 -3.2277490e-03  2.9498188e-03  3.9963324e-03 -7.8563699e-03
 -3.6046489e-03 -3.7279931e-04 -5.6195581e-03 -4.2931828e-03
  2.1278051e-03 -4.7263438e-03  1.2618177e-03  2.5223858e-03
  2.5306660e-03  3.1982030e-03 -1.8671452e-03 -5.6425535e-03
 -2.8660343e-03  1.2632881e-03 -1.2598448e-03 -3.0386090e-03
 -1.0027955e-03 -1.8843645e-03 -1.8093849e-03 -2.0038699e-03
  1.3887222e-03 -1.5345130e-03 -6.9490960e-04  1.7499400e-03
  7.5256222e-04  2.6872353e-03 -1.5427405e-03 -2.5404577e-03
 -2.4817351e-03  1.5937589e-04 -1.9833330e-03 -1.0532580e-03
0056_1
  1.0000000e+00 -1.3213332e-17  6.7811517e-17  2.7539737e-01
 -1.8218275e-02 -2.7343752e-01  2.7447108e-02 -1.9782843e-01
  1.9591209e-01 -6.5192390e-04  8.0839486e-02 -1.0808224e-02
 -2.1485338e-02 -4.3075126e-03  9.4628163e-02 -5.9998705e-02
 -6.9814994e-03  1.2753326e-03 -1.7715102e-02 -3.7245451e-02
  1.1017651e-02 -9.7087801e-03  2.5165108e-02 -6.8506362e-03
 -2.3971278e-03  5.7516646e-03  2.7564303e-04 -7.9984796e-03
 -1.5883565e-02 -1.5610680e-02  1.9080291e-03 -1.6364349e-02
  1.3395768e-02 -8.4683949e-03 -8.3430301e-03 -2.2071932e-02
  2.2858749e-03  1.1856105e-02  3.8813656e-03  1.2843545e-03
 -9.0962426e-03 -1.1666407e-03  2.7869005e-04 -4.9239401e-03
 -6.5826492e-03 -7.0701758e-03 -4.8353417e-03 -5.9359449e-03
  7.2757953e-03  2.7816691e-03 -7.6730226e-03 -1.2024476e-03
 -7.3589337e-03  1.6044325e-03 -2.6374760e-03  1.0929009e-03
  1.5196043e-03 -5.4989953e-03 -1.0364198e-03 -5.3508444e-03
  1.7589594e-03  6.9526424e-04 -2.1049278e-03 -2.2538966e-03
 -2.0176749e-04  6.9193868e-03 -4.8646643e-03  3.3940771e-03
 -5.7500650e-03 -4.0434512e-03 -2.6909649e-04  1.7983298e-03
  4.4751294e-03 -2.2753250e-03 -1.7198761e-03 -1.9302736e-03
  3.2728153e-04  2.8766168e-03 -2.7245146e-03  2.2551901e-03
0057_1
  1.0000000e+00  3.6353923e-18 -3.5426265e-17  1.1626652e-01
  8.5219308e-02 -2.2156176e-01  1.1917708e-01 -1.0618204e-01
  1.2367815e-01  1.1199037e-01  1.3556673e-01  1.4253188e-03
 -5.6477352e-02 -5.4331340e-02  3.0931588e-02 -2.3591787e-02
  2.6448942e-02 -1.5822755e-04  4.1190481e-03 -7.2609163e-03
  1.0711632e-02 -1.0469884e-03  3.1450944e-02 -5.5974873e-03
 -1.7882733e-02  9.8442361e-04  7.4351475e-03 -2.0741826e-02
  1.7696900e-02 -1.2635674e-02  1.1487153e-02 -6.0038345e-03
 -1.2402021e-02  1.5765513e-02  8.2338757e-03 -3.2462336e-03
 -2.5657905e-03 -1.4950508e-02  2.7615302e-03 -8.5431120e-03
  5.6267843e-03 -7.0247300e-04  4.6998702e-03 -9.5142275e-03
 -4.4753234e-04  1.3466692e-02  3.6679109e-03  1.1370116e-03
 -1.1675769e-02 -8.6689663e-03  1.6520266e-03 -6.1821586e-03
  9.0666195e-03 -1.9469027e-03 -2.1903306e-03 -5.9177284e-03
 -1.0575062e-03  5.2629449e-03  2.9828069e-03 -1.0702220e-03
 -4.3718245e-03  1.6179409e-03  1.0347415e-03 -1.3634086e-03
  2.6736539e-04 -5.2771323e-03 -1.3311021e-03 -2.4729356e-03
  4.5222412e-04  3.1131205e-03 -1.0962796e-03 -3.1240147e-03
  4.6016176e-04  7.2280642e-04  2.7826007e-03 -2.9443681e-04
 -3.0601380e-03  1.4122798e-03 -8.2315114e-04 -1.5557888e-03
0058_1
  1.0000000e+00  2.7625044e-17 -3.6269680e-17  2.2223571e-01
 -7.1058983e-04 -5.5930900e-01  1.5932234e-02 -1.8836714e-01
  2.1246033e-01  3.4573706e-02  5.7411997e-02 -3.0528173e-02
 -2.6377815e-02 -3.8483171e-02  3.4777303e-02 -5.2811276e-02
 -2.6174203e-02 -1.3543997e-02 -2.7912405e-02 -5.6747443e-02
  3.1865713e-02 -1.1624148e-02  3.9862130e-03 -9.5194920e-03
 -4.4652529e-02  3.0407964e-02 -1.8621369e-02 -9.0248169e-03
 -1.6761504e-02 -3.2570392e-02 -1.6775636e-02 -6.5406571e-03
  1.2673577e-02 -1.9881560e-02 -5.9172567e-03 -1.5001877e-02
  2.0507628e-02  2.2249950e-02 -9.4867542e-03  1.0621093e-02
 -1.3943877e-02  1.2796450e-02 -1.1723533e-04  7.5965802e-03
 -9.2724151e-03  5.6735472e-03 -8.9925740e-03  5.5887560e-03
 -5.2284360e-03 -8.6553609e-03 -5.8108839e-03  5.8462014e-03
  7.0688560e-03 -5.1074148e-03 -2.9056125e-03 -4.6030508e-04
  1.3285341e-02  3.6925955e-03  7.5961446e-03  1.7212839e-03
 -3.8031235e-03  1.1671676e-02  3.8473166e-03  1.9444899e-03
 -5.8307464e-03 -4.3462551e-03  2.3835376e-03  5.6946656e-03
  2.7765763e-03 -6.3474490e-03  3.0109371e-03  1.0412281e-03
  4.5523179e-03  2.7025227e-03  2.8734283e-04  2.1353286e-03
 -2.4542665e-03  5.2416201e-04  6.9601011e-04 -3.8004995e-03
0059_1
  1.0000000e+00 -4.5995032e-18  7.8912094e-17  1.9810586e-01
 -3.6564644e-02 -1.4821650e-01  2.5836189e-02 -1.2831120e-01
  1.6460831e-01 -2.2281209e-02  6.3867895e-02 -8.8980231e-03
 -2.7239508e-03  1.2739518e-02  8.1735469e-02 -1.6343515e-02
 -6.9340088e-03  1.2715868e-02  6.4202765e-03 -4.2997919e-03
 -1.6415544e-02 -2.6389772e-02  1.1412407e-02 -2.0658528e-02
  2.6250592e-02 -9.1592129e-03  1.0313018e-02 -1.1818584e-02
  2.1494790e-04  8.1148483e-03  1.5230678e-02 -9.9018732e-03
 -5.4639450e-03  6.6475474e-03 -7.6714327e-04 -6.0335346e-03
 -6.8932914e-03 -1.0988031e-02  7.1969311e-04 -6.6366744e-03
  7.8338961e-03 -5.8388105e-03  4.1460945e-03  3.5078413e-04
  9.0754684e-04  2.1731867e-03  4.0351722e-03 -8.3946399e-03
 -2.6818740e-03  2.8751694e-03 -4.5885314e-03 -2.2112722e-03
 -2.7421085e-03 -3.7743382e-03  3.5797894e-03 -4.1029352e-03
  1.0956755e-03 -2.5560897e-03 -8.0725907e-04  5.4715591e-05
  9.0478456e-04  1.5799820e-03  1.7585927e-03 -3.7562883e-03
 -6.1891674e-04  3.4228517e-04 -5.4418882e-03 -2.6365050e-03
 -7.9154871e-04  1.4656438e-04  2.4952059e-03 -1.3578257e-04
 -4.6635139e-04 -1.9575103e-03 -1.3559697e-03 -1.8611954e-03
 -5.1725720e-04  7.3367135e-04 -5.7808149e-04 -9.1289925e-04
0060_1
  1.0000000e+00 -2.0975127e-17  1.0873861e-16  2.2683428e-01
  5.7129523e-02 -2.7660064e-01  1.1271797e-01 -2.0413337e-01
  1.6148377e-01  8.0520950e-02  1.2052625e-01  1.4821951e-03
 -5.9654126e-02 -3.8466214e-03  9.2778539e-02 -3.9023238e-02
  1.1110093e-04 -2.4325235e-02 -1.6598742e-02 -2.6948552e-02
  2.4257226e-02 -3.9601757e-03  2.4208222e-02  7.4204493e-04
 -7.8806651e-03  7.2688669e-03  5.9480545e-03 -2.5311428e-02
 -6.3276503e-03 -1.7241512e-02  1.0503192e-02 -9.0814020e-03
  1.7267063e-02  1.7029502e-03 -1.0471262e-03 -8.9346148e-03
 -1.4965717e-02  2.4663049e-03  1.1320489e-03  1.4269818e-03
 -1.1160999e-03 -9.5693399e-03  2.2823344e-03 -1.1504494e-02
  6.2816323e-03 -5.4882770e-03 -5.6538788e-03 -5.9076048e-03
  1.4120023e-03  1.2944299e-02  2.5291312e-03 -3.2176327e-03
 -8.9797994e-03 -7.7744442e-03  6.4579208e-04 -1.6531218e-03
  2.4594534e-03 -7.6999641e-04 -5.7378260e-03 -4.4598245e-03
  4.5852251e-03 -2.7427293e-04 -1.7879845e-03 -3.7275958e-03
 -3.7735742e-03  4.6129024e-03  5.2489842e-04  5.0919324e-06
 -8.2070139e-04 -2.7992443e-03 -3.3624895e-03 -4.2406729e-04
 -1.1468644e-03 -7.3318513e-04 -3.9160735e-03 -3.9808455e-03
  4.1052645e-03 -1.1132024e-03  7.6157706e-05  1.0218803e-03
0061_1
  1.0000000e+00 -2.8068906e-18 -1.3917176e-17  2.1066304e-01
  4.0151664e-03 -1.8103406e-01  1.0245451e-01 -1.5877560e-01
  1.4996893e-01  5.5770372e-02  1.4288839e-01  6.3190637e-03
 -5.8239344e-02  6.8414847e-03  7.7454618e-02 -1.4393128e-02
 -1.4818158e-03 -1.4441149e-02 -1.2131380e-02 -2.5523593e-02
  1.8384441e-02 -1.9629438e-02  2.9245273e-02 -1.5725759e-03
  7.3180481e-03  2.5554081e-02  2.0556296e-02 -3.9596702e-03
 -1.9413795e-02 -1.0795689e-02  4.4813247e-03 -1.0206391e-02
  9.6885695e-03 -7.6853034e-03  1.0298931e-03 -7.8945889e-03
  4.4363230e-03 -4.6848494e-04  7.4157185e-03 -1.4153863e-03
 -5.1564552e-03  6.9208755e-03  5.1348462e-03 -7.6468072e-03
 -5.4124250e-04 -9.7805516e-03  2.9329543e-03 -4.3457543e-03
  4.5821427e-03  3.1662826e-03 -5.3192258e-04  2.7176123e-03
 -2.5546913e-03 -9.4839802e-05  3.1040757e-03 -4.5182797e-03
 -2.7422122e-03 -5.4479825e-05  3.8907136e-04 -5.6412349e-03
  3.3342337e-03 -3.2885713e-03  2.3147625e-03  1.5656944e-03
 -2.1523987e-03  3.7789828e-03 -1.7875494e-03 -3.3567133e-03
 -5.2376276e-04 -9.6596871e-04  2.4210668e-03 -3.8699085e-03
 -2.3898950e-04 -1.0536694e-03  5.3435902e-04 -2.4886147e-03
  1.3789091e-03  2.8092634e-05 -9.2548232e-04  1.8213092e-03
0063_1
  1.0000000e+00  3.7276063e-18 -2.1632338e-17  2.9191286e-01
 -5.0356068e-02 -1.4250225e-01 -2.8763225e-02 -1.4184756e-01
  1.6432130e-01 -1.3846420e-01  4.0914789e-02  4.2667848e-02
  5.7643079e-02 -1.7151629e-03  7.2031849e-02 -7.4926711e-02
  1.0115867e-02  3.0045779e-02  1.5689508e-02 -6.8057282e-03
 -2.0773505e-02  9.8896296e-03 -4.7732503e-03 -2.0521425e-02
 -1.1024593e-02 -3.9848240e-02  1.0931776e-02  6.5028952e-03
  1.1298748e-02 -1.7117357e-02  7.5039972e-03 -2.2888370e-02
  1.1845217e-02  5.6482573e-03 -3.5472417e-03 -9.7481275e-03
  1.3754995e-03  3.9361803e-03 -6.1470486e-03 -4.1890956e-03
 -1.5283430e-02 -2.2312406e-03  5.1229710e-03 -4.7032124e-03
 -1.6317516e-03 -6.5799112e-03  2.1176158e-03 -7.8355605e-03
  1.2458028e-03 -1.1878418e-03 -5.5892416e-03 -4.9979994e-03
  7.8105219e-04 -2.5271740e-03 -1.9936857e-03  4.2072381e-03
 -4.6512783e-03  1.3762526e-03 -9.4866512e-04 -7.6297736e-03
  6.1175817e-04 -7.3354021e-04 -2.8288033e-03 -1.1950755e-03
  1.2988605e-04  5.9950917e-04 -1.7578338e-03 -2.9976584e-03
 -2.6493873e-03  1.7084382e-03 -1.7217561e-03  1.9684005e-03
 -2.6787958e-03 -1.6360977e-03 -5.8397322e-04 -1.3062362e-03
 -1.2131015e-03 -6.5076101e-05 -2.3624662e-03 -3.4758697e-04
0065_1
  1.0000000e+00  2.0677172e-17 -7.1927367e-17  1.9068927e-01
  4.4946121e-04 -2.7195777e-01  4.9220113e-02 -1.4015189e-01
  1.8215375e-01  4.7025906e-02  1.2550930e-01 -2.0213904e-02
 -4.1202334e-02 -5.4189820e-04  6.2953197e-02 -3.3011523e-02
 -1.3417731e-02  2.6860823e-03 -6.3945737e-03 -1.8775037e-02
  1.1086489e-02 -2.5258656e-02  2.5360408e-02 -1.4532554e-02
 -2.1942765e-03  2.4214115e-02  5.1069657e-03 -1.5316254e-02
 -7.1075954e-03 -1.3870813e-02  6.4858037e-03 -1.7183221e-02
  7.1182998e-03  7.6531841e-03  2.2259364e-03 -1.5777263e-02
  1.9521363e-03  9.6751204e-03  4.9028973e-03  8.1176380e-04
 -1.7390436e-02  8.7600226e-04 -4.4843544e-03 -1.1489388e-02
  7.5201178e-03 -1.2086740e-02 -2.2537784e-03 -7.5105009e-03
  8.7439577e-03  7.3871487e-03  2.1710208e-03 -5.1666969e-03
 -2.8474785e-03  8.3056214e-03 -2.3384304e-03  2.0688962e-03
 -9.3972941e-03 -4.6842434e-03 -8.9326614e-04 -4.6314422e-03
  5.1324079e-03 -5.3752199e-03 -4.1803896e-03 -3.0647814e-03
  2.4908474e-03  1.1258318e-03  1.0277956e-03 -2.9963547e-04
 -1.0983698e-03  3.5558912e-03  4.9140604e-04 -9.1230684e-06
 -4.1556804e-03  1.2445789e-04 -1.3284257e-03 -2.6518231e-04
 -6.3808230e-04 -1.2382322e-03 -5.2792087e-03 -1.6946909e-03
0066_1
  1.0000000e+00 -1.3258418e-17  8.9067990e-17  2.2461103e-01
 -1.7611459e-02 -1.7855859e-01  2.2565400e-02 -1.2914978e-01
  1.8544782e-01 -4.5452017e-02  3.9270257e-02  8.2636942e-03
  7.8343079e-03  1.5829358e-02  6.7956256e-02 -2.3427341e-02
 -8.8398769e-03  1.0075080e-02 -3.1525722e-03  4.8764445e-03
 -8.9763377e-03 -3.2675348e-02  8.0903839e-03 -1.9942164e-02
  2.4261835e-02 -2.0577925e-02  3.5913055e-03 -5.3142110e-03
  2.0139114e-03  1.0736099e-02  1.9815957e-02 -1.1490802e-02
 -5.6385972e-03 -3.9743977e-04 -2.5205862e-03 -6.8898764e-03
 -5.4137811e-03 -9.4537824e-03  1.0377967e-03 -1.8635560e-03
  5.3112021e-03 -7.8218353e-03  4.2918842e-03 -3.4881615e-03
 -4.2677603e-03  5.8516730e-03 -1.6965287e-03 -8.4011009e-03
 -1.2907878e-03 -3.5469840e-03 -2.5852408e-03 -1.5549699e-03
 -2.6453661e-03 -5.9180205e-03  2.6631542e-03 -3.7022776e-03
  2.3933291e-03  1.2078635e-03  3.0155465e-03 -2.4470460e-03
 -3.3201394e-03  2.9960780e-03 -4.3021924e-03 -2.6267655e-03
 -3.7258118e-03 -2.0410043e-03 -2.0612923e-04  2.0941260e-03
 -6.6612252e-04 -3.5351616e-03  2.5630793e-05 -6.2319962e-03
  1.1910898e-03  2.0159727e-03 -1.6916722e-03  8.9720381e-04
 -3.9473469e-05  1.8212258e-03  2.9781850e-04 -1.1060217e-03
0068_1
  1.0000000e+00  3.6784703e-18 -1.4025744e-17  2.4152568e-01
 -3.0369571e-02 -9.4264723e-02  1.7618631e-02 -1.5197156e-01
  1.4784458e-01 -3.0694787e-02  7.2786842e-02  2.1965568e-02
  3.5595622e-04  1.8135199e-02  1.0731251e-01 -1.3114386e-02
 -1.0545753e-02  5.6307558e-03  9.1888304e-03 -2.3679298e-03
 -1.3472184e-02 -7.8157519e-03  1.2430082e-02 -1.6577197e-02
  1.9785290e-02 -1.6551084e-02  1.4962564e-02 -1.8939524e-03
 -2.9171541e-04  1.4949234e-02  1.9832956e-02 -1.5208638e-03
 -3.9975274e-03  9.2576247e-04  5.0795220e-03 -8.0088784e-03
 -6.7823902e-03 -3.1808589e-03 -3.2736948e-03 -7.8850966e-03
  9.7571809e-03 -8.9479710e-03  8.6898593e-03  6.1007109e-03
 -4.0469530e-04  5.3879642e-03  5.0064337e-03 -2.1461875e-03
 -1.2125255e-03  2.9808939e-03  2.3842824e-03 -3.3986188e-03
 -3.2754996e-03 -4.2084682e-03 -1.5226130e-03 -7.8867510e-03
  2.4119643e-03 -2.7771349e-03  5.3421552e-03  5.2649055e-03
  2.1894901e-03  2.0614624e-03  4.2342701e-03 -3.3742993e-03
 -1.6215875e-03  3.4546614e-03 -1.2282115e-03 -1.3054181e-03
 -4.0561761e-04 -2.3225581e-03  4.1855918e-04 -2.8083097e-03
 -1.7747434e-03 -1.6752567e-03  1.6234340e-03  1.5014223e-03
  3.2672050e-03  9.3427963e-05  1.6779891e-03 -2.4884010e-03
0069_1
  1.0000000e+00  5.3669620e-18  1.0571289e-17  2.5676337e-01
 -5.6322178e-02 -3.1441411e-01  3.6297807e-02 -1.8266633e-01
  2.0591616e-01 -1.5284194e-02  7.9899051e-02 -4.6451031e-02
 -1.3096202e-02  8.3110900e-03  9.0870261e-02 -5.3973859e-02
 -2.0966292e-02  1.5673417e-02 -1.6980571e-02 -3.1819542e-02
 -2.4732232e-05 -3.6414059e-02  1.0466466e-02 -1.0693035e-02
  1.3476882e-02  1.0146483e-02 -9.9753317e-04 -1.2757208e-02
 -1.7651369e-02 -6.0707465e-03 -2.2156886e-03 -1.1750240e-02
 -1.3751434e-03 -1.0091362e-02 -1.4627116e-02 -1.8239840e-02
  1.2045535e-02 -6.0703402e-03  1.8449502e-03 -2.4463141e-05
 -3.9692703e-03  1.5588864e-02  5.2482402e-04 -3.5332427e-03
 -1.5350379e-02 -1.8714563e-03 -7.8793226e-03 -1.5187966e-04
  5.8132468e-05 -8.8682929e-03 -9.4592401e-03 -1.4794646e-03
  7.4068453e-03 -3.2414224e-03 -2.2620412e-03  1.9890272e-03
 -1.1889906e-04  9.1387168e-03 -8.7786067e-04 -4.0344240e-03
 -4.5420129e-03  1.2644271e-03 -3.3709140e-03  2.1731955e-03
 -2.6983549e-03 -6.3820908e-04 -1.5889140e-03  4.5084155e-03
 -1.0159065e-05 -3.4169970e-03 -1.0546865e-03  2.2014452e-03
  1.9818564e-03  1.3213310e-03 -1.0866831e-03 -2.3762440e-03
  3.2334670e-03  2.0470489e-03 -5.0587425e-04  3.3658056e-03
0070_1
  1.0000000e+00 -6.4172087e-18  5.8483586e-17  2.5858353e-01
 -8.2809546e-02 -1.7841211e-01  4.9293109e-03 -1.4719464e-01
  1.7326079e-01 -6.2947536e-02  8.9446375e-02 -1.9306968e-02
  1.4274503e-02  1.7106928e-02  1.1676982e-01 -5.1465594e-02
 -8.0140168e-03  3.3330978e-02  1.0166116e-02 -1.2282543e-02
 -3.5008543e-02 -1.4187041e-02  8.2865072e-03 -2.1352803e-02
  1.4827552e-02 -2.4788459e-02 -8.4537907e-04 -7.4672835e-03
  9.8872138e-03  2.9065287e-03  1.8201325e-02 -7.4280887e-03
  1.7633417e-03  8.8164757e-03 -1.1874255e-03 -1.1292898e-02
 -1.3600095e-02  9.9892208e-04 -2.1063385e-04 -9.8778930e-03
  1.3968404e-03 -1.0400227e-02  2.2839320e-03 -1.6278736e-03
  3.4703588e-04 -6.9889356e-04  4.7272878e-03 -2.7258559e-03
  1.7911334e-03  2.7775674e-03 -3.7828421e-03 -5.0683239e-03
 -3.2301476e-03  1.6533557e-03 -3.9222496e-03 -7.4019792e-03
  2.9136248e-04 -2.8429596e-03  6.9001286e-04  2.0789604e-03
 -7.9603399e-04  8.2409890e-04  4.5486762e-03 -3.2971802e-03
 -9.4715616e-04 -3.8760732e-04 -6.7822936e-03 -2.9403409e-03
 -1.0061276e-04  3.9545452e-04 -1.2594428e-03 -1.7198030e-03
  3.6775894e-04 -2.0031162e-03  3.4702880e-04 -3.3623105e-04
 -6.7474310e-04  3.3991353e-03  1.4319898e-03  2.6838909e-05
0072_1
  1.0000000e+00  2.1317516e-17 -5.1130045e-17  2.4014230e-01
 -3.2543697e-02 -3.2449217e-01  4.2494923e-02 -1.6818857e-01
  2.2504092e-01 -3.3272267e-02  4.2840717e-02 -2.0407089e-02
 -8.4481576e-03  5.6833730e-03  7.6341987e-02 -3.8420870e-02
 -1.6776875e-02  7.2193382e-03 -1.5499371e-02 -1.8554307e-02
 -2.1008115e-04 -4.5182955e-02  7.0775006e-03 -5.1874013e-03
  1.0393062e-02  2.1812216e-03 -7.7726700e-03 -6.6708099e-03
 -1.9494464e-02 -9.0602438e-03  7.0013330e-03 -1.3805399e-02
 -1.7167624e-03 -1.3859962e-02 -1.0413537e-02 -1.3761128e-02
  1.0940160e-02 -5.0392352e-03  2.8354441e-03  5.2840721e-03
 -6.4090690e-03  1.4302269e-02 -1.5406530e-03 -3.5068864e-03
 -1.9276211e-02 -5.5626910e-04 -6.2450955e-03  7.6172911e-04
 -3.9585923e-04 -1.1268486e-02 -9.4049538e-03 -2.9204374e-04
  6.5583653e-03 -3.6449414e-03 -2.7624366e-03 -1.1819786e-03
  1.2515095e-03  1.0117807e-02  1.6584641e-04 -2.8436000e-03
 -5.0247654e-03  4.1933053e-03 -4.8820037e-04  4.3420648e-03
 -2.8840565e-03 -8.9584059e-04 -5.7106080e-03  4.8916917e-03
 -1.5701964e-03 -2.8907489e-03 -7.5795821e-04  2.1457229e-03
  3.7714118e-03  1.3997322e-03  5.2197629e-04 -3.3063476e-03
  3.6961313e-03  2.8564894e-03 -1.0651130e-03  3.2563977e-03
0073_1
  1.0000000e+00 -5.4038108e-18  5.4681020e-17  1.5592398e-01
 -2.0205885e-02 -6.0678007e-02 -3.5036911e-02 -8.1959093e-02
  1.6629049e-01 -5.9840923e-02  5.1358958e-02  2.5500848e-02
  1.6722153e-02  1.0991875e-02  5.9733615e-02 -2.9168238e-02
  1.6211777e-02  1.6098505e-02  1.8362392e-02  1.6216324e-02
 -1.6068472e-02 -9.5086480e-03  5.2810746e-03 -2.0664938e-02
  1.3000106e-02 -2.4721105e-02  3.7760362e-03  3.4183281e-03
  1.3339193e-02  2.5007938e-03  1.8841466e-02 -1.0630343e-02
  7.0826131e-03  7.5190997e-03  6.9859288e-03  8.4851086e-04
 -7.8502453e-03  1.3825939e-03  1.0055438e-03 -4.8503632e-03
 -3.4989245e-03 -1.1105714e-02  3.6615062e-03 -2.1332374e-04
  7.9423872e-03 -4.1395604e-03  4.7035515e-03 -8.2268900e-03
  4.5373062e-03  4.4302507e-04  3.1391086e-04 -6.0012576e-05
 -1.7311060e-03  4.0239442e-03  1.8960755e-03  9.3712643e-04
 -4.1889154e-03 -3.8946662e-03  5.0955576e-03 -3.8371056e-03
  2.2368043e-03 -3.5352125e-03 -1.9814943e-03 -5.8281732e-03
  2.8532048e-03 -1.7236782e-03  2.8493076e-04  2.4475498e-03
  3.6521746e-05  2.3482971e-03  3.7155272e-03 -1.6295765e-03
 -1.4762107e-03  1.4361485e-04 -8.5634173e-04 -4.5752935e-03
 -3.3591676e-04 -2.5935071e-03 -1.1054370e-03  1.2754092e-03
0074_1
  1.0000000e+00  1.0597718e-17 -8.9206647e-17  2.5106198e-01
 -8.9616208e-02 -2.5630884e-01 -1.0097931e-02 -1.3968003e-01
  1.9704889e-01 -8.0564391e-02  4.1026241e-02 -3.3943310e-02
  1.7144962e-02 -9.0513259e-03  8.3885918e-02 -5.2151702e-02
 -7.7736440e-03  2.2822630e-02 -2.2710435e-03 -2.2320693e-02
 -1.9092840e-02 -2.0189212e-02  2.8087510e-03 -1.7489464e-02
  1.6711692e-02 -1.2547117e-02 -7.3037725e-03 -8.7572879e-03
 -1.3721647e-02  2.4529772e-03  6.2073247e-03 -1.0293908e-02
 -9.6678525e-03 -4.5597990e-03 -1.5024468e-02 -1.3044918e-02
  8.8502971e-04 -1.2879840e-02 -1.8516000e-03 -5.0471281e-03
  1.4575520e-02 -1.1074570e-03  4.3647324e-05 -3.9223768e-03
 -1.0719093e-02  1.5190238e-02  2.5840684e-03  1.6767239e-03
 -9.5745048e-03  3.5223598e-03 -1.0843908e-02 -3.6286066e-04
 -6.5329122e-03 -9.9480446e-03 -6.0738287e-03  5.4804490e-03
  9.3245914e-03 -4.2102255e-03 -1.3683806e-03 -3.6786210e-03
 -7.2366318e-04  6.3752653e-03 -1.7970241e-03 -2.4619422e-04
  1.0743749e-03  6.4931853e-03 -4.1846239e-05  1.0505835e-03
 -4.9702133e-03 -2.3165877e-03 -1.4742862e-03  4.9663453e-03
  9.3921798e-04 -3.4624323e-04  5.2243392e-04  2.7476674e-03
 -1.0226663e-03 -8.9993240e-04 -2.8359734e-03 -9.6658624e-04
0075_1
  1.0000000e+00  1.3155632e-17 -7.5544043e-17  2.4835512e-01
 -8.7405759e-02 -2.1009345e-01  5.0106199e-03 -1.3620771e-01
  1.6843833e-01 -6.0218652e-02  7.0253096e-02 -4.0414017e-02
  2.3472567e-02  8.3089124e-03  8.0693213e-02 -6.8111026e-02
 -5.7826492e-03  3.7319779e-02  4.4171325e-04 -1.2222288e-02
 -3.1888791e-02 -2.1167154e-02  2.3369448e-03 -1.8887410e-02
  9.9738664e-03 -2.3098898e-02  2.3189375e-03 -9.5573831e-03
  1.4301838e-02 -1.1733254e-03  9.4260263e-03 -1.9704053e-02
 -2.7558352e-04  1.1023749e-02 -9.1966146e-03 -8.4752835e-03
 -1.1864498e-02 -7.0295622e-05 -2.3936798e-03 -3.5485563e-03
 -2.9094332e-03 -7.5683382e-03  1.7253832e-03 -3.1947112e-03
  3.9195058e-03 -1.5107861e-03 -5.1399602e-03 -4.3543671e-03
  3.7129995e-05  1.7490310e-03 -6.6778898e-03  9.0794803e-04
 -2.9552466e-03  1.1166527e-03 -3.0459694e-03 -2.8714428e-03
 -8.0072680e-05 -9.8454400e-04  5.9259916e-04 -1.7244838e-03
  9.8425049e-04  4.9242088e-04 -4.6360652e-03 -1.3906184e-04
 -1.3063978e-03  1.7808438e-03 -1.8669428e-03  2.2579800e-03
  8.3784567e-05 -1.1658715e-03 -4.1703195e-03 -2.6752033e-03
  9.2221525e-04  3.5010502e-04  4.6154399e-04  3.2465671e-03
  2.0802818e-03  7.0422270e-04 -9.8614602e-04 -1.3514972e-04
0076_1
  1.0000000e+00 -2.2745599e-17  6.4572187e-17  2.7482066e-01
 -5.0890616e-02 -6.5503824e-02 -3.7424211e-02 -1.1325705e-01
  1.1969358e-01 -9.9335349e-02  2.8061990e-02  4.2576037e-03
  5.2826495e-02 -1.5670685e-02  7.7330529e-02 -4.4126161e-02
  2.5760958e-02  2.8677299e-03  3.8146825e-02  1.0494631e-02
 -5.9664537e-03  2.6821159e-02  1.6302455e-02 -1.8046883e-02
 -1.8578116e-02 -1.8099466e-02 -4.5996382e-03 -3.7826685e-03
  2.4081080e-03 -9.3917948e-03  6.3240916e-03 -9.1818966e-03
  6.9307641e-03 -1.6398017e-02  1.3206787e-02 -9.5360786e-04
  9.7514124e-03  5.5965450e-03  6.7169542e-03 -8.0348993e-03
 -5.1244020e-03  2.0039038e-03  1.9642003e-03 -7.6693660e-03
 -3.7658779e-03  1.3400420e-03 -2.1718528e-03 -4.8374686e-03
 -3.8028391e-03 -6.5154031e-03  7.9516584e-03  5.3797417e-04
 -5.9639441e-04 -5.6605232e-03  1.7136963e-03 -7.0983891e-04
  1.1277449e-03  2.3875934e-03  1.5827240e-03 -2.4349475e-03
 -1.4179771e-04 -2.8509535e-03 -5.9041021e-03 -6.3760487e-03
 -1.8344168e-03  3.4080952e-03  1.4680910e-03 -1.3151946e-03
 -1.6092249e-03 -5.1414489e-03  3.3394670e-03 -1.7293530e-03
 -1.4570100e-03  3.6765737e-03  2.9836520e-03  6.5023718e-04
  9.9842600e-04 -4.6701208e-03 -2.6940668e-03 -2.8662027e-03
0077_1
  1.0000000e+00 -2.5077530e-18  1.0072808e-17  2.3902001e-01
 -2.6261013e-02 -1.2141051e-01 -1.6861798e-02 -1.3407793e-01
  1.8791444e-01 -9.1296113e-02  1.2620488e-01 -9.7588768e-03
  1.2397580e-03  4.5102487e-02  9.4339405e-02 -5.0672955e-02
 -1.1966111e-02  2.4114563e-02  3.1223258e-02  4.4521957e-04
 -2.5463327e-02 -1.7745638e-02  1.3906676e-03 -3.7192265e-02
  1.6453904e-02 -2.4276220e-02  1.3997709e-02  8.0600779e-03
  1.1293692e-02  1.3476057e-02  1.7705697e-02 -1.5309458e-02
 -7.6065738e-03  1.2019818e-02  3.3806921e-03 -5.1748633e-03
 -5.3690465e-03 -7.9172788e-03  8.5070403e-04 -1.6663477e-02
 -5.2297115e-03 -1.0665017e-02  5.5885336e-03  4.4829767e-03
  1.0884268e-02  4.7459502e-03  5.7896832e-03 -4.1611168e-03
 -3.9181340e-03  1.9932984e-03 -3.0005066e-03 -4.3858258e-03
 -6.2306994e-04 -5.1727354e-04 -1.1478433e-03 -6.3172454e-03
 -5.0124397e-03 -1.6254061e-03  2.1825607e-03 -9.0310770e-04
  6.2934893e-03  7.2994966e-04  3.7937003e-04 -1.3932062e-03
 -2.4752430e-03 -2.4751949e-03 -6.5779793e-04 -3.9927443e-03
  1.6563610e-03  9.0917398e-04 -4.5598116e-04 -3.0759166e-03
 -1.5579362e-03  2.0878899e-03 -2.1675722e-05 -4.6287670e-04
  1.0489228e-03  6.1635456e-04 -1.9019164e-03  8.3909647e-04
0078_1
  1.0000000e+00  1.3436588e-17  5.0610104e-17  2.9387826e-01
 -1.3515187e-01 -1.4796922e-01 -3.8971135e-03 -1.1588226e-01
  1.0790399e-01 -1.5254403e-01 -1.0263378e-02  1.6483708e-02
  3.5055958e-02 -7.5223119e-02  4.2607124e-02 -4.6294538e-02
  5.3995673e-02  3.0759302e-03  1.7052326e-02  1.3424005e-03
 -3.6945283e-03  2.0905377e-02  4.4039345e-03 -2.4824562e-02
 -2.2205066e-02  4.2831345e-04 -8.2402408e-03  4.4912153e-03
 -2.2803520e-02 -1.5202964e-02  5.3839060e-03 -5.1722781e-03
 -7.2910068e-03 -1.6984279e-02  7.3696745e-03 -2.0976447e-03
  3.6186651e-03 -4.3367008e-03 -7.7414661e-03 -6.2491323e-03
  3.4661083e-04  2.0195493e-03 -7.3722774e-03  4.0350605e-03
 -3.8349458e-03  3.6580559e-03 -2.9273564e-03 -4.4990837e-03
 -4.6786953e-03  4.0338891e-03  4.5475583e-05 -6.1703014e-03
  2.9641317e-04  1.4749871e-03 -1.4178047e-03  4.2328538e-04
 -1.9957068e-03  3.0527916e-03  1.0465462e-04  4.3094481e-03
 -2.0977994e-03  2.5010468e-03 -3.8195482e-03  3.9137043e-03
 -1.5423580e-03  7.8634149e-04 -4.7187612e-03  9.7708153e-05
  4.3604583e-04 -1.6869382e-03 -9.2283496e-04  4.3778324e-05
  3.4831589e-03  7.2682982e-04  6.3575189e-04 -3.0565104e-03
  2.6152676e-03  1.8369887e-03  1.1382233e-03  2.7627695e-03
0079_1
  1.0000000e+00 -6.5080380e-18  2.8269290e-17  2.6931364e-01
 -4.2496281e-02 -1.6684481e-02 -5.2899616e-02 -1.2582442e-01
  1.1673037e-01 -7.9354148e-02  8.2275661e-02  1.2990304e-02
  4.8531424e-02  6.6098186e-03  9.2716970e-02 -3.8862680e-02
  1.5260534e-03  9.2006339e-03  6.5262319e-02  2.0879079e-02
 -1.4201849e-02  1.8047891e-02  1.5658425e-02 -2.4543566e-02
 -2.4973485e-02 -8.4212092e-03  7.6257883e-03 -5.2414774e-04
  1.6664132e-02 -7.1712180e-03  8.3601949e-03 -4.0722456e-03
 -9.0981544e-05 -1.7465356e-03  1.3769882e-02  8.4775718e-03
  6.8090806e-03  1.7301670e-03  9.0461842e-03 -4.0848912e-03
 -1.5922981e-02  5.9504199e-03  3.4090389e-03 -9.2421646e-03
  5.5657385e-03 -4.1729251e-03  3.7388740e-03 -1.0416771e-03
 -2.5188558e-03 -2.8750221e-03  2.5214058e-03  4.8157452e-03
  6.8004452e-03 -2.3505503e-03  6.5099128e-03  4.5878669e-03
 -4.7486255e-03  2.1300586e-03 -4.0892880e-04 -7.7406112e-03
  5.4012255e-05  3.0361481e-03  2.4193085e-03 -4.0697067e-03
 -2.0137748e-04 -1.7177566e-03  9.4467858e-06 -6.6448942e-04
  8.1690826e-04 -1.4737860e-03  4.9562828e-03  4.1697428e-03
  8.4757254e-04 -2.0592178e-03  6.1604312e-05 -1.9048951e-03
 -3.5255935e-04  2.0539949e-03  1.5693951e-03 -2.5727810e-03
0080_1
  1.0000000e+00  1.3775477e-17 -7.8384976e-17  2.7812133e-01
 -1.1149522e-01 -1.4209289e-01 -1.3848983e-02 -1.0627266e-01
  1.1842306e-01 -1.0720073e-01  1.3195917e-02  1.3462333e-02
  4.1900359e-02 -4.4647120e-02  6.6215740e-02 -5.9975537e-02
  4.2337994e-02  1.4593009e-02  1.2216310e-02 -3.2421818e-03
 -1.3410174e-02  1.9124695e-02  1.3033051e-02 -2.4623056e-02
 -1.8366848e-02 -8.9606647e-03 -1.0991695e-02 -7.6358786e-03
 -8.6173220e-03 -1.5315831e-02  4.7021129e-03 -1.1272478e-02
  7.8037313e-03 -1.6680272e-02  3.5836140e-03 -1.6519482e-03
  6.4638091e-03  2.8286986e-03  1.2413129e-05 -7.0171714e-03
  2.6129049e-04  3.1368798e-03 -8.3879631e-03 -4.9997110e-03
 -6.0420390e-03  3.5626977e-03 -7.4602289e-03 -3.9556282e-03
 -5.4154334e-03 -2.4194458e-03  3.7674391e-03 -2.5052089e-03
 -2.6349741e-03 -1.0738338e-03 -2.6196650e-03 -4.6156569e-03
 -9.7748688e-04 -7.4399738e-04 -2.8978444e-03  3.1018390e-03
  3.0477251e-04 -1.7573595e-03 -4.2983492e-03 -9.8139620e-04
 -6.7650845e-04  5.5252602e-04 -5.6705569e-04 -1.8740332e-03
  2.2607400e-03  9.0110933e-04 -1.9480705e-03 -2.7810819e-03
 -1.7376643e-03  3.5108528e-03 -3.5244089e-04  3.3140550e-03
 -3.3827397e-04  1.2302515e-03 -7.6216423e-04  1.9224981e-03
0081_1
  1.0000000e+00 -1.3872320e-17  7.3217897e-17  2.2110527e-01
 -6.4282208e-02 -1.4582588e-01  9.8619851e-03 -1.2355430e-01
  1.5446233e-01 -4.2299719e-02  1.0250568e-01 -2.1581969e-02
  7.7237901e-03  1.5532225e-02  9.2836124e-02 -4.5152130e-02
 -5.4353600e-03  2.4260841e-02  7.9545177e-03 -2.7411140e-03
 -2.9058828e-02 -1.3749347e-02  8.1940605e-03 -2.1253753e-02
  1.5068412e-02 -1.9672840e-02  8.3426630e-03 -2.3185447e-03
  6.2926362e-03  3.5371043e-03  2.1682804e-02 -1.3442926e-02
  2.4365942e-04  8.3978465e-03 -1.4458671e-03 -7.6097509e-03
 -1.1906862e-02 -1.5545261e-03  6.6151336e-03 -6.8146689e-03
 -4.1774486e-04 -9.0130198e-03  1.4212124e-03  9.4370253e-04
  2.5230521e-03  7.8394018e-04  3.4982293e-03 -2.7601781e-03
  1.9830612e-03  1.3275024e-03 -6.1721380e-03 -6.9061784e-03
 -3.2019004e-03  1.9827601e-03  1.4942361e-03 -3.9740761e-03
  1.2901396e-04 -3.7287799e-03  2.3923854e-03 -6.9034545e-04
  6.2396267e-04  1.0162222e-03 -9.3541086e-04 -6.4381653e-04
  1.5153963e-03 -7.2896404e-04 -4.0232056e-03 -3.5041823e-03
 -1.5290672e-03  1.4873452e-03 -6.6680379e-04 -3.1741058e-03
 -2.9146097e-04 -8.9104740e-04  2.1441353e-03  5.0275440e-05
  1.6510612e-04  1.1468557e-03 -1.5356203e-03 -8.8449343e-04
0082_1
  1.0000000e+00  1.1143731e-17 -6.1794221e-17  1.9116810e-01
  6.3623126e-03 -1.4323250e-01  4.0502615e-02 -1.2821049e-01
  1.6090068e-01  7.8570860e-03  8.1945537e-02  2.3831146e-02
 -2.0624611e-02  1.7446023e-02  6.7615220e-02 -2.5858388e-02
 -5.2653225e-03 -1.0505658e-02 -9.3673715e-03  4.8844193e-04
  1.3433002e-02 -2.7408395e-02  2.0948307e-02 -2.0055674e-02
  1.9776939e-02  8.6026354e-03  1.6925193e-02  1.0751942e-03
 -9.3427731e-03  8.2755279e-03  1.4991701e-02 -9.4993938e-03
 -6.2703067e-03 -1.5482122e-02 -4.2817327e-03  1.6298741e-04
  9.5173185e-03 -4.9466007e-03  1.0532372e-02 -6.0578419e-03
  3.1171745e-03  2.1022839e-03  2.3336757e-03 -3.3270861e-03
 -6.1927209e-03  2.8773719e-03  3.9334264e-03 -4.7274837e-03
 -2.5680919e-05 -1.0085038e-02 -1.0826730e-04 -1.4233469e-03
  3.7871262e-03  2.2702628e-03  3.8648495e-03 -2.2479709e-03
 -1.6736496e-04 -5.8225139e-04  5.8959513e-04 -3.3512329e-03
 -3.4396087e-03  5.8845063e-04  1.1550985e-03 -2.5333131e-03
  2.1576231e-03 -4.0937252e-03  1.0815244e-03 -1.0579781e-03
 -2.6454240e-04  2.4877747e-03 -6.6907997e-04 -2.0767293e-03
 -2.8411686e-04 -1.7129683e-03  3.6032489e-04 -1.9280637e-03
 -1.0546311e-03 -3.4868636e-04 -1.8818601e-04 -1.2551400e-03
0083_1
  1.0000000e+00 -1.1589305e-17 -6.4723452e-20  2.4404550e-01
 -7.7925675e-02 -1.6533100e-01  6.8461890e-03 -1.2135480e-01
  1.5158331e-01 -8.8547531e-02  5.0749535e-02 -2.1401718e-02
  2.7245389e-02  1.0661899e-02  8.1696110e-02 -5.1745907e-02
  1.0678029e-02  2.3593822e-02  1.2643923e-02 -2.1126346e-02
 -3.9169094e-02 -7.6522425e-04  1.3214739e-02 -2.6709243e-02
  5.0072586e-03 -2.5539831e-02  5.0796753e-03 -6.3500307e-03
  9.2981206e-03 -3.3183798e-03  1.1712539e-02 -5.1988566e-03
  8.9153540e-03  3.6612090e-03 -4.7791614e-03 -8.6606965e-03
 -1.1991610e-02  1.1202111e-02 -4.4203888e-03 -1.4339115e-02
 -3.3226047e-03 -8.3974491e-03  5.7842148e-05 -6.8055142e-03
 -4.1140218e-03 -1.8154821e-03  3.0681467e-03 -7.7265295e-04
  6.6612670e-03 -3.4755042e-03 -7.8844668e-04 -2.4283070e-03
 -2.6757997e-03  4.2225982e-03 -6.7898679e-03 -5.1048014e-03
  2.2561192e-03  4.7392756e-04 -3.0660350e-04 -3.7294468e-04
 -4.0821738e-03  9.4201953e-04 -1.5314392e-03 -3.2125167e-04
 -1.6188020e-04 -6.1358848e-04 -8.3240176e-04 -5.4980864e-04
 -1.3885676e-03 -9.8711089e-04 -5.7488414e-03 -4.8895633e-03
  1.8624278e-03 -1.4234082e-03  1.2190705e-03  1.4844774e-03
  3.6372900e-04  2.0966182e-03 -3.7081544e-04 -9.7130864e-04
0084_1
  1.0000000e+00  4.3597902e-17 -7.8903819e-17  2.2103368e-01
 -4.2900682e-02 -3.3323804e-01 -4.6089832e-03 -1.5953630e-01
  2.4513793e-01 -4.3378380e-02  8.1839180e-02 -4.6089983e-02
 -2.9139921e-02  1.6441419e-02  7.6768357e-02 -7.0821567e-02
 -1.8629854e-02  1.1206891e-02 -5.3278627e-03 -3.9929975e-02
  9.1927142e-04 -3.8627317e-02  1.0775872e-02 -2.3468208e-02
  1.9260477e-02  1.9173354e-02 -1.0976093e-02 -5.2067766e-03
 -2.8513883e-02  4.6929750e-04  3.8045514e-03 -9.5163421e-03
 -2.9734108e-03 -1.2898496e-02 -1.5851205e-02 -2.5882815e-02
  1.3910928e-02 -1.0388402e-02 -7.1237648e-03 -1.9456689e-03
  7.5024648e-03  1.9737171e-02  3.5011948e-04 -4.5489201e-03
 -1.5388938e-02  1.9130449e-03 -2.5964885e-03  1.3151166e-03
 -6.0465672e-03 -2.5445007e-03 -9.5540143e-03  1.3429543e-03
  3.1797373e-03 -8.4858643e-03 -9.9354597e-03  4.9970059e-03
  4.8518906e-03  1.3765968e-03 -8.2972899e-06 -2.4318651e-03
  1.6466110e-03  5.8748400e-04  8.4530946e-04  2.0946768e-04
 -2.0215452e-03  9.3540263e-03 -7.9745221e-05  4.4378674e-03
 -4.8195069e-03 -2.7304735e-03 -4.2781286e-03  3.6004783e-03
 -1.9862912e-03 -5.2430299e-03 -1.1509411e-03  2.5114751e-03
  6.6026720e-03 -2.0645038e-03  2.7038650e-03 -8.9793764e-04
0086_1
  1.0000000e+00 -2.5196077e-17  9.0880649e-17  2.6692396e-01
 -4.7428884e-02 -2.5283687e-01  4.5473010e-02 -1.6021229e-01
  1.9834892e-01 -2.6088032e-02  4.6576534e-02 -2.2304525e-02
 -2.3554673e-03  7.9173672e-03  9.4282487e-02 -3.3758454e-02
 -1.1666625e-02  1.1420847e-02  1.0890172e-03 -2.6396435e-02
 -5.8867307e-03 -2.7744712e-02  5.4160752e-03 -1.4636595e-02
  1.8412424e-02  2.8284480e-03 -4.3642723e-03 -4.9409625e-03
 -1.4850087e-02 -4.6541633e-03  1.0406803e-02 -1.3411494e-02
 -5.1578568e-04 -8.8342813e-03 -5.7753189e-03 -1.9744522e-02
  1.0082350e-02 -4.2753871e-03  1.6194158e-03 -7.5105246e-03
  3.8809543e-04  1.2014158e-02 -1.9934404e-03 -3.7627596e-05
 -1.6612002e-02 -4.0013991e-04  1.8351501e-03 -1.2797956e-03
 -3.0584694e-04 -1.1108312e-02 -1.0954377e-02 -7.1484273e-03
  8.7993572e-03 -2.9787428e-03 -4.0220338e-03 -1.3070044e-03
  2.9249412e-03  7.8555723e-03  1.1705157e-03 -4.1689325e-03
 -9.5800748e-03  2.6321731e-03  8.4139876e-04  1.4183540e-03
 -1.2392204e-03 -3.4999791e-03 -4.9903999e-03  8.4200357e-04
  9.5496720e-04 -3.3305490e-03 -5.1148909e-03  1.9652375e-05
  2.9503470e-03  2.4254182e-03  6.1118605e-04 -1.2735740e-03
 -1.4726937e-03  1.3754249e-03  1.5580429e-03  1.9728608e-04
0087_1
  1.0000000e+00 -2.7716261e-17  1.1198816e-16  2.0506827e-01
 -6.8653165e-02 -1.6310899e-01 -1.1002846e-02 -1.2441836e-01
  1.6903597e-01 -6.7865934e-02  6.4800699e-02 -9.8335156e-03
  2.0781393e-02  9.8133065e-03  9.1717236e-02 -5.6152591e-02
  2.8114559e-03  2.7742569e-02  1.0407297e-02 -7.5762707e-03
 -3.5350056e-02 -1.5338311e-02  4.3776635e-03 -2.0675836e-02
  1.3861770e-02 -2.3210010e-02 -6.5911854e-04 -3.9095868e-03
  1.3595660e-02 -4.4597124e-03  1.6449804e-02 -1.8238536e-02
  2.1670694e-03  1.1138681e-02 -5.4152784e-03 -8.6986386e-03
 -1.1450157e-02  1.4660646e-03 -1.0358587e-03 -6.1490286e-03
 -3.9706580e-03 -1.0342578e-02  2.4418237e-04 -1.8325923e-03
  3.7235854e-03 -3.9245696e-03  2.8067917e-03 -5.8250906e-03
  1.3209505e-03  1.5979518e-03 -4.4895406e-03 -2.9512253e-03
 -1.9897666e-03  2.8512390e-03 -4.2412618e-03 -4.4193511e-03
 -2.6673003e-03 -2.8700142e-03 -8.1263836e-04 -2.6992187e-04
  1.0430932e-03 -1.2195570e-04  7.7068825e-04 -2.9688185e-03
 -1.2818085e-03 -4.8064708e-04 -3.8249954e-03  3.0277218e-04
 -3.5520367e-05  6.6052964e-04 -2.9765551e-03 -9.9879011e-04
 -1.2195985e-03 -1.5118221e-03 -6.5633306e-04  1.8320784e-04
  1.6905561e-03  1.8084039e-03  4.4794305e-04 -1.1547308e-03
0088_1
  1.0000000e+00 -2.3940631e-17  7.7914960e-17  2.3223923e-01
 -3.0320976e-02 -1.9442206e-01 -2.4393245e-02 -1.4631749e-01
  1.5808946e-01 -6.5397364e-02  4.8906460e-02  1.6738275e-02
  4.1781505e-02  6.4870681e-03  7.4748416e-02 -6.4131869e-02
 -2.1241846e-02  1.5697133e-02  7.5208411e-03  5.9670323e-03
 -4.1539922e-03 -2.3723460e-02  6.1612792e-03 -1.5500664e-02
 -5.3266515e-04 -2.5962719e-02  5.6008425e-04  9.7557311e-04
  2.0378198e-02  6.1237233e-03  4.8933200e-03 -1.6964744e-02
 -1.7688952e-02 -2.3535229e-03 -2.4235369e-03 -8.6153834e-03
  5.3773032e-04 -4.1129814e-03  3.2652364e-04 -6.6346259e-03
 -4.2223723e-03 -1.1023609e-02  4.3696838e-03 -4.0529194e-03
  5.9213186e-03  6.4274587e-03 -3.3076708e-03 -2.1098102e-03
 -1.0384426e-02 -7.6613062e-05 -2.0952019e-03 -4.3430916e-03
 -1.4783439e-03 -3.8686440e-03 -5.8820023e-03 -1.7032132e-03
  4.2299194e-04 -3.1690858e-03  2.1892042e-03 -1.9704224e-03
  2.8929740e-03  3.0130952e-03 -3.7161643e-03  1.6745149e-04
 -6.2300837e-03  4.4935941e-03 -1.9147143e-04 -7.4885739e-04
 -2.7295056e-03 -3.7770592e-03 -3.2714906e-03 -9.5046405e-04
 -5.0458317e-04 -9.7050594e-04  6.8953812e-04  1.4337290e-03
  3.2524956e-03  7.1134178e-04 -4.8183826e-04  5.3943702e-05
0089_1
  1.0000000e+00 -1.0178448e-17  2.9327832e-17  1.4638224e-01
 -3.5512112e-02 -2.1766977e-01  1.1412384e-02 -8.6821223e-02
  1.9331113e-01 -2.0985455e-02  6.7780619e-02 -4.1022947e-03
  2.0110651e-03  1.0330368e-02  5.3460810e-02 -2.7269944e-02
 -1.3806774e-02  1.7115942e-02 -8.3918171e-03 -4.0298645e-03
 -1.4703717e-02 -4.7548377e-02  1.3058546e-02 -2.2772850e-02
  2.9171428e-02 -8.5918248e-03  5.5110551e-03 -1.2049275e-02
  3.9607927e-03  6.4588740e-03  1.1668972e-02 -1.0385179e-02
 -9.9649737e-03  8.6979621e-03 -9.0165376e-03 -5.8387694e-03
 -7.5206828e-03 -1.5340678e-02  7.3108798e-03 -3.9260704e-03
  4.7513081e-03 -3.5592159e-03 -1.3682928e-03 -8.5249124e-03
  1.0614496e-03  1.2205011e-03 -1.4571405e-03 -3.0191194e-03
 -2.8588884e-03  2.4485306e-03 -4.9304109e-03 -4.8628369e-03
 -2.6131245e-03 -3.2210196e-03  2.7031670e-03 -1.6912521e-03
 -7.1344269e-04  8.2201078e-04 -3.8647948e-03 -3.9286085e-03
 -1.2504028e-03 -1.2633150e-03 -3.5651766e-03  2.0726483e-03
  2.0273679e-04 -1.2379613e-03 -1.6511853e-03 -3.1078200e-03
  3.8315689e-04  6.8665942e-04 -5.1782460e-04 -3.4949471e-04
 -1.0751987e-03  2.5513923e-03 -2.0474877e-03 -7.5123578e-04
 -2.9861932e-03 -1.6223315e-03 -1.8111557e-03  2.0618875e-03
0090_1
  1.0000000e+00  2.8017145e-17  7.6382619e-21  2.9644733e-01
 -1.7924553e-01 -2.0936962e-01 -1.6486756e-02 -1.1776447e-01
  1.2392815e-01 -1.3836840e-01  2.4049184e-03 -5.1347237e-04
  4.5465682e-02 -5.1647693e-02  6.5960255e-02 -8.7490384e-02
  3.8846980e-02  3.4878261e-02 -1.4946381e-02 -3.4331863e-02
 -2.4212387e-02  3.1078414e-02 -4.4499522e-03 -3.1303594e-02
 -2.0746635e-02 -8.5388471e-03 -1.7772109e-02 -5.9448340e-03
 -8.5824118e-03 -1.4848276e-02  6.8591299e-03 -1.3735683e-02
  1.1350845e-02 -1.1872407e-02 -1.4514729e-02 -6.2253300e-03
  5.6776981e-03  7.8758463e-03 -1.2872830e-02  1.0365202e-03
  1.6146519e-03  5.3407859e-04 -9.1642435e-03  5.5099322e-04
 -3.2784211e-03  4.3384518e-03 -2.6635693e-03 -5.6684927e-03
  2.2655625e-03 -1.4308894e-03 -1.4730515e-03 -1.2889312e-04
 -1.3191733e-03  4.6768272e-03 -3.5971941e-03  3.0455980e-03
 -1.6804989e-03 -1.1769638e-03 -8.4507572e-04  7.2952358e-03
 -2.5615641e-03 -1.6491317e-03 -1.1740067e-03 -1.2289145e-03
  2.6959557e-03 -3.5375513e-03 -1.0243619e-03  2.1224848e-03
  4.1657893e-03  1.7799973e-03  4.7115816e-05  7.9618693e-04
  8.6203946e-04  2.6013171e-03  1.2771993e-03  3.6424017e-03
 -1.8401644e-03  2.5547439e-03  2.1903657e-03 -1.0919157e-03
0091_1
  1.0000000e+00 -3.1297240e-17  1.0291047e-16  1.9146547e-01
 -6.8961038e-02 -1.4751912e-01 -1.7220212e-02 -1.1292904e-01
  1.6290036e-01 -7.1258441e-02  5.8398442e-02 -5.4830512e-03
  2.5653666e-02  2.2650979e-03  8.3778814e-02 -5.1830562e-02
  1.2464962e-02  2.5904823e-02  1.1980080e-02 -1.1251181e-03
 -3.5100586e-02 -1.0487704e-02  6.5561016e-03 -1.9178172e-02
  8.5586891e-03 -2.5302554e-02 -2.8683719e-03 -4.5045554e-03
  1.1372147e-02 -9.3994617e-03  1.3241426e-02 -1.5498668e-02
  8.4791347e-03  7.9204842e-03 -2.0453486e-03 -3.3669509e-03
 -1.1459439e-02  4.0093594e-03  3.5132934e-03 -8.4253267e-03
 -5.4136320e-03 -7.9012181e-03 -3.3863735e-03 -5.7673765e-03
  8.6568848e-04 -7.0236245e-03  7.4125954e-04 -2.9859234e-03
  3.5191920e-03  2.7898451e-04 -1.1687805e-03 -1.2068421e-03
 -1.5274169e-03  3.4807719e-03 -3.3203085e-03 -6.8315063e-03
 -3.0211357e-03 -9.6948617e-04 -4.4193685e-03 -2.7078208e-03
 -6.1919431e-04 -1.6275087e-03  3.8845765e-04 -1.9568872e-04
 -4.3502413e-04 -7.6100763e-04  1.2212919e-03  2.2312398e-04
 -3.2774379e-04  1.2004762e-03 -3.4532933e-03 -3.2526566e-03
 -9.9193507e-04 -8.4076973e-04 -3.2929790e-03  2.8205628e-04
  1.2229901e-04  4.1928305e-04 -3.4681575e-04  4.4282931e-04
0092_1
  1.0000000e+00 -1.9684091e-17 -2.8797096e-18  2.5454257e-01
 -1.0169143e-01 -3.0185357e-01  1.3803367e-02 -1.4627133e-01
  2.0494688e-01 -9.1125484e-02  5.3122098e-02 -3.7880853e-02
  2.7233125e-02  8.7211970e-03  7.2515452e-02 -7.0572444e-02
 -1.0886566e-02  4.8988761e-02 -1.4779665e-02 -8.3301479e-03
 -3.9931964e-02 -3.4457698e-02  9.3148723e-03 -2.0070895e-02
  6.8713535e-03 -2.5096526e-02 -1.3591392e-02 -1.2880956e-02
  1.2094517e-02 -1.2053108e-03  4.0339360e-03 -1.4440337e-02
 -1.5843822e-04  8.9648206e-03 -1.8455527e-02 -1.0991903e-02
 -1.0719293e-02 -2.7498217e-04  1.4571168e-03 -2.5076552e-03
 -5.8169716e-04 -1.8075755e-03 -4.0514880e-03 -4.8480821e-03
 -3.0456063e-03  2.7383029e-03 -5.5978624e-03  4.3745566e-03
 -1.8142684e-03 -1.5893071e-03 -8.1595581e-03  2.7747240e-03
 -1.4346096e-03 -2.2927434e-03 -1.3669295e-03 -1.5960342e-03
  4.8004294e-03  1.6525358e-03 -3.7355880e-03 -1.2433478e-03
 -2.0750772e-03  5.7595763e-03 -7.9050295e-04  5.0266645e-03
 -2.1577710e-03 -6.2456990e-04 -4.1679080e-04  2.6393358e-03
 -2.0906789e-03 -2.7717252e-03 -1.0926999e-03  8.7710964e-04
  5.2383616e-03  1.5462720e-04 -1.0422883e-03  3.2665267e-03
 -1.4000996e-04  1.7332241e-03  1.5258442e-03  1.4070892e-03
0093_1
  1.0000000e+00  1.7892456e-17 -2.4671725e-17  2.8284088e-01
 -8.3062959e-02 -1.5520476e-01  4.3068551e-03 -1.3668082e-01
  1.3572899e-01 -7.0561846e-02  4.7631954e-02 -1.1676015e-02
  3.4038835e-02 -4.3091996e-03  9.3980509e-02 -5.7101400e-02
  1.1142733e-02  2.5779214e-02  1.0763825e-02 -5.6228044e-03
 -2.6692815e-02  5.5504585e-03  7.1243203e-03 -1.6692388e-02
 -2.6005690e-03 -2.3057123e-02 -1.8784081e-03 -7.0162464e-03
  6.6968660e-03 -5.5082145e-03  1.4634109e-02 -1.4788837e-02
  8.5005080e-03  7.5375665e-06  2.0390520e-03 -8.7650013e-03
 -6.6226812e-03  8.3160017e-03 -2.5592023e-03 -8.2225468e-03
 -3.6081654e-03 -5.2923806e-03  1.2763074e-03 -3.0178649e-03
 -2.5683828e-03 -5.7942939e-04  2.7901375e-03 -6.3418305e-03
  2.8632143e-03 -4.2139332e-04  2.2060663e-04 -1.7026587e-03
 -2.4376255e-03  1.1487396e-03 -5.7355953e-03 -3.8678663e-03
 -6.7830043e-04 -1.6664057e-03 -7.9274534e-04 -8.1622980e-05
  1.0452700e-03 -1.2341910e-03 -2.8658825e-04 -5.0515492e-03
  9.2748964e-04  2.8137688e-03 -8.6195148e-04  1.7477178e-04
 -6.7709928e-04  5.8497087e-04 -2.8075788e-03 -2.1561653e-03
 -4.0304014e-03 -3.7828642e-04 -1.3361546e-03  6.9068055e-04
  2.7622110e-03 -1.9844894e-03  6.3299150e-05 -1.9831087e-03
0094_1
  1.0000000e+00 -2.9931306e-17  1.1317798e-16  2.4168500e-01
 -5.0654355e-02 -2.0593343e-02 -3.6752518e-02 -1.0203741e-01
  1.2827344e-01 -7.7035856e-02  3.3183505e-02  1.1448195e-02
  4.0088767e-02 -1.1277340e-03  8.3816774e-02 -2.8634000e-02
  2.4971730e-02 -1.8759896e-03  5.6827196e-02  1.2523823e-02
 -1.8886406e-02  2.8875596e-02  1.6758145e-02 -1.7129903e-02
 -6.0019790e-03 -1.3940196e-02 -3.9625239e-03  1.9201939e-03
  1.7519427e-03 -8.6659772e-03  6.2431419e-03 -4.1434326e-03
  8.1287125e-03 -1.0058410e-02  2.0499465e-02  1.4384329e-03
  6.1724369e-03  9.4950982e-03  9.7046772e-03 -6.7872363e-03
 -3.9810822e-03  2.1472211e-03  2.1542620e-03 -1.4900838e-03
 -2.6018571e-03 -5.5021844e-04 -1.8217322e-03 -1.2174946e-03
 -2.6914887e-03 -5.6724538e-03  6.2247677e-03  3.2667874e-04
  4.9740914e-03 -1.9960779e-03  6.0387380e-03 -6.8949167e-04
 -1.1041769e-03  8.1902685e-04  3.1061732e-03 -3.3256166e-03
  1.7911171e-03  2.3034732e-03 -1.2756667e-03 -5.3260781e-04
 -2.1902839e-03 -8.7903076e-04  1.4527811e-03 -2.6518969e-03
  1.0398298e-03 -3.7804983e-04  3.0098719e-03  1.2942672e-03
 -7.0049462e-04 -7.4250446e-04  3.5704247e-03 -1.4309881e-03
 -1.4179579e-04  1.0775978e-03  6.8064834e-04  2.2116098e-04
0095_1
  1.0000000e+00  6.0763306e-18 -2.3799577e-17  2.4523132e-01
 -5.0687386e-02 -1.6114150e-01  2.1712157e-02 -1.2071543e-01
  1.6528904e-01 -4.2710338e-02  4.8958970e-02 -6.4549039e-03
  8.6651717e-03  1.6865049e-02  8.7499268e-02 -3.2732967e-02
 -4.6115029e-03  2.3310959e-02  3.7485689e-03 -8.2753026e-03
 -2.6802267e-02 -2.1498776e-02  8.5567238e-03 -1.7901916e-02
  2.1706315e-02 -1.9046430e-02  5.6965224e-03 -1.4080372e-02
  6.8475002e-03  8.8668447e-03  1.8045711e-02 -1.5378551e-02
  3.9500367e-04  1.3686701e-02  2.1141277e-03 -7.0599075e-03
 -1.4415642e-02 -5.0721056e-03  3.1317437e-03 -5.4118178e-03
  2.6390503e-03 -8.0257860e-03  2.4264901e-03 -2.3965286e-03
  3.9970982e-03  1.8456810e-03  2.1759943e-03 -8.6125144e-03
  1.8096644e-03  5.0715142e-03 -4.2072721e-03 -2.1125811e-03
 -5.9696990e-03 -5.3470623e-04  2.9475262e-03 -4.0715896e-03
 -6.2405992e-05 -2.3768348e-03 -2.4966903e-04 -1.4786767e-03
  2.2174018e-03  7.8979831e-05  9.9310772e-05 -2.7083458e-03
  1.8224201e-04 -1.2264030e-04 -3.7375441e-03 -9.4854762e-04
 -1.7580357e-03  7.0024998e-04  2.0754970e-03 -2.4524346e-03
  8.5768730e-04 -8.4821520e-04 -8.5617653e-04 -1.8700382e-03
  2.7129442e-04  1.2746845e-03 -1.3476237e-03  2.1023646e-04
0097_1
  1.0000000e+00  1.5376205e-18  4.5817431e-17  2.2261747e-01
 -4.1830839e-02 -1.8677523e-01  7.1955334e-03 -1.4589648e-01
  1.7998119e-01 -3.7325348e-02  7.5310078e-02 -1.5508953e-02
 -9.8849448e-04  2.7816450e-02  9.4736020e-02 -3.8330839e-02
 -2.4363015e-02  1.6297480e-02  1.4652279e-02 -1.8759870e-02
 -1.8371253e-02 -2.6349293e-02 -1.0406528e-03 -2.7971430e-02
  2.7096325e-02 -1.5469831e-02  1.5581829e-02 -3.5820884e-03
  1.1531591e-03  1.7025469e-02  1.5648853e-02 -2.4545847e-02
 -8.5819437e-03  8.1712919e-03 -6.7608363e-03 -4.1024021e-03
 -7.5961695e-03 -1.0334496e-02  1.5535084e-03 -7.2894912e-03
  5.2221946e-03 -7.3224999e-03  2.1211325e-03  1.6941294e-03
  1.8350419e-03  5.2031686e-03  1.7337118e-03 -9.3192610e-03
 -3.4136065e-03  1.4566784e-03 -6.9208425e-03 -1.9199448e-03
 -1.5656667e-03 -2.1847801e-03  1.8268315e-03 -3.3572539e-03
 -1.5104233e-03 -1.5688180e-03 -4.2885907e-04  4.8464549e-04
  8.0719242e-04  2.6855132e-03 -1.7598714e-03 -4.7595247e-03
 -1.4047178e-03 -2.2119687e-03 -5.9439284e-03 -1.6092276e-03
  1.4902497e-03  2.2455951e-03  2.6955514e-03 -9.3993389e-04
 -1.3310909e-03  1.1063219e-04 -9.2294728e-04 -1.2713272e-03
 -1.7398724e-03  2.1275267e-03 -3.1210073e-03  7.6864963e-04
0098_1
  1.0000000e+00  4.0043424e-17 -1.1273301e-16  2.6508932e-01
 -7.4726802e-02 -1.9988585e-01  1.9201208e-02 -1.6718018e-01
  1.9254908e-01 -6.1277174e-02  5.8291851e-02 -1.1186268e-02
  1.2220692e-02  1.7261142e-02  1.1393606e-01 -6.5773128e-02
 -1.9821257e-02  3.4336067e-02  1.4644805e-03 -2.1322280e-02
 -2.5153639e-02 -2.2774773e-02  8.0742589e-03 -1.5773665e-02
  1.9521441e-02 -2.8353952e-02  2.1208162e-03 -3.7725483e-03
  8.4502216e-03  9.8675679e-03  1.6070885e-02 -1.8269191e-02
 -3.7916372e-03  1.0934956e-02 -9.5451342e-03 -1.2220703e-02
 -1.0423574e-02 -4.2129261e-03 -4.5195490e-04 -4.5447009e-03
  5.9478221e-04 -1.3044476e-02  2.0292894e-03 -1.5520980e-03
  2.4428206e-03  5.1979637e-03 -6.1304739e-05 -7.4757658e-03
  1.5683992e-03  5.4872314e-04 -8.9362839e-03 -2.2021572e-03
 -3.2388965e-03  2.6959337e-04 -5.3103136e-04 -1.6849140e-03
 -1.1987483e-04 -3.2763463e-03  9.4482805e-04 -2.6687929e-03
 -1.5499289e-03  4.4221305e-03 -2.9468538e-03 -3.5700581e-03
  4.4759767e-04 -2.4730163e-03 -4.1357229e-03  8.1345322e-04
 -1.0488084e-03 -6.2581233e-04 -3.6092974e-04 -9.1133038e-04
  1.5766227e-03  9.7228766e-04 -2.7955721e-04 -2.7470515e-04
 -1.5152038e-03  3.7686883e-03 -3.0057627e-03 -6.7470740e-04
0401_1
  1.0000000e+00  1.8066275e-18 -2.4729308e-18  1.5577295e-01
 -1.5427901e-02 -4.3817763e-02  1.0305157e-01 -8.8006039e-02
  1.1943346e-01  1.1688975e-02  1.2546974e-01  4.6480818e-02
 -4.0738465e-02  3.2008642e-03  4.7990551e-02  5.0754423e-03
  2.0451985e-02 -8.6170018e-03 -8.5061314e-03 -2.1277707e-03
  1.8228393e-03 -4.1337171e-03  2.9996067e-02  3.9537410e-03
  8.7642508e-03  5.9926998e-03  1.7971148e-02  1.0716008e-02
 -1.1646933e-02 -4.0695922e-03  2.8123773e-03 -6.0520067e-03
  1.3311902e-02 -4.4967634e-03  4.2990318e-03  5.8517270e-03
 -2.0220139e-03  2.0530968e-03  1.2475449e-02  7.3317431e-03
 -8.9222317e-04  3.6793241e-04 -2.2644705e-05  1.0111521e-04
 -1.5344128e-03 -4.2422916e-03  2.3971138e-03 -1.3842612e-03
  4.5454491e-03  7.8502431e-04  6.5291594e-03  7.2166041e-03
 -4.3658604e-03  2.1005498e-03  3.1114852e-03 -8.5757395e-04
  1.0019394e-03 -1.7480533e-03 -1.7385685e-03  4.3802313e-06
  1.0834162e-03 -9.8539485e-04  4.2285035e-03  2.5934618e-03
  8.2147297e-04  1.2167477e-03  1.1515606e-03  2.9228511e-03
 -1.6410407e-03 -3.2215624e-04  4.2880621e-04 -1.6339457e-03
  1.6832127e-03 -1.3855067e-03  5.9196681e-04  2.2750618e-03
 -1.7589991e-04  8.2135362e-04  2.4076498e-03  1.8648868e-03
0402_1
  1.0000000e+00 -1.4262815e-17  6.9906605e-17  1.8086811e-01
 -1.8637793e-02 -2.9329742e-02  7.9101981e-02 -8.5091488e-02
  1.2002117e-01 -4.0219069e-03  8.8965260e-02  2.1606743e-02
 -2.3220240e-02  1.0511082e-02  5.9662926e-02  2.7263310e-02
  1.7406325e-02 -4.3971182e-03  3.6232363e-03 -3.0835444e-03
 -5.0391597e-03 -3.9564019e-03  1.0580358e-02 -8.8957242e-03
  1.9434866e-02  7.9360051e-04  2.1639282e-02  1.3549359e-02
 -9.0322473e-03  2.9879156e-03  1.1746467e-02  2.1351978e-03
  7.5120949e-03 -3.7028783e-03 -1.6742412e-03 -1.3066106e-03
  1.1482399e-03 -9.3647212e-04  6.2205985e-03  3.3297833e-03
  5.8726654e-03  6.1575811e-04  6.8844533e-03  7.5305133e-03
 -4.5257521e-03  4.9610288e-04  1.4587195e-03 -2.4430579e-03
  4.7142553e-03 -2.4427971e-03  4.3063417e-04  5.7677198e-04
  6.8275256e-05  8.1513166e-04  4.8172098e-03  3.5167659e-03
  1.5548679e-03  6.8317105e-04  1.8867827e-03  3.3927949e-03
 -1.7234932e-03  6.2492352e-05  4.0152670e-04 -1.8823459e-03
  3.1493834e-03 -1.1173701e-03  1.3528939e-03  1.8245965e-03
 -5.8725886e-04  1.0808566e-03  2.1641145e-03  2.0858451e-03
  7.0304557e-04 -1.5230367e-04  2.0372895e-04  1.2593429e-03
 -4.1225750e-04 -5.3104107e-05  9.0705362e-04 -8.2852307e-04
0407_1
  1.0000000e+00  4.9551372e-18 -2.3488071e-17  2.0576347e-01
 -1.2138854e-02 -5.1690638e-02  6.3548075e-02 -9.6624809e-02
  1.2802537e-01 -2.0263357e-03  7.4828083e-02  2.2141092e-02
 -2.0807916e-02  1.2988388e-02  5.6166858e-02  1.4122483e-02
  1.3754734e-02 -2.3452851e-03  7.0213710e-03 -8.6446180e-03
 -2.1041902e-03 -8.8044524e-03  1.9673399e-02 -1.5641179e-02
  1.9723672e-02  3.7040037e-03  2.3727013e-02  1.4915896e-02
 -9.3882743e-03  6.2805149e-03  8.5495297e-03  9.7503390e-05
  3.2818873e-03 -3.1731293e-03 -4.5621042e-03 -1.6653588e-03
  2.9902069e-03 -4.4985102e-03  1.1654964e-02 -2.9067074e-03
  5.7479373e-03  1.6156138e-03  7.4131318e-03  5.3132617e-03
 -3.2139294e-03  3.0216984e-03  7.4729476e-04 -1.8533625e-03
  2.3826460e-03 -2.8918633e-03 -3.5591612e-04 -2.3370264e-05
  1.4323263e-03 -9.2312977e-04  7.5789699e-03 -7.4425328e-04
  1.5500932e-03  1.4079416e-03  1.7594322e-03  2.0372797e-03
 -3.0240638e-04  1.6049427e-03  6.6381972e-04 -7.3967026e-04
  1.0410397e-03 -1.9640999e-03  1.2180023e-03  1.4080726e-03
  3.6732699e-05  6.2162598e-04  3.6655769e-03 -6.1904247e-05
  7.8446803e-04 -3.2154842e-05 -1.3290519e-04  2.8858397e-04
  7.6934945e-04  6.1801018e-04  1.4060180e-03  9.0128715e-05
0408_1
  1.0000000e+00  5.7763282e-18 -4.6767682e-17  1.6694028e-01
 -1.7084379e-02 -1.5840956e-02  6.3984467e-02 -7.5566099e-02
  1.1923099e-01 -6.6244905e-03  7.9952937e-02  3.1292461e-02
 -2.2515563e-02  8.7522107e-03  6.3098910e-02  1.6383392e-02
  1.7303456e-02 -4.4533431e-03  7.5913118e-03  2.9731174e-03
 -3.4874071e-03 -8.5478599e-05  1.3059714e-02 -4.6037545e-03
  1.6859815e-02 -3.0871787e-04  1.7928637e-02  1.5181764e-02
 -9.2199462e-03  3.5866980e-03  1.1220172e-02 -1.1583299e-03
  7.7724576e-03 -3.9157334e-03 -1.5778533e-03 -9.5171883e-04
  2.5393722e-03  1.7047754e-03  6.3118846e-03  3.4709194e-03
  4.5015038e-03  1.1427836e-03  5.6526434e-03  8.4262443e-03
 -4.2763584e-03  1.4996787e-03  1.4319095e-03 -2.9659634e-03
  4.6783578e-03 -2.5317592e-03  2.5430737e-04  5.5299478e-04
  9.6398512e-04  2.6113672e-03  4.6725648e-03  3.4919153e-03
  1.8614072e-04  6.4691449e-04  1.7355407e-03  3.6988688e-03
 -1.7212399e-03  3.7066525e-04 -5.8766675e-05 -2.1399020e-03
  3.3055039e-03 -1.0347030e-03  9.7664774e-04  2.3100741e-03
  3.1162109e-04  2.3312794e-03  1.8724703e-03  2.9042710e-03
 -4.2176118e-04 -3.3967958e-04  9.9784078e-06  1.3057506e-03
  1.4068841e-04  1.4100928e-04  2.0310535e-04 -1.3312205e-03
0410_1
  1.0000000e+00  5.4934609e-18 -3.1990391e-17  1.6450131e-01
 -1.6921672e-02 -4.0605573e-02  6.6284513e-02 -8.6318230e-02
  1.2128441e-01  6.8076617e-03  9.7149440e-02  3.0257479e-02
 -2.7794539e-02  5.5524151e-03  5.4527235e-02  9.5639753e-03
  1.8881222e-02 -5.6794441e-03  5.2255658e-03 -6.1027181e-03
  5.6149992e-04 -4.5139495e-03  2.3481041e-02 -5.3469470e-03
  1.6693917e-02  5.4675856e-03  1.6797043e-02  1.5056119e-02
 -1.1000834e-02 -5.9509824e-04  4.0153086e-03 -2.4442735e-03
  1.0790092e-02 -3.9389621e-03  8.6203135e-04 -3.5067777e-03
  3.5404797e-03  4.5027819e-05  9.8333468e-03  2.5125676e-03
  3.3775549e-03  2.7015954e-03  2.9955496e-03  5.7455420e-03
 -3.3768162e-03 -1.5815459e-03  1.2805363e-03 -5.1177594e-03
  6.9034381e-03 -1.1165775e-03  2.4782164e-03  1.0922239e-03
 -1.7798322e-04  1.3553448e-03  5.5111243e-03  2.7794318e-03
  1.6085064e-05  7.2105550e-04  8.3215342e-04  2.5283678e-04
  4.4429997e-05 -9.9563226e-04  1.8722133e-03 -2.3680654e-03
  3.4080549e-03  1.1084264e-04  1.7395154e-03  3.1084631e-03
 -1.4011512e-03  8.7827974e-04  2.2440437e-03  3.7461265e-04
  8.0734186e-04 -1.8112510e-04  2.2068181e-04 -8.4271359e-04
  1.1467378e-03 -2.3970358e-04  1.2230426e-03  3.6264981e-04
0411_1
  1.0000000e+00  9.8156201e-18 -5.6855624e-17  1.6879023e-01
 -1.6394068e-02 -2.8898039e-02  6.2954321e-02 -9.2502046e-02
  1.1748135e-01  4.9944507e-03  9.3595546e-02  3.3867656e-02
 -2.8567105e-02  7.5769994e-03  5.7004680e-02  6.0895974e-03
  2.0056511e-02 -3.8414395e-03  8.3654919e-03 -8.0589205e-03
 -4.8194036e-04 -9.2916653e-04  2.3627012e-02 -3.8231391e-03
  1.2462226e-02  4.0931738e-03  1.4716062e-02  1.6293703e-02
 -1.1674911e-02  4.3992747e-05  5.2276234e-03 -7.0561197e-03
  9.6895411e-03 -4.2759269e-03  3.6853394e-03 -2.7981222e-03
  7.3947170e-04  9.2704526e-04  1.3361978e-02  6.4406654e-03
  6.3923123e-04  9.8958987e-04  2.8529599e-03  6.5041075e-03
 -3.1610218e-03 -1.1879015e-03  1.4750472e-03 -4.9286953e-03
  5.6447936e-03 -2.0028245e-03  3.7631305e-03  2.2924204e-03
 -1.5032496e-03  1.3341140e-03  5.3797903e-03  3.2236808e-03
  1.1950945e-05 -6.2713875e-04 -3.9608343e-04  1.0009896e-04
  4.0383073e-04 -3.6467474e-04  1.5892779e-03 -1.3220042e-03
  1.9245503e-03 -4.6716938e-04  2.1124961e-03  3.6390875e-03
 -1.8561561e-03  1.0287036e-03  1.9857653e-03  2.3599198e-04
  8.9540001e-04 -7.1978240e-04  1.0642371e-04 -4.2890218e-04
  5.0767995e-04  3.9665465e-04  1.4001717e-03  1.0107389e-03
0412_1
  1.0000000e+00  1.4602488e-17 -9.4068563e-17  1.7122573e-01
 -1.8282406e-02 -3.7626087e-02  6.9618207e-02 -9.1447044e-02
  1.1624443e-01  6.5494469e-03  9.5868809e-02  3.3404586e-02
 -3.1369856e-02  2.8735783e-03  6.0614605e-02  6.1918102e-03
  1.8628161e-02 -7.3727950e-03  5.9168588e-03 -6.7201626e-03
 -1.7897633e-03 -2.2072861e-03  2.4689107e-02  1.3009822e-03
  1.1936133e-02  4.3510888e-03  1.3690250e-02  1.5972180e-02
 -1.2638078e-02 -2.6637028e-03  5.6180172e-03 -3.5891765e-03
  1.0632143e-02 -3.9921488e-03  3.5184447e-03 -3.2680081e-03
 -2.1490844e-05  1.5957556e-03  1.0888523e-02  6.2335493e-03
  6.3767417e-04  6.5041930e-04  3.2912809e-03  4.4240194e-03
 -3.9697461e-03 -2.4221332e-03  2.7970440e-03 -4.6070216e-03
  5.8161387e-03 -1.0554497e-04  3.5020987e-03  3.1106034e-03
 -3.1006594e-03  1.3079381e-03  4.1156814e-03  4.0618057e-03
 -3.5344554e-04 -1.0827669e-03  7.0072315e-04 -4.2063128e-04
  7.5838566e-05 -5.1582414e-04  2.3077180e-03 -1.2207332e-03
  2.4055879e-03  6.6931756e-04  1.4325409e-03  4.2013517e-03
 -2.7011102e-03  3.6978201e-05  1.8637725e-03  3.9936606e-04
  1.2526207e-03 -7.2640370e-04  7.5668712e-04 -6.9726313e-04
  3.6195868e-04  5.5370420e-04  1.2905514e-03  1.2547000e-03
0414_1
  1.0000000e+00 -9.7710230e-18  5.5900270e-17  1.6517583e-01
 -1.8113124e-02 -3.5601609e-02  9.6616586e-02 -7.6294148e-02
  1.0423493e-01  1.3245365e-02  1.0400583e-01  4.2589225e-02
 -3.6494701e-02 -2.5095551e-03  4.2296065e-02  1.4491792e-02
  2.1984918e-02 -7.4828060e-03  1.4131319e-02 -7.6410029e-03
 -7.3864196e-03 -1.4379511e-03  2.7041911e-02  6.4674429e-03
  6.8676353e-03  1.7904852e-03  1.3831845e-02  1.8217478e-02
 -9.1987695e-03 -7.3895768e-03  6.2138113e-03 -5.2694761e-03
  1.0216746e-02 -2.2001792e-04  4.4168377e-03  5.6132860e-03
 -4.6537145e-03 -8.3432661e-04  6.3481488e-03  7.9809181e-03
  3.2771898e-03 -2.5810810e-03  1.9981945e-03  9.8543632e-04
 -3.1784427e-04 -1.5806193e-03  3.3548834e-03 -9.7214672e-04
  2.7277784e-03  8.4269229e-04  1.1126743e-05  7.3891606e-03
 -2.6059536e-03 -3.0848483e-03  2.5524977e-03  6.7480643e-05
  3.4415813e-03 -2.7503855e-04  1.4032375e-03  9.5903483e-04
 -1.3476462e-03  3.9618742e-04  4.1753379e-04  3.2848615e-03
  6.2123645e-04 -1.5219082e-03 -8.8965362e-04  2.5153676e-03
  5.8410332e-04 -1.2090368e-03  2.9715528e-03 -9.4268825e-04
  1.5146263e-03  1.3100338e-03 -9.0019810e-04  3.1893630e-03
 -1.4679131e-03 -1.1693536e-03 -3.7315158e-04  1.4434267e-03
0416_1
  1.0000000e+00 -1.1842328e-17  8.1936807e-17  1.5087060e-01
 -4.1491330e-03 -8.0845292e-03  7.7034948e-02 -8.4265926e-02
  1.2605468e-01 -8.8637623e-03  9.9040757e-02  3.8737354e-02
 -3.8944902e-02  9.1522824e-03  4.9533164e-02  1.4157322e-02
  2.0821085e-02 -4.8569763e-03  5.8005477e-03 -6.0909915e-03
  2.7073537e-03 -8.1776671e-04  2.1945193e-02 -1.6188120e-03
  9.2562085e-03 -4.5436315e-04  2.1824511e-02  1.7246079e-02
 -1.3835856e-02  3.5024556e-03  2.9675085e-03 -6.6227207e-03
  1.2346440e-02 -5.2271239e-03  2.1475805e-03  1.9283652e-03
 -5.7103360e-04  9.0391576e-04  1.3191252e-02  6.0953642e-03
 -1.5091183e-03  1.7216804e-05  5.2810250e-03  3.5031685e-03
 -2.0140473e-03 -5.3879898e-05 -1.1971477e-03 -3.1126814e-03
  5.5303198e-03 -2.8722975e-03  5.4188499e-03  6.5460659e-03
 -3.9503946e-03  2.0296568e-03  3.9836020e-03  1.7601369e-04
 -4.6663001e-04 -8.0306769e-04 -7.6935127e-04  1.8710623e-04
  1.4198348e-03 -3.6569124e-04  2.2534309e-03  8.9912492e-04
  9.2209779e-04 -7.1973202e-04  3.8139293e-03  4.3435194e-03
 -2.1409753e-03  1.1565856e-03 -4.3298889e-04 -1.3040497e-03
  1.3052574e-03 -1.2445995e-03  2.7373674e-04  1.8612559e-03
  6.9377943e-04  1.4148873e-04  1.8190444e-03  1.4947799e-03
0417_1
  1.0000000e+00  5.3900384e-18 -3.3200748e-17  1.6616174e-01
 -3.2665626e-03 -3.6311364e-02  1.0535000e-01 -8.0469364e-02
  1.1498270e-01  1.7134194e-02  8.1737472e-02  4.7754949e-02
 -2.5043466e-02  3.4929452e-03  3.2049498e-02  5.3731421e-03
  3.0236130e-02 -7.8399084e-03 -3.7459312e-03 -6.8773507e-03
  4.1032110e-03  2.0939249e-03  2.4968488e-02  4.2477009e-03
  1.2146748e-02  4.3742058e-03  8.2774788e-03  1.1944475e-02
 -5.2045325e-03 -4.0748947e-03  2.6920651e-03 -6.7367867e-03
  1.4314637e-02  4.5520067e-04  7.7604058e-03  3.9440303e-03
 -2.3796790e-03  3.6514356e-03  9.3466631e-03  3.2564676e-03
  2.2725773e-03 -9.6374750e-04 -1.2111491e-03 -1.5398461e-04
  1.5891569e-03 -9.2021087e-04  4.8828398e-03 -1.1653788e-03
  4.1988655e-03  2.1700643e-03  4.2790571e-03  5.2914608e-03
 -2.8398616e-03  2.2320691e-04  1.4731837e-03 -1.3315724e-03
  3.8055976e-03 -7.7183057e-04  7.8112919e-04  4.3948715e-04
  8.1446989e-04  1.4155453e-03  3.5966877e-03  1.5120585e-03
  4.2172799e-04  4.7070927e-04  4.1943609e-04  1.4679850e-03
  1.9265461e-04 -3.8678468e-04  1.3142008e-03 -1.3995238e-03
  2.0169513e-03  5.8320964e-04  1.2195439e-03  2.6996239e-03
 -9.4696145e-04  6.4329464e-04  1.2984030e-03  3.1707616e-04
0418_1
  1.0000000e+00  1.1549303e-17 -9.2566890e-17  1.5780460e-01
 -9.0651727e-03 -1.7902540e-02  9.5652230e-02 -8.8583807e-02
  1.0374048e-01  8.3409808e-03  8.6115859e-02  4.9438160e-02
 -3.7942967e-02 -8.9309520e-04  4.0789580e-02  3.2569839e-04
  2.2836225e-02 -3.7284981e-03  2.6717512e-02 -5.8213497e-03
 -6.8273480e-03  4.5061998e-03  2.2989666e-02  3.8896245e-03
  8.1242106e-04 -7.0957228e-04  9.2370790e-03  1.7790261e-02
 -7.8236641e-03 -3.3952815e-03  1.3045253e-02 -1.1462143e-02
  8.9402733e-03  2.6205539e-03  8.0403447e-03  7.1161938e-03
 -6.3388640e-03  9.8520199e-05  1.0953098e-03  5.3721729e-03
  5.7252169e-04 -2.3493793e-03  6.7017275e-03  9.9696755e-04
  1.0833408e-03  1.5866372e-03  5.1648468e-03 -3.3293539e-03
  6.2284364e-05  1.0479436e-03 -1.9205127e-03  8.5230023e-03
 -2.5567132e-03 -2.2277876e-03  3.7699848e-03 -1.2757024e-03
  1.7456092e-03  9.8490365e-04  3.9996763e-03  2.5495188e-04
 -2.2059173e-04  8.3334079e-04 -1.7472024e-03  2.4595619e-03
 -6.5097856e-04 -1.3397054e-03  1.6184193e-03  3.0002397e-03
  6.7374380e-04 -1.6179152e-04  3.5155503e-03 -1.6240150e-03
  3.2305320e-04  1.1395435e-03 -9.8484438e-04  2.5828573e-03
  2.9332276e-06 -1.2327140e-03  4.3127997e-04  1.6157463e-03
0419_1
  1.0000000e+00 -1.4162218e-17  1.0616651e-16  1.4314032e-01
 -6.0612035e-03  3.7071310e-03  9.7275660e-02 -8.0777319e-02
  1.0357965e-01 -8.1759472e-03  1.1307481e-01  5.4724529e-02
 -4.6056068e-02  6.4867214e-03  3.4649754e-02 -2.8768939e-03
  2.3243717e-02 -3.2742672e-03  1.9539215e-02 -1.0158600e-03
 -6.9700327e-03  3.2523207e-04  3.0732989e-02  7.1952024e-03
 -2.1161805e-03 -2.4504912e-03  1.1805941e-02  1.4012486e-02
 -6.8389236e-03  2.1083184e-03  4.1979896e-03 -1.0226232e-02
  8.8923820e-03 -4.2855504e-03  9.4620540e-03  1.3276458e-02
 -7.3454108e-03  4.8130771e-04  7.9068972e-03  9.1330578e-04
  2.6756063e-04 -1.1093880e-03 -1.9812918e-04  1.8046685e-04
  1.2344009e-03 -2.5408782e-04  4.3019965e-03  3.0528855e-03
 -1.5103941e-03 -2.5229011e-03  3.9036125e-03  5.4225120e-03
 -1.8419230e-03  1.4910368e-03  5.9287702e-04 -3.4328927e-03
  1.3896757e-03 -1.7891275e-03  7.2005113e-04  5.5156062e-03
 -6.3076694e-04 -6.2450911e-04  2.8793554e-03  1.2695048e-03
 -6.7526812e-04 -4.9679595e-04  5.5223033e-04  2.0268342e-04
  1.1486574e-03  3.8857560e-04  2.3793282e-04  2.0497081e-03
 -9.9944643e-04 -1.7766700e-03  1.3868085e-03  2.5852207e-03
  7.6217054e-04  6.1583557e-04  1.0138120e-03 -1.0125888e-03
0420_1
  1.0000000e+00 -8.2493706e-18  3.2408306e-17  1.6786007e-01
 -9.2749671e-03 -2.3699140e-02  7.2369299e-02 -9.8435046e-02
  1.1515500e-01  3.7051822e-03  1.0107933e-01  5.0596611e-02
 -3.4832787e-02  4.1642134e-03  4.6824537e-02  5.4373752e-03
  1.6996250e-02 -4.1993669e-03  9.0689301e-03 -5.4890281e-03
 -2.2890275e-03 -5.2336778e-04  3.0158332e-02 -4.8519036e-04
  5.6940732e-03  1.9209077e-03  1.5616274e-02  1.8156674e-02
 -1.2135364e-02 -3.5158663e-04  4.0824858e-03 -8.6976593e-03
  8.5681268e-03 -2.7681351e-03  5.3724531e-03  4.9274223e-03
 -7.8057536e-04  3.0265851e-04  1.1816206e-02  6.2915379e-03
 -9.1799115e-04 -7.6635499e-04  1.1794914e-03  3.1355246e-03
 -9.6244554e-04 -2.2913716e-04  2.1732187e-03 -3.4881140e-03
  2.8114138e-03 -1.2820577e-03  2.9683557e-03  7.7613586e-03
 -1.7847940e-03  6.9433533e-04  4.6913513e-03  2.1097736e-04
 -1.9468558e-04 -4.8750576e-04 -7.8194315e-04 -3.3057407e-04
  4.0547169e-04  8.9143692e-04  1.2956274e-03  2.4795470e-03
 -1.3413400e-04 -1.2379743e-03  2.1837590e-03  3.2060388e-03
  1.0954607e-04  6.2283284e-04  2.0805777e-03 -2.2911299e-03
  1.5582316e-05 -2.6115359e-04 -9.5459122e-04  2.8263236e-03
  1.7941504e-05  4.0936877e-04  1.4607533e-03  2.1006410e-03
0421_1
  1.0000000e+00 -1.8421447e-17  1.1850548e-16  1.5726044e-01
 -1.2172461e-02 -2.3036673e-02  8.5579345e-02 -9.3807956e-02
  1.0910468e-01  4.1282939e-03  1.0366502e-01  4.6906525e-02
 -3.7127366e-02  3.1732653e-03  4.3473748e-02  6.9915024e-03
  1.8044808e-02 -4.7150358e-03  1.3036739e-02 -7.2402707e-03
 -5.3276870e-03 -2.1675436e-04  3.0258947e-02  1.2656929e-03
  4.2257861e-03  1.6339868e-03  1.5263283e-02  1.7491816e-02
 -1.1276613e-02 -1.1116621e-03  4.9707437e-03 -9.2931802e-03
  8.8885400e-03 -2.3158632e-03  5.8974199e-03  5.2032207e-03
 -3.0274066e-03  4.4232278e-04  1.0514637e-02  5.8871856e-03
 -1.6991151e-04 -8.4808691e-04  1.8723298e-03  1.1696537e-03
 -6.9826487e-04 -1.1457567e-05  1.8483469e-03 -2.6835390e-03
  2.0162117e-03 -9.4790925e-04  2.4048819e-03  8.1977652e-03
 -2.6130424e-03  5.8699162e-04  4.9833947e-03 -1.7031776e-03
  8.9683343e-04 -3.3028644e-04 -3.0651258e-04 -5.5236600e-05
 -3.2012173e-04  5.8081074e-04  9.4839675e-04  3.2892400e-03
 -5.1470752e-04 -1.3587762e-03  1.8744123e-03  2.3713853e-03
  2.6052173e-04  8.7871217e-04  2.5827241e-03 -2.4293416e-03
  4.0808956e-04 -5.2820017e-04 -1.0628731e-03  3.4656083e-03
 -7.9806490e-04  3.2309998e-05  1.4445420e-03  1.6846154e-03
0422_1
  1.0000000e+00 -4.2775961e-19  1.0686069e-17  1.8285206e-01
 -2.1074060e-03 -1.4665585e-02  8.4111867e-02 -1.0916082e-01
  1.0711616e-01  1.7475926e-03  1.1320859e-01  6.6323075e-02
 -3.9607109e-02  4.1861786e-03  4.4267551e-02 -4.9005877e-03
  1.6687968e-02 -3.9651126e-03  1.0754439e-02  3.6819998e-03
  1.0848413e-03  1.4621663e-04  3.2147849e-02  3.3156061e-03
 -3.7409342e-03  6.0441314e-04  1.4683033e-02  1.8527306e-02
 -5.7319974e-03 -1.6043593e-03  3.6785227e-03 -1.1294878e-02
  6.4856024e-03 -1.6225788e-03  6.9162796e-03  1.2241937e-02
 -1.6730498e-03  1.7417080e-03  1.0157539e-02  4.3364483e-03
 -3.4754448e-03 -6.6723632e-04 -8.3570698e-04 -2.3183828e-03
  4.0385214e-03 -4.4624107e-04  2.3721066e-03  2.1997991e-03
 -1.3922914e-03  1.2127775e-03  4.9877661e-03  8.3556083e-03
 -2.7473217e-04  1.6612614e-05  2.3296131e-04 -2.5676826e-03
 -5.5875618e-04 -8.7438161e-04  6.6591605e-04  7.1433501e-04
  1.0373244e-03  3.1811997e-04  2.1260383e-03  5.1517202e-03
 -1.7887026e-03  9.3674554e-04  1.2624686e-03  6.7133219e-04
  1.7586130e-03 -9.8502004e-04 -4.0309587e-04 -2.0319723e-04
 -1.1675341e-03  6.7608560e-04  1.5922332e-03  2.5379478e-03
  8.0778232e-04  7.3389308e-05  2.8104092e-04  1.8079896e-03
0423_1
  1.0000000e+00 -1.0190407e-17  3.3486104e-17  1.8257728e-01
 -1.0097685e-02 -2.8804235e-02  8.7004408e-02 -1.0946197e-01
  1.0694018e-01  9.1840830e-03  1.0872447e-01  5.9496867e-02
 -3.5401192e-02  2.3198577e-04  4.2765853e-02 -2.5579593e-03
  1.6675018e-02 -3.8340434e-03  1.1812660e-02 -1.7226556e-03
 -1.1462745e-03 -6.1948944e-04  3.0744313e-02  3.8410402e-03
  1.9059414e-03  1.7846904e-03  1.3429820e-02  1.5296615e-02
 -8.0050449e-03 -2.9505872e-03  6.3979489e-03 -1.0468032e-02
  6.4902462e-03  3.1739438e-04  7.1855330e-03  8.0592790e-03
 -2.1519177e-03 -4.1590815e-04  7.5270088e-03  7.0464743e-03
 -1.0922750e-03 -2.3192872e-06  2.7514826e-03 -2.0932923e-03
  4.3996950e-04 -4.5580001e-04  2.8798317e-03 -9.6204587e-04
  2.8367195e-04  1.3703474e-04  2.5227338e-03  7.2652566e-03
 -1.0879099e-03 -1.1464146e-03  3.9633429e-03  3.9639206e-04
  7.6151856e-04  1.1579827e-03  9.5289512e-04 -1.4660695e-03
 -1.0646975e-03 -5.6396328e-04 -6.1256021e-04  4.5182524e-03
  1.8490465e-04 -4.3877733e-04  3.2576491e-03  1.2786847e-03
  6.1290441e-04  1.6785897e-04  1.9956153e-03  1.8498861e-05
 -1.3373335e-04  7.6231358e-04 -1.7117985e-03  1.8312649e-03
 -1.3651478e-03 -1.4602782e-03  1.3828288e-03  1.8991226e-03
0424_1
  1.0000000e+00  7.6283613e-18 -2.9981876e-17  1.8453006e-01
  3.9547111e-03 -2.6517446e-02  6.5374154e-02 -1.1706798e-01
  1.1724261e-01  7.2738251e-03  1.0934394e-01  5.3771674e-02
 -3.5781516e-02 -1.4124851e-03  4.1436915e-02 -4.2426190e-03
  2.0434309e-02 -4.4808275e-03  4.3340608e-03 -7.2559021e-03
  3.0963261e-03  9.4851101e-04  3.3189389e-02 -1.1184474e-03
  1.9050737e-03  1.3566981e-03  1.4791977e-02  1.5672311e-02
 -8.4891570e-03 -9.8696923e-04  9.3931329e-03 -1.3452314e-02
  9.5391075e-03 -3.2437902e-04  5.5833328e-03  5.5005205e-03
 -1.1667658e-03  2.0719640e-03  1.1761417e-02  7.0146728e-03
 -1.9910534e-03 -2.4793703e-03  1.3104569e-03 -2.7071037e-03
  2.0948527e-03  1.8353054e-03  4.0894610e-03 -3.6824641e-03
  1.3157781e-03 -9.9562496e-04  2.5521446e-03  8.4416318e-03
 -1.6991789e-03  2.1755860e-04  5.3650564e-03 -1.6755991e-03
  7.8038934e-04 -1.5224882e-03 -1.7195826e-04 -2.9292605e-03
  8.2590175e-04  2.4633112e-03  1.8328512e-03  4.0886196e-03
 -8.6052472e-04 -2.6416858e-03  2.9913892e-03  1.2974474e-03
  1.1388035e-03  1.0576082e-03  2.2478640e-03 -2.3949129e-03
  4.0308493e-04 -2.1971294e-04 -2.7136111e-04  2.4587906e-03
 -4.2527084e-04  9.1564093e-04  1.0035120e-03  1.5393522e-03
0425_1
  1.0000000e+00  6.5579421e-18 -9.6500431e-18  2.4677959e-01
  7.2369094e-03 -1.9479348e-02  6.1426277e-02 -1.3511848e-01
  1.3073346e-01 -4.7661356e-03  1.0601468e-01  5.5402533e-02
 -2.9741254e-02  5.6966750e-03  4.7680407e-02 -4.1352737e-03
  6.0673146e-03 -2.4644223e-03 -4.9514066e-03  7.2600171e-04
  1.1268206e-02 -1.6493994e-03  3.3622940e-02 -3.6247864e-03
  5.2534908e-03 -1.5580160e-03  2.3793925e-02  2.1759017e-02
 -9.8159309e-03  3.1250971e-03  4.6353825e-03 -6.9544203e-03
  2.2647502e-03 -3.6785847e-03  6.7234138e-04  7.0306779e-04
  5.7290819e-03 -5.8297216e-04  1.2741443e-02  9.9659274e-03
 -4.6375960e-03 -6.1049973e-04  8.8047962e-03  4.1197731e-03
  8.2285422e-04  5.7374963e-04 -2.2799657e-03 -6.1801585e-03
  2.7738714e-05 -1.7835814e-03  1.6780934e-03  6.8525765e-03
  6.6295235e-04  2.1864354e-04  6.2487987e-03  4.3097575e-03
 -1.9910012e-03  7.1774399e-05  3.1253108e-03 -3.4065168e-03
  2.4736491e-03 -8.7354692e-04 -1.9369370e-03  1.9790653e-03
 -2.2834701e-03  1.7095889e-04  2.7340087e-03  5.2087287e-03
  5.8533022e-04 -1.3301643e-04  1.6457710e-03 -9.2431704e-04
  4.7604779e-04  2.6534069e-04  1.3340675e-03 -2.4949805e-04
  3.7767415e-04 -1.4558114e-03 -3.2384552e-04  3.3988702e-03
0426_1
  1.0000000e+00  1.9036339e-17 -1.0460485e-16  2.0429758e-01
  5.4836487e-04 -2.2256015e-02  1.1788222e-01 -1.1490601e-01
  1.0632194e-01  5.2379579e-03  1.1399006e-01  6.5704107e-02
 -4.4383810e-02  4.6681874e-03  4.2080848e-02 -2.7059872e-03
  1.8710093e-02 -4.7091264e-03  6.1388975e-03 -2.2478122e-03
  1.9042965e-03  2.8534781e-04  3.8780934e-02  9.7101397e-03
 -3.0641565e-03 -2.0870619e-03  9.9705202e-03  1.4672334e-02
 -4.5534027e-03  1.1679039e-03  5.0693871e-03 -6.9143000e-03
  7.5918583e-03 -4.2209466e-03  4.3021649e-03  1.2350648e-02
 -3.4531686e-03  5.7066341e-04  1.0766159e-02  3.4527085e-03
 -9.5749061e-04 -2.2752959e-03  2.4340607e-04 -3.2379686e-03
  3.6833683e-03  3.3333166e-03  3.1818846e-03  6.3983884e-03
 -2.9179555e-03 -3.9019356e-03  2.7171369e-03  6.0956643e-03
 -1.2524707e-04  1.6538870e-03  2.8043448e-03 -4.5300337e-03
  1.7170194e-03 -8.2378450e-04 -2.4442911e-04  4.6414529e-03
 -9.0000660e-04  1.4252234e-03  1.4019514e-03  5.2150220e-03
 -2.0180305e-03 -3.3401731e-03  1.5230764e-03 -2.3681706e-03
  3.4501585e-03  2.3088301e-03  3.3576489e-04  1.0505369e-03
 -1.3587605e-03 -1.1984232e-03  6.2776164e-05  5.3022458e-03
 -8.0259178e-04  5.9392704e-04  1.3078896e-03 -1.0737462e-03
0431_1
  1.0000000e+00 -4.1051688e-18 -1.2365278e-17  1.6599346e-01
 -1.3404984e-02 -2.3432634e-02  7.5711048e-02 -8.3611891e-02
  1.1536727e-01  4.0397312e-03  1.1946240e-01  4.7097722e-02
 -3.7802479e-02  1.6130854e-03  4.2132316e-02  5.6828199e-03
  1.8180905e-02 -3.7593849e-03  8.4105885e-03 -1.1147577e-03
 -2.3957428e-03 -1.1651664e-03  2.9637538e-02  3.3571091e-03
  8.1038805e-03  2.2539954e-03  1.9896008e-02  1.7787379e-02
 -1.0932339e-02 -1.6224119e-03  2.7295292e-03 -1.1818937e-02
  9.6881235e-03 -8.0903734e-04  2.0171577e-03  7.3809522e-03
 -1.2302283e-03  6.2992469e-04  1.0387042e-02  8.1323659e-03
  1.3261562e-03 -2.8566723e-04  2.4357932e-03  4.1115496e-04
 -1.8696342e-04 -4.4608437e-04  1.7445530e-03 -4.3504455e-03
  2.9391413e-03  3.5714020e-04  2.5500884e-03  9.5440600e-03
 -1.9346985e-03 -1.9507285e-04  3.9558564e-03  2.4237838e-04
  1.8749223e-03 -4.0112849e-04 -4.2043927e-05 -8.2783943e-04
 -7.7597085e-05  6.4051583e-04  1.0451407e-03  3.1787809e-03
 -6.6135579e-04 -2.8857925e-04  1.1802187e-03  4.1262520e-03
  6.6706269e-04 -5.3859663e-04  1.6475165e-03 -1.9694157e-03
  1.3405392e-03  1.6530216e-04 -3.6835924e-04  2.7960415e-03
 -1.1080340e-03  4.3104690e-04  4.6305108e-04  2.1773325e-03
0432_1
  1.0000000e+00 -8.4379990e-18  4.3259327e-17  1.9083444e-01
 -2.1453528e-02 -4.7043455e-02  1.0658626e-01 -8.7693763e-02
  1.0477360e-01  1.9426150e-02  1.2804395e-01  5.6742576e-02
 -3.6596884e-02 -7.2997849e-04  4.0960661e-02 -5.8829650e-03
  1.6466143e-02 -5.3716536e-03  1.4304508e-03  1.7370438e-03
 -1.7339488e-03 -1.0588000e-03  3.6401035e-02  8.9261031e-03
  6.2527465e-03  5.3462136e-03  9.3791232e-03  1.3879218e-02
 -7.7079832e-03 -4.0027522e-03  3.9632931e-03 -8.5153206e-03
  7.5782730e-03  7.7578457e-05  5.8385379e-03  8.2273197e-03
 -1.1532851e-03  1.5263504e-03  1.0174186e-02  4.7404509e-03
  7.3654335e-04 -4.6441120e-04 -1.3310833e-03  5.5896054e-05
  1.0064638e-04  1.0080648e-03  5.0870658e-03  1.8866089e-03
  5.9805896e-04  3.7250693e-04  1.2356581e-03  5.8476098e-03
 -7.4766090e-04 -6.1425118e-05  2.6199734e-03 -7.6886359e-04
  1.6483464e-03  2.6980931e-04  6.7590393e-04  2.4272362e-03
 -8.4121226e-04  2.2756862e-03  1.1052354e-03  3.6880166e-03
 -5.0864658e-04 -2.2492145e-03  1.2695291e-04  6.0281069e-04
  1.5496994e-03  8.2028176e-04  2.4429677e-03  2.5443216e-04
  1.2107769e-04  1.0665895e-03 -7.5021349e-04  3.7262084e-03
 -1.5080356e-03  6.3233057e-04  1.1023177e-04  7.0931142e-04
0433_1
  1.0000000e+00  1.3546515e-17 -6.7034602e-17  2.2275179e-01
 -1.1998563e-02 -4.2998805e-02  7.2491309e-02 -1.3580261e-01
  1.0277191e-01  1.1995534e-02  1.1716001e-01  6.2382215e-02
 -2.7348034e-02  3.3827304e-03  6.1221989e-02 -3.3347455e-03
  3.7579802e-03 -7.8889989e-03 -6.3057682e-04 -2.5827018e-03
  2.3773885e-03  1.9583955e-03  3.6600765e-02 -4.6977706e-03
  1.2297399e-03  2.1306453e-03  1.2215817e-02  1.6514270e-02
 -6.0110266e-03 -1.7178940e-04  7.2128345e-03 -4.6975587e-03
  4.1950005e-04 -5.3314430e-03  4.3958414e-03 -4.1324180e-04
  3.5187552e-03  5.3543452e-03  8.8441271e-03  6.9854839e-03
 -3.0436862e-03 -4.7186081e-03  3.7452702e-03  2.0585921e-03
  2.3695276e-04  9.5112244e-04  4.0665869e-03 -4.4291373e-03
 -1.1721107e-03 -1.3051058e-03  2.3321062e-03  4.8235064e-03
  6.4768346e-04  2.3677939e-03  1.0177018e-03  2.9608161e-03
 -1.8974544e-03 -4.2786162e-03  3.9843630e-03 -3.4743852e-04
  7.7797584e-04  2.3479025e-03  1.7489309e-03  4.3730980e-04
 -1.6811793e-03 -1.3718717e-03 -1.2270611e-04  3.6362741e-03
  8.9383967e-04 -2.1329963e-04  1.6775185e-03  2.0072089e-04
 -9.0314937e-04 -1.6794516e-03  3.4948277e-03  6.6066571e-04
  2.5028425e-04  1.3808415e-03 -6.4852980e-04  8.6655783e-04
0435_1
  1.0000000e+00  7.4317922e-18 -4.5520948e-17  1.6191960e-01
 -1.5401197e-02 -3.9118551e-02  6.6159994e-02 -7.8314820e-02
  1.2238755e-01  3.2047802e-03  7.8084761e-02  1.8683090e-02
 -2.6367260e-02  1.0069434e-02  5.2206377e-02  1.4466718e-02
  1.7928441e-02 -5.2036499e-03  9.7682876e-03 -8.3291347e-03
 -2.2194738e-03 -4.5534007e-03  1.9333439e-02 -9.7635623e-03
  1.6252242e-02  5.7504239e-03  1.9788253e-02  1.1557058e-02
 -1.4360130e-02  2.8399483e-03  7.8169937e-03  8.8159407e-05
  7.0184304e-03 -4.1619321e-03  3.3060957e-03 -4.6290409e-03
  1.0601139e-03 -3.5520193e-04  8.5748163e-03  1.4087814e-05
  2.9285661e-03  4.0424482e-03  6.9661471e-03  7.4526617e-03
 -6.3350808e-03 -7.3924385e-04  1.9197695e-03 -4.8657570e-03
  5.3901827e-03 -2.5965205e-03  1.6013237e-03 -6.4532718e-05
 -8.5847054e-05  1.5527032e-03  5.7467953e-03  2.7475941e-03
 -4.5957891e-04  2.0519939e-03  2.0279937e-03  1.8680534e-03
 -2.2713472e-03 -1.3162314e-03  1.3710319e-04 -3.3883216e-03
  3.6394974e-03 -7.3833855e-04  2.2813858e-03  3.0603144e-03
 -1.1151440e-03  1.5705989e-03  3.3954807e-03  7.4000474e-04
 -4.7287928e-04  4.0912460e-04 -3.9843934e-04 -4.6426116e-05
 -2.3627197e-05 -1.1656246e-03  1.2427751e-03 -8.7909705e-04
0439_1
  1.0000000e+00 -1.6152396e-17  9.2149234e-17  1.7814971e-01
 -6.2679875e-03 -4.7953437e-02  1.1169337e-01 -1.1104675e-01
  1.0560622e-01  1.8968504e-02  1.0316803e-01  5.5070327e-02
 -4.4953690e-02 -3.9231638e-03  4.5519922e-02 -7.4007662e-03
  2.0323659e-02 -5.5810897e-03  1.4416527e-02 -8.8521061e-03
 -4.7798084e-03  1.7490969e-04  3.8206817e-02  1.1991543e-02
  7.8234722e-04  3.6921302e-03  7.3767007e-03  6.3915505e-03
 -9.1626484e-03 -5.4052982e-03  6.5140328e-03 -9.4707307e-03
  9.1026604e-03 -3.4670666e-04  8.1820964e-03  1.0212703e-02
 -4.7325554e-03 -9.0727834e-04  8.6281039e-03  1.8383532e-03
  9.6811276e-04 -9.6871054e-04  2.8665623e-04 -3.0625919e-03
 -1.0267500e-03 -6.8962005e-04  6.1046165e-03  3.8175998e-03
  1.2016080e-03 -9.9497656e-04  2.6880591e-03  3.2881660e-03
 -1.8550114e-03 -8.6946069e-05  3.2171495e-03 -3.3893125e-03
  7.0358750e-04  1.9059410e-04  1.3570912e-04  4.1434641e-03
 -1.4295656e-03 -8.9127573e-04  2.8536239e-03  1.8282647e-03
  1.3282918e-03 -1.2032889e-03  1.3422992e-03 -1.1375331e-03
 -7.7366320e-04  8.5600900e-04  1.8298327e-03  1.5373857e-03
 -3.7293857e-05 -1.3712544e-03 -3.1827697e-05  2.3402237e-03
  1.6170971e-04 -2.5411885e-04  2.9686764e-03 -1.0408101e-03
0440_1
  1.0000000e+00 -5.4608397e-18  4.1785849e-17  1.7427284e-01
 -7.4449291e-03 -2.4396492e-02  9.1467028e-02 -7.7301884e-02
  1.1396565e-01  1.7844395e-03  1.0756969e-01  4.7467378e-02
 -3.8040663e-02  6.0833556e-03  3.7685647e-02 -1.1611425e-03
  2.2371626e-02 -5.9236987e-03  1.6143911e-03  3.6112581e-03
 -1.2315213e-03 -1.0851710e-03  3.4233272e-02  7.1698472e-03
  5.7974493e-03  3.1388933e-03  1.4572573e-02  9.7114015e-03
 -1.0516010e-02 -8.6118210e-04 -1.5297706e-03 -5.9189481e-03
  1.0829512e-02 -4.0686226e-03  1.2597569e-02  1.0251253e-02
 -4.0010339e-03  1.7984257e-03  1.0728934e-02  1.4923141e-03
 -5.6474329e-04  4.0743136e-04 -4.2267060e-03  3.9235476e-03
 -7.7298502e-04 -2.2788489e-03  5.1500789e-03  1.5149345e-03
  2.5294889e-03 -5.8104472e-04  5.7602895e-03  5.1470372e-03
 -2.9518166e-03  1.4995580e-03 -1.3895711e-03 -7.5208533e-04
  1.0339100e-03 -1.1150699e-03  6.8271005e-04  3.4242777e-03
 -7.8783288e-05 -4.8759124e-04  4.3269352e-03  1.2733137e-03
  1.4025989e-04  1.9992257e-04 -6.3375147e-04  1.8377665e-03
 -5.7657574e-04  3.3446051e-04 -6.1614200e-04  5.7004304e-04
  2.5558392e-04 -3.3964075e-04  2.1442619e-03  3.4122096e-03
 -2.6713823e-04 -2.1670084e-04  2.4212714e-04 -1.8203849e-04
0441_1
  1.0000000e+00  1.5368792e-17 -9.6036601e-17  1.8806217e-01
 -1.8653809e-02 -3.0813303e-02  8.8374584e-02 -8.1805528e-02
  1.0754858e-01  2.6649788e-04  9.7372858e-02  4.1022133e-02
 -2.7524049e-02  5.3546751e-03  4.6961202e-02  1.1688229e-02
  1.5676427e-02 -6.6762171e-03  2.3590436e-03  8.0477077e-03
 -2.9887424e-03 -2.6108593e-03  2.1351216e-02 -3.8834766e-03
  9.0046116e-03  2.3181225e-03  1.7734888e-02  1.8679397e-02
 -9.2676188e-03 -4.0975663e-04  6.0337485e-03 -5.4031915e-03
  5.5607732e-03 -4.4197403e-03  2.7924913e-03  4.0170425e-03
  1.5007781e-05  1.7313659e-03  1.2645796e-02  3.1174745e-03
 -1.8436127e-03  4.6417298e-04  1.3559481e-03  6.6298376e-03
 -1.6378314e-03 -1.3748568e-03  3.5518426e-05 -2.1060764e-03
  2.8713619e-03 -2.3295520e-03  3.3129226e-03  6.2055345e-03
 -4.8544006e-04  1.8292428e-03  3.7154989e-03  1.9257861e-03
 -1.3520557e-03 -1.6638765e-03 -2.7058588e-03  2.1641266e-03
  1.7510624e-03 -8.9874504e-04  1.7850907e-03  8.1720383e-04
  3.0207149e-04 -5.4357889e-04  2.1590105e-03  4.0506573e-03
 -3.8687476e-04  1.4147928e-03 -2.5427830e-04  3.7800640e-04
 -1.6017480e-04 -1.9670270e-03 -8.7625314e-04  1.4278732e-03
  1.5315880e-03  3.2612592e-04  1.8465019e-03  1.8504420e-03
0442_1
  1.0000000e+00 -3.3513010e-18  2.7160638e-17  1.6396068e-01
 -2.3807723e-02 -1.5135595e-02  6.3900959e-02 -9.0425260e-02
  1.0864070e-01 -1.9622776e-03  1.0200299e-01  4.7513307e-02
 -2.7406401e-02  7.8337253e-03  7.2375078e-02  4.7921404e-03
  1.5050190e-02 -5.9561149e-03  9.1072094e-03 -4.2131855e-03
 -3.1470727e-03  4.7396272e-04  1.5895735e-02 -1.0375744e-03
  1.0199533e-02  9.3787987e-04  1.9690461e-02  2.0121126e-02
 -7.5606238e-03  9.2255425e-04  4.4052010e-03 -4.9646200e-03
  7.9287375e-03 -4.1549365e-03  2.4756796e-03  3.2920749e-03
  2.5545902e-03  1.5793100e-03  8.2865691e-03  2.6583977e-03
 -8.3997908e-05  4.8202526e-04  2.7261381e-03  7.9981431e-03
 -6.0110352e-04 -2.3287400e-04  7.7825765e-04 -4.9987344e-03
  3.2071018e-03 -8.9378974e-04  2.3482583e-03  3.5676099e-03
  6.6653363e-04  2.3367522e-03  3.6340216e-03  3.0704269e-03
 -1.4957894e-03 -3.4365542e-04  8.9778398e-04  1.7261353e-03
  1.9655570e-03  6.8447574e-05  9.0050303e-04 -1.9943745e-03
  5.1225638e-04  1.3961727e-04  1.4792719e-03  4.2237202e-03
  2.2103182e-04  1.0142526e-03  1.4368490e-03  1.2026916e-03
 -6.2594284e-04 -6.9021625e-04  5.9214358e-04 -1.3888906e-05
  2.0496012e-03  3.6848191e-04  8.6434225e-04  1.1419124e-03
0443_1
  1.0000000e+00 -1.3328030e-17  8.8041257e-17  1.5068135e-01
 -1.0992388e-02 -3.5037675e-02  1.0159178e-01 -1.0164812e-01
  1.0606439e-01  1.0732385e-02  1.0918854e-01  5.0192805e-02
 -3.6910765e-02  2.3415275e-04  4.2015575e-02 -3.6356273e-04
  2.2496796e-02 -6.0813512e-03  7.6493241e-03 -1.1687242e-02
 -3.2559066e-03  6.5259908e-04  3.2079665e-02  5.6424090e-03
  5.0804955e-03  4.2662474e-03  1.1289159e-02  1.1196446e-02
 -7.4252778e-03 -3.1185516e-03  4.8745494e-03 -1.2447938e-02
  1.0291674e-02 -1.1552771e-03  7.3475918e-03  6.6427869e-03
 -4.0659181e-03  1.8599744e-03  1.2234979e-02  3.9616098e-03
  7.2414497e-04 -1.1086139e-03 -9.1257716e-04 -3.4258847e-03
 -2.0953016e-04 -7.3101821e-04  5.4035840e-03  1.1750686e-03
  1.5424422e-03 -1.8836749e-04  3.8760803e-03  4.7218636e-03
 -2.5743408e-03  8.6289051e-04  2.8378785e-03 -2.2739950e-03
  1.9449173e-03 -1.0275890e-03  5.3235690e-04  1.1809826e-03
 -9.1118022e-04  3.5619132e-04  3.2947669e-03  2.5611840e-03
  5.2239525e-04 -8.0487865e-04  1.2983451e-03 -7.4749298e-04
 -1.2571167e-04  8.7136788e-04  1.7814814e-03  1.8880269e-04
  3.3088959e-04 -9.3459258e-04  5.3145163e-04  2.3682438e-03
 -8.2246920e-04  2.5704182e-04  1.7574410e-03 -5.1668706e-04
0444_1
  1.0000000e+00 -7.7826775e-18  5.1453049e-17  1.4238644e-01
 -6.7893394e-03 -2.7384612e-02  1.0916236e-01 -8.8492361e-02
  1.0642390e-01  1.2172959e-02  9.0339799e-02  5.0721122e-02
 -3.9584537e-02 -1.7471150e-03  3.8153565e-02  5.6578395e-03
  2.7282546e-02 -5.9145602e-03  1.6581920e-02 -1.5487215e-02
 -5.3266311e-03  2.4300245e-03  2.9679823e-02  1.5225534e-02
  4.6949179e-03  4.5881157e-04  1.3766048e-02  1.0034661e-02
 -8.8137209e-03 -4.5364552e-03  4.9353953e-03 -1.1428715e-02
  1.1607908e-02  2.0363061e-03  8.5571494e-03  1.0305593e-02
 -7.2272633e-03  1.3204620e-04  7.6898135e-03  4.5364879e-03
  2.5018407e-03 -8.5804097e-04  1.4050777e-03 -3.6004071e-03
 -1.6883265e-04  7.9777672e-04  3.5746704e-03  1.7549759e-03
  2.3697271e-03  4.5165586e-04  2.8398036e-03  6.2267856e-03
 -3.2369779e-03 -1.3325217e-03  3.4185283e-03 -2.9175983e-03
  3.1705954e-03  7.9431986e-04  6.8894484e-04  2.1288113e-03
 -1.8977717e-03 -4.8591274e-04  1.3210085e-03  2.9393131e-03
  6.3668786e-04 -5.2849792e-04  2.4675081e-03  8.6651753e-04
 -8.5535501e-04  7.8126590e-04  1.3382605e-03 -1.2453323e-04
  7.6190634e-04  2.2776931e-04 -8.8324521e-04  3.0100951e-03
 -9.6416795e-04 -8.4916160e-04  2.6203841e-03 -9.9324020e-05
0446_1
  1.0000000e+00  1.5935055e-17 -1.0701752e-16  1.4850371e-01
 -6.5884237e-03 -4.2227822e-02  6.3664515e-02 -9.2456569e-02
  1.1780674e-01  9.8958066e-03  8.7815975e-02  3.7667360e-02
 -3.0209927e-02  9.2328431e-04  4.6469924e-02  2.6800650e-03
  2.0805262e-02 -7.3465649e-03  1.1497131e-02 -1.2303426e-02
 -1.4689569e-03 -2.1745875e-03  2.8473284e-02 -1.7155005e-04
  8.5071801e-03  6.4274774e-03  1.6594330e-02  1.5333469e-02
 -1.1427036e-02 -4.0326061e-03  5.6729293e-03 -1.0635826e-02
  1.0357407e-02 -2.2034835e-03  6.0934619e-03  2.4259761e-04
 -5.0651963e-04  1.5729409e-03  1.0487340e-02  7.2809400e-03
  5.1044308e-04  4.7945307e-04  1.4866946e-03  9.8158047e-04
 -7.1720035e-04 -3.2511791e-03  2.9414464e-03 -6.8242911e-03
  4.7425357e-03  9.0282577e-04  4.6963232e-03  5.2065512e-03
 -2.3034768e-03  6.6931711e-04  2.7796982e-03  1.9755641e-03
  6.7152502e-04 -5.7666713e-04  5.8769463e-04 -1.3463934e-03
  9.3982348e-04 -3.6407345e-04  3.0144608e-03 -1.0938539e-03
  4.4898489e-04  9.9478258e-04  1.8103945e-03  3.7835250e-03
 -6.3139812e-04 -4.0553502e-04  1.5325813e-03 -9.1639036e-04
  1.1639457e-03  7.9824747e-05  1.0773832e-03  2.2368536e-04
  8.8633267e-05  2.5529492e-04  9.6940978e-04  4.3830717e-05
0447_1
  1.0000000e+00  1.1097104e-17 -5.8964847e-17  1.7439598e-01
 -1.8849102e-03 -3.3270252e-02  8.9281609e-02 -1.1250691e-01
  1.1316377e-01  1.4808346e-02  9.8162319e-02  5.5154028e-02
 -3.4782514e-02  3.9774526e-04  4.2153433e-02 -2.5659023e-03
  1.9981528e-02 -4.4255860e-03  1.1511213e-02 -7.2503715e-03
  9.1356718e-04  2.7289158e-03  2.9566327e-02  3.0562650e-03
  2.1694399e-03  2.3626372e-03  1.3020815e-02  1.7771417e-02
 -8.5233721e-03 -5.0798268e-03  9.2568398e-03 -1.5608339e-02
  8.1704992e-03  8.0247775e-04  6.1530734e-03  6.8236386e-03
 -1.5342110e-03  1.7499790e-03  9.5067823e-03  7.1692748e-03
 -2.0261540e-03 -2.4090805e-03  2.1608431e-03 -1.0436092e-03
  2.1803632e-03  7.7376731e-04  5.5084880e-03 -3.4217643e-03
  1.6237130e-03  1.0375710e-03  1.4866539e-03  7.3322343e-03
 -1.1001007e-03 -8.8532444e-04  2.2749264e-03 -8.9456037e-05
 -2.5347407e-04 -4.4073488e-04  1.6991461e-03 -5.4871308e-04
  1.2290434e-03  1.4352230e-03  1.6105049e-03  1.2880668e-03
 -7.7233270e-04 -1.5322313e-03  1.4084862e-03  2.3970391e-03
  5.7592871e-04  5.6062964e-04  2.7892953e-03  2.2874346e-04
 -8.1308838e-04  8.1895184e-04  1.3689005e-04  7.3789838e-04
  9.7987185e-04 -4.9367601e-04 -8.9082314e-06  3.9064502e-04
0449_1
  1.0000000e+00  1.1280030e-17 -9.3088477e-17  1.4950872e-01
 -1.0255482e-03 -3.8018335e-02  7.7459818e-02 -8.8159374e-02
  1.2083996e-01  1.0529539e-02  9.4883552e-02  4.0885968e-02
 -3.2868616e-02  1.5680967e-03  4.0253635e-02 -1.2493536e-05
  1.9501300e-02 -6.8764607e-03  7.1376679e-03 -5.5969262e-03
  3.6129089e-03 -3.4105189e-04  2.8615276e-02 -1.7148517e-03
  6.9556161e-03  4.7760497e-03  1.5812033e-02  1.5761215e-02
 -1.0223432e-02 -3.8381105e-03  6.6081352e-03 -1.0356374e-02
  1.1015087e-02 -2.5139154e-03  4.9343210e-03  4.3286441e-03
  1.0024189e-03  2.8166597e-03  1.0563877e-02  5.5282611e-03
 -2.6515684e-03 -1.1261893e-03  1.2129087e-03 -4.0657868e-05
  9.4304761e-04 -1.6551304e-03  4.5193013e-03 -5.7679870e-03
  4.3532488e-03  6.9968630e-04  3.2048168e-03  7.9684419e-03
 -2.3758533e-03  2.0455667e-03  3.8991987e-03  1.7320023e-04
 -8.7602733e-04 -2.2600680e-03  1.1217297e-04 -2.9466218e-03
  2.8936668e-03  1.0940845e-03  3.5968630e-03  1.8099681e-03
 -2.9636503e-04 -5.2336341e-05  1.3514250e-03  4.6520666e-03
 -1.0773981e-03  7.2965222e-04  1.5183781e-03 -2.9262987e-03
  8.1608643e-04 -1.6235982e-03  2.1937891e-04  2.7231565e-04
  1.2388725e-03  1.6533279e-03  2.2407106e-03  2.8828096e-03
0450_1
  1.0000000e+00  4.0027773e-18 -2.9908603e-17  1.6808996e-01
 -6.4365104e-03 -3.8926565e-02  7.4074620e-02 -1.0802588e-01
  1.2930559e-01  3.5356820e-03  8.7747007e-02  4.0279986e-02
 -2.6659646e-02  8.2009621e-03  5.1427841e-02  8.3091184e-03
  1.2876754e-02 -6.0393123e-03 -5.3969184e-03 -6.5551780e-03
  1.4631689e-03 -4.3349140e-03  2.3845070e-02 -7.4268680e-03
  1.4330133e-02  2.5902532e-03  2.0466196e-02  1.6961930e-02
 -1.3576347e-02  1.9407820e-03  1.1379444e-02 -2.9884975e-03
  4.7233261e-03 -5.4274425e-03  8.4789677e-04 -3.2325906e-03
  2.3689267e-03  3.7461092e-05  1.2138794e-02  4.2069985e-03
  8.5115898e-04  6.8912122e-04  5.8498108e-03  4.9927441e-03
 -5.5058729e-03  9.8755913e-04  2.9583758e-03 -4.6210628e-03
  3.8237151e-03 -2.3142936e-03  2.2385745e-03  1.7061010e-03
  3.1783513e-04  1.7712899e-03  4.8874227e-03  3.1564476e-03
 -8.8819547e-04  2.2713888e-05  1.6373530e-03 -8.5139478e-05
 -1.2590884e-03  9.4465250e-04  1.6412423e-03 -2.1689306e-03
  2.1474387e-03 -1.7083094e-03  1.2266801e-03  3.3212565e-03
 -5.8164474e-04  8.9596122e-04  1.9692553e-03  7.7083641e-04
 -1.2341723e-04 -1.4223826e-04  1.2459665e-03 -6.4870337e-04
  1.6861743e-04  1.1194926e-03  7.2178453e-04  3.2478068e-04
0451_1
  1.0000000e+00  7.8285625e-18 -5.1470012e-17  1.5666863e-01
 -1.1334852e-02 -2.9280352e-02  7.5863656e-02 -8.0226494e-02
  1.1078340e-01  1.0213130e-02  1.0372767e-01  4.5346202e-02
 -3.2468388e-02 -8.1383333e-04  3.9433250e-02  7.0969707e-03
  2.4801181e-02 -6.2047031e-03  9.1143624e-03 -7.0284113e-03
 -2.1404782e-03 -2.1210071e-04  2.8427394e-02  5.5139075e-03
  7.5033962e-03  3.6159147e-03  1.3843495e-02  1.8009522e-02
 -9.2230669e-03 -4.5312270e-03  4.8531463e-03 -9.5443311e-03
  1.1580837e-02 -3.6692097e-04  4.6216343e-03  3.6374399e-03
 -3.3355996e-03  2.2535957e-03  9.9569278e-03  7.5464158e-03
  8.0394222e-04 -7.5392857e-04  1.2307673e-03  2.0616204e-04
  4.8481106e-04 -1.2596371e-03  4.3875260e-03 -2.3343647e-03
  4.0054632e-03  1.4141309e-03  2.1966276e-03  7.3495502e-03
 -3.6472955e-03 -1.1233954e-04  3.1241220e-03  8.0061786e-05
  2.2063500e-03 -1.2156401e-03  5.6621569e-04 -9.8395846e-04
  5.8431943e-04  9.4917607e-04  2.5047019e-03  3.4180847e-03
 -1.0708570e-04  2.6476283e-04  1.2789293e-04  2.7411901e-03
 -1.0766985e-03 -1.4661138e-04  2.0946324e-03 -1.5456729e-03
  2.0235546e-03  1.6358541e-04  6.7673801e-05  2.2205920e-03
 -8.0617862e-04  7.3381328e-04  7.1584788e-04  2.3616590e-03
0452_1
  1.0000000e+00  1.0716326e-17 -7.4654646e-17  1.4151115e-01
 -1.7565357e-02 -4.3558568e-02  7.2193690e-02 -8.4476681e-02
  1.1513255e-01  1.0456966e-02  1.0120966e-01  3.1316716e-02
 -3.1831799e-02  1.9956570e-03  4.9236023e-02  1.1733844e-02
  1.8342515e-02 -7.0613194e-03  1.3371125e-02 -1.1668228e-02
 -3.4327830e-03 -3.5811976e-03  2.4879417e-02 -4.5715926e-03
  1.1537133e-02  7.2834698e-03  1.4970791e-02  1.7319093e-02
 -1.2383589e-02 -3.4744327e-03  5.3349253e-03 -5.4275291e-03
  9.6259538e-03 -2.6941077e-03  5.7612943e-03 -3.6200189e-03
  2.8166661e-04  1.0009844e-03  9.8232935e-03  5.1444107e-03
  1.2788649e-03  1.6787236e-03  2.5954969e-03  4.6351615e-03
 -3.4548431e-03 -2.9734229e-03  3.4593296e-03 -6.0600286e-03
  5.3499009e-03  6.3766215e-04  3.6864355e-03  2.8545163e-03
 -1.7566168e-03  9.1705996e-04  3.2546057e-03  2.9914281e-03
  1.0360375e-04  6.4759139e-05  9.1106955e-04 -2.2905309e-04
 -1.1974242e-04 -6.9228711e-04  2.7227901e-03 -1.7889477e-03
  2.1935613e-03  7.6785855e-04  9.1814665e-04  3.8096406e-03
 -1.3296543e-03 -2.2082076e-04  1.9337409e-03 -2.2230721e-04
  7.2511948e-04  2.0253998e-05  1.0604547e-03 -9.3795805e-05
  1.4586745e-04 -8.1017427e-05  1.3269575e-03  4.2378452e-04
0453_1
  1.0000000e+00 -1.4971872e-17  1.1604554e-16  1.5887111e-01
 -1.3614009e-02 -1.1236525e-02  8.2382895e-02 -8.4503441e-02
  1.1689144e-01 -3.4326304e-03  9.1941023e-02  3.1975614e-02
 -3.3166478e-02  8.6964792e-03  5.0993157e-02  1.8743639e-02
  1.7314416e-02 -5.8220846e-03  1.1958315e-02 -6.1437208e-03
 -4.5070355e-03  1.0803687e-03  1.9336069e-02 -2.6867351e-03
  1.1252972e-02 -4.8342220e-04  2.0010752e-02  1.9000905e-02
 -1.2906054e-02  4.5003240e-04  6.5848627e-03 -3.4880136e-03
  9.0132239e-03 -3.6771743e-03  4.0538352e-03  5.9119749e-04
 -1.4582674e-03  1.5081870e-03  7.6044675e-03  5.7295197e-03
  3.3494406e-04 -7.3653551e-04  5.4421975e-03  6.1771023e-03
 -3.0267751e-03  1.0611197e-04  1.7193314e-03 -5.9544430e-03
  4.6542427e-03 -9.7429268e-04  1.9877495e-03  5.4235087e-03
 -3.1087709e-03  1.3375120e-03  3.1795197e-03  3.7275680e-03
  1.4051220e-04 -1.3478811e-03  2.2965197e-03 -2.3273459e-04
  6.1056835e-04  2.5188673e-04  1.8200261e-04 -1.1573898e-03
  1.1757890e-03 -4.6322094e-04  1.1419846e-03  6.6182320e-03
 -2.3031402e-03  1.4000487e-04  1.4819736e-03 -1.2212617e-03
  1.3828733e-03 -8.2108039e-04  7.1214566e-04 -3.0627828e-04
  7.7358251e-04  7.1256559e-04  5.9285606e-04  2.2078590e-03
0462_1
  1.0000000e+00 -1.2517588e-17  7.5108724e-17  1.6079115e-01
 -1.2329845e-02 -4.0486665e-02  8.3114720e-02 -9.6579908e-02
  1.1465783e-01  6.9801020e-03  9.4834933e-02  3.8613781e-02
 -3.1615530e-02  1.7516826e-03  4.3058211e-02  1.5276915e-02
  1.6676696e-02 -8.0959925e-03  1.0979059e-02 -9.8082611e-03
 -4.2970573e-03 -4.3268523e-03  2.5416420e-02 -5.3190456e-03
  9.6587545e-03  4.3208536e-03  1.7742454e-02  2.2452883e-02
 -1.2141757e-02 -3.6230106e-03  7.3492140e-03 -4.9188304e-03
  7.2519108e-03 -3.1363929e-03  4.0432657e-03 -9.3916295e-04
 -7.3988550e-04 -2.7874165e-04  9.0309872e-03  4.2901948e-03
  4.9379271e-04 -7.7739846e-06  3.5355857e-03  5.5040325e-03
 -2.8464695e-03 -1.9693522e-03  4.2383295e-03 -5.5260153e-03
  2.9726231e-03  1.2954041e-04  1.5264022e-03  4.7035164e-03
 -1.8062601e-03 -2.1149068e-04  3.7139310e-03  2.1098565e-03
 -1.6390845e-04 -4.5895895e-04  1.7431292e-03  4.6851138e-04
 -2.4960051e-04  1.6601016e-04  2.3647932e-03 -4.0856992e-04
  2.6980293e-04 -4.5579310e-04 -4.3289677e-04  3.6972154e-03
 -5.1801198e-04 -7.6718674e-04  2.7145592e-03 -6.2381729e-04
  3.4122933e-04  1.8229157e-04  1.2493588e-03  9.3727307e-04
 -2.5519968e-04  3.3763928e-04  3.6314255e-04  1.2642182e-03
0463_1
  1.0000000e+00 -1.3530450e-17  8.9742675e-17  1.5546410e-01
 -1.5305681e-02 -4.0878815e-02  6.8853969e-02 -8.8538870e-02
  1.1583892e-01  8.6645317e-03  9.7768285e-02  3.2008847e-02
 -3.3930183e-02  2.1327727e-03  4.6926962e-02  6.2815490e-03
  1.5766369e-02 -6.0986321e-03  1.1012627e-02 -9.3578014e-03
 -6.8028075e-03 -4.0394530e-03  2.8411065e-02  8.5562395e-04
  7.5114792e-03  5.2213265e-03  1.7182572e-02  1.7034830e-02
 -1.6056538e-02 -2.9888430e-03  6.5703024e-03 -8.4482323e-03
  6.5643360e-03 -2.7734440e-03  6.9430462e-03 -2.5333924e-03
 -2.5018655e-03 -5.6820856e-04  1.1508443e-02  6.7049345e-03
  3.1230122e-04  1.0322018e-03  2.2782440e-03  4.7858304e-03
 -4.3485236e-03 -2.3700902e-03  2.2178919e-03 -5.3100085e-03
  3.4713385e-03 -9.2517195e-04  2.6785454e-03  4.0240703e-03
 -3.0417932e-03 -9.3616103e-04  4.6242617e-03  2.3620100e-03
 -6.6972064e-05  3.7276409e-04  8.1268241e-04 -3.6888109e-04
 -1.6272736e-03 -4.0286786e-04  1.8779047e-03 -3.1109485e-04
  5.6951176e-04 -7.0581988e-04  1.1906016e-03  3.3995906e-03
 -1.3365949e-03 -6.2520695e-04  3.1161568e-03 -8.2269480e-04
  8.0553447e-04  6.7088826e-04  5.3247404e-05  6.4715244e-04
 -1.2646477e-03 -8.1620129e-04  5.8681307e-04  1.2022140e-03
0464_1
  1.0000000e+00  7.8868743e-18 -4.1865740e-17  1.4618545e-01
 -1.3903279e-02 -2.4542801e-02  5.9129274e-02 -8.3771407e-02
  1.1336430e-01 -3.3862396e-04  7.1946295e-02  3.1054256e-02
 -2.3064457e-02  5.1022976e-03  5.1811489e-02  1.0917420e-02
  1.9272246e-02 -6.2460434e-03  1.1144049e-02 -4.0927351e-03
 -4.5316407e-03 -1.3589624e-03  2.3628225e-02 -7.4253018e-03
  1.1619852e-02  1.6046488e-03  1.5294148e-02  1.6429423e-02
 -1.1072976e-02  5.3872693e-04  9.3925116e-03  3.4089330e-05
  7.8152495e-03 -4.3478586e-03  2.4058130e-03 -2.6721723e-03
 -1.1957640e-05  1.0711109e-03  9.2926246e-03  3.5137522e-03
  1.7940350e-03 -1.3498654e-04  4.0847681e-03  6.2502881e-03
 -3.7560693e-03 -7.9809846e-04  2.5192608e-03 -4.0285126e-03
  4.9488509e-03 -1.4943253e-03  2.6097864e-03  1.4958413e-03
 -1.5946883e-03  2.0087669e-03  4.3684104e-03  3.5389165e-03
 -4.9865231e-04 -5.5937328e-04  8.1878615e-04  1.1868241e-03
 -4.1355083e-04 -2.1668778e-04  1.6398304e-03 -2.3267360e-03
  2.4415557e-03 -1.6813784e-04  1.6986556e-03  3.4493617e-03
 -1.7187828e-03  1.0912773e-03  1.7024741e-03  1.0828301e-03
  3.0673350e-04 -1.1939409e-03  9.0896530e-05 -4.9118215e-04
  8.1132386e-04  2.2932558e-04  1.4593892e-03  5.0520015e-05
0465_1
  1.0000000e+00  1.6256030e-17 -1.0488864e-16  1.5547116e-01
 -2.2983960e-02 -3.1388065e-02  1.1985302e-01 -9.5358280e-02
  1.0312410e-01  3.4294637e-03  1.0254237e-01  3.6979289e-02
 -4.6398564e-02  7.8010413e-03  5.2807554e-02  1.0742103e-02
  1.2268870e-02 -8.5281708e-03  1.0344685e-02 -9.3354168e-03
 -7.0875443e-03 -1.4156711e-03  2.8270929e-02  6.6482187e-04
  3.5906315e-03  2.2091039e-03  1.9504212e-02  1.6634371e-02
 -1.4802948e-02 -2.0683786e-03  5.0581431e-03 -8.0083977e-03
  8.4183630e-03 -5.1236797e-03  5.1611105e-03  1.9876176e-03
 -4.2931652e-03  2.1990135e-03  1.0157554e-02  6.1371827e-03
 -1.7953516e-03  2.5053351e-04  2.2608524e-03  2.1962039e-03
 -1.3012048e-03 -2.0365132e-03  7.4964369e-04 -4.7902947e-03
  3.5318303e-03 -8.9562563e-04  4.4271890e-03  7.1233656e-03
 -3.5824776e-03  1.8390926e-03  3.6885207e-03 -1.4627059e-05
  6.7417441e-04 -1.7796124e-03 -2.0312118e-04 -6.9857698e-04
  6.6214716e-04 -7.8566551e-04  2.3073135e-03  1.1449659e-03
 -1.4057761e-04  3.7534029e-04  3.2658302e-03  3.7505823e-03
 -6.1544892e-04  5.3918309e-04  1.0428028e-03 -2.8001195e-03
  1.0263119e-03 -1.4452075e-03  6.5386242e-04  2.6217167e-03
 -3.7658468e-04  2.9524236e-04  2.5606810e-03  1.1818114e-03
0628_1
  1.0000000e+00  9.9244535e-18 -2.9822377e-17  2.2956233e-01
 -1.6509426e-03 -3.9288018e-03  3.9648278e-02 -1.4585698e-01
  1.2385972e-01 -1.6945125e-02  9.1512324e-02  5.2638034e-02
 -1.5373190e-02  1.3022396e-02  7.4020036e-02  1.1811942e-02
  7.9518187e-04  1.2484078e-03  1.8191096e-02  6.0759242e-03
  4.6915999e-03 -5.2965342e-03  4.2722789e-03 -2.4457999e-02
  3.9433101e-03 -1.6277711e-03  2.1341152e-02  2.6781931e-02
  1.1581915e-03  4.6197323e-03  1.9151911e-02  1.8647481e-03
 -4.1567640e-03 -3.1556406e-03  2.4925354e-03 -5.5581695e-04
  6.7325219e-03 -3.8733340e-03  2.2936707e-03  6.0149683e-04
 -2.3455016e-03  1.8703119e-03  6.5242452e-03  8.3530176e-03
  4.0969103e-03 -1.1962117e-03  1.5310541e-03 -2.4988526e-05
 -3.5546170e-03 -9.5648007e-04  2.9729521e-03 -3.6540953e-04
  3.8797683e-03 -6.0078657e-04  3.6832911e-03  2.4754664e-03
 -1.6020666e-03  1.8410602e-03 -1.9938362e-04  1.8704016e-03
  1.9742512e-03 -2.2096455e-03  9.0332536e-04  3.6012377e-03
 -1.9686734e-03  7.5925493e-04  4.4011903e-03 -1.5886847e-03
  1.1323913e-03 -1.5986532e-04  1.1336459e-04  1.0267739e-03
  2.5534903e-04  1.1772132e-04 -1.1916737e-03  1.7030300e-03
  2.8547624e-04 -1.4240231e-03  3.5884599e-03  2.8236872e-03
0630_1
  1.0000000e+00  8.5901628e-18 -3.1715785e-17  2.2967932e-01
 -1.5135252e-02 -6.4266113e-02  3.4355731e-02 -1.4077923e-01
  1.2330270e-01 -1.4530333e-02  7.6374609e-02  1.0917188e-02
  6.3634336e-03  6.8455773e-03  5.9406217e-02 -2.1470775e-05
  6.9994322e-03  3.9548362e-03  5.8763075e-03  2.2313744e-02
 -1.2981770e-03 -1.0977590e-02  4.3553101e-03 -2.7630227e-02
  1.3005845e-02 -6.3947391e-03  1.2107132e-02  4.0737821e-03
  9.2256416e-03  1.4340781e-03  1.7909671e-02 -9.8513343e-04
 -3.9452568e-03 -2.2818648e-04  1.7587844e-03  4.1215487e-03
  3.7919499e-03 -3.4879921e-03  2.7868338e-03 -7.9977964e-03
  1.6347057e-04 -3.6850108e-03  3.9105944e-03  7.0815369e-05
  5.3378374e-03  5.1630282e-04  5.6840609e-03  8.4182813e-04
 -3.2909580e-03 -1.3679169e-03  3.2694079e-03 -2.9956574e-03
  3.3568961e-03 -9.5438006e-04  2.1444546e-03 -2.9011592e-03
 -1.3549726e-03 -1.0981394e-03  3.4049113e-03 -2.9800147e-04
  2.1374066e-03 -3.5185228e-04  5.4187775e-04  2.1605093e-03
 -1.5703919e-03 -1.6475435e-03  2.6016023e-03 -2.6476846e-03
  2.3222378e-03 -9.0052795e-04  8.2326901e-04 -1.4120047e-03
 -4.5801507e-04  4.1652343e-04  1.9609714e-03 -7.0619242e-04
  2.6309688e-04 -7.3498851e-04 -9.4819468e-04  7.6658210e-04
0631_1
  1.0000000e+00  1.5758716e-17 -7.3506903e-17  2.1704963e-01
 -4.7186454e-04 -5.5396914e-02  7.9474594e-02 -1.5572536e-01
  1.0880311e-01  1.6154491e-02  9.8024040e-02  5.8137010e-02
 -2.0761204e-02  1.3927745e-03  4.9839719e-02 -4.4206449e-03
  6.1190460e-03 -7.6989385e-03  1.0523730e-02 -5.3541016e-03
  7.6960798e-03 -9.3567344e-04  3.0966719e-02 -1.3748959e-02
  9.4232718e-04  5.3070355e-03  7.5779049e-03  2.0435095e-02
 -3.1800734e-03 -4.2566227e-03  1.1357922e-02 -5.3186134e-03
  9.7570612e-04 -4.5725020e-03  1.1453814e-02 -5.9067286e-03
  5.3773755e-03  1.6262113e-03  5.0236977e-03  5.1064021e-03
 -3.6500145e-03 -2.2527907e-03  2.3977295e-03  4.7502481e-03
  1.9821028e-03 -2.4329263e-03  5.3121156e-03 -2.8479399e-03
 -6.6278135e-04  1.0991987e-05  4.9422098e-03 -1.4537128e-04
  2.2120413e-03 -5.2037316e-04 -4.6461697e-04  2.3270222e-03
 -8.5569730e-04 -1.3156709e-03  4.1654791e-03  1.5549911e-04
  9.8625149e-04 -8.0923513e-05  1.1366367e-03  6.9087809e-04
 -8.3094112e-04  1.4492143e-04  7.1301042e-04 -6.6532850e-04
  1.7890227e-03 -1.8818511e-03  1.4082169e-03  1.0186573e-04
 -1.7904998e-04  7.6413405e-04  3.1201163e-03  1.1514735e-03
 -5.9742552e-04 -4.6576939e-04  8.3116389e-05  4.0478984e-04
0632_1
  1.0000000e+00  2.6371921e-18 -1.2528494e-17  3.1444775e-01
 -3.7616015e-02 -9.6432024e-02  6.3542610e-03 -1.7161950e-01
  1.2783900e-01 -4.5732340e-02  4.1778027e-02  1.2669390e-02
  3.1172250e-02  2.0986034e-03  9.1857527e-02 -2.1057149e-02
  4.8639712e-03  1.3430958e-02  1.4504275e-02  1.7520106e-02
 -1.4066645e-02  1.0209528e-03  6.8290137e-03 -1.9857624e-02
  1.6292094e-03 -1.7882391e-02  3.5224207e-03 -1.4064195e-02
  1.4069771e-02 -4.0237942e-03  1.5925475e-02 -7.1738387e-03
  2.0793086e-03  1.4478008e-03  1.4769447e-02  1.2590637e-03
 -9.2412521e-04  6.0715145e-03  3.6737397e-04 -7.4127525e-03
 -3.6253504e-03 -4.7305561e-03  1.1057509e-03 -3.5093399e-03
  2.9524644e-03 -4.2183776e-03  3.2581531e-03 -1.4606951e-03
 -3.0841356e-05 -2.0830790e-03  5.0230789e-03 -1.2898391e-03
  1.3824226e-03  2.6442988e-04 -9.3916947e-04 -3.7018507e-03
 -1.3160940e-04 -8.4153814e-04  1.1331432e-03 -4.2622864e-03
  5.2187859e-04 -1.8485574e-03  1.7015090e-03 -5.3119007e-06
 -7.7391266e-04 -2.4330005e-04  2.9527841e-03 -3.2907515e-04
 -9.5783172e-04 -2.2326756e-03 -2.1212608e-04 -1.1475722e-03
  7.2964841e-04 -8.3165222e-04  5.8427360e-05 -2.8734947e-03
  8.1951114e-04 -1.8100534e-03  1.2670323e-03  2.2654282e-05
0633_1
  1.0000000e+00 -7.2121763e-18  6.2237700e-17  1.9622259e-01
 -1.3463826e-02 -6.1096173e-02  7.3656722e-02 -1.2241476e-01
  1.1929189e-01  1.0360770e-02  1.1344465e-01  4.9878659e-02
 -2.8293937e-02  7.7375463e-03  5.5691739e-02 -1.4644052e-03
  2.4922848e-03 -7.5116207e-03 -7.5464416e-03 -1.1446688e-03
  1.7395620e-03 -6.1554603e-03  3.2442599e-02 -1.1029749e-02
  8.0091252e-03  2.9460563e-03  1.5129287e-02  1.7254218e-02
 -1.2060432e-02  2.9475091e-03  1.1395357e-02 -3.2200284e-03
 -5.7806986e-04 -8.9409893e-03  1.3869377e-04 -3.7244355e-03
  1.8693383e-03  9.0366054e-04  1.4371379e-02  5.8415931e-03
 -1.3894308e-03 -1.9202232e-03  4.9837646e-03  2.3987068e-03
 -5.4038267e-03  1.6576264e-03  2.6736045e-03 -2.9392466e-03
  9.5462727e-04 -5.5387497e-03  3.0435391e-03  2.6519785e-03
 -8.7636430e-04  1.4584511e-03  3.9212923e-03  3.8008937e-03
 -3.3823380e-04 -2.0912530e-03  2.7320079e-03 -1.1125300e-03
 -1.8668323e-03  7.3865950e-04  3.2715313e-04 -7.8706085e-04
  5.2011004e-04 -3.1898756e-03  1.7606640e-03  4.1580871e-03
 -7.4264887e-04  4.0124406e-04  1.5897990e-03 -8.7071610e-04
  6.1826582e-04 -7.0189226e-04  1.6293589e-03 -1.3832438e-04
 -1.0379227e-03 -4.4557899e-05 -5.2749221e-05  7.0722354e-04
4001_1
  1.0000000e+00  1.1383767e-17 -3.6303613e-17  3.3931403e-01
  3.6191761e-02  9.4932885e-03  4.9404400e-02 -1.7773105e-01
  1.3990538e-01 -2.0594316e-02 -9.9207104e-03  4.9747806e-02
  2.7407745e-02  2.0811146e-02  2.1850017e-02  3.1403354e-02
  1.7808179e-03  4.1926314e-04  4.7726394e-03  2.1791361e-02
  1.4467074e-02 -3.2234987e-03 -1.3750616e-02 -2.3648747e-02
  1.5823698e-02 -1.9320480e-03  1.4568464e-02  9.5665620e-03
  1.4671387e-02  5.0113160e-03  7.6407733e-03  4.9725940e-03
 -6.6161641e-03  6.9158166e-03 -1.3699104e-03  5.4459026e-03
  8.0520481e-03 -7.5619456e-03 -1.9501760e-03  2.7368835e-03
  1.7781683e-03  2.8589887e-04  1.2980254e-02 -1.3811204e-03
  3.8028472e-03  3.3797241e-03  2.6810686e-03  1.2787597e-03
  4.0028813e-04  7.1833716e-03 -3.0077376e-03  3.0572414e-03
  3.3705930e-03 -6.9679409e-03  1.9179611e-03  2.1500806e-03
 -4.4510902e-04  3.9996832e-04  2.9304842e-03  9.8708748e-04
  9.4768178e-04  3.3117892e-03  6.0875884e-03  2.2700793e-03
  9.4605859e-04  1.8690826e-03 -3.6256323e-03 -6.6866242e-04
  9.7614616e-04 -8.7071150e-04  2.6103123e-04  4.0617075e-03
  9.3932682e-04 -1.7936891e-03  2.6032818e-03  1.9397966e-03
 -1.7552975e-03  2.3801556e-03  2.1440478e-03 -1.1330121e-05
4002_1
  1.0000000e+00  6.8225262e-18 -1.6101522e-17  3.5366950e-01
 -1.1894595e-02 -6.8462601e-02  7.8184432e-02 -1.9719403e-01
  1.6817029e-01 -2.0633339e-02  4.7922282e-02 -2.0807075e-03
  3.1218273e-02  1.7947399e-02  5.6708777e-02  2.4322608e-02
 -5.0417886e-03 -4.4487578e-03 -3.0476351e-03  3.6348542e-02
 -5.6956291e-03 -5.3516750e-03  1.7711862e-02 -2.6995219e-02
  2.0524226e-02 -1.3926781e-02  6.6836225e-03 -1.2441296e-02
  1.7374522e-02  1.0995299e-02  7.7643998e-03  8.1476204e-03
 -1.6325973e-03 -6.6131353e-03  5.2276070e-03  9.4475060e-03
  6.3441449e-05  2.3429302e-04  6.2249866e-03 -7.4429951e-03
  3.1486539e-03 -8.2693648e-03  4.5351907e-03 -3.1844451e-03
  4.9050990e-03  5.1477950e-03  8.3869670e-04  1.0714654e-03
  1.2425238e-03 -3.1321110e-03  5.3357295e-03 -1.3484797e-03
  3.0141921e-03  5.2407675e-04  1.4789179e-03 -2.8593261e-03
  1.7834628e-03 -2.7923869e-03  2.6133058e-03  3.2745950e-03
 -2.2286589e-05 -3.0157519e-04  2.6963199e-04  8.0843418e-04
 -8.8277473e-04 -8.9315588e-04  3.6237644e-03 -4.9788518e-03
  3.0520177e-03 -2.9537444e-04 -7.3769846e-05 -2.6206928e-03
  2.2658414e-03  1.2386306e-04  1.8114626e-03  3.3598314e-03
  5.8730093e-04 -2.6623004e-03  9.0817498e-04  1.0579809e-03
4003_1
  1.0000000e+00  2.6429707e-17 -7.4260183e-17  3.4594672e-01
 -1.4464273e-02  5.7337428e-03  4.6745025e-02 -9.9900654e-02
  1.0293945e-01 -1.4821996e-02  1.6519499e-02  3.3339288e-03
  2.9328617e-02  1.0302865e-02  3.0187030e-02 -2.2339532e-02
  2.5531977e-02  4.2072925e-03  1.7071607e-02  4.1089289e-02
  6.8020792e-03  1.0530368e-02  7.4735180e-03  2.4711225e-03
  7.0505460e-04 -4.5127699e-03  4.5102808e-04  7.1090720e-03
  9.7660365e-03 -1.1707775e-03  3.6506767e-03 -6.5071665e-03
  1.8850682e-03  6.8550838e-05  1.2003563e-02  4.9209381e-03
  8.2037581e-03  6.6020482e-03  6.7478940e-03  1.6308926e-03
 -6.1252132e-04  3.4858579e-03 -8.5612023e-04  5.7234742e-04
  5.3495446e-03  1.0840249e-04 -5.3182918e-03  3.9171891e-03
  1.0957497e-03 -1.2360479e-03  3.7212307e-03  1.1320859e-03
  2.9681484e-03 -2.2149200e-04  4.2478986e-03  2.2661099e-03
  5.1890725e-05  3.2221109e-03  3.0631721e-03 -1.3680983e-03
  8.6147127e-04  1.2102244e-03 -1.1326509e-03  2.3936704e-03
  1.6129858e-03  1.6938191e-03  7.4666969e-04 -3.2509769e-04
  9.6796339e-04 -1.3988950e-04  8.8230448e-04  7.1149186e-04
  1.8150057e-03  2.3154386e-03 -2.2905237e-04  1.0023804e-04
  1.3610951e-04  3.0332186e-04 -3.5422252e-04  1.9426441e-03
4004_1
  1.0000000e+00 -1.4321866e-17  4.5596731e-17  3.1327784e-01
 -1.3093704e-02 -3.1263703e-02  4.5996685e-02 -1.1440587e-01
  1.2434239e-01 -3.2208541e-02  2.3356126e-02  1.1861850e-03
  1.8852785e-02  8.5042011e-03  5.3261616e-02  3.9917290e-03
  2.0607902e-02  7.0446926e-03  1.4281272e-02  3.3977280e-02
 -5.5627031e-03  6.5564006e-03  5.4829877e-03 -1.2112545e-02
  9.4976688e-03 -1.1973248e-02  6.6544624e-04 -7.4420709e-03
  9.7883794e-03  1.5618941e-03  1.2780219e-02 -5.8201988e-03
  7.8235640e-03  1.1705849e-03  1.2103386e-02  8.5742857e-03
  2.5536037e-03  4.3817071e-03  2.1181338e-04 -1.4262411e-03
 -1.1467728e-03 -3.7464524e-03 -7.2143077e-04  2.4767681e-03
  4.3331524e-03  3.9862135e-04  5.2589309e-03 -3.3290567e-03
  2.6072135e-03 -1.0350875e-03  4.6728443e-03 -1.2685259e-03
  3.5488465e-03  1.1856613e-03 -1.4312097e-03  1.8290992e-03
 -1.4521422e-04 -1.4372002e-03  3.5737546e-03  2.9787483e-03
  2.1101740e-03  1.3972016e-04  2.9446782e-03 -1.5386859e-03
  4.6391424e-04  1.0515741e-03  1.2572927e-03 -1.5452904e-03
  2.0355420e-03  3.0745704e-06 -2.4557944e-03  1.5999429e-03
  3.5056536e-04 -1.1045855e-03  2.8267041e-03  2.8232330e-04
  1.6004788e-03 -1.2556231e-03  1.6051296e-03 -1.5910879e-03
4005_1
  1.0000000e+00 -7.6763006e-18  2.4964193e-17  3.3392932e-01
 -1.5185833e-02 -3.8884592e-02  3.7923403e-02 -1.2628433e-01
  1.1359282e-01 -2.9959176e-02  3.3193132e-02 -7.1900061e-03
  2.3501848e-02  7.5747962e-03  5.8261670e-02 -4.8677821e-03
  1.6409001e-02  2.9458363e-03  1.5873804e-02  3.5707459e-02
 -1.4128098e-03  5.9404760e-03  9.4828538e-03 -1.1175378e-02
  4.2632738e-03 -1.1405056e-02  2.0924134e-03 -4.4712275e-03
  1.1422132e-02  3.5737924e-03  1.3791267e-02 -5.3339419e-03
  2.2984330e-03 -3.2267927e-03  6.5239322e-03  7.8642081e-03
  4.6310249e-03  4.6119084e-03  3.5652919e-03  1.1935912e-03
 -1.7807648e-03 -6.4226523e-03  3.1337561e-03 -1.4075175e-03
  3.0582627e-03  3.0885945e-03  5.3606847e-03 -7.5119324e-04
 -7.3475244e-04 -1.5301211e-03  5.4108646e-03 -1.6044876e-03
  2.7105952e-03  1.4259779e-03 -6.8277553e-04 -1.1439787e-04
  8.2524345e-04 -3.3606382e-03  3.8211182e-03 -3.0557431e-05
  1.6461492e-03  7.5288836e-04  3.5081689e-03  2.4263761e-03
 -6.0635548e-04  1.5009706e-03  4.5070358e-03 -1.3681599e-04
 -1.0167744e-04 -2.2285995e-04 -2.4962310e-03 -6.4129225e-04
  2.2073271e-04 -1.3392901e-03  1.0610030e-03 -4.4088932e-04
  1.4046353e-03 -1.8621194e-03  2.9459895e-03  7.3024594e-04
4006_1
  1.0000000e+00 -7.8076566e-18  2.6254210e-17  2.9541599e-01
 -8.3383510e-03 -3.8311389e-02  3.9211904e-02 -1.3402583e-01
  1.3489334e-01 -2.8094135e-02  2.6493961e-02  2.1480667e-02
  1.9173913e-02  1.3218121e-02  5.7275271e-02  9.8740291e-03
  1.1365412e-02  7.5128718e-03  1.4975020e-02  2.4879907e-02
 -3.9435356e-03 -1.4805253e-03  4.8507349e-04 -2.3867973e-02
  1.3577010e-02 -1.2258940e-02  6.6103541e-03  6.1575031e-04
  1.5537657e-02  4.1763727e-03  1.5412089e-02 -1.2110369e-03
  1.6855165e-03  3.2530433e-03  4.9066244e-03  1.0665473e-02
 -7.9833880e-05 -1.7338507e-05 -1.3982017e-03 -1.9635763e-03
 -1.6953439e-03 -5.6861047e-03  6.3028595e-03 -1.4373207e-03
  1.0030796e-02  4.2371870e-04  5.1794516e-03 -4.1593735e-03
  1.6398085e-03  7.0114463e-04  1.1473534e-03  5.2772820e-03
  1.3385426e-03  6.0210835e-04  2.4391995e-03  2.8731354e-03
 -3.3043439e-03 -1.2189345e-03  3.9041139e-03 -5.0684105e-03
  4.7870873e-03  2.0805634e-04 -6.6612962e-04 -1.0814046e-03
  2.1605870e-03 -6.3983267e-04  1.7986403e-03  2.7315011e-03
  9.4647160e-04 -6.4658772e-04  2.2466027e-03  1.7503249e-03
 -1.3041901e-03  9.5987435e-04  2.1163456e-03 -2.7501343e-03
  1.7558422e-03  8.4914528e-05  4.0554628e-04  7.3915729e-04
4007_1
  1.0000000e+00 -3.1331732e-17  9.7589366e-17  3.2032459e-01
 -9.8526558e-03 -2.2410239e-02  5.1772161e-02 -1.1506653e-01
  1.2165128e-01 -3.1240831e-02  2.7126100e-02  7.5308476e-03
  1.4625069e-02  1.4970526e-02  6.2101446e-02  8.2992349e-03
  1.6981264e-02  8.2211812e-03  1.8767830e-02  2.6581064e-02
 -3.8963031e-03  6.3224644e-03 -8.2009807e-04 -1.5104265e-02
  9.4951430e-03 -1.3032645e-02  6.4170265e-04  1.7220190e-03
  1.0660976e-02  3.8161459e-03  1.8932435e-02 -7.6443278e-04
  4.2342046e-03  1.7374114e-03  1.1311617e-02  7.2019359e-03
  7.8608162e-04  4.9032526e-03 -1.8441511e-03  3.0272240e-04
 -2.0427715e-03 -5.1820873e-03  2.1437318e-03  1.9437250e-03
  5.6530619e-03  6.2715760e-04  5.5992661e-03 -3.3705484e-03
  2.3606420e-03 -8.9939424e-05  3.6496255e-03  2.5142895e-03
  2.6883683e-03  2.6060782e-03  7.5578556e-04  5.0590868e-03
 -1.9414150e-03 -1.2571324e-03  4.1293188e-03 -4.4169794e-04
  1.7446576e-03  1.9106939e-04 -4.3556664e-04 -1.7313167e-03
  1.2855482e-03  4.3010352e-04  1.8248017e-03  2.2629818e-03
  1.7074440e-03 -9.1809086e-05  1.3761862e-03  2.8498690e-03
 -7.6654819e-04  7.1195898e-04  2.1846042e-03 -1.1744002e-03
  1.1884903e-03  2.0806896e-04 -6.3185785e-04  2.5971847e-04
4008_1
  1.0000000e+00  1.9320975e-17 -5.7481430e-17  3.3498297e-01
 -8.6199420e-03 -2.8897960e-02  3.0669706e-02 -1.4758519e-01
  1.2758989e-01 -2.8848525e-02  2.6598493e-02  1.4546973e-02
  2.6151449e-02  7.2608064e-03  6.5407125e-02  5.2224947e-03
  6.6130566e-03  4.3846279e-03  1.8729353e-02  3.5655558e-02
 -2.2800381e-03  6.1497266e-03  7.0900410e-03 -1.7839369e-02
  7.9460439e-03 -1.2119958e-02  4.4134262e-05 -6.3880139e-03
  1.5701523e-02  3.1213565e-03  1.3659653e-02  2.0882142e-03
  2.3405944e-04  1.0426839e-03  1.4403334e-02  8.5986987e-03
  2.1098981e-03  4.1913302e-03  4.0024986e-04 -3.9990688e-03
 -2.1199815e-03 -4.8095120e-03  1.3853357e-03 -2.3313248e-03
  8.1378468e-03  3.4761308e-04  4.2707890e-03  4.5480952e-04
  1.5045917e-03  5.9555724e-06  5.5779870e-03  1.6894661e-03
  1.9395037e-03  1.4488909e-03 -8.7558623e-04  2.2210671e-03
 -1.4944999e-03 -4.4797204e-04  3.5767414e-03 -1.6459928e-03
  2.7430749e-03 -2.3045182e-04  1.8272471e-03 -1.9055762e-03
  2.0719536e-03  7.9475248e-04  5.6726722e-04 -1.4874590e-04
  1.2008994e-03 -9.4527350e-04  4.0347777e-04  3.6863646e-03
  2.5898028e-04  5.8930189e-04  3.6335147e-03 -1.6913177e-03
  4.2156518e-04 -4.8393275e-05  6.0844417e-04 -1.5441424e-03
4009_1
  1.0000000e+00 -2.3283098e-17  6.6482440e-17  3.2732228e-01
 -1.8258423e-02 -2.6794064e-02  4.6157044e-02 -1.1617339e-01
  1.0976422e-01 -2.3672918e-02  2.1450952e-02  1.2008355e-02
  2.1970455e-02  8.4286545e-03  5.6985761e-02  1.9019778e-03
  1.3981052e-02  2.7814989e-03  2.7991077e-02  3.5317150e-02
 -9.3321141e-03  5.5846161e-03  8.8597432e-03 -9.8816638e-03
  2.3035161e-03 -5.5095574e-03  6.3478114e-03 -2.4941944e-04
  1.3125796e-02  2.2556807e-04  9.9213267e-03 -7.6654989e-03
  1.7446432e-03  1.4340656e-03  9.7632158e-03  1.4071148e-02
  1.3395665e-03  3.4912555e-03  5.5272518e-03  4.0027786e-03
 -6.7433085e-03 -1.7794167e-03  3.1465348e-03 -3.5812312e-04
  5.7471313e-03 -8.0979200e-04  2.2841030e-03 -3.3712279e-03
  1.0764647e-03  6.0595339e-04  4.4720294e-03  2.8777820e-03
  3.6422097e-03  2.1143500e-03  1.8531810e-03  5.7674759e-03
 -4.0745133e-03  1.0416171e-03  2.0824168e-03  1.6218457e-03
  1.2092407e-03 -2.0856922e-04  8.6077734e-04 -5.2176657e-04
  6.0868376e-04  6.2912903e-04  1.2501179e-03 -1.0206463e-03
  2.6687796e-03  6.2004327e-04  4.1850441e-04  3.8652796e-03
 -5.6204848e-04  9.8042902e-04  4.3139139e-04  1.7385829e-03
 -5.5699616e-04  5.7342861e-05  8.1579097e-04  1.6981055e-03
4010_1
  1.0000000e+00  2.5790395e-17 -9.7659395e-17  2.8335543e-01
  6.3242693e-03 -9.4858528e-03  4.9517834e-02 -1.2684890e-01
  1.3091135e-01 -2.4633234e-02  2.0630110e-02  3.2504586e-02
  6.3488086e-03  1.8842150e-02  5.9712287e-02  2.5570533e-02
  7.1196671e-03 -1.3094785e-03  1.7868511e-02  1.2248498e-02
  1.8719838e-03  3.5009934e-03  4.6150006e-04 -2.3822366e-02
  1.7065624e-02 -9.7788130e-03  1.0792375e-02  1.3051731e-02
  6.3698703e-03  1.0431003e-02  1.7784009e-02  7.6664458e-03
 -4.4783517e-03 -1.1798533e-03  2.0903750e-03  6.4250708e-03
  2.3759082e-03  1.0025870e-03 -3.5036342e-04 -4.6832236e-03
  4.5023730e-03 -6.0101814e-03  6.4822493e-03  1.9558307e-03
  4.8443118e-03  5.3396212e-03  5.9223695e-03  6.1805359e-03
 -3.2580698e-03 -5.4258398e-04  2.8068610e-03  2.6109435e-03
 -3.1146818e-04  9.3377098e-04 -7.1862178e-04 -3.3273322e-04
  2.6305906e-03 -1.2957339e-03  4.8469315e-03 -1.6551845e-03
  2.3749109e-03  1.5088168e-03 -3.1243810e-04  4.5337287e-03
 -1.6090537e-03  1.4970371e-03  3.7640913e-03  2.9316874e-03
 -4.6693702e-04 -3.5023540e-04 -6.7523571e-04 -1.6673758e-03
  1.4649792e-03  6.4143226e-04  7.0854619e-04  4.3501724e-05
  1.0918400e-03 -7.4028057e-04  4.3307357e-04  3.5118706e-03
4011_1
  1.0000000e+00  2.1557590e-17 -1.0216952e-16  2.5213357e-01
  7.4200377e-03 -1.9955807e-02  5.0262254e-02 -1.3046228e-01
  1.3034457e-01 -1.3948268e-05  4.3559080e-02  5.0774182e-02
 -5.9618304e-03  1.2394260e-02  6.3048449e-02  2.4123550e-02
  2.0463997e-03 -1.3763269e-02  1.3037203e-02  5.6392277e-03
  8.3478904e-03  7.8970188e-03  2.1151062e-02 -1.9618744e-02
  1.2719230e-02  2.6288249e-04  9.3571617e-03  1.7222742e-02
 -5.6929255e-03  7.3343292e-03  1.2643105e-02  1.0460223e-02
 -1.9591899e-03 -1.1439702e-02  5.9168486e-03 -3.3864898e-03
  7.0051964e-03  8.3784146e-03  5.8639027e-03 -2.3593497e-03
  2.6011392e-03 -6.9093140e-04  3.2429420e-03  8.4983245e-03
 -2.6565722e-03  1.3022129e-03  7.7109033e-04  4.4452504e-03
  2.2406943e-03 -5.9172398e-03  5.7434051e-03 -3.4592451e-04
  2.5249185e-03  5.6412147e-03  1.1577766e-03  2.4644569e-03
 -5.5114203e-04  9.8249136e-04  1.5433219e-03  4.2287716e-03
 -3.3110992e-04 -1.7916252e-03 -2.2394893e-03  6.0852694e-04
  1.8519999e-03 -5.6873967e-04  4.1495007e-03  2.0020077e-03
  1.4847989e-04  2.7422180e-03  6.8086773e-05  7.6739429e-04
 -1.6327188e-03  1.6235430e-03 -5.3740987e-04  1.1255071e-03
  2.3473470e-03 -2.0970749e-03 -8.8617814e-04  4.9476868e-04
4012_1
  1.0000000e+00  3.3434058e-17 -1.0033147e-16  3.1126055e-01
 -2.8458216e-02 -8.7476474e-02  2.4871526e-02 -1.4876185e-01
  1.2721544e-01 -3.4514178e-02  3.9534480e-02  6.6322976e-03
  2.9477580e-02  6.3187407e-03  7.6264754e-02 -8.4452850e-03
  7.1372600e-03  8.7923190e-03  1.2112756e-02  2.7292631e-02
 -1.2636425e-02 -8.5255107e-04  8.7466547e-03 -1.9898902e-02
  5.0485052e-03 -1.6002700e-02  2.2519307e-03 -1.0950216e-02
  1.6065385e-02  1.1190829e-03  1.7344304e-02 -7.8979543e-03
  1.7517386e-03 -9.1278395e-05  8.4784771e-03  5.9041383e-03
 -2.1534956e-03  5.9720872e-03  4.7794104e-03 -3.8576817e-03
 -4.0813482e-03 -7.1942145e-03  2.5084625e-03 -5.9393582e-03
  5.8239160e-03 -2.6119484e-04  2.8771471e-03 -3.0112723e-03
  1.7186998e-03 -3.4234146e-03  4.3352561e-03  9.7378050e-04
  8.8262363e-04  2.4143628e-03  7.0582943e-04 -1.1667033e-03
 -1.9464418e-03 -1.7455086e-03  4.1458372e-03 -3.1502775e-03
  1.6718859e-03  2.5041953e-04  2.5558793e-04 -1.8744048e-03
  3.9870033e-04 -1.3116775e-03  1.7692570e-03  1.0230156e-03
  9.9474152e-04 -1.1154993e-03 -4.9941068e-04 -8.0443986e-04
 -4.7485130e-04 -4.4319510e-04  2.5161447e-03 -2.3915373e-03
  1.3663396e-03  1.1176809e-04  9.2403193e-04 -1.7308802e-03
4013_1
  1.0000000e+00 -1.3500588e-17  4.7394479e-17  2.7906819e-01
 -2.3992850e-03 -4.1791048e-02  5.5940465e-02 -1.4450824e-01
  1.3639596e-01 -2.1743529e-02  4.2848038e-02  2.6215036e-02
  1.0349925e-02  1.7907670e-02  6.5859347e-02  1.2571214e-02
  2.3359005e-03  3.4335167e-03  8.1858471e-03  1.5106180e-02
  2.6889159e-03 -2.7746382e-03 -6.6132779e-04 -2.5325725e-02
  1.8726485e-02 -1.3405158e-02  9.2653730e-03  8.9546519e-03
  9.4675568e-03  8.2903564e-03  2.0701819e-02  4.7006149e-03
 -5.4255878e-03  3.2539439e-04  4.0175875e-03  2.7190500e-03
  4.1377471e-03 -3.1788304e-04 -2.0430400e-03 -6.9099430e-03
  4.4060011e-03 -8.5167228e-03  5.3020998e-03  2.9164537e-03
  6.1953506e-03  5.3851307e-03  7.4591007e-03  2.4174190e-03
 -2.5048348e-03  3.5630946e-04  1.4948770e-03 -1.5515358e-03
  2.0495352e-03  4.6172978e-04 -1.4053934e-03 -3.5922176e-04
  1.5420431e-03 -4.2813831e-03  5.5370049e-03 -1.0235397e-04
  2.4791662e-03  2.0581514e-03  1.7306981e-03  1.6562109e-03
 -2.5180764e-04  7.0866959e-04  2.0430297e-03 -9.4339682e-04
  5.4019324e-04 -4.7418546e-04  4.3900772e-05  3.4640357e-07
  7.5037181e-04 -9.5228214e-04  3.0785073e-03 -3.3321543e-04
  8.7948389e-04 -6.5028161e-05  2.4213700e-04  1.9448651e-03
4014_1
  1.0000000e+00  3.9785908e-18 -9.4922400e-18  3.0524906e-01
 -1.8500931e-03 -5.1179602e-02  2.5617491e-02 -1.7931513e-01
  1.4983424e-01 -3.9006686e-02  3.4735427e-02  2.7408575e-02
  2.0362912e-02  1.4345342e-02  7.4116081e-02  8.0444880e-03
 -1.0236442e-03  6.1178643e-03  1.1881774e-02  1.4945187e-02
 -1.5468015e-03 -2.7938773e-03  2.9324503e-03 -3.2887708e-02
  1.4390572e-02 -1.7197116e-02  9.2856285e-03  1.4945432e-03
  1.4992384e-02  6.1986560e-03  2.3188104e-02  4.7676745e-03
 -5.3474024e-03  6.1177993e-04  6.2033202e-03  1.3366291e-03
 -2.4284239e-04  2.7064996e-03 -2.1061674e-03 -5.3343509e-03
  2.4974356e-03 -8.7796453e-03  8.8991655e-03 -4.0389595e-03
  5.9339146e-03 -1.8611680e-03  2.4827030e-03  8.6549389e-04
 -1.7667355e-03  2.8886117e-04  7.0019564e-03  3.1798629e-03
  1.7815734e-03  4.4698858e-04  1.3085577e-03 -5.2697156e-03
  3.0774591e-04 -1.3765826e-03  1.0412104e-03 -1.4288104e-03
  1.9964523e-03 -2.8790467e-03  1.8097461e-03  2.8330030e-03
 -1.1414326e-03 -4.7797655e-04  3.6575006e-03 -1.8602752e-03
  2.0768744e-03 -1.0005631e-03  9.5399436e-04 -1.6373164e-03
  1.3064944e-03  8.0079249e-04  1.9786028e-03 -1.9615795e-04
 -6.1894916e-04 -1.7885405e-03  6.0709895e-04  1.1774699e-03
4015_1
  1.0000000e+00 -1.5745218e-17  6.5781728e-17  2.6604982e-01
 -1.4592627e-03 -5.3447597e-02  6.4914042e-02 -1.5132312e-01
  1.3495031e-01 -1.7681754e-02  5.5524238e-02  1.8670258e-02
  5.1504022e-03  1.7507694e-02  6.0501772e-02  1.4730669e-02
  2.9044232e-03  1.7199383e-03  1.5450653e-03  1.5772714e-02
  3.3740773e-03 -5.9984247e-03  5.3399900e-03 -2.7960323e-02
  1.8554577e-02 -1.1599366e-02  1.1895353e-02  7.1010107e-03
  5.9239564e-03  8.3611322e-03  2.0789612e-02  4.4028517e-03
 -4.9609249e-03 -1.9913086e-03  2.0150747e-03  1.0367755e-03
  4.7480517e-03 -1.0326400e-03  1.1428719e-03 -8.0793771e-03
  4.5016806e-03 -7.5384212e-03  4.8647509e-03  3.9320260e-03
  3.7999572e-03  5.3727571e-03  7.2755145e-03  2.4234007e-03
 -1.6241974e-03 -1.7692981e-03  1.5668256e-03 -3.4721222e-03
  2.9412393e-03 -1.3416234e-04 -5.7598727e-04 -1.0588784e-03
  1.1887518e-03 -3.6859738e-03  5.0463343e-03  2.1214529e-03
  1.2967591e-03  1.7688337e-03  1.1235650e-03  3.1028832e-04
  2.0063033e-04 -4.5805204e-04  1.9841422e-03 -2.1779547e-03
  1.7530899e-03 -7.3998015e-04  1.2056605e-04 -8.4137077e-05
 -5.4838492e-05 -5.4117142e-04  3.4746838e-03  1.2462943e-03
  8.0774380e-04 -5.9547462e-04 -4.4868099e-04 -9.2979267e-04
4016_1
  1.0000000e+00  8.6133517e-18 -3.9823709e-17  2.5191505e-01
  2.0372275e-02 -8.6671005e-02  8.0800536e-02 -1.7959619e-01
  1.2939669e-01 -4.4486744e-04  8.0004530e-02  6.0278097e-02
 -9.7160993e-03  1.7897351e-02  6.1128657e-02  6.6343878e-03
 -2.1393684e-03 -1.5594787e-02 -1.7212801e-02 -4.8408888e-03
  1.6128219e-02 -6.5393991e-03  2.8845451e-02 -1.4715567e-02
  1.1884784e-02 -4.0138730e-03  1.7597218e-02  1.1376067e-02
 -4.7652844e-03  1.1367097e-02  7.4755921e-03 -8.5193161e-04
  1.2539821e-03 -1.3007920e-02  2.4590487e-03 -7.5818648e-03
  5.7244844e-03  1.5932606e-03  7.5777350e-03  2.9545114e-05
  2.4604633e-03 -1.7524023e-03  7.8501911e-03  2.7073616e-03
 -1.4298606e-03  3.0761802e-03  5.6128801e-04 -6.2673913e-03
  1.3179360e-03 -3.2969161e-03  4.7719808e-03  8.2238640e-04
  1.6063158e-03  3.6717066e-04  2.2829720e-03  2.3785761e-05
 -1.7340038e-04 -9.1806741e-04  3.1580366e-03 -1.2511671e-03
  1.8554516e-03  4.6657860e-04  1.4045723e-03 -2.8599387e-03
 -1.1045498e-03  1.9082516e-04  2.4286245e-03  2.1975322e-03
  1.2240438e-03 -1.3034211e-03  5.2203236e-04 -1.2929829e-03
 -4.5004160e-04 -8.3869595e-04  2.3340574e-03 -1.5051553e-03
  2.3984948e-03  1.3532630e-03  1.6441541e-03  1.1598075e-04
4017_1
  1.0000000e+00  1.6350747e-17 -5.5734054e-17  2.5384142e-01
  1.0321719e-02 -7.8515682e-02  6.9500259e-02 -1.4940047e-01
  1.5027167e-01 -8.9538777e-03  4.8680214e-02  3.0445864e-02
  1.4532027e-03  2.0353141e-02  4.7969716e-02  1.4284444e-02
  4.0900550e-03 -2.8508646e-03 -1.0966897e-02  1.2984040e-03
  1.0626488e-02 -1.1299718e-02  1.1696703e-02 -2.7790012e-02
  2.4381809e-02 -7.8596698e-03  1.0789823e-02  1.1923793e-02
  8.8139402e-04  1.1106406e-02  1.4422054e-02  5.6498952e-03
 -2.6675797e-03 -6.1360925e-03 -2.8495829e-03 -6.2826280e-03
  5.9370630e-03 -2.6099756e-03  4.2901414e-03 -7.0380093e-03
  6.9772659e-03 -6.1428786e-03  6.6747892e-03  5.2710652e-03
  5.3370882e-04  5.8411195e-03  3.9610565e-03  6.2300411e-05
  1.2727038e-03 -3.8006281e-03  6.3340018e-05 -3.8402750e-03
  2.3224187e-03 -5.4509954e-04  2.7556070e-04 -4.1596943e-04
  1.7244786e-03 -3.5571667e-03  4.5388011e-03  2.1283032e-03
  1.0946153e-03  1.0513753e-03  7.3571045e-04 -3.0888449e-03
  1.7937255e-03 -1.0569296e-03  1.7829338e-03 -2.7611762e-04
  6.2206714e-04 -2.1898412e-05  2.0573956e-04  1.7642136e-04
 -8.2855870e-04 -1.6640645e-03  1.6604647e-03 -2.1274025e-04
  2.2389112e-03 -1.0876380e-03  5.1147458e-04 -2.7475196e-03
4018_1
  1.0000000e+00  2.6733583e-17 -9.6629537e-17  2.7052765e-01
 -5.8952623e-03 -6.2623780e-02  5.8762066e-02 -1.4239675e-01
  1.4600577e-01 -2.1128838e-02  4.2665817e-02  1.3304458e-02
  1.0829459e-02  1.6191877e-02  5.3256599e-02  1.7756646e-02
  9.0023186e-03  4.2445294e-03 -8.2406963e-04  1.7062576e-02
 -3.6355369e-03 -8.0659794e-03  2.3893196e-03 -2.9084975e-02
  2.2597831e-02 -1.1659010e-02  8.6395738e-03  3.4182251e-03
  9.6714683e-03  5.5996073e-03  2.0872688e-02  4.1710622e-03
 -2.1869425e-03 -5.1657152e-04  8.1284570e-04  3.8184288e-03
 -1.0148996e-03  4.6465775e-05  1.6776784e-03 -6.9724112e-03
  5.7555046e-03 -7.1478907e-03  5.1513748e-03 -4.6186438e-04
  5.5175168e-03  1.8766708e-03  4.9912886e-03  1.0754130e-03
 -7.6982589e-04 -1.9223279e-03  2.3381155e-03  1.2035765e-03
  5.1602147e-04  1.8477788e-03  1.9029029e-03 -3.3955069e-03
  1.8483059e-03 -2.8743393e-03  3.0917021e-03 -9.4969485e-04
  2.4353546e-03 -3.3276761e-04 -4.5959344e-04  8.0630956e-04
 -2.1881446e-04 -2.1038425e-03  3.4384094e-03  5.5463181e-04
  1.4033796e-03  1.2810066e-03  1.5633378e-03 -3.4771683e-03
  8.0409368e-04  9.2806711e-06  5.9706421e-04  3.7119527e-04
  9.7089000e-04 -1.2920437e-03 -4.7842040e-04  1.0960770e-03
4019_1
  1.0000000e+00 -1.9519119e-18  9.5722896e-18  2.9790534e-01
 -2.4740133e-02 -7.0994935e-02  3.7355050e-02 -1.5234227e-01
  1.3891652e-01 -2.6316438e-02  5.8587527e-02 -2.9151461e-03
  7.2263686e-03  9.4604681e-03  7.7772629e-02  1.4706991e-02
  4.5584934e-03  6.0706319e-03  1.1174248e-02  1.8295710e-02
 -1.4708677e-02 -4.6478034e-03  9.2802270e-03 -2.6601918e-02
  1.4601535e-02 -1.1560965e-02  9.9861170e-03 -3.8581682e-03
  5.1284420e-03  4.6832595e-03  2.5412413e-02  3.2636003e-03
 -1.6012648e-03  2.9065592e-04  5.4094956e-03  2.0183864e-03
 -5.4597420e-03  3.1869671e-03  2.8413592e-03 -6.4643003e-03
  2.3268536e-03 -5.8753318e-03  4.7766553e-03 -9.1973308e-04
  1.6999033e-03  1.3407413e-03  6.4454982e-03  2.6298355e-04
 -4.1008961e-05 -3.0839956e-03  2.9536751e-03  2.6178579e-04
 -1.0292267e-03  2.5501878e-03  3.1178957e-03 -3.4560299e-03
  8.3055145e-04 -1.0189970e-03  3.6551441e-03 -2.6877566e-04
  1.0123770e-04  1.1568057e-03 -6.9456063e-05  1.2676046e-04
 -7.9936243e-04 -2.9443605e-03  1.6401320e-03  1.3037156e-03
  4.4360652e-04  5.4572899e-04  3.4921710e-03 -3.2364320e-03
  5.4038294e-04  8.1791689e-04  2.0550589e-03 -6.6111308e-05
  5.1283401e-04  1.3962896e-03 -3.1749281e-04  8.9795130e-04
4020_1
  1.0000000e+00  1.9423333e-17 -6.5394714e-17  2.9860705e-01
  1.4956395e-03 -4.7890536e-02  5.7919388e-02 -1.4289675e-01
  1.2013321e-01 -1.7246236e-02  5.2397158e-02  3.3615386e-02
  1.3634422e-02  2.0011102e-02  6.7917558e-02  7.9574669e-03
 -4.7243701e-03 -5.2293845e-03  7.0472040e-03  2.1687153e-02
  3.6901260e-03  2.5816817e-03  1.4374119e-02 -2.3278074e-02
  1.6178051e-02 -1.2666294e-02  8.6685828e-03  1.8170105e-03
  6.8811194e-03  1.2159416e-02  1.5178733e-02  1.2026412e-02
 -4.8421076e-03 -5.5507297e-03  7.6088816e-03  1.3915683e-03
  8.7605936e-04  3.8052439e-05 -1.7502576e-03 -5.1936710e-03
  8.3672176e-03 -4.7466310e-03  8.6843360e-03  3.1341757e-03
  2.9106393e-03  2.2367925e-03  1.8501838e-03  5.3987194e-03
 -3.4414424e-03  1.2440708e-03  5.2179454e-03  1.6700678e-03
  1.6534130e-03 -2.6488201e-03 -1.1085010e-03 -4.2401936e-03
  2.3460283e-03  3.0424332e-04  3.5756863e-03  3.2745811e-03
  3.3165682e-03 -6.4126202e-04  2.1119462e-03  2.8665090e-03
 -3.3743962e-03  1.6206231e-03  1.2528199e-03  1.4050818e-04
  1.9031890e-03 -9.7480657e-04  1.5126232e-03 -9.1572133e-04
  4.4051344e-04 -7.7759859e-05  7.0552612e-04  1.5040503e-04
  1.4523726e-03 -6.1963694e-05  1.2020159e-03  3.1802588e-03
4021_1
  1.0000000e+00 -8.1077266e-18  1.3362081e-17  3.8903543e-01
 -1.3203863e-02 -7.2997239e-02  2.6083641e-02 -1.8569451e-01
  1.1955937e-01 -5.2598095e-02  3.8633745e-02  1.7507534e-02
  5.0752051e-02  1.0462252e-02  9.1260333e-02 -1.3907947e-02
 -7.0629024e-03  7.3283933e-03  1.8763679e-02  2.4290585e-02
  8.6509884e-05  1.5321099e-02  2.8228841e-03 -1.7821014e-02
  4.1812197e-04 -2.5637948e-02 -1.4542397e-03 -8.6858203e-03
  1.7125698e-02 -1.1887126e-03  1.6615820e-02  3.8168949e-03
  1.0639723e-03 -1.8165726e-03  1.8595711e-02 -1.3966810e-03
  1.3585265e-03  7.1690052e-03 -4.0142820e-03 -3.5258163e-03
 -1.0651785e-03 -4.3954728e-03  3.9744466e-03 -3.6691848e-03
  1.6270798e-03 -6.3234038e-03  3.4280966e-03  1.2246686e-03
  4.1094866e-04  1.5671914e-03  9.3627216e-03 -6.2705717e-04
  3.1194810e-03 -2.4216569e-03 -1.0946852e-03 -3.4891336e-03
  1.1683078e-03  1.5594926e-03  8.6653732e-05 -8.2637802e-04
  1.4397579e-03 -2.6609238e-03  4.9309333e-03  6.9590233e-04
 -1.6150405e-03  1.8811639e-03  1.4602512e-03 -1.2825881e-03
 -5.7960224e-05 -1.8073052e-03  8.2947608e-04 -4.1961467e-04
  1.6797119e-03 -1.9633966e-03 -6.0008782e-04 -2.7908605e-03
  1.0025505e-03 -2.9063282e-04  2.8546739e-03  8.2447967e-05
4022_1
  1.0000000e+00 -3.6257569e-17  9.7457963e-17  3.8364648e-01
  1.8973728e-02 -6.0382925e-02  2.2899193e-02 -2.0915593e-01
  1.3513237e-01 -4.1296503e-02  4.8918165e-02  3.4968210e-02
  4.3020531e-02  1.0781193e-02  6.9034753e-02  1.1892163e-02
 -1.7816832e-02  1.0988969e-02  1.8320587e-02  2.2584471e-02
  1.2636396e-02 -4.1102041e-03 -6.5800922e-03 -3.0391244e-02
  4.3096818e-03 -1.4455828e-02  1.2734807e-02 -1.2773269e-04
  2.3611699e-02  3.3064749e-04  1.8002114e-02  6.5158229e-03
 -8.8358794e-03  3.3412363e-03  6.7850931e-03  3.9896530e-04
  5.2646523e-03  1.5180083e-03 -7.3338703e-04 -2.4594930e-03
  1.6173453e-03 -5.2293032e-03  4.9023203e-03 -6.9948566e-03
  3.4057116e-03 -2.8935681e-03  3.7710652e-03  5.5473440e-03
  1.6774367e-03 -8.9387060e-05  5.2236448e-03 -2.2175003e-03
  2.9145508e-04  3.9800766e-04  2.4357657e-03 -2.7018513e-03
  4.9223478e-03  5.0940564e-04  1.1093110e-03 -1.1117010e-03
 -3.1609676e-03 -1.1908064e-03  2.3463286e-03  1.8466021e-03
  1.8850694e-03 -1.3939225e-03  6.1676233e-04 -1.2204674e-03
  5.2699448e-04 -1.1541366e-03  3.3158360e-03 -2.8305710e-03
  3.8927808e-03  4.0751000e-04  1.2974882e-03  3.9808020e-05
 -1.6452974e-03  6.6665299e-04 -2.5785963e-05  8.6636542e-04
4023_1
  1.0000000e+00  1.4716773e-17 -5.4282805e-17  2.2026620e-01
  2.7790521e-02 -5.0675396e-02  5.7873402e-02 -1.2662393e-01
  1.3936318e-01  2.0336602e-03  4.5634985e-02  6.4758034e-02
 -9.5131890e-03  1.2755347e-02  3.3980159e-02  1.0032947e-02
  1.2611963e-02 -8.7372080e-03 -1.0262250e-02 -4.5402079e-03
  1.9985457e-02 -5.4786537e-03  1.8711769e-02 -1.6463757e-02
  1.3779343e-02  1.9517107e-03  1.2605703e-02  2.4536821e-02
 -3.6903385e-03  6.5967992e-03  6.2517520e-03 -2.4912269e-03
  2.4375744e-03 -8.5460626e-03 -2.6299936e-03 -5.1090950e-03
  1.1371410e-02  1.2408140e-03  1.0972945e-02  1.4964283e-03
 -7.7576636e-04 -5.9071159e-04  6.0795740e-03  7.5676530e-03
  5.1289950e-04  3.0832750e-03  2.9361830e-04 -3.7093699e-03
  1.8626645e-03 -4.7843088e-03  1.3469654e-03  4.9965331e-05
  4.4439813e-03  2.3534444e-03  4.9228044e-03  3.1865908e-03
 -1.5067085e-03 -1.5466862e-03  2.9888902e-03  3.8603076e-04
  1.6937563e-03  1.8405640e-03  1.3104323e-05 -5.4532443e-04
  8.9363713e-04 -1.5353744e-03  2.7266242e-03  1.1068229e-03
  9.9791207e-04  3.6864608e-04  8.6299818e-04  4.7291616e-04
 -3.0577892e-05 -5.0109817e-04  2.8008837e-03 -5.8463442e-04
  1.5226644e-03  1.1966911e-03  1.5135325e-04  9.3880353e-04
4024_1
  1.0000000e+00  1.9708720e-17 -8.7231023e-17  2.2863282e-01
  1.6961670e-02 -5.8270162e-02  7.3643537e-02 -1.3525056e-01
  1.3469385e-01 -1.4031844e-03  5.5410751e-02  4.9839371e-02
 -3.1584399e-03  1.5792428e-02  3.9138841e-02  1.3285399e-02
  1.1902916e-02 -9.2404177e-03 -1.9075161e-02 -6.4341570e-04
  1.8735642e-02 -5.8880994e-03  1.3734870e-02 -1.7127672e-02
  1.9205687e-02 -2.7094430e-03  1.1248089e-02  1.6596524e-02
 -7.6534837e-04  9.7158125e-03  5.6895891e-03  5.8789452e-04
  2.2959936e-03 -9.1531139e-03 -3.9219173e-03 -6.2458465e-03
  9.2547006e-03  1.4735472e-03  9.0301239e-03 -2.4602606e-03
  2.8690378e-03 -2.2965918e-03  6.8741215e-03  5.8057646e-03
 -5.4323572e-04  5.0899133e-03  1.3007251e-03 -1.4026401e-03
  2.6448358e-03 -6.0433436e-03  1.1946777e-03 -1.4294839e-03
  3.0464732e-03  1.2842048e-03  3.1814701e-03  2.4718836e-03
  1.1587593e-03 -2.1611351e-03  4.1567088e-03  7.8327229e-04
  1.0211974e-03  1.2685994e-03 -9.2864961e-04 -1.4242321e-03
  2.2512554e-03 -1.4490070e-03  2.2083788e-03  1.5595022e-03
  9.1939730e-04 -1.7612639e-04 -2.6414863e-05 -1.2516972e-05
  8.0026621e-04 -5.5389007e-04  2.3148167e-03 -8.2630547e-04
  2.3027484e-03  7.9102754e-05  1.8569782e-04 -6.7255196e-04
4025_1
  1.0000000e+00  1.7797032e-17 -3.7962899e-17  4.2765844e-01
 -6.4413193e-02 -8.4693727e-02  2.2212936e-02 -1.9438896e-01
  1.4200936e-01 -8.7922331e-02 -9.8973674e-03 -1.9713744e-02
  6.4829809e-02 -1.7181801e-02  8.3872718e-02 -1.2869170e-02
  1.9641174e-02  2.4352083e-03  3.4809369e-02  1.9868784e-02
 -1.5679106e-02  2.6134497e-02  9.8950298e-03 -1.5271563e-02
 -8.4004507e-03 -1.9048819e-02 -6.1666111e-03 -1.4451368e-02
  9.0207845e-03 -1.1615283e-02  2.6014807e-03 -9.8286530e-03
  7.9202521e-03 -1.3540042e-02  1.4953346e-02  2.9384526e-03
  5.6090344e-03  6.3511211e-03  4.1796068e-03 -6.1520659e-03
 -4.9870149e-03 -1.7699141e-03  2.4745884e-03 -4.6923078e-03
 -1.9947981e-03 -9.8603472e-04  1.3299954e-03 -5.2427351e-03
 -3.2217873e-03 -3.4178871e-03  4.2998992e-03 -1.9235893e-03
  1.8988233e-03 -2.7073358e-03 -3.0846342e-03  3.9484280e-06
 -3.2330298e-03 -2.6877550e-03  1.5287658e-03 -1.6162907e-03
 -8.9370434e-04 -2.2899010e-03  3.5039757e-03 -5.7901869e-03
 -2.1849399e-03  2.2622580e-03  3.1094932e-03 -6.0977486e-03
  1.5493614e-03  8.4373062e-05 -1.4558760e-03  1.4152982e-03
 -1.9990993e-03 -9.5730222e-04 -1.6470917e-04  1.2907275e-03
 -2.9029280e-03 -2.6438438e-03  8.0060604e-04 -1.6377339e-03
4026_1
  1.0000000e+00  1.5750774e-17 -5.0303763e-17  3.0576377e-01
 -8.8258191e-05 -4.7156268e-02  4.4396583e-02 -1.1076814e-01
  1.1660043e-01 -4.6411816e-02  3.3118985e-02  1.7000465e-02
  2.3238878e-02  2.4243052e-02  7.9215465e-02  1.3320552e-02
  7.4972832e-03 -2.0983188e-03  7.2697778e-03  1.0761446e-02
 -3.3567731e-03  1.1429135e-02  2.0748106e-04 -6.7210147e-03
  1.2046097e-02 -2.8423555e-02  1.2536180e-02 -3.3381876e-03
  8.6293250e-03  1.2845217e-02  1.8573900e-02  1.7547684e-03
  8.1418676e-03 -3.0271813e-03  3.8644065e-03  7.5712358e-03
 -4.6335300e-03  8.1921053e-03 -3.9816317e-03  3.3674646e-03
  2.8218022e-03 -1.1271354e-02  5.7381215e-03 -3.4702047e-03
  8.1108819e-04  8.0330227e-04  5.3903256e-03 -1.4498088e-03
  5.8846781e-03  5.4644323e-04  7.2837689e-03  1.6695144e-03
  2.7236437e-04  1.3360755e-03 -3.0209575e-03  9.9834930e-04
 -8.4103162e-04  7.1609412e-05  3.9153226e-03  1.4591700e-03
  2.0203062e-03 -1.4385430e-03  1.8498938e-03 -1.9810918e-03
  1.2349185e-05  7.9031840e-04  1.9644085e-03  1.1330640e-03
  3.8773390e-03 -8.9129532e-04 -8.5029118e-04  1.2314282e-03
 -1.6732424e-03 -2.8084899e-05  2.7772587e-03  9.4699888e-04
  2.2465572e-03  1.3945616e-03  1.3504002e-03 -8.3578752e-04
4027_1
  1.0000000e+00 -7.0825840e-18  2.0297483e-17  2.5540185e-01
  6.9730875e-03 -9.7772329e-02  6.0857843e-02 -1.5728339e-01
  1.5842097e-01 -1.5474870e-02  4.4511457e-02  2.9195684e-02
 -2.3340718e-03  1.8013945e-02  5.8692991e-02  1.6525689e-02
  3.4325474e-03 -2.5747602e-03 -9.1647704e-03 -4.0039931e-03
  6.5692325e-03 -1.9231460e-02  8.3131741e-03 -2.5656211e-02
  2.6438719e-02 -8.0475252e-03  1.5479817e-02  1.2822270e-02
 -2.7964157e-04  1.0646947e-02  1.7189211e-02  1.6644143e-03
 -2.8540452e-03 -4.9607336e-03 -8.5813830e-03 -5.6161157e-03
  4.4907595e-03 -6.6935923e-03  3.5014185e-03 -5.0534985e-03
  7.4094585e-03 -6.0572065e-03  8.3751193e-03  1.2728966e-03
  1.5918696e-04  5.5644446e-03  2.8999076e-03 -3.1503228e-03
  7.2620010e-04 -4.1175245e-03 -9.1645158e-04 -1.3620710e-03
  1.6637915e-03 -1.8294827e-03  1.8977990e-03 -1.7950324e-03
  1.3418202e-03 -3.0173744e-03  2.4884438e-03  3.4811699e-04
  5.7007420e-04  1.2999311e-03  1.2738790e-03 -3.9410899e-03
  1.1398505e-03 -2.8184348e-03  1.5317026e-03 -7.2235324e-04
  4.0127123e-04  2.7416033e-04  5.4302807e-04  2.4038978e-04
 -7.2912530e-04 -1.7383345e-03  4.7648416e-04 -3.7895137e-04
  6.1971496e-04 -8.6855576e-04  3.3205678e-04 -3.6962333e-03
4028_1
  1.0000000e+00  6.9800203e-18 -2.7427087e-17  3.4124418e-01
 -2.5266995e-02 -6.0010740e-03  3.5298859e-02 -1.4798658e-01
  1.5161902e-01 -2.9849217e-02  2.7422588e-02  3.8171613e-03
  4.1183933e-02  4.8064843e-03  4.0586458e-02  8.7946178e-03
  9.6775509e-03  8.7133609e-03  4.2701088e-02  5.6954207e-02
 -1.0820135e-02  2.5727468e-03  8.0826554e-03 -2.8383345e-02
  3.9383089e-03 -5.3615199e-03 -1.1079315e-02 -2.2242175e-03
  2.8500053e-02 -4.1116919e-03  7.8674092e-03  2.9064811e-03
  5.2471548e-03  1.3811788e-03  1.2577240e-02  1.2357229e-02
  9.0584547e-04  1.9795820e-03  1.8971920e-03  5.7994688e-03
 -5.8356356e-03  6.4470575e-04  1.5546294e-03 -2.6383072e-03
  1.1050587e-02 -4.7168398e-03 -7.8507139e-04 -8.1222309e-04
  5.3460390e-03  1.0607891e-03  3.2945185e-03  5.4419344e-04
  3.8133970e-03 -1.1283232e-05 -3.0992073e-04  6.0249975e-03
 -3.0639003e-03  2.1180730e-03  3.4955452e-03  1.0802400e-03
  1.6540355e-03 -2.0099667e-03  2.1196215e-03 -1.3246401e-03
  3.2669818e-03  1.1666094e-03 -1.2775551e-03 -1.8095170e-05
  3.2710585e-03 -3.8611691e-04  1.3281958e-03  3.7451968e-03
 -6.7089199e-05 -5.2263118e-04  1.9571750e-04 -3.3146360e-04
 -9.4580599e-04  3.3051717e-05  2.1464596e-03  1.0035410e-03
4029_1
  1.0000000e+00 -3.1956948e-17  1.1313897e-16  3.2319109e-01
 -2.2049619e-02 -7.4303324e-02  4.7726816e-02 -1.6353249e-01
  1.6698519e-01 -4.1159746e-02  4.9645614e-02 -1.3051767e-03
  3.0292315e-02  6.0440756e-03  5.3019518e-02  1.8873214e-02
 -7.4424902e-04  1.0722389e-02  2.4635983e-02  4.1938975e-02
 -1.0360354e-02 -8.6106183e-03  3.9851695e-03 -3.7735957e-02
  1.6247868e-02 -1.6186268e-02 -4.2046936e-03 -2.0147504e-03
  2.4414273e-02 -2.8779146e-03  1.3279701e-02  6.8110097e-03
 -2.8458159e-03  1.1472084e-03  1.0081351e-02  9.3023123e-03
 -1.4056596e-03  1.0708058e-03 -2.7144516e-05 -1.0751766e-02
 -4.3352700e-04 -5.6956443e-03  9.2291745e-04 -1.5987932e-03
  1.1745106e-02 -4.8181878e-03  5.0420566e-03  4.3035154e-04
 -2.4947033e-03 -2.4320038e-03  2.9374218e-03  5.8683470e-04
  1.3778450e-03  1.8953104e-03  3.1479339e-03 -5.2493768e-04
 -7.1866913e-04 -7.8662267e-04  4.3653912e-03 -3.2174772e-03
  2.9959841e-03 -2.2011768e-03 -7.3778564e-04  8.6257030e-04
 -9.6098527e-04 -1.9595049e-03 -4.0090534e-04 -9.2278106e-04
  1.0768460e-03 -1.3825380e-03  2.2244194e-03 -5.4069839e-04
  1.4159048e-03  2.2719252e-05  3.3673845e-03 -3.6864397e-03
  2.6703497e-04 -3.0352756e-04 -7.9143735e-04  1.6240478e-03
4030_1
  1.0000000e+00 -4.0137068e-17  7.9846395e-17  5.0688097e-01
 -5.2165551e-02 -1.1536720e-02  4.5748631e-02 -1.5229451e-01
  9.9985834e-02 -5.3533518e-02 -9.5135161e-03 -1.3517749e-02
  6.9365390e-02 -2.6639609e-02  1.4437508e-02 -2.9005998e-02
  4.0567602e-02 -7.0490549e-03  5.0122782e-02  4.5712227e-02
  1.4330896e-02  1.0646675e-02  2.5300245e-02  2.2359593e-04
 -1.6957774e-02  1.5361115e-02  2.3987404e-03  2.1041325e-03
  6.4446448e-03 -3.6176030e-03 -8.5507733e-03 -3.5362681e-03
  3.4839073e-03 -9.5124399e-03  2.3095918e-03 -4.6793797e-03
  1.3938160e-02 -1.2277326e-02  6.3970157e-03  4.5922274e-03
  4.7891075e-03  1.4800730e-04  6.5575340e-03  1.4962330e-03
  2.5674090e-03  1.1216113e-03  5.0537770e-03  3.9275261e-03
 -2.9340411e-04  1.5745523e-03 -1.3578983e-03 -3.1330496e-03
  3.6611771e-04  3.2324209e-04  2.1834437e-03  8.7249947e-05
  4.4671171e-03 -3.2794794e-03  5.3535200e-04 -2.5558527e-04
  1.1120507e-03 -1.4511850e-03  2.2009856e-03  1.5991231e-03
  8.6439575e-04 -3.5928891e-03  7.7467635e-04  2.2527119e-03
 -5.7173045e-04  7.9035476e-04  1.9035437e-03 -1.3875512e-03
  2.2713425e-03 -1.2013663e-03  1.7851421e-03 -1.6182837e-03
  2.5969783e-03  9.7681533e-04 -5.6059433e-04 -1.0438588e-03
4031_1
  1.0000000e+00 -2.6356874e-18  1.0448635e-17  2.3732951e-01
  3.8606931e-03 -4.0224230e-02  4.9755031e-02 -1.3636830e-01
  1.6462719e-01 -2.3480663e-02  2.0575595e-02  2.3039232e-02
  4.9082458e-03  1.6915819e-02  4.7802361e-02  3.0840912e-02
  9.2814224e-03 -1.9908297e-03  7.6280536e-03  9.2688517e-03
 -3.7735362e-03 -9.1948516e-03 -1.0451837e-05 -2.7962729e-02
  2.9973894e-02 -8.8702111e-03  1.1455353e-02  1.2246765e-02
  5.8187134e-03  7.5931347e-03  1.6955083e-02  2.4894460e-03
 -2.7489515e-03 -3.8090589e-04 -5.0236454e-03  5.5825209e-03
  1.2125760e-03 -4.3924259e-03  5.4695623e-03 -4.0116486e-03
  8.3447449e-03 -7.2119072e-03  7.8269283e-03 -8.2445944e-04
  4.1791602e-03  6.4233353e-03  8.6543943e-04  1.4657301e-03
  5.1766502e-04 -7.2007742e-04 -9.6564453e-05  3.7839415e-03
 -6.2247604e-05 -3.4026303e-03  2.7141462e-03 -2.9957368e-03
  1.0458285e-03 -2.1567889e-03  5.0293096e-03 -2.0247184e-04
  4.4393285e-03  3.6164700e-03  9.5640860e-06 -1.8965689e-03
  6.9446878e-04 -1.3060590e-03 -1.1462513e-03  1.4866284e-03
  2.4046874e-04 -1.1320097e-03  2.9745732e-03  1.0213317e-03
 -9.0012465e-04 -9.1921737e-04  4.6316205e-03 -1.5833161e-03
  2.3304964e-03  1.3875527e-03 -2.1253454e-03 -2.2101892e-03
4032_1
  1.0000000e+00 -1.8696575e-17  5.7665822e-17  3.3297461e-01
 -4.7206588e-02 -3.7817946e-02  1.0236860e-02 -1.3566059e-01
  1.6193972e-01 -5.6263485e-02  1.6106270e-02 -1.9247460e-02
  4.6244494e-02 -1.1197962e-02  4.5420185e-02  7.2250370e-03
  2.2309271e-02  6.5799750e-03  3.8277095e-02  5.6066988e-02
 -1.7780951e-02  1.1710148e-02  1.5102659e-02 -2.2331647e-02
 -5.7549272e-04 -1.3096958e-02 -1.2305177e-02 -9.1345901e-03
  1.5683840e-02 -9.9042147e-03  9.3763846e-03 -5.6371361e-03
  7.8279583e-03 -8.6913205e-03  1.5981443e-02  1.2085920e-02
  2.0941968e-03  7.6765714e-03  9.9266854e-03 -2.4734054e-03
 -6.0413497e-03  6.3678093e-04 -1.3331815e-03 -1.2609902e-03
  3.8603881e-03 -2.1908634e-04  2.6977960e-03 -3.4735042e-03
 -1.4661455e-03 -7.1487068e-03  3.6969279e-03 -7.0492884e-04
  1.9241722e-03  4.8184366e-04  2.0750530e-03  1.4051907e-03
 -1.3500069e-03 -1.4353713e-03  4.3196031e-03 -1.1798338e-03
  2.5264394e-03 -1.6850556e-04  3.7354448e-03 -1.8374330e-03
 -1.7588396e-03 -1.1640897e-03  3.8684133e-03 -1.7330816e-03
 -8.2224280e-04  1.0420848e-03 -7.5564759e-04  2.8710264e-03
 -1.4089841e-03 -8.9443832e-04  1.9681781e-03  3.8404677e-04
  7.3308658e-05 -3.3133374e-03  1.1060379e-03 -5.2878944e-04
4033_1
  1.0000000e+00  2.1266884e-17 -4.9461004e-17  4.3192381e-01
 -1.2561846e-02 -3.4429617e-02  4.3811274e-02 -1.3060960e-01
  9.1790535e-02 -5.1443790e-02  3.5341259e-03  2.8693604e-02
  5.4560690e-02  1.2390298e-03  6.4457560e-02 -2.4331666e-02
  1.9790069e-02  6.5524374e-03  2.0269969e-02  1.4780649e-02
  1.5064292e-02  2.1977316e-02 -6.8644084e-03  4.4902807e-03
 -9.3102680e-03 -1.1199783e-02 -2.1812997e-03  1.0432249e-02
  1.0219185e-02 -9.5078942e-03  6.6954176e-03 -2.0566973e-03
  3.3190326e-03 -8.0774744e-03  1.7266921e-02 -4.6089070e-03
  1.3239154e-02  5.1765306e-03  4.1840911e-03  2.7675264e-03
  7.7040866e-04  5.2163649e-03  1.4584045e-03  2.8526887e-03
 -8.7337011e-04 -1.7057425e-04 -1.4964552e-03  4.3618908e-03
 -6.3223486e-04 -1.5752757e-03  4.4132930e-03 -5.7400000e-03
  2.4830337e-03 -4.1957417e-03  1.5727164e-03 -2.1396206e-03
  5.6985626e-03  1.1440236e-03  1.1737119e-03  1.8501729e-03
  7.2686245e-04 -4.6189529e-04  3.4084012e-03  3.7532357e-03
  1.2913350e-03  2.7761266e-03  7.9385851e-04 -1.1236599e-03
 -6.1159030e-04 -2.0366510e-04  8.7154633e-04 -1.6757884e-03
  1.5313618e-03 -3.5450493e-04 -3.0092143e-04  6.6435994e-04
 -3.9403709e-05 -2.2120801e-04  2.2618746e-03  2.8838291e-04
4034_1
  1.0000000e+00  4.6904322e-18 -1.2725631e-17  3.7622020e-01
  1.0026795e-01 -7.9006266e-02  9.3465155e-02 -2.5689351e-01
  8.7923231e-02 -9.8784441e-03  9.0917652e-02  9.8426610e-02
  2.1840979e-02  3.8703628e-02  5.2775531e-02 -6.5154691e-03
 -2.0045058e-02 -2.1020729e-02 -5.4152155e-03 -1.6105446e-02
  4.7003015e-02 -6.2977171e-03  1.8825564e-02  2.1154073e-03
 -1.4371926e-03 -5.3200844e-04  2.2737879e-02  7.1761107e-03
  1.7928517e-03  5.7964913e-03 -6.2751993e-03  2.3202310e-03
  7.6637944e-03 -9.8333661e-03  1.0700202e-02 -6.7188069e-03
  4.4283028e-03 -7.1912047e-03  7.2685461e-03  8.6394802e-03
  4.4979718e-03  8.8575851e-03  4.6894921e-03 -1.9349600e-03
 -4.2419995e-04 -5.5155257e-03  2.2477283e-03 -2.1623116e-03
  4.2113909e-03 -1.4628625e-03  1.7295916e-03  3.8726766e-03
  8.0122218e-04 -2.2183584e-03  5.5608436e-03 -2.1331612e-04
  2.6338325e-03  5.9034704e-04 -4.5129202e-04 -1.1102076e-03
  2.1964147e-03  4.2017157e-04  2.5650761e-03  1.4446023e-03
 -1.0790772e-03 -4.5115643e-03  8.8201722e-04  1.5509307e-03
  2.0282107e-03  2.3723843e-03  1.9097403e-03 -2.7658230e-03
  3.3842589e-03 -1.5827056e-03  1.1609024e-03  4.4074696e-04
 -9.7786657e-04 -2.9399526e-04 -4.4415481e-04  2.1859025e-03
4035_1
  1.0000000e+00  1.3392689e-17 -5.1085095e-17  2.5585813e-01
 -8.9936236e-03 -3.7260731e-02  4.4644852e-02 -1.2314967e-01
  1.1879699e-01 -2.3329861e-02  3.2207743e-02  2.1185978e-02
  1.2087017e-02  1.0541629e-02  6.0742422e-02  1.4289059e-04
  1.4624613e-02  3.5281074e-03  1.2221765e-02  2.1963727e-02
 -2.6897858e-04 -2.8265912e-03 -3.4387176e-03 -1.2258558e-02
  1.4947420e-02 -1.1921148e-02  6.5216669e-03  8.3686840e-03
  1.0778994e-02  1.5567582e-03  1.4077335e-02 -4.0406989e-03
  1.0304958e-04  1.9212781e-03  4.3538334e-03  7.6432937e-03
  2.9893473e-03 -1.0043432e-03 -1.2699365e-03 -3.8681121e-03
  2.0185030e-03 -6.0654120e-03  2.7252801e-03  9.8095266e-04
  8.2570435e-03  1.1431229e-03  5.8752629e-03 -3.6716591e-04
 -1.1275727e-03  1.9188737e-03  3.8309298e-03  1.6022357e-03
  1.2709851e-03  3.2104807e-04 -1.7030386e-03 -1.1535342e-03
 -3.5193716e-04 -3.2861673e-03  1.5733259e-03 -1.2691928e-03
  5.0267179e-03 -7.9139843e-04  2.8898508e-03  6.4949542e-04
 -6.5351219e-05  1.5185182e-03  3.0335926e-03  4.4519546e-04
  6.8555480e-04  3.6001010e-04 -9.2954696e-04  4.7208499e-04
 -3.3402231e-04 -1.6882236e-03  3.1814535e-04 -1.3515993e-03
  2.3105857e-03 -1.1896259e-03  1.8565731e-03  7.8862517e-04
4036_1
  1.0000000e+00  1.8792069e-17 -7.3349115e-17  2.7389612e-01
 -1.1194487e-02 -8.0820892e-02  5.3133427e-02 -1.3983167e-01
  1.3475210e-01 -4.0485890e-02  4.1355253e-02 -9.1600817e-03
  1.7514263e-02  1.9268839e-02  7.0158025e-02  1.6330636e-02
  1.1644715e-02  2.2312991e-03  1.5696776e-03  6.9284795e-03
 -1.2579828e-02  2.9688806e-04 -6.6721797e-04 -1.6396735e-02
  1.9337433e-02 -2.4007737e-02  1.4118750e-02 -7.5861194e-03
  3.0596181e-03  6.7738741e-03  2.0254918e-02 -8.2722636e-04
  8.3182719e-03  6.1427710e-05  4.2157960e-03  3.5732472e-05
 -8.6198674e-03  3.4315679e-03 -2.6639406e-03 -5.4477375e-03
  5.6801146e-03 -8.6732747e-03  8.5134558e-03 -1.8781170e-03
 -1.9438687e-03 -2.1088786e-03  5.3622191e-03 -5.1367729e-03
  5.5962501e-03  3.4870811e-04  1.0383636e-03  1.3769995e-03
 -1.0915234e-04 -1.0085821e-03  2.7920527e-05 -3.9712100e-03
 -5.1752996e-04 -6.4360385e-04  3.7437514e-03  1.0422559e-03
 -2.2838794e-04 -1.6488377e-03  3.1217616e-03 -3.0929337e-03
 -8.9827029e-04 -2.2445806e-03 -1.0250084e-03 -3.2817685e-04
  3.4919335e-03 -7.6576611e-04  1.0952373e-03 -2.3998628e-03
 -1.0746928e-03 -7.9620180e-04  2.0482986e-03 -1.8366767e-04
  2.4239601e-04  2.5158182e-03  1.5243915e-03 -9.3062642e-04
4037_1
  1.0000000e+00  9.4754851e-18 -3.4215396e-17  2.9984461e-01
  2.5124757e-02 -2.6561916e-02  4.4007643e-02 -1.6973095e-01
  1.3637654e-01 -1.2807612e-02  4.8824234e-02  5.1644972e-02
  9.3130995e-03  1.3414887e-02  5.0190926e-02  1.6891006e-02
 -4.5683274e-03  2.1673673e-03  7.8225221e-03  1.6424976e-02
  2.1498117e-02 -3.4034843e-03 -1.2011196e-04 -3.0864101e-02
  1.0999002e-02 -3.1162024e-03  9.8051739e-03  1.7034188e-02
  7.4279484e-03  5.9697958e-03  1.6568401e-02  8.1535707e-03
 -6.9742412e-03 -1.1315146e-03  4.4582358e-03 -6.2682015e-03
  1.4878096e-02 -2.0774562e-03 -3.1198753e-03 -1.3865146e-03
  8.3028225e-04  1.9160576e-04  7.5557672e-03  6.9751125e-03
  2.0453680e-03  1.7422235e-03  2.1594493e-03  2.3712115e-03
 -5.7498904e-04 -7.1052116e-04  1.5131896e-03 -2.7716177e-03
  6.8328474e-03 -1.4123802e-03  2.6575315e-03  3.1686370e-03
 -2.3581772e-04  1.6324396e-03  1.8550733e-03  8.7855482e-04
 -9.3492585e-04  4.6441108e-04 -5.9535860e-05  1.9041876e-03
  3.2704496e-03 -1.3369689e-03  2.3340603e-03 -1.4085536e-03
  1.2112310e-03 -2.8821830e-04  2.6796387e-03  2.0202870e-03
  7.5572098e-04  1.9156195e-03 -9.5343565e-04  9.5763359e-04
 -9.9203289e-04 -4.6933143e-04  5.9124706e-04  1.1780867e-03
4038_1
  1.0000000e+00  1.9047671e-17 -5.2989804e-17  3.0404460e-01
  3.4882946e-02 -1.0468852e-01  6.8960793e-02 -2.0471807e-01
  1.2936646e-01 -1.2488292e-02  8.1300882e-02  5.9707747e-02
  1.6913686e-02  2.4523191e-02  5.4835049e-02  4.5632315e-03
 -1.5698567e-02 -4.9821850e-03 -1.6129281e-02 -2.1229789e-03
  2.5207021e-02 -1.5083033e-02  1.1035914e-02 -2.1179023e-02
  6.1004321e-03 -9.7671542e-03  2.6685666e-02  1.0702948e-02
  1.2992904e-02  1.1477651e-02  5.4232413e-03 -4.7611613e-03
 -7.5030638e-03 -6.9217512e-03 -1.3248933e-03 -3.5300686e-03
  8.1923092e-03 -3.0174865e-03  7.5235358e-03  1.0080831e-03
 -2.7434322e-05 -4.5435079e-03  6.6433348e-03 -3.9705471e-03
  5.8619857e-03  1.6597799e-03 -2.4613557e-03 -1.5501419e-03
  1.7805427e-03 -3.1873673e-04  5.6046246e-03 -3.5824628e-03
 -1.4983471e-03 -1.6499937e-03  7.8642997e-04  1.0100982e-03
  1.7605173e-03 -8.5927523e-04  1.8201444e-03 -3.5850135e-03
  2.0881160e-03 -3.7893859e-03  1.1035125e-03 -2.3235323e-03
  2.5577332e-03  3.3517617e-03  2.0973681e-03  1.9901550e-04
 -2.2956947e-03 -2.0751387e-03  8.3987722e-04  4.7824528e-05
  5.6723391e-04 -9.3397751e-04 -1.3509903e-04 -2.8486970e-03
  1.1879439e-03 -2.5040698e-03  2.2300282e-03 -8.1072665e-04
4039_1
  1.0000000e+00  2.8589179e-17 -1.0360629e-16  2.7046809e-01
  3.6161342e-04 -5.3988638e-02  6.9270496e-02 -1.5536569e-01
  1.1745988e-01 -6.8089655e-03  6.1860048e-02  4.0086679e-02
  3.7228784e-03  1.4418607e-02  6.3475421e-02  1.2902605e-02
  2.7554553e-03 -6.7165169e-03 -2.6900427e-03  1.1900974e-02
  9.3102089e-03 -3.0227814e-03  1.4710274e-02 -2.3484561e-02
  1.5348825e-02 -5.6467739e-03  1.1257240e-02  8.6626267e-03
  5.1720612e-03  8.1146912e-03  1.0525190e-02  7.0981438e-03
 -2.2745152e-03 -7.1735249e-03  1.1946032e-03 -9.4311955e-04
  8.0098369e-03  1.0653496e-03  3.2885157e-03 -6.2779996e-03
  4.3399110e-03 -3.1563947e-03  5.6215746e-03  3.6140270e-03
  2.0741713e-03  3.2375680e-03  1.5393559e-03  1.2662065e-03
 -6.5571217e-04 -3.0885833e-03  4.3911707e-03 -1.9792264e-03
  4.2933972e-03  8.3278489e-04  1.3119253e-03 -1.1534887e-03
  1.0518874e-03 -7.2413845e-04  2.3307870e-03  2.5976506e-03
  1.4333140e-03 -6.6690446e-04  6.1370840e-05 -1.1662933e-04
  3.2042860e-04 -4.9957039e-04  3.6133504e-03 -1.3798111e-03
  2.5128152e-03 -8.8558641e-05  3.3346490e-04  2.0246550e-04
 -3.5567765e-05  1.9750982e-04  3.6590955e-04  8.0856868e-04
  1.6207702e-03 -1.6714009e-03  6.8968228e-04 -3.3124637e-04
4040_1
  1.0000000e+00  8.2259298e-18 -3.1338913e-17  3.0326053e-01
  6.6634187e-03 -5.2645863e-02  7.4379347e-02 -1.3424904e-01
  1.2170447e-01 -2.0363641e-02  4.8052086e-02  2.1896659e-02
  7.6887254e-03  2.4934295e-02  6.0328805e-02  1.4520348e-02
  4.1758291e-03 -2.7012539e-03 -4.7181211e-03  1.3685082e-02
  5.8333535e-03 -4.0587472e-03  1.2016029e-02 -1.6281434e-02
  1.3495068e-02 -1.2286411e-02  1.8809652e-02  3.1023602e-03
  6.9102639e-03  1.5499202e-02  1.4146464e-02  4.1982155e-03
 -3.7591915e-03 -6.2276690e-03 -2.8234248e-03  5.0358977e-03
  2.8793512e-03  1.0177128e-04  4.9680880e-03 -3.4015814e-03
  3.9409955e-03 -7.9053267e-03  9.1592555e-03 -5.3700236e-04
  3.8113613e-03  7.2809611e-03  2.4441265e-03  3.8072030e-03
 -1.1467739e-03 -4.5711859e-03  1.0676962e-03  3.6915660e-03
  4.8343451e-04 -5.8940896e-04  3.3920872e-03  1.0529672e-03
  1.0599666e-03 -3.3945388e-03  5.4964322e-03  1.4688799e-04
  1.2585350e-03  1.5706929e-03 -7.3240304e-04  3.1400628e-03
  2.1995934e-04 -1.6394030e-03  2.5747036e-03  1.8690935e-03
  3.7490985e-04 -1.6791248e-03  1.1441898e-03  1.1114885e-03
 -4.4547502e-04  2.7764392e-04  2.7323749e-03  1.4939020e-03
  1.5719959e-03 -1.4270950e-03 -6.8760406e-04  7.0914038e-04
4041_1
  1.0000000e+00 -2.0001313e-17  5.8915009e-17  3.5791846e-01
 -1.7364129e-02 -4.8155461e-02  3.4281849e-02 -1.2392905e-01
  1.1003055e-01 -4.3192641e-02  4.1771340e-03  2.5538824e-02
  3.0361011e-02  4.3385865e-03  6.7569723e-02 -5.3280794e-03
  1.5925540e-02  7.4760586e-03  1.8880568e-02  1.9975303e-02
 -3.3779942e-03  1.1817403e-02 -4.8966929e-04 -7.3724670e-03
  4.0743877e-04 -1.6123489e-02  1.5131440e-03  6.5206389e-04
  1.0157021e-02 -4.9597024e-03  1.4379970e-02 -5.6532030e-03
  4.9217530e-03 -4.4252908e-05  1.8277576e-02  4.8438547e-03
  5.1198854e-03  8.9367880e-03  2.3459427e-03  1.7084030e-03
 -5.4874214e-03 -1.1590335e-03  4.6570547e-04  2.7654616e-03
  7.2935475e-04 -2.4218435e-03  1.5905669e-03 -2.1595009e-03
  4.7016504e-04 -1.9471943e-03  8.2626882e-03 -2.6898879e-03
  5.1871907e-03  1.9217495e-03  2.7291487e-03  8.3410373e-04
  1.2770554e-04  2.2480381e-03  1.9373913e-03  1.3132610e-03
  2.6026716e-04 -1.0744340e-04 -1.5692419e-04  1.0529886e-03
 -3.3560963e-04  7.0619293e-04  2.3869858e-03 -2.3306546e-03
  1.7849222e-03 -6.2867334e-04  9.3746601e-04  2.1130119e-04
  1.4174920e-03  9.8436480e-04  8.5670046e-04  4.3621347e-04
  7.7975525e-04 -9.3452974e-04  1.0670507e-03  1.5309637e-03
4042_1
  1.0000000e+00 -2.1647363e-18  7.1912387e-18  2.4997429e-01
  1.4285275e-02 -6.7406693e-03  3.8061804e-02 -1.3571912e-01
  1.3190331e-01 -2.9224233e-02  2.6447321e-02  4.9421599e-02
  4.9450508e-03  2.0926147e-02  6.7371098e-02  1.0309028e-02
  1.0083258e-02  2.3289430e-03  4.2203394e-03  6.8696573e-03
  7.6755985e-03 -4.7989141e-04 -7.8733970e-03 -1.3615326e-02
  1.7002605e-02 -1.1581856e-02  1.5677397e-02  1.4360535e-02
  7.7192043e-03  9.2641232e-03  1.4297825e-02 -1.4343352e-03
 -1.5583688e-03  1.0978740e-03 -2.5303740e-03  6.4250300e-03
  6.8202060e-03 -3.6252851e-03  4.4332017e-05 -4.2309078e-04
  2.9655718e-03 -4.7446427e-03  7.4872470e-03  1.1657949e-03
  6.7232159e-03  5.7777259e-03  2.6453854e-03  4.6601430e-03
 -2.2954630e-03  1.4715179e-04  2.4569080e-03  1.2416203e-03
  1.3425647e-03 -2.2003011e-03 -2.0367408e-03 -7.9478350e-04
  2.8633676e-03 -4.0599320e-04  5.2388270e-03  1.5010455e-03
  3.9128215e-03  3.4305037e-04  2.3765029e-03  2.6460056e-03
 -2.6720328e-03  1.9885382e-03  2.7809190e-04  4.5427139e-04
  1.4000436e-03 -1.1952537e-03 -1.7994020e-04  3.0392105e-04
  2.2299769e-03 -9.5505302e-04  1.6148169e-03  4.5142544e-05
  1.1625755e-03  4.1870819e-05  1.6766194e-03  3.2891878e-03
4043_1
  1.0000000e+00 -4.6919320e-18  1.7781563e-17  2.4790083e-01
  1.9900095e-02 -3.7615742e-02  4.2347519e-02 -1.5039661e-01
  1.2029491e-01 -1.3146291e-02  4.4078263e-02  4.2814222e-02
  9.4214953e-03  1.3643951e-02  4.0258836e-02  8.8485408e-03
  5.4765482e-03 -1.0248295e-03  7.9395620e-03  1.0208610e-02
  1.7027046e-02 -8.9296521e-03 -2.3994495e-03 -2.6050538e-02
  1.0434196e-02 -3.0822487e-03  1.9087935e-02  2.2865759e-02
  9.4091070e-03  3.9814140e-03  1.1982114e-02 -1.1421689e-03
 -7.3270436e-03 -2.4895995e-03 -4.0535870e-03  1.6333570e-03
  1.2572641e-02 -4.6547545e-03  5.6542637e-03 -2.9372954e-03
 -4.0177003e-04 -1.6811732e-03  8.6248469e-03  1.7803861e-03
  5.1463343e-03  3.1382003e-03  2.5447687e-03  4.0875597e-03
 -2.2304861e-03 -2.1394851e-03  1.7665500e-03 -2.5610170e-03
  4.4208093e-03 -1.7992575e-03  2.8800253e-03  9.3065340e-04
  7.3780715e-04  1.8358864e-04  3.1181380e-03 -9.3518849e-04
  1.4861981e-03  1.5924669e-04  8.0233765e-04  2.9062055e-03
  1.0655551e-03 -1.2377960e-03  2.1405785e-03 -2.7740730e-03
  4.8476328e-04 -4.1223328e-04  7.2803336e-04  1.9599241e-03
  2.5888888e-03 -2.0642027e-04  1.4391858e-03  1.9784366e-04
 -6.2525652e-04 -1.5605479e-03  3.4731892e-04  5.0199911e-04
4044_1
  1.0000000e+00  5.6483414e-18 -3.3754220e-17  1.6844478e-01
  2.6891052e-02 -5.5530282e-02  9.8274652e-02 -1.1330988e-01
  1.1848797e-01  1.3094594e-02  7.0148159e-02  6.7025927e-02
 -2.1970838e-02  6.1459198e-03  3.1722012e-02  1.9068921e-03
  2.4695971e-02 -1.8468148e-02 -7.0295533e-03 -1.1519512e-02
  1.5753655e-02  2.6900021e-03  2.7540636e-02  3.9580680e-03
  5.8520975e-03  2.1366258e-03  9.1769999e-03  1.6072182e-02
 -1.7402419e-03 -1.4273692e-03  9.5177902e-04 -1.2443836e-02
  1.2918047e-02 -9.1873291e-03  5.4800248e-03  3.9688989e-03
  1.8742773e-03  8.6050218e-03  1.2853806e-02  3.6938945e-03
  5.7103565e-04 -5.8499692e-03 -4.8092248e-03 -1.1572474e-03
  3.4174135e-03  8.4799149e-05  3.7478778e-03  2.2705801e-03
  6.0523740e-03 -2.9710963e-03  4.0910685e-03  1.8546048e-03
 -1.8331149e-03  2.9901645e-03 -1.7204022e-03  1.3236530e-03
  4.5276312e-03 -4.8578514e-03  2.8894103e-03 -1.1544120e-03
  6.7048990e-04  1.5354081e-03  2.9725228e-04  1.5859846e-03
  2.3961206e-03 -7.5471772e-05  2.7384194e-03  9.5598453e-04
 -4.7625194e-04 -5.5415806e-04 -6.8057704e-04 -1.7206804e-03
  1.9845317e-03 -1.6973995e-04  2.5621096e-03  1.8248522e-03
  2.0297124e-04 -2.2602394e-04  1.9546832e-04 -9.3625796e-04
4045_1
  1.0000000e+00  1.1499399e-17 -3.9740279e-17  2.4619600e-01
 -2.0276927e-02 -9.2876093e-02  5.8010628e-02 -1.3912216e-01
  1.7197679e-01 -2.4715116e-02  6.0927256e-02 -4.5792239e-03
 -4.8219676e-03  1.2109663e-02  6.7947743e-02  3.0756241e-02
  4.9043493e-03  1.0234009e-02  2.7482795e-03 -9.9948679e-03
 -1.3785169e-02 -1.6104203e-02  1.3660591e-03 -2.8126024e-02
  3.0950348e-02 -1.0442869e-02  1.8273364e-02  1.9578442e-03
 -2.1926025e-03  2.7377797e-03  2.3064152e-02  5.0897417e-03
  9.1425382e-05  6.3979351e-03 -8.4219537e-04 -5.5259722e-03
 -5.0913523e-03 -5.3917170e-03  1.5058773e-03 -6.1477496e-03
  8.3249909e-03 -7.2949069e-03  6.3286871e-03  1.6650961e-03
 -3.3100426e-03 -2.0263671e-03  7.7622253e-03  8.5601822e-05
  2.2466556e-03  1.4327731e-03  1.0800395e-03 -3.8675813e-03
 -1.4046886e-03 -1.8032264e-03  1.9444681e-03 -7.8647485e-04
  1.5329246e-03 -2.7373651e-03  2.1405629e-03  2.8241015e-03
 -4.0267225e-03 -2.0125711e-03  3.2930838e-03 -1.4481643e-03
  2.3636617e-03 -7.1108046e-04  2.2401354e-03 -3.6298091e-03
  2.1431075e-04 -5.1922945e-04  2.0948842e-03 -7.2812859e-04
  1.0120339e-04  3.2607793e-04  1.9060327e-04  1.8640908e-03
 -3.6551303e-03 -3.6868420e-04  1.4686687e-03 -2.3935594e-03
4046_1
  1.0000000e+00 -3.3220901e-17  6.3272703e-17  4.4325890e-01
 -1.8201456e-02  2.4311245e-02  4.7307330e-02 -1.3932309e-01
  1.3204255e-01 -4.0192349e-02 -1.7039113e-02  2.5292250e-02
  4.9075390e-02  2.2098695e-03  4.1449930e-02  1.1285446e-02
  1.3313302e-02  4.3037871e-03  4.5008085e-02  4.0067013e-02
 -6.8944150e-03  2.0588925e-02  4.4530814e-03 -5.3088558e-03
 -2.2795546e-03 -9.1252135e-04 -1.9688430e-03  3.3050266e-03
  1.6882033e-02 -1.0103872e-02 -6.3213273e-03 -1.2388126e-03
  5.9561525e-03  1.2348068e-03  1.2337006e-02  1.2243711e-02
  6.1509870e-03  5.3711643e-03  9.0174476e-03  8.6105838e-03
 -6.6658408e-03  7.8076883e-03  1.6560144e-03 -2.5403645e-04
 -6.5421709e-04 -4.8008796e-03 -6.4146304e-03  2.5194061e-03
  1.5647456e-03 -5.9616203e-04  5.0364193e-05  8.3676747e-04
  4.6066476e-03 -1.2764330e-03  4.3270028e-03  3.8953680e-03
  1.2371515e-03  5.3236330e-03  1.0009825e-03  1.7534442e-03
 -3.2797350e-03  6.4923664e-04  3.7960388e-04  4.5821426e-03
 -1.1549688e-03  5.9577924e-04 -9.4263175e-04  1.0968035e-03
  4.8838190e-04 -8.8500405e-04 -5.6773020e-04 -6.9787638e-04
  1.9558798e-03  7.5574722e-04 -3.3087357e-03  2.6491876e-03
 -1.4999371e-03  1.8732251e-03  1.6456716e-03  2.8012031e-03
4047_1
  1.0000000e+00  2.3290390e-17 -6.8746233e-17  3.3979869e-01
 -1.0099003e-02 -7.6076253e-02  5.1445087e-02 -1.6918998e-01
  1.1982412e-01 -2.9679866e-02  4.7559376e-02  2.7451219e-02
  2.4116038e-02  1.5294042e-02  8.3913384e-02  1.3777450e-03
 -7.1421500e-03  1.8589898e-03  6.1332435e-03  2.1484927e-02
 -4.5459004e-04 -2.6591773e-03  7.8133340e-03 -1.7204623e-02
  8.5999103e-03 -1.9712568e-02  1.0346360e-02  6.0366822e-04
  1.4814819e-02  7.0447876e-03  1.7919648e-02  6.7250273e-03
 -6.4938291e-03 -2.6158872e-03  6.9846998e-03  4.7816029e-03
 -1.0199725e-03  1.3317024e-03 -7.0571148e-04 -4.1219823e-03
 -1.6577041e-04 -1.0040650e-02  7.7043206e-03 -2.1477790e-03
  5.9714594e-03  1.0954316e-03  4.4174992e-03  3.2161437e-03
 -1.1659656e-03  9.2335166e-05  6.4227862e-03  1.9902803e-03
 -8.0067821e-04  5.8141820e-04  4.2047940e-04 -2.3642759e-03
 -7.9231819e-04 -1.6298050e-03  3.3101821e-03 -8.0879315e-04
  1.4723520e-03 -2.5543128e-03  1.3673757e-03  3.0658659e-03
 -4.6930605e-04  1.6847910e-04  2.7639584e-03  5.3795509e-04
  3.5633162e-04 -1.3717733e-03  1.5501320e-03 -6.0182708e-04
 -1.2837394e-04  1.0326784e-03  1.8226709e-03 -3.1000114e-04
 -4.3390854e-05 -2.3030052e-03  9.0330060e-04  2.9584123e-03
4048_1
  1.0000000e+00  2.1778516e-17 -6.7765048e-17  3.3053505e-01
 -2.2322407e-02 -4.6639063e-02  2.1763765e-02 -1.2856830e-01
  1.0450093e-01 -3.8449738e-02  3.1410259e-02  1.8510870e-02
  3.1759690e-02  1.4212336e-03  7.9923750e-02 -1.3282651e-02
  9.4543919e-03  4.2275305e-03  3.0303490e-02  3.0957395e-02
 -2.5888363e-03  1.0968771e-02  7.1835979e-03 -6.9355615e-03
 -3.3236991e-03 -1.5096208e-02 -4.0592702e-03  3.4438465e-03
  1.4295659e-02 -3.2360566e-03  1.3339751e-02 -3.6271907e-03
  2.5720620e-03 -5.3287356e-03  1.3506613e-02  4.3306282e-03
  4.9321164e-03  8.1151917e-03  4.1360305e-03  3.2350168e-03
 -4.0888791e-03 -4.1388058e-03 -1.4052530e-05 -8.7406508e-04
  2.9133681e-03 -2.1802070e-03 -3.7086520e-04  1.8079140e-03
  1.9892603e-03 -3.6723379e-03  8.7262420e-03 -1.8039394e-04
  3.0680032e-03  1.5214885e-03  1.6553646e-03  1.9408289e-03
  2.3675622e-04  2.0385796e-03  1.2244545e-03 -4.6766697e-04
  9.0832928e-05 -1.4675222e-03 -2.0780776e-03  1.0196940e-03
  6.4140287e-04  1.4637168e-04  3.6065275e-03  3.7734932e-05
  9.6005921e-04 -1.7494855e-03  2.0347335e-03  4.7880490e-04
  9.6779416e-04  1.9799239e-03  4.6012172e-04  3.1951011e-05
  7.8746617e-04 -1.3227142e-03 -2.6030790e-04  5.3477308e-05
4049_1
  1.0000000e+00  2.7208951e-17 -7.8876819e-17  3.4331619e-01
 -4.0045807e-03 -5.9077870e-02  6.5902807e-02 -1.7213391e-01
  1.2802353e-01 -3.1356260e-02  5.2696018e-02  3.7065814e-03
  3.0870152e-02  2.1409394e-02  7.7702968e-02  2.1890926e-02
 -9.4867458e-03 -3.9179278e-03  1.1989001e-02  2.8137460e-02
 -1.6803058e-03  7.4369228e-03  8.3549314e-03 -2.5433006e-02
  1.1021390e-02 -2.0664958e-02  4.1198082e-03 -8.1693798e-03
  1.7256732e-02  1.1058834e-02  1.6834769e-02  8.6987697e-03
 -3.7493704e-03 -8.6281333e-03  9.9503787e-03  6.3933529e-03
 -9.2353586e-04  7.8358667e-03  3.3155981e-03 -5.7937749e-03
  3.9521914e-03 -9.0631283e-03  2.7053440e-03 -4.0596028e-03
  5.2595006e-03  2.6319700e-03  1.3097882e-03  5.8962801e-03
  9.9792642e-04 -3.7912026e-03  6.5975760e-03  3.7933462e-04
 -2.1350931e-04  1.2380200e-03  8.3778430e-04 -3.2088373e-03
  2.1316167e-03  1.0706297e-03  4.1499154e-03 -7.8919317e-04
  1.8885988e-03 -1.6641952e-03 -6.5659072e-04  2.1189883e-03
 -9.7248877e-04 -3.1692265e-04  1.8000643e-03  3.5869613e-04
  1.9355989e-03 -2.4704341e-03  2.2213923e-03 -1.3888251e-03
  2.8298819e-04  2.4551518e-03  3.1917641e-03 -8.8522528e-04
  1.6780526e-03 -8.6872896e-04  2.0269652e-05  1.0240072e-03
4050_1
  1.0000000e+00 -1.1645884e-17  2.9263876e-17  3.9799748e-01
 -2.8224137e-03 -4.4210017e-02  3.7645918e-02 -1.9996344e-01
  1.4067388e-01 -4.0583260e-02  2.0756062e-02  2.2997235e-02
  4.1833598e-02  8.0582746e-03  7.0391884e-02  2.1235668e-02
 -7.1685781e-03  6.7949578e-03  2.8480978e-02  3.0574055e-02
 -1.2949549e-03  2.9339961e-03 -4.2316533e-03 -2.9433945e-02
  6.2455946e-03 -1.3407694e-02  5.4128276e-03 -1.6566861e-03
  2.3368398e-02 -2.2258860e-03  1.7554216e-02  4.1345308e-03
 -5.0017152e-03  2.7153788e-03  1.2362569e-02  8.5841133e-03
  2.8599705e-03  3.2565421e-03  7.8716128e-04 -1.2455942e-03
 -2.6148701e-03 -2.8027882e-03  2.6414414e-03 -6.3125855e-03
  7.1850486e-03 -2.2547528e-03  2.5681053e-03  2.5699725e-03
  5.9612933e-04 -1.9985929e-04  4.6654677e-03 -1.8398708e-04
  4.4100358e-04 -3.7556649e-04  3.0028992e-03  8.9296945e-04
  1.6621423e-03  1.9377347e-03  4.0073767e-03 -4.9545812e-03
  5.6118234e-04  4.5549884e-04  9.8571445e-04  1.4030507e-03
  1.8318844e-03  3.8258540e-04  6.3142288e-04  7.7095096e-04
 -1.5980879e-03 -2.4591747e-03  2.3174194e-03 -9.1151552e-05
  2.7411647e-03  5.2607483e-04  2.6329317e-03 -1.3370401e-03
  8.7831456e-05  1.2027202e-03  2.1360638e-03  5.2042450e-04
4051_1
  1.0000000e+00  3.6187051e-17 -1.1690460e-16  3.0860673e-01
  2.6644819e-02 -7.7633088e-02  5.4646958e-02 -1.9263909e-01
  1.2990512e-01 -1.2077913e-02  6.2417124e-02  5.8870370e-02
  1.1833719e-02  1.5401772e-02  6.0274338e-02  1.6909456e-02
 -1.5992256e-02 -5.9635090e-03  1.4836312e-03  3.6860291e-03
  2.1906016e-02 -1.0071729e-02  1.1521543e-02 -2.5714275e-02
  8.0114591e-03 -6.4806905e-03  2.1931267e-02  1.6030840e-02
  7.6167019e-03  9.3508267e-03  9.5994608e-03  4.8056977e-03
 -1.1560586e-02 -5.6697702e-03  2.3766368e-03 -5.6382755e-03
  1.1654819e-02 -2.6491576e-03  3.5014535e-03 -3.1136410e-03
 -3.4972205e-04 -3.9895781e-03  9.3284271e-03  4.8747065e-03
  2.1941272e-03  2.7860374e-03  3.4386812e-03  1.3948958e-03
 -2.3895196e-03 -1.8888818e-03  4.6009721e-03 -4.4952160e-03
  1.5384992e-03 -5.1849563e-04  2.5392958e-03  2.5713313e-03
  7.7179590e-04 -1.2889236e-03  3.5266097e-03  2.4539065e-04
 -1.1272883e-03 -1.2815888e-03  2.4849964e-03  4.5608889e-04
  1.7176315e-03  1.8725546e-03  3.4861865e-03 -1.2235383e-03
 -1.7732949e-03 -8.8348303e-04  3.1546861e-04  1.4875679e-03
  1.0410947e-03 -7.1466585e-04  2.8715819e-04 -4.7745475e-05
 -7.4416571e-04 -1.9492631e-03  3.9011340e-03 -5.1439020e-04
4052_1
  1.0000000e+00 -1.7568191e-17  5.8751962e-17  2.6167900e-01
 -9.6338623e-03 -2.0159753e-02  4.5104391e-02 -1.1440800e-01
  1.3795985e-01 -2.7544064e-02  2.5810981e-02  2.2600933e-02
  5.1098790e-03  1.7361774e-02  6.9146480e-02  2.0343438e-02
  1.5815031e-02  4.9975925e-03  1.7581034e-02  6.5382424e-03
 -7.1923506e-03  1.8883254e-03 -7.4249578e-03 -1.9860980e-02
  2.2242869e-02 -1.1464640e-02  9.1962370e-03  9.7925263e-03
  6.4374588e-03  5.9701691e-03  1.8771622e-02  1.0994346e-03
  2.5338365e-03  4.1387421e-03  2.7956140e-03  7.6296079e-03
 -1.3357405e-03  7.1138193e-04 -2.4067711e-03 -5.4568161e-03
  5.0006509e-03 -7.4683501e-03  3.9660072e-03  1.2256191e-03
  5.6363722e-03  1.9748221e-03  8.2052639e-03  9.2575941e-04
  7.4013070e-04  2.2980583e-03  4.1218440e-03  4.0743689e-03
 -5.4546149e-04  2.1174735e-03 -1.5117624e-03 -1.5381808e-03
  7.4370804e-04 -2.9453341e-03  1.8450191e-03  2.4461023e-04
  3.6603873e-03 -2.8405269e-04  3.0387034e-03  1.0534281e-03
  4.1842944e-05  1.1158351e-03  3.5774379e-03  2.0658895e-03
  7.8766149e-04  1.5810348e-03 -7.0320686e-04 -8.7365472e-04
 -1.7429433e-04 -1.0584273e-03  7.3364061e-04  1.9309070e-04
  1.7124386e-03 -6.9344732e-04  1.6020871e-03  1.5882197e-03
4053_1
  1.0000000e+00 -2.2637403e-17  1.0828436e-16  2.7312419e-01
 -7.7675307e-03 -1.1158429e-01  8.7445759e-02 -1.7796499e-01
  1.4819190e-01 -2.0033345e-02  8.4663138e-02  6.3387590e-03
  1.4233511e-03  2.1718323e-02  5.6582736e-02  1.2454946e-02
  5.6279659e-03  2.7034127e-03 -1.8093200e-02  2.5936251e-03
  8.7936731e-04 -1.9819231e-02  1.2497410e-02 -2.0805838e-02
  1.9955490e-02 -1.4340405e-02  1.7999849e-02  5.9381759e-03
  6.5144778e-03  7.9045762e-03  9.7873659e-03 -5.4559649e-03
  6.8474761e-04 -4.7532310e-03 -9.1618400e-03 -8.0273448e-04
 -1.5314922e-03 -1.6865297e-03  1.2485276e-02 -2.7456554e-03
  2.9195190e-03 -1.0002655e-02  3.2371579e-03 -3.9734424e-03
  2.9312130e-03  2.3854276e-03  4.4263688e-04 -1.9409893e-03
  3.4062899e-03 -4.2762684e-03  3.5384559e-03 -1.6546195e-03
 -3.2943875e-03  2.9189393e-03  3.7785309e-03 -8.1337256e-04
 -3.3229962e-04 -5.5208961e-03 -2.4096885e-04 -1.9066013e-03
  5.7248362e-04 -1.6173534e-03 -6.0371708e-04 -2.2367338e-03
  3.2137493e-03 -2.4571918e-03  3.8226039e-03 -1.2265807e-04
 -1.6125792e-03  1.8544460e-03 -5.2887143e-04 -1.3418201e-03
 -9.0966958e-04 -2.2221895e-03 -4.1398666e-04 -1.1977840e-03
 -1.1485687e-04 -1.7939394e-03  1.2694978e-04 -2.3991685e-03
4054_1
  1.0000000e+00 -2.9640306e-17  1.0327493e-16  3.0217371e-01
  8.7807592e-03 -4.5823981e-02  6.4187114e-02 -1.6038853e-01
  1.4375299e-01 -4.3660090e-02  2.1512914e-02 -1.0003791e-03
  3.6507025e-02  2.3041253e-02  6.1199206e-02  2.5739975e-02
 -4.6626577e-03 -2.6593844e-03  9.6423504e-03  2.2203641e-02
  2.0195661e-03  6.5495677e-03  3.0846549e-03 -2.4184837e-02
  1.2905818e-02 -2.7657727e-02 -1.4065539e-04 -5.4032593e-03
  2.1167103e-02  1.1960799e-02  1.9268631e-02  1.0436587e-02
 -3.0417873e-03 -7.9684400e-03  7.6050308e-03  3.4021861e-03
 -1.5521062e-03  9.0070490e-03 -4.4921433e-04 -3.7460724e-03
  2.2878249e-03 -1.3509298e-02  3.6777177e-03 -5.3887972e-03
  7.9465712e-03  3.1371624e-03  4.9992808e-03  3.2425073e-03
  1.9994421e-03 -4.5065628e-03  3.8741546e-03  8.1419068e-04
 -6.8688814e-04  2.7369829e-03  1.0104327e-03  1.9121621e-03
  2.8379484e-04 -2.5151073e-03  5.0426929e-03 -4.3425686e-03
  2.1296831e-03 -1.0262615e-03 -7.0200303e-04  9.3931184e-04
  1.0656306e-03 -1.0104381e-03  1.8154118e-03  5.8654614e-04
  1.9154328e-03 -2.6522303e-03  1.8650850e-03 -2.3128708e-04
 -9.3871992e-04  1.4862945e-03  2.2402507e-03 -2.4846436e-03
  2.2925361e-03 -2.6918816e-04  1.5942643e-04  1.5900616e-03
4055_1
  1.0000000e+00  4.2730203e-18 -2.0185850e-17  2.1603786e-01
 -6.1706500e-03 -2.4503841e-02  4.0080444e-02 -1.1932269e-01
  1.3474472e-01 -3.0199890e-02  3.0366287e-02  1.7213506e-02
  1.1207170e-02  1.3541675e-02  6.5189586e-02  1.5614525e-02
  1.3864194e-02  2.0437831e-03  1.1561442e-02  1.4458361e-02
 -3.0304496e-03  8.2846747e-04 -3.9503648e-03 -1.6974327e-02
  1.8688902e-02 -1.5761057e-02  2.2556874e-03  2.6089378e-03
  1.0449918e-02  5.7227594e-03  1.6131611e-02  3.3336048e-03
  2.2570483e-03  9.6185892e-04  7.9760494e-03  3.8777002e-03
  1.1523512e-03  2.4048184e-03 -4.3262503e-03 -7.7860724e-03
  3.1091808e-03 -9.4918172e-03  2.8926811e-03  3.4584227e-03
  7.3627338e-03  2.7086536e-03  8.7505749e-03 -2.2871620e-03
  3.4244521e-04 -8.0992525e-05 -2.1197752e-04  2.7382003e-03
  1.8224768e-03  2.7782145e-03  7.5150927e-04  1.0875639e-03
 -1.0858519e-03 -6.2962971e-03  2.7947146e-03 -2.7188186e-03
  4.3817729e-03  1.6978805e-03  7.8906171e-04  4.0163529e-04
  1.8149755e-03 -1.5937966e-03  2.6772535e-03  2.2980872e-03
  8.6828011e-04  1.7217104e-03  6.6835102e-04 -1.3913598e-03
 -1.1651995e-03 -1.9448073e-03  3.4648449e-04 -1.6481668e-03
  2.5282012e-03  7.0569361e-04  1.3301027e-03  1.3184326e-03
4056_1
  1.0000000e+00  3.2697325e-17 -1.0769382e-16  3.1434616e-01
  2.7390854e-02 -7.0197037e-02  6.7211224e-02 -1.8316572e-01
  1.1620068e-01 -6.6942698e-03  6.4672989e-02  5.8735760e-02
  5.2548422e-03  1.4044173e-02  5.5113661e-02  1.5012088e-02
 -1.1397987e-02 -5.0559048e-03  2.8714137e-03  6.7364502e-04
  2.2084937e-02 -1.1221530e-02  1.4853065e-02 -1.9757882e-02
  2.9287303e-03  3.2142685e-05  2.6514430e-02  1.7796304e-02
  5.4066981e-03  5.7481728e-03  7.6893701e-03  3.3401367e-03
 -9.8883570e-03 -4.6268877e-03  2.4919094e-03 -5.1532289e-03
  1.2460873e-02 -4.4082696e-03  5.7421513e-03  1.5138753e-03
 -2.8355734e-03  8.0798665e-04  1.0368695e-02  4.4128428e-03
  2.7255224e-03  1.3029768e-03  2.5992857e-05  5.7312450e-04
 -1.8170440e-03 -1.4375388e-03  2.9204029e-03 -2.2684443e-03
  2.7808402e-03 -1.1002151e-03  3.3364920e-03  3.0500287e-03
  1.7796729e-04  4.2819928e-04  2.0383839e-03 -2.5701550e-04
  6.7068775e-05 -6.2072492e-05  2.4231132e-03  1.1048347e-03
  1.5418017e-03  6.0249832e-04  2.1853447e-03 -4.4081238e-04
 -1.8906572e-03 -2.8323392e-04  7.1089908e-04  2.0478884e-03
  2.0297808e-03 -5.8639440e-04  8.7952296e-04 -4.5951447e-05
 -6.1625348e-04  1.2584108e-04  3.0501353e-03  3.0375107e-04
4057_1
  1.0000000e+00 -3.0703905e-18  1.4039018e-18  2.6431493e-01
  1.2696819e-02 -4.3112997e-02  2.3473364e-02 -1.6499056e-01
  1.3258809e-01 -2.2754691e-02  3.8308903e-02  4.3760157e-02
  1.7169379e-02  1.6229722e-02  6.8600483e-02  3.4038995e-03
 -2.9194696e-03 -1.4340500e-03  6.6058860e-04  4.6331966e-03
  1.1896620e-02  2.2324645e-04  3.0708666e-03 -2.6581076e-02
  1.3722149e-02 -1.4621161e-02  1.5213577e-02  6.6464951e-03
  8.6177395e-03  1.1815654e-02  1.8555008e-02  3.7481326e-03
 -5.7307526e-03 -3.2441966e-03  2.1658701e-03 -1.6803000e-03
  6.8095230e-03  9.2712295e-04 -4.5882152e-05 -5.5266520e-03
  3.1884310e-03 -8.4977197e-03  9.1944826e-03  2.5757404e-04
  2.2325901e-03  4.5311688e-03  5.4590886e-03  3.2757417e-03
 -2.2982672e-04 -1.6713794e-03  3.4784631e-03 -4.2543902e-03
  2.8560253e-03 -7.9546392e-04 -2.4356107e-03 -2.0175842e-04
  2.1937419e-03 -1.3097609e-03  6.0219728e-03  4.6095398e-04
 -5.5566158e-04 -6.1649874e-04  7.5198891e-04 -9.2490086e-05
  1.7611669e-03  1.5913907e-04  2.3894857e-03 -2.8022524e-03
  2.2977317e-03 -2.4480467e-03  8.0532620e-05  4.1096722e-05
  8.6621127e-04  1.9118182e-03  2.3999352e-03  1.0260370e-03
 -9.8779470e-04 -1.6080004e-03  4.7733141e-04 -1.0676801e-03
4058_1
  1.0000000e+00  3.8450072e-17 -1.0984386e-16  3.3123567e-01
 -8.9454149e-03 -3.6112487e-02  6.2465468e-02 -9.5521574e-02
  1.1516129e-01 -3.1635046e-02  2.0600991e-02  2.7295706e-02
  2.0882335e-02  2.1085904e-02  7.0263542e-02  9.2873037e-03
  1.5175538e-02  5.0397560e-03  4.2376813e-03  1.4445875e-02
 -5.0833985e-03  1.1517439e-02 -4.2856247e-03 -3.7985846e-03
  1.2592109e-02 -1.9561705e-02  4.6206760e-03  1.2434341e-03
  9.4160642e-03  5.1912812e-03  1.5924986e-02  1.3269188e-03
  7.2444457e-03  6.1455514e-04  9.5686682e-03  7.6077880e-03
 -1.9490349e-03  8.0913867e-03 -3.8770266e-03  2.2786220e-03
 -6.4032076e-04 -7.7930550e-03  2.8656689e-03  3.0241135e-03
  2.5377606e-03 -1.8398523e-04  5.8477150e-03 -1.2734050e-03
  4.8102240e-03  3.4720722e-05  6.4713320e-03  2.8041034e-03
  1.9526635e-03  3.7900530e-03 -2.1071437e-03  2.9184560e-03
 -1.9519336e-03 -7.0349807e-04  1.1755005e-03  3.3564220e-03
  7.7767483e-04 -1.0137353e-03  1.6172440e-03 -2.5046747e-04
  1.4415279e-03 -6.5998982e-04  2.2541636e-03  7.0646009e-04
  3.1736825e-03  6.6678383e-04 -1.3538648e-03  3.0363170e-03
 -4.5881150e-04  1.0071569e-03  8.5956648e-04  1.8807785e-03
  8.2122723e-04  3.0180693e-04 -2.3580002e-04  4.6307975e-04
4059_1
  1.0000000e+00  3.4332728e-17 -9.7475282e-17  3.2328424e-01
 -4.1203085e-02 -9.2059341e-02  4.7324428e-02 -1.2213377e-01
  1.3302773e-01 -4.8385810e-02  3.1129098e-02  1.1580359e-03
  1.8530552e-02  4.9777169e-03  8.0085076e-02  9.5458421e-03
  1.3611705e-02  1.2828956e-02  1.5703881e-02  1.2661292e-02
 -2.2665175e-02 -6.2656945e-04 -9.4880555e-04 -1.5966152e-02
  9.0177359e-03 -1.8850604e-02  8.2963114e-03 -4.9959627e-03
  1.0045536e-02 -5.4325208e-03  2.2960272e-02 -9.2863157e-03
  8.1303027e-03  3.2677440e-03  7.4385852e-03  7.1411051e-03
 -2.0301934e-03  7.5541398e-03  3.1179463e-03 -3.3693681e-03
 -2.1167957e-03 -5.8867021e-03 -2.1372373e-03 -2.1057145e-03
  2.8746552e-03 -2.0205168e-03  5.6049791e-03 -2.9739572e-03
  4.1946509e-03 -3.7794761e-03  3.2544785e-03  5.5705109e-04
  3.0253831e-03  4.0377137e-03  1.3342790e-03 -2.6342094e-03
  4.8061135e-04 -1.3589226e-03  1.2165234e-04 -1.6350206e-03
  1.0124117e-03  1.5284749e-03  2.2001415e-03 -2.9992405e-04
 -7.6766835e-05 -3.4798206e-03  2.3127609e-03  5.2212700e-04
  4.8449440e-04  3.8180873e-04 -2.4225559e-05 -1.4013208e-03
  1.2138361e-03 -2.4016649e-03  1.6475222e-03 -1.7175556e-03
  1.3855981e-03  3.7271295e-04  1.2652727e-03 -3.2797793e-04
4060_1
  1.0000000e+00 -1.6087871e-17  5.7634704e-17  2.8175443e-01
 -1.3742094e-02 -6.9335747e-02  4.7727492e-02 -1.4523185e-01
  1.4505939e-01 -3.3746711e-02  4.4811908e-02  1.1457825e-02
  1.2128981e-02  1.9257737e-02  8.2706433e-02  1.6887137e-02
  8.1289229e-03  4.6165480e-03 -3.3499386e-03  9.8691911e-04
 -9.0224777e-03 -2.1268611e-03 -4.0917152e-04 -1.6236177e-02
  2.3184926e-02 -2.1383682e-02  1.3269236e-02 -4.8914016e-03
  4.6992635e-03  7.9886425e-03  1.8628000e-02  5.4729147e-03
  5.0111356e-03  9.2653312e-04  5.3868512e-03  3.3073736e-03
 -5.9534875e-03  1.0108853e-03 -7.9593686e-04 -6.3192338e-03
  5.4013304e-03 -9.9646880e-03  6.0596416e-03  2.6881819e-04
  1.8358422e-04  1.5759081e-03  7.0790614e-03 -1.6629530e-03
  3.3687842e-03  4.4838596e-04  3.0360945e-03 -1.7079395e-03
 -9.1136514e-04  1.4158641e-03  4.0769628e-04 -4.6563555e-03
  9.8248659e-04 -2.5136849e-03  3.9911958e-03  1.4282450e-03
  5.1524811e-05  4.5108596e-04  2.9662306e-03 -1.8094312e-03
  8.6859016e-04 -1.3977113e-03  7.2415360e-04 -1.2674574e-03
  1.3963593e-03  5.9520979e-05  1.3656230e-03 -1.7907531e-03
 -4.5124638e-04 -9.1351726e-04  2.9044306e-03  6.5940333e-04
 -2.6921158e-04  1.3587737e-03  3.6659041e-04 -9.5117242e-04
4061_1
  1.0000000e+00  1.2088072e-17 -3.3977386e-17  3.3680401e-01
 -2.7569394e-03 -9.9398530e-02  3.0572584e-02 -1.8720486e-01
  1.2641468e-01 -4.1851693e-02  4.3551520e-02  2.7871039e-02
  3.6893555e-02  9.8213897e-03  7.0969088e-02  3.1249640e-03
 -1.9716101e-02  8.7450327e-03  1.0157499e-02  1.0978177e-02
  5.1911186e-03 -1.0973866e-02 -4.4314027e-03 -3.0869356e-02
  2.1313675e-03 -2.4110759e-02  1.6832434e-02 -7.8226782e-03
  2.4192049e-02 -9.0130433e-04  1.3020077e-02 -1.7614702e-03
 -9.7056248e-03  2.7466852e-03  9.3676512e-03  4.1792699e-03
  6.4002524e-03 -7.4002285e-04 -2.3953167e-03 -7.8922152e-03
 -5.1525081e-03 -1.0166890e-02  4.6119348e-03 -1.6926540e-03
  8.6378182e-03 -2.5698235e-03  4.5749389e-03  8.8503210e-04
 -1.6152678e-03 -6.3415295e-04  1.6706193e-03 -3.7651282e-03
  1.8370826e-03  2.0033805e-03 -2.7180170e-04 -3.6839856e-03
 -2.4324927e-04 -1.1991100e-03  1.3345372e-03 -3.3538139e-03
 -2.0512413e-03 -1.3406454e-03  2.1337151e-03  7.6502703e-04
  7.3489822e-04 -1.1893403e-03 -1.3892699e-05 -4.0589925e-03
 -1.4858911e-03 -4.1392453e-04  1.6109964e-03 -2.2899841e-03
  2.5990082e-03  1.2788950e-03  1.5216343e-03 -1.4808037e-03
 -4.3043992e-03 -9.4740561e-04  9.4294715e-04  7.3973868e-04
4062_1
  1.0000000e+00  1.2939368e-17 -4.3475792e-17  3.3268647e-01
 -8.5534282e-03 -1.1839107e-02  3.9899202e-02 -1.1710394e-01
  1.1713838e-01 -3.3489030e-02  9.8499709e-03  2.7900950e-02
  1.1077722e-02  1.3474055e-02  7.1906281e-02  1.0740752e-02
  9.5891921e-03  4.0256488e-03  2.5678149e-02  1.2862250e-02
 -4.6677213e-03  7.3980501e-03 -1.1147397e-03 -1.6041007e-02
  8.1969517e-03 -1.5117866e-02  7.3766102e-03  7.2824674e-03
  7.2586734e-03  3.4484994e-03  2.3008191e-02  1.5533571e-03
 -5.7585002e-04  3.5489468e-03  1.3401130e-02  6.9248479e-03
  2.8082459e-04  4.0400139e-03 -2.2050827e-03  1.8003886e-03
 -3.1850693e-03 -8.1408303e-03  3.2266799e-03  2.5707777e-03
  4.4313022e-03 -1.2006690e-03  5.1231281e-03  3.0503261e-04
  1.2738843e-03  1.2416864e-03  6.0732326e-03  4.5777689e-03
  1.5871352e-03  1.2556903e-03 -1.6471686e-03  5.1280639e-03
 -3.2481195e-03 -2.3637294e-03  1.0561370e-04  2.1718400e-03
  2.2601769e-03 -2.6272662e-03  4.8772049e-05  1.4371918e-03
  1.3083623e-03 -2.2720455e-04  3.1135230e-03  2.1308212e-03
  7.9849203e-04  1.4948609e-05  5.3795484e-04  3.2674304e-03
 -1.4573476e-03  8.5810867e-04 -3.8972370e-04  4.5277296e-04
  7.3433313e-04 -1.9070916e-03 -5.9842001e-04  1.3608398e-03
4063_1
  1.0000000e+00 -3.7128852e-17  1.0805024e-16  3.2610801e-01
 -2.1083380e-02 -1.5271527e-01  5.3432778e-02 -1.9446066e-01
  1.6873593e-01 -4.6755192e-02  4.0277051e-02 -3.4785197e-02
  2.1630701e-02  6.4236859e-03  8.2000386e-02  3.5239705e-02
  1.9745326e-03 -1.3190050e-03 -1.1341623e-04  8.4715096e-03
 -1.5757739e-02 -1.3989184e-02  4.4670694e-04 -1.5959105e-02
  2.2697492e-02 -1.8013164e-02  4.0003672e-03 -1.6146274e-02
 -2.3725102e-03  1.1861167e-03  1.4411244e-02  2.6275279e-03
 -1.0313593e-03 -7.7075482e-03  6.6444040e-03 -5.5918319e-03
 -5.0014099e-03 -3.8020484e-03  5.6996251e-03 -7.7120322e-03
  9.8660455e-03 -2.9509888e-03  6.2564246e-04 -1.8436148e-03
 -6.2772795e-03  3.4920959e-03  8.0467782e-04  2.5408200e-03
 -5.2009838e-03 -5.4796608e-03 -4.4294184e-04 -6.8295632e-03
 -3.3850623e-03 -3.9959619e-03  3.3852909e-03 -6.2310965e-03
  6.3811765e-03 -2.5989630e-03  1.6661539e-03 -2.2177768e-03
 -2.1807818e-03  4.1860190e-03 -8.4059414e-04  1.9461917e-03
 -2.7500418e-03 -1.2207361e-03 -9.3831857e-04 -3.0812493e-03
 -4.5014960e-03 -2.0464701e-04  4.7642371e-04 -2.9334961e-03
  2.0024117e-03 -2.2797494e-03 -2.4385993e-04 -2.3463281e-03
 -1.3179641e-03  1.2671784e-03 -1.4303024e-03 -4.6144754e-04
4064_1
  1.0000000e+00  9.5662784e-18 -3.7808944e-17  3.5951689e-01
 -2.0752486e-02 -1.0073322e-01  5.9287239e-02 -1.5356318e-01
  1.4692926e-01 -4.2042180e-02  3.8660318e-02  1.7139238e-02
  2.3255840e-02  1.5697177e-02  7.0126874e-02  9.8086061e-03
  3.3551700e-04  1.0651037e-02 -5.1761496e-04  8.5397880e-03
 -1.0398252e-02 -4.1453919e-03  5.3871577e-03 -3.1551158e-02
  1.5576123e-02 -2.3532615e-02  1.2491895e-02 -3.7751677e-03
  1.2717144e-02  3.7746146e-03  2.4574846e-02  3.9556107e-03
  6.0502246e-04  2.5617254e-03  6.4840872e-03  1.7515780e-03
 -3.5544731e-03  5.1820593e-03 -1.5505148e-03 -8.6130436e-03
 -1.0646276e-03 -1.0793560e-02  5.5860151e-03 -8.7500228e-05
  1.8473018e-03 -1.8088126e-03  7.9606163e-03 -1.0144381e-04
  1.6465346e-03 -2.0120141e-03  6.0258220e-03 -8.4326366e-04
  1.6010026e-03  2.1694717e-03  1.0376520e-04 -3.1319858e-03
 -2.3516973e-03 -1.7989894e-03  4.0325122e-03  3.0812724e-03
 -1.4145859e-03 -1.4773601e-03  2.4298791e-03 -6.1014486e-04
 -1.3633217e-03 -2.6858233e-03  2.0379143e-03 -2.3261045e-03
  2.8603085e-03 -1.0493443e-03  1.5391890e-03 -1.8819895e-03
 -6.9813235e-04  5.8781752e-04  3.5263481e-03  1.4997382e-03
 -4.1014722e-04  2.9453359e-04  5.0027779e-04  6.5670382e-04
4065_1
  1.0000000e+00  8.4163013e-18 -1.7862868e-17  3.8979055e-01
 -1.0998684e-02  2.1501887e-02  6.1883220e-02 -6.6870997e-02
  8.3891232e-02 -3.4606248e-02 -3.0121237e-02  2.5551972e-02
  2.8178652e-02  6.3274630e-03  4.4129609e-02  5.8370902e-04
  2.2711020e-02 -2.0135180e-02  2.8124034e-02  1.2100277e-02
  6.2888309e-03  2.8584739e-02  1.9220615e-02  4.1034348e-03
  3.7045322e-03 -6.0455119e-04  2.5471744e-03  7.4448562e-03
  3.1817451e-03  8.8459644e-03 -7.5685983e-03  5.5463121e-03
 -1.3679054e-03 -1.3931282e-02  5.4790369e-03  6.4783614e-03
  3.7604095e-03  5.6656527e-04  6.2837953e-03 -6.5612554e-04
  2.7256318e-03 -1.8127580e-03  7.2188005e-03  7.5893705e-04
  7.4387770e-03  5.7582027e-03 -1.0330208e-03  6.2811014e-03
 -5.3580839e-04  1.6315968e-04  1.0205821e-04  7.0713063e-03
 -3.1630994e-04 -1.3850470e-05 -1.6824192e-03  5.5806660e-03
 -3.5829030e-03 -1.2298012e-03  4.3317757e-04 -1.4366952e-03
  3.1283146e-03 -8.0806608e-04 -1.5857404e-03  3.0527289e-04
  2.6071086e-03 -1.7830103e-04 -5.6977496e-04  8.5157428e-04
  3.3244992e-03 -1.3868663e-04 -1.6450943e-04  4.8969298e-03
 -6.5041144e-04  1.8547981e-03 -8.7688323e-04  1.2676229e-03
 -6.2065157e-04  1.3046582e-03 -2.0736782e-03  7.7084558e-04
4066_1
  1.0000000e+00 -2.8418392e-17  8.9542390e-17  3.1032571e-01
  9.4665967e-03 -1.2615518e-02  2.9247829e-02 -1.3522123e-01
  1.0943712e-01 -1.9962907e-02  2.5153203e-02  4.7426679e-02
  2.2936033e-02  1.0226023e-02  5.7846864e-02 -3.9637133e-04
  3.5205891e-03  5.5412162e-03  1.9528382e-02  1.5475177e-02
  1.0060378e-02  1.4768998e-03 -5.8560173e-03 -1.1815668e-02
  7.9633480e-03 -6.1713899e-03  1.3148206e-02  9.3386355e-03
  1.5289291e-02  1.1519286e-03  1.1624279e-02  5.6896119e-03
 -5.2037093e-03  4.2635441e-03  7.7216951e-03  6.0260098e-03
  5.2081198e-03 -2.1422594e-03 -3.1338565e-03  1.7792586e-04
  3.9737303e-04 -2.9169769e-03  3.0138864e-03 -1.0374896e-03
  9.1688458e-03 -2.2887705e-04  5.9451232e-03  7.1312866e-03
 -1.3160095e-03  2.3740426e-03  4.1127164e-03  2.1137404e-03
  8.3554808e-04  8.7508661e-04 -1.2179073e-03  1.7044397e-03
  1.2269783e-03 -2.7828456e-03 -1.3099834e-03 -9.8865108e-04
  3.5711226e-03  4.3027390e-04  4.0712066e-03  4.1337586e-03
  9.5614602e-04  3.3067961e-04  1.6939916e-03  1.8032889e-03
 -6.2569957e-04  2.6997164e-03 -5.9623854e-04  7.2508013e-04
  1.1453897e-03 -3.0285362e-03 -1.7302388e-03  8.4536439e-05
  1.3513993e-03  1.1588805e-03  1.8697483e-03  1.0217793e-03
4067_1
  1.0000000e+00 -2.3994072e-18  1.7126204e-17  3.4647211e-01
 -2.3361872e-02  7.4753682e-03  6.2264611e-02 -3.1623040e-02
  9.0253773e-02 -3.0834083e-02 -1.2925525e-02 -3.2241564e-04
  7.4900639e-03  8.8319938e-03  3.8509636e-02  3.5819959e-03
  3.7212809e-02 -9.8321862e-03  3.5041149e-02  8.5394622e-03
 -3.7352411e-03  1.8695860e-02  1.5097408e-02  7.8407993e-03
  9.3037033e-03  9.7379928e-04  7.2007023e-03  1.2050055e-02
 -5.7145249e-03  5.3841814e-03 -5.7879889e-03  2.7469583e-03
  4.2944965e-03 -8.1574030e-03  5.3020522e-03  6.6010237e-03
 -1.2557418e-04  9.0655930e-04  4.9284514e-03 -4.3624694e-04
  5.1104905e-03 -2.6237814e-04  9.2721866e-03  4.3726343e-03
  1.5843598e-03  5.5727534e-03 -9.6451166e-04  3.0153581e-03
  4.1485320e-04  7.2191335e-04 -3.8335711e-04  6.8947769e-03
 -1.3881042e-03  8.8416481e-04 -4.0409261e-03  2.7838088e-03
 -7.3297391e-04 -2.2085182e-03  1.0163349e-03  1.3160075e-03
  1.5020661e-03  2.9605227e-04 -1.1815941e-03 -5.2040447e-06
  1.5897374e-03  1.3014849e-04  1.0730047e-03  1.8174977e-03
  1.0067020e-03  2.2233827e-03 -2.1792487e-03  3.4671920e-03
 -6.4321875e-04  1.1109548e-03 -1.3715887e-04  1.7442870e-03
 -1.0369776e-03  8.5784715e-04 -2.5481049e-03  3.3456806e-04
4068_1
  1.0000000e+00  3.3118929e-17 -6.7950438e-17  4.4018789e-01
 -2.1115423e-02 -1.8551135e-02  3.6600866e-02 -1.0344336e-01
  8.3610695e-02 -3.7665604e-02 -2.6422053e-03  2.1847720e-02
  3.2679423e-02 -8.6728172e-03  4.5132929e-02 -1.9794257e-02
  1.5751790e-02 -1.4872946e-03  3.7664285e-02  2.6827428e-02
  5.5422680e-03  1.3240713e-02  1.4559761e-02 -9.2226118e-04
 -8.2829180e-03  1.0690328e-03  4.8030224e-03  4.8996570e-03
  8.3040296e-03 -9.2984543e-03 -1.5376509e-03 -5.1699890e-03
 -1.7317855e-03 -6.6567442e-03  1.4270952e-02  3.3812217e-03
  1.0852443e-02 -1.4784397e-03  1.2062751e-02  3.5598037e-03
 -1.6912589e-03  5.7338642e-03  4.8725646e-03  4.9350139e-03
  2.7752252e-03  1.1181719e-04 -3.1565359e-03  8.9572096e-03
 -4.3179556e-03 -1.7308429e-03 -1.3200660e-03  2.5191666e-03
  3.9751340e-04 -4.0913920e-03  3.1410010e-03  1.9402495e-03
  1.3735874e-03 -3.6170468e-04  2.4862580e-03 -2.4612035e-03
  1.8834538e-03  9.9163465e-04  1.2367052e-03  3.6443255e-03
  1.5846226e-03  7.2720020e-04 -9.6919150e-04  3.5440261e-03
 -1.8775208e-03  3.6134800e-04  4.8034801e-04  3.0170441e-03
  2.0520801e-04 -6.7021659e-04 -1.1885819e-03  3.8479612e-04
 -1.0333144e-03  1.1956674e-03 -6.2813244e-04  1.6584295e-04
4069_1
  1.0000000e+00 -2.5176237e-17  8.2673920e-17  3.1223150e-01
  7.0853880e-03 -5.2904626e-02  3.4090353e-02 -1.3411136e-01
  1.2272187e-01 -3.0800393e-02  3.5792559e-02  4.3961577e-02
  1.6925249e-02  1.6865216e-02  6.6466030e-02  4.5303471e-03
  1.3519137e-03  3.5516623e-03  3.3561882e-03  1.4326848e-02
  5.4999177e-03 -4.7298382e-03  1.9304607e-03 -1.8081513e-02
  8.7864112e-03 -1.5990012e-02  1.9587927e-02  9.8965986e-03
  1.2930504e-02  1.0702236e-02  2.2809618e-02  6.2876723e-04
 -5.7785067e-03  6.0315694e-04 -2.7362498e-03  6.1356740e-03
  2.3076680e-03 -2.0572982e-04  5.8658790e-04  1.7244689e-03
 -1.2501124e-03 -9.8728660e-03  1.0442911e-02 -3.9982936e-03
  6.7743639e-03  4.3655175e-03  5.6475118e-03  2.9647549e-03
 -4.3903455e-04 -3.3145903e-04  3.0884676e-03  2.0164108e-03
 -4.1054809e-05 -1.4604908e-04 -1.6050454e-03  2.8153279e-03
 -2.5076599e-05 -2.7478532e-03  5.6824825e-03 -1.0511956e-03
  2.5592258e-03 -5.9103934e-04  1.2981506e-03  2.0635904e-03
  9.5878051e-04  3.7779726e-04  1.6371343e-03  1.7138188e-03
  4.4914354e-04 -1.2438283e-03 -2.2875016e-04  2.0537119e-03
  3.8694437e-04  3.3304142e-04  1.8343616e-03  9.5148611e-04
  5.2716771e-04 -1.3181564e-03  7.5358641e-04  1.1236478e-03
4070_1
  1.0000000e+00 -7.2149802e-18  2.3083075e-17  3.1500800e-01
  1.4003777e-02 -4.2903585e-02  4.4235560e-02 -1.5434785e-01
  1.1232598e-01 -2.1129927e-02  2.9369152e-02  5.0952246e-02
  2.0993217e-02  1.5422219e-02  6.4049484e-02  5.5316990e-03
  5.8085272e-04 -9.0330750e-04  8.3847471e-04  2.0805873e-02
  1.2238709e-02 -2.5478991e-03  1.3358766e-03 -1.0101933e-02
  1.0020401e-02 -1.3576474e-02  1.5183588e-02  6.3965670e-03
  1.0379708e-02  7.7894579e-03  1.2329570e-02  5.3150003e-03
 -4.3124091e-03 -8.9773061e-04  5.3423781e-03  3.6277399e-03
  5.5884760e-03 -3.7887025e-03 -2.3765063e-03 -6.6821477e-04
  3.4486355e-03 -4.1663431e-03  1.0053270e-02  2.4896935e-03
  5.4979614e-03  2.3162084e-03  3.0857282e-03  4.4535688e-03
 -1.6762560e-03  1.5320659e-03  3.7815434e-04  1.1859248e-03
  1.7729793e-03 -4.1030526e-03 -1.6283716e-03  4.4568179e-04
  3.1626338e-03 -9.0046586e-04  3.9582797e-03  1.2910978e-04
  2.5579355e-03 -3.2704248e-04  2.4002799e-03  3.7007352e-03
  1.6499700e-04  1.9947535e-03 -1.1223500e-03  5.5678656e-04
  4.5557463e-04 -2.5274830e-03 -6.8536390e-04  8.0435382e-04
  2.2931567e-03 -6.4574804e-04  7.3633230e-04  1.6435608e-04
  7.6399809e-04 -1.7734491e-04  2.1218753e-03  1.9071558e-03
4071_1
  1.0000000e+00  1.9205206e-17 -7.7387561e-17  2.4639752e-01
  7.3201385e-03 -3.9527500e-02  6.1042682e-02 -1.2638200e-01
  1.3957989e-01 -1.5776015e-02  3.8759495e-02  3.9575099e-02
 -9.3622122e-03  1.4749095e-02  5.7338319e-02  2.5613003e-02
  1.0524217e-02 -4.5831862e-03  2.4075591e-03  2.4208509e-03
  3.0089305e-03 -6.8502164e-03  7.6181610e-03 -1.5432514e-02
  2.1353825e-02 -4.9024312e-03  1.8359361e-02  2.0273711e-02
 -4.7272538e-03  7.4787450e-03  1.5613159e-02  3.2589094e-03
 -7.4781096e-04 -4.6999026e-03 -2.9698570e-03 -1.1918632e-03
  5.1523437e-03 -3.7641532e-03  5.4183694e-03 -7.4698460e-04
  6.0103572e-03 -2.5247315e-03  9.7939997e-03  9.3665882e-03
 -1.7057643e-03  4.4427730e-03  1.6929659e-03  8.3140986e-04
 -8.6393773e-04 -3.1808101e-03 -1.5983858e-05  2.8654535e-04
  3.5362498e-03 -1.1015137e-03  3.8094587e-03 -4.5614886e-04
  1.6010509e-03 -4.2339204e-04  4.0137007e-03  4.6353715e-03
  1.0796778e-04  2.4092216e-03 -5.3885158e-05  2.8492459e-04
 -6.5874794e-04 -1.6227303e-03  9.3875657e-04 -6.4890407e-04
  2.0953883e-03  9.4749111e-05  4.7119072e-04  5.5095211e-04
  4.2495240e-04 -4.3841248e-04  2.1942725e-03  3.0377589e-03
  6.7409936e-04  6.6058289e-04  4.4302201e-04 -2.8024648e-04
4072_1
  1.0000000e+00 -1.9289756e-17  6.5339270e-17  3.3769340e-01
 -6.6330781e-03 -6.2477042e-02  4.1422725e-02 -1.4910385e-01
  1.1399481e-01 -4.0656287e-02  3.2762300e-02  3.1728400e-03
  2.6420201e-02  1.4732624e-02  7.3709627e-02  4.1673559e-03
 -1.4003752e-04  1.6908895e-03  9.8562966e-03  1.7106715e-02
 -1.7030261e-03  6.0621779e-03  3.8813607e-03 -2.1598538e-02
  3.5464881e-03 -2.3747752e-02  9.1711457e-03 -7.6428225e-03
  1.3078232e-02  7.7311374e-03  2.6850010e-02  3.6497606e-04
 -1.8392149e-03 -3.9353189e-03  1.1431876e-02  3.2005911e-03
 -6.3603094e-04  9.5990616e-03 -1.5752662e-03  9.1280989e-05
 -2.2419906e-03 -1.0835111e-02  4.5999672e-03 -2.3374770e-03
  1.2046819e-03  2.0515207e-03  5.2543323e-03 -1.1357710e-03
  6.2602104e-04 -2.9225217e-03  5.7709221e-03 -9.3989975e-04
  8.4146140e-05  2.0315603e-03 -8.2318885e-04 -9.3898865e-04
  2.4087648e-04 -1.7325886e-03  4.2574283e-03 -1.2731688e-03
 -9.4359969e-04 -7.5912334e-04  1.9506000e-03  1.0866131e-04
 -1.1876662e-03  6.7427564e-04  2.9365434e-03 -4.1412435e-04
  1.1594414e-04 -2.6071404e-03  1.7537439e-04 -1.7276156e-03
  2.0695426e-04  8.2411427e-04  2.6236166e-03 -1.3628861e-03
  8.7360724e-04 -1.0875653e-03  2.7672286e-03  1.0344078e-03
4073_1
  1.0000000e+00 -8.4327027e-18  2.6449668e-17  3.3746662e-01
 -1.6051302e-02 -3.2858321e-02  4.8047130e-02 -1.3772788e-01
  1.3103373e-01 -3.4392504e-02  1.2761476e-02  1.2904435e-02
  2.7889643e-02  1.4494340e-02  7.3631947e-02  1.5574881e-02
  1.3408410e-02  5.0491421e-03  2.2001010e-02  2.2563349e-02
 -1.0390525e-02  1.1002546e-02  1.1736984e-04 -1.7093669e-02
  1.1233679e-02 -1.3967266e-02 -8.6656908e-04 -7.4736276e-03
  1.5118917e-02  2.1450998e-03  1.3748926e-02 -2.2630216e-03
  5.9481360e-03 -1.6546060e-04  1.4391508e-02  9.5790216e-03
 -1.1324106e-03  8.1656422e-03  2.1408299e-03 -4.5177139e-04
 -6.0931907e-04 -4.3306656e-03  1.7449800e-03 -2.7853659e-03
  6.1723361e-03 -1.7684756e-03  1.0338767e-04 -2.8354544e-03
  2.9072386e-03 -1.7751229e-03  6.8535742e-03  5.5063916e-03
  2.1930439e-03  2.6496800e-03  3.5930147e-03  7.4616723e-04
 -1.1811382e-03  3.4707953e-04  1.2322081e-03 -1.8789418e-03
  3.0534578e-03 -7.1812810e-04 -6.1032581e-04  4.0790766e-04
  9.2578779e-04 -7.8886824e-04  3.5203704e-03  1.4326063e-03
  1.6780855e-03 -5.3116704e-04  7.4083636e-04  1.0793491e-03
 -8.6681916e-05  6.1670659e-04  1.7612592e-03 -7.1646060e-04
  2.1457313e-03 -5.0801446e-04  9.5344517e-04 -2.6571344e-04
4074_1
  1.0000000e+00  1.1955010e-17 -4.3000355e-17  2.4804670e-01
 -2.0127916e-03 -9.8340803e-03  3.2512664e-02 -9.5680417e-02
  1.2909940e-01 -1.3153218e-02  3.3188463e-02  4.9775242e-02
 -6.6967997e-03  1.2243749e-02  5.8079162e-02  1.8194517e-02
  1.2360626e-02 -2.4650556e-03  1.0489577e-02  6.7756777e-03
  1.3583762e-03  1.1017699e-03  1.2466148e-02 -1.5447626e-02
  1.7424335e-02 -3.7541042e-03  1.5373561e-02  1.8591344e-02
 -3.8537233e-03  8.6787894e-03  1.4526557e-02  7.8482108e-03
 -1.6555204e-03 -1.7266477e-03 -8.4793094e-04  2.7989991e-04
  3.5848626e-03  2.4811722e-04  1.3538540e-03 -2.4830019e-03
  5.8323424e-03 -1.7195636e-03  9.0733725e-03  9.7303002e-03
 -7.6893447e-04  3.7750283e-03  1.1442254e-03  2.7642468e-03
 -2.0664745e-03 -9.3110035e-04 -1.3236731e-03  2.2234406e-03
  3.8800508e-03 -2.4179464e-04  1.8266623e-03 -1.4788491e-03
  1.6266978e-03 -6.0060366e-04  3.0600253e-03  4.9201036e-03
  2.0470023e-05  2.0799858e-03 -3.3594331e-04  3.5607198e-03
 -1.4506906e-03  7.0963673e-06  3.3272238e-04  6.1658028e-05
  2.4917688e-03  3.2017092e-05 -1.2192020e-03  7.4446899e-05
  2.8673298e-04  1.6775291e-04  1.5372802e-03  4.0221681e-03
  1.2828360e-04  4.5176502e-04 -3.2531755e-04  1.3796836e-03
4075_1
  1.0000000e+00  2.0354871e-17 -7.4829042e-17  2.8061554e-01
 -8.5362181e-03 -4.8537668e-02  6.5088564e-02 -1.1619697e-01
  1.1080410e-01 -3.2476921e-02  2.6683639e-02  1.9159922e-02
  1.6668575e-02  1.7568218e-02  7.3461090e-02  7.9224869e-03
  9.6187665e-03 -1.3299301e-04  7.1877805e-03  1.9528635e-02
 -5.1384934e-03  3.8054191e-03  6.0442166e-03 -4.2486305e-03
  9.5446198e-03 -2.1121574e-02  8.1246472e-03 -3.0900635e-03
  9.5228976e-03  8.5604809e-03  1.7287328e-02 -2.5054552e-03
  3.0429490e-03 -2.6641810e-03  6.1400474e-03  5.3874675e-03
 -3.1864134e-03  5.8254576e-03  1.4066104e-03  2.5228077e-03
  2.8716823e-04 -1.1431783e-02  6.2398686e-03 -2.1787863e-03
  4.1162708e-03  2.9966229e-03  4.0874322e-03 -7.0899065e-04
  3.3109882e-03 -1.9627289e-03  5.2032275e-03  3.9688489e-03
 -2.2338371e-03  3.2104553e-03 -5.7499596e-04  1.9069193e-03
 -1.1701381e-03 -4.3728219e-03  3.2569394e-03 -7.7865798e-04
  2.0752243e-03 -1.1229036e-03  1.1297163e-03 -3.0563496e-04
  2.0455971e-03 -1.0960258e-03  3.5922388e-03  2.7787835e-03
  1.8778674e-04  1.1141267e-03 -2.6151615e-05  1.8195317e-03
 -1.3575503e-03 -9.0537958e-04  1.1992125e-03 -1.9505316e-04
  1.2005189e-03 -1.6500939e-03  5.2387876e-04  6.9690880e-04
4076_1
  1.0000000e+00 -1.1341749e-17  4.5549135e-17  2.7387707e-01
 -3.7147013e-03 -4.6899019e-02  3.9162310e-02 -1.4053585e-01
  1.2557877e-01 -2.8696544e-02  2.7326141e-02  3.2180230e-02
  1.3457264e-02  1.2156053e-02  6.6055768e-02  8.8359091e-03
  8.4372823e-03  2.6105810e-03  7.5409094e-03  9.2626321e-03
 -2.1780136e-03 -2.9665763e-04  7.2850743e-03 -2.1388862e-02
  1.2884655e-02 -1.4420022e-02  1.5856271e-02  2.2079266e-03
  9.6885046e-03  5.2181774e-03  1.7296580e-02 -5.3237885e-04
  7.1137166e-04  7.6641826e-04  3.3795021e-03  4.1419363e-03
  1.2963752e-03  2.8870990e-03  1.0228210e-03 -4.6565200e-03
  6.3193125e-04 -7.9204325e-03  5.5232716e-03  5.3078558e-04
  5.8298878e-03 -5.2172435e-04  3.6217073e-03  1.5154032e-03
  2.1956626e-03 -2.0030130e-03  3.5345089e-03  7.0446051e-04
  1.9825366e-03  2.5486195e-03 -2.3075481e-04 -1.3026999e-03
 -7.2641201e-04 -2.0423874e-03  2.6613733e-03  3.8247823e-04
  1.5933527e-03 -2.7222850e-03  9.5558698e-05  1.3289792e-03
  2.2041976e-03 -1.8480130e-03  3.1774915e-03 -1.0953252e-03
  2.5519433e-03  9.6314604e-04  4.8184961e-05 -5.7934297e-04
 -2.3647735e-04  1.4183656e-03  1.6390579e-03  7.7820465e-04
 -6.6517209e-04 -2.6801370e-03 -3.1387088e-04  4.7176974e-04
4077_1
  1.0000000e+00 -2.7334053e-17  9.7211857e-17  2.8273297e-01
  6.8067734e-03 -4.3687032e-02  7.6051180e-02 -1.3125524e-01
  1.1350110e-01 -1.6593465e-02  3.2862125e-02  2.4995891e-02
  6.1607483e-03  2.0164876e-02  6.2475854e-02  2.1787546e-02
  3.6508860e-03 -1.1762232e-02  1.7688259e-03  4.8981328e-03
  6.6286734e-03  2.7075714e-03  1.5637806e-02 -1.3645878e-02
  1.5846765e-02 -1.2430789e-02  1.3814134e-02  9.0327205e-03
  1.5536784e-03  1.3525343e-02  1.3002545e-02  1.2303780e-02
 -3.6904045e-03 -1.0413064e-02 -8.0028147e-05 -1.2303873e-03
  3.5274347e-03  3.9514463e-03  3.8392715e-03 -3.5877513e-03
  6.6336860e-03 -8.6393421e-03  9.1005895e-03  2.7586378e-03
 -1.6569595e-03  7.4768891e-03  2.3893053e-03  6.0820254e-03
 -3.9643617e-04 -4.7857802e-03  4.0189914e-03 -4.3198914e-04
  9.3439388e-04  1.2605826e-03  8.3133987e-04 -1.7883576e-03
  2.6982884e-03 -3.0566280e-03  5.0566825e-03  4.3109965e-03
 -8.4829545e-04  2.1326656e-03  1.5362727e-03  2.4668494e-03
 -2.0427551e-04 -1.2551062e-03  1.4610467e-03 -7.1265734e-04
  1.1026791e-03 -4.8886036e-05 -3.7334343e-04  1.1015475e-03
  5.7319642e-04 -9.9552420e-04  2.7227055e-03  2.1204591e-03
  6.0388113e-04 -2.1905221e-04  3.3122211e-05  9.8675825e-04
4078_1
  1.0000000e+00  4.1120829e-18 -9.2271239e-18  2.8430480e-01
 -2.5365677e-03 -8.7432069e-03  4.3732078e-02 -1.1833299e-01
  1.3845316e-01 -2.9914812e-02  1.3577992e-02  2.3888920e-02
  1.4355876e-02  1.2958847e-02  5.6194569e-02  1.7976420e-02
  1.2005125e-02  6.3854422e-03  1.9448272e-02  1.9238614e-02
 -3.3857458e-03  8.1618555e-03 -4.1346426e-03 -2.1894723e-02
  1.8529976e-02 -1.2788330e-02  2.0376679e-03  7.7973946e-03
  1.1031008e-02  2.1891890e-03  1.8683949e-02  3.3397974e-03
 -4.1078286e-04  4.3017805e-03  8.3591176e-03  6.1023099e-03
  1.6663939e-03  5.5140162e-03 -3.8953215e-03 -4.3985272e-03
  2.7215180e-03 -7.7066933e-03  2.4803666e-03  2.7355165e-03
  7.0769224e-03 -9.6861249e-04  8.0576630e-03  2.4619112e-03
 -3.1843958e-04  2.8176336e-03  4.7574155e-03  3.5087353e-03
  2.4663438e-03  4.1377862e-03 -3.3555471e-03  7.4993779e-04
 -8.2768297e-04 -3.2046340e-03  5.3377354e-04 -5.9219858e-04
  3.8931155e-03 -1.7025009e-03  3.2903703e-03  1.0518367e-03
  7.3119310e-04  8.8878447e-04  4.0838630e-03  1.3935008e-03
  2.2595699e-03  2.4088064e-03 -1.0024053e-03  2.5394176e-03
 -6.3774583e-04 -3.3732662e-04 -3.8969867e-04 -1.4412161e-04
  1.2175622e-03 -1.0415207e-03  5.3537229e-04  1.4035161e-03
4079_1
  1.0000000e+00 -2.7876649e-17  9.5974675e-17  2.6679922e-01
  8.6201533e-03 -7.4508466e-03  3.5687355e-02 -1.2563539e-01
  1.0143118e-01 -1.4586263e-02  2.8762253e-02  5.6455602e-02
  7.6822691e-03  8.9589771e-03  4.4438415e-02  1.0789946e-03
  1.7188685e-02 -2.3080545e-03  1.6891525e-02  2.1117138e-02
  5.3481445e-03 -5.0260992e-04  6.2054382e-03 -2.1880907e-03
  9.7604011e-03  4.3354115e-04  1.7317271e-02  6.7878388e-03
  4.8521252e-03  1.3415267e-03 -9.9648382e-04  9.4368235e-04
  2.9207605e-03 -6.2740504e-04  3.8592285e-03  6.2711997e-03
  5.1463017e-03 -1.9270118e-03  5.2257489e-03  1.5879721e-04
  2.8287025e-03  2.2930238e-03  2.4284016e-03  2.4799701e-03
  1.9760043e-03  7.2611981e-04  2.4845157e-03  5.2099047e-03
  6.4937869e-04 -6.6431213e-04 -1.2873563e-04 -1.0917268e-03
  3.0296806e-03  4.5617921e-04  1.6779270e-03  2.2161886e-03
  1.4199736e-03  6.2689811e-04  9.4693701e-04  2.5751624e-03
  3.5804693e-04  8.1576584e-04 -1.5671229e-04  1.2065715e-03
  7.2712194e-04 -7.0504099e-04 -1.6088070e-04  8.1266711e-04
  2.2390632e-03  7.7432621e-04  1.5206575e-03  1.1819925e-04
 -1.3277676e-04  9.6412460e-04  1.1820028e-04  2.1056820e-03
  7.3182804e-04  5.3114206e-04 -7.7099060e-04  5.9049844e-04
4080_1
  1.0000000e+00 -1.0785757e-17  3.1202773e-17  2.7934867e-01
 -4.0397929e-03 -1.0964061e-02  5.0202889e-02 -1.1294165e-01
  1.3102339e-01 -1.9085301e-02  2.1829022e-02  2.6569814e-02
  4.9324886e-03  1.2027729e-02  5.1549054e-02  2.2626976e-02
  8.9847534e-03 -1.3845245e-03  1.6078993e-02  2.3643202e-02
 -4.6246547e-03  3.4146131e-03  7.4806632e-03 -2.0775100e-02
  1.8449067e-02 -7.9340178e-03  6.4507561e-03  8.9597759e-03
  4.4514565e-03  5.1543632e-03  1.7121353e-02  1.1527179e-02
 -4.9930480e-03 -9.5587611e-04  7.5199460e-03  8.6787961e-03
 -1.1737331e-03  2.0963951e-03  1.1690245e-05 -5.0449363e-03
  5.6214890e-03 -5.1122228e-03  4.7897273e-03  3.6363368e-03
  3.6517282e-03  2.1314564e-03  4.8747397e-03  6.5300893e-03
 -4.1210553e-03  5.6632367e-04  3.6018495e-03  4.6563509e-03
 -1.7090302e-04  1.1151217e-03 -2.0445590e-03 -2.2264461e-03
  2.1891381e-03 -2.2454343e-03  2.7082676e-03  1.2092914e-03
  3.0059391e-03  6.9933552e-04  1.3854716e-03  4.1918413e-03
 -2.3524397e-03  1.2050619e-03  1.6146524e-03  3.3946407e-03
 -1.7732315e-04  2.9930269e-04 -1.6742017e-03 -2.5991306e-04
  6.5602156e-04 -6.4190233e-04  9.4088945e-04  7.4302244e-05
  1.8992382e-03 -2.3664771e-04  1.6923417e-04  2.8536861e-03
4081_1
  1.0000000e+00  3.4523099e-17 -9.3627474e-17  3.6481188e-01
 -2.8401843e-02 -8.7270759e-02  5.0157727e-02 -1.6091836e-01
  1.3000635e-01 -3.6037343e-02  5.6035459e-02 -6.6833957e-04
  3.0477757e-02  1.0186113e-02  7.6146471e-02  7.8093993e-06
  2.2979643e-03  1.3350006e-02  1.8952764e-02  2.6205682e-02
 -5.8875721e-03 -3.3819301e-03  9.8185715e-05 -2.8150761e-02
  6.2911183e-03 -1.5414598e-02  3.0554748e-03 -3.2214378e-03
  2.1139246e-02 -3.2438632e-03  1.8792100e-02  7.7290751e-04
 -2.3871099e-03 -6.7711602e-04  9.5693313e-03  8.3267697e-03
  3.9051551e-03  1.7527028e-03  5.0818911e-05 -3.3834634e-03
 -3.4843615e-03 -6.7898742e-03  1.4882449e-03 -2.8180876e-03
  8.2504355e-03 -2.7480970e-03  2.2386257e-03  1.2802475e-03
 -2.1200322e-03 -3.6253728e-03  4.7534422e-03  6.4675654e-04
  4.0011838e-03 -4.2395636e-04  1.0653518e-03 -1.5114487e-03
  1.7381672e-04 -1.8178523e-03  3.5447013e-03 -3.0351386e-03
  2.8712385e-03 -1.7337075e-04 -4.4457245e-04  1.8391154e-03
 -1.5222342e-03 -1.2048744e-03  1.3360279e-03  5.7909139e-05
 -3.0462419e-05 -2.5804988e-03  5.5838658e-04 -1.6552203e-03
  1.5441907e-03 -1.1438473e-03  2.9320395e-03 -3.0653192e-03
  1.2199925e-03 -5.3131440e-04  8.4658150e-04  9.9629262e-04
4082_1
  1.0000000e+00 -1.6275178e-17  6.8412121e-17  2.7012930e-01
 -1.0789037e-02 -3.7626247e-02  4.1906699e-02 -1.2982962e-01
  1.5049473e-01 -4.3030527e-02 -2.4980265e-03 -1.6122967e-04
  2.8290195e-02  4.4061748e-03  2.8554948e-02  2.1490191e-02
  2.3218825e-02  7.7492597e-03  1.8276305e-02  3.4533059e-02
 -1.1686530e-02  2.6112420e-03 -5.6590292e-03 -2.8451459e-02
  1.4869775e-02 -1.4785283e-02 -5.4232389e-03 -3.6140803e-03
  1.7004550e-02 -7.2308170e-03  1.2970533e-02 -4.2518900e-03
  9.2533827e-03  7.7534437e-04  1.0523889e-02  1.1843280e-02
  6.4672566e-04  5.9533129e-03 -2.4196664e-03 -2.8441198e-03
 -1.0321618e-03 -3.1149992e-03 -3.1693991e-03 -1.8283006e-04
  6.0784389e-03 -5.8222931e-03  1.5627815e-03 -5.9164834e-03
  3.2300194e-03 -3.0189900e-03  4.0977713e-03  2.9086794e-03
  5.2402004e-03  8.9168207e-04  1.3179519e-03  1.5960025e-03
 -7.9807848e-04 -3.0291702e-04  4.1673595e-04  4.7982743e-04
  2.3452689e-03 -1.7481910e-03 -7.3564590e-04 -1.4975048e-03
 -4.0643158e-04 -1.4169033e-03  1.3429948e-03  1.5327310e-04
  3.0952342e-03 -1.8075094e-03  4.9210529e-04  5.7921123e-04
  1.0140217e-04 -1.1652671e-03  1.0297925e-03 -6.5827410e-04
  2.3267254e-03 -9.3365669e-04  8.5483663e-04  3.6477023e-04
4083_1
  1.0000000e+00  1.7040063e-17 -6.3948085e-17  2.4053490e-01
  1.0092227e-02 -7.7855442e-03  3.8012509e-02 -1.1665897e-01
  1.3366633e-01 -2.3590858e-02  9.0535815e-03  3.3959620e-02
 -3.4316049e-04  1.3537095e-02  4.3679034e-02  2.4020826e-02
  1.4733249e-02 -4.9627947e-04  1.1242476e-02  8.7456289e-03
  1.3614615e-03  7.5783682e-04  1.3937311e-03 -2.3460526e-02
  1.9876410e-02 -8.4675566e-03  1.5629272e-02  1.2739916e-02
  7.4138318e-04  7.5214241e-03  2.0158366e-02  2.2296412e-03
 -1.1500231e-03  1.6843734e-03  3.6181612e-03  3.2046738e-04
  2.5775323e-03 -3.8868925e-04 -1.0289558e-03 -6.0260989e-03
  5.2539713e-03 -3.8779377e-03  9.7622071e-03  6.0791628e-03
  2.2005044e-03  3.8580668e-03  5.3360713e-03  1.4332057e-03
 -1.6813982e-03  8.3235762e-04 -1.5389668e-04  2.3057102e-03
  2.3964388e-03 -2.0865380e-03 -2.6019832e-04 -1.5029789e-03
  1.5541694e-03 -2.0940313e-03  4.7521801e-03  2.3704041e-03
  2.7455216e-03  1.2880259e-03  1.6099471e-03  3.7876009e-03
 -1.0921485e-03  6.2973520e-05  1.2759502e-03  1.9553406e-03
  1.0661294e-03 -1.8687195e-03 -7.8511305e-04 -4.9091882e-04
  6.2250172e-04 -5.6563119e-04  1.8782128e-03  1.2683056e-03
  2.0484320e-03 -4.4520532e-04  1.1976441e-03  2.5982722e-03
4084_1
  1.0000000e+00 -6.1619678e-18  2.3964316e-17  2.4569811e-01
  1.5966664e-02 -6.8872221e-02  6.4324544e-02 -1.3190966e-01
  1.3337090e-01 -6.5323452e-03  3.4451618e-02  4.7988039e-02
 -9.7361090e-03  1.5627848e-02  4.7779572e-02  1.1955131e-02
  8.4459657e-03 -8.6192211e-03 -1.0146067e-03 -4.8913886e-03
  1.1447304e-02 -1.1261683e-02  2.0296547e-02 -2.0343862e-02
  1.6839701e-02 -7.2268589e-04  1.8983134e-02  1.6686111e-02
 -4.7547511e-03  9.4081524e-03  1.1128287e-02 -1.9897073e-03
 -4.3929849e-04 -8.3185972e-03 -2.3873835e-03 -3.1651652e-03
  8.5873711e-03 -3.4947748e-03  1.1336341e-02 -5.6218386e-04
  2.5312598e-03 -1.1112689e-03  7.9203095e-03  5.9313531e-03
 -1.2010120e-03  4.5917087e-03 -1.2351248e-03 -1.6345201e-03
  1.0264052e-03 -6.6963663e-03  1.8609606e-03 -3.7980131e-04
  3.7991830e-03 -1.1371373e-03  4.9342463e-03  2.1847435e-04
  2.2533039e-04 -1.6658100e-04  2.5728125e-03  2.3379206e-03
  1.3317945e-03  1.3512016e-03 -9.2083293e-04 -1.2173224e-03
  3.8243122e-04 -3.5365779e-03  2.2998092e-03  2.0621409e-04
  1.1602418e-03 -7.9063768e-05  1.6320601e-03  8.1296606e-04
  6.2019247e-04 -2.5719290e-04  2.0788676e-03 -4.3572080e-04
  1.5857333e-03 -1.6524877e-04 -9.7415429e-04 -4.2384459e-04
4085_1
  1.0000000e+00  2.2845119e-17 -7.5366888e-17  3.0195242e-01
  6.0600018e-03 -5.4896062e-02  6.8482692e-02 -1.6796398e-01
  1.5807971e-01 -1.6750088e-02  2.2639459e-02  3.0588360e-02
  1.1486754e-02  1.5339664e-02  4.9518264e-02  3.1991348e-02
 -5.8819144e-06 -6.1209488e-03  6.6282108e-03  1.5762263e-02
  2.2104394e-03 -8.9909255e-03  5.9948057e-03 -2.9622690e-02
  2.7542436e-02 -6.2778283e-03  9.3124288e-03  1.3642727e-02
  9.8533086e-03  5.3718550e-03  1.0867501e-02  9.9681601e-03
 -8.5816852e-03 -4.8242679e-03  5.8700764e-04  6.5715317e-03
  3.9072208e-03 -3.8032133e-03  4.9339948e-03 -9.1343888e-03
  7.6348849e-03 -3.9936461e-03  5.2823470e-03  2.6613191e-03
  7.1165986e-03  2.7879498e-03  1.3574265e-03  5.4200661e-03
 -4.7525594e-03 -2.9181630e-03  2.9613725e-03  3.3655632e-03
  2.1372136e-03 -1.3981325e-03  2.9499147e-03 -2.8370995e-03
  1.5175537e-03 -1.3525661e-03  2.2242161e-03  1.0745239e-04
  4.6713886e-03  4.2427379e-04 -2.9078074e-04  2.2795234e-03
 -1.5307613e-03 -1.9023949e-03  3.4049657e-03  1.0099990e-03
  7.0930922e-04 -4.7427842e-04  1.8368989e-03  6.1236287e-04
 -2.3723153e-04  2.1140625e-04  8.1826664e-04 -3.7629241e-04
  2.4784426e-03 -9.7597810e-04 -7.3050717e-04  1.6897725e-04
4086_1
  1.0000000e+00 -1.3780408e-17  5.5661762e-17  2.5161327e-01
 -9.2649411e-03 -4.1406422e-02  5.5152783e-02 -1.0802858e-01
  1.3543781e-01 -2.9506736e-02  2.3308379e-02  4.2874804e-03
  4.3015706e-03  1.5010073e-02  5.1974249e-02  1.8241395e-02
  1.6778049e-02  3.8372765e-03  2.4566218e-02  1.5532605e-02
 -1.0625139e-02 -5.6907460e-03 -1.8290345e-03 -2.2220919e-02
  2.1554376e-02 -1.0879919e-02  9.2267127e-03  9.6884027e-03
  6.8049556e-03  2.3532233e-03  2.0166746e-02 -1.7385188e-03
 -4.1391713e-04  3.1749329e-03  5.9030352e-03  8.2086514e-03
 -3.4367834e-03 -1.3648170e-03  1.6062850e-03 -4.9429840e-03
  5.4624956e-03 -8.1651772e-03  4.7944712e-03  1.5864819e-03
  5.3827382e-03  2.9958969e-04  6.1719400e-03 -5.9608268e-04
 -2.1410093e-04  2.8321676e-03  3.5202572e-03  6.0122969e-03
 -1.0196603e-03 -4.6520531e-04  1.4831036e-03 -2.8099329e-03
  1.7405619e-04 -4.6330393e-03  9.2591953e-04 -5.1251682e-04
  4.7654993e-03 -5.4062434e-04  3.1750561e-03  1.6488837e-03
  1.6635012e-04  8.6329678e-04  3.1496060e-03  2.0239281e-03
 -8.1174919e-04  6.2075504e-04 -8.5116837e-04 -5.9451372e-04
 -4.0905783e-04 -1.8545248e-03  1.4922696e-03 -1.2092585e-04
  3.1041694e-03 -1.7411383e-03  1.4294131e-03  2.1028383e-04
4087_1
  1.0000000e+00  1.2019085e-17 -4.9884124e-17  2.3074859e-01
 -1.2348457e-02 -4.3426065e-02  4.2662013e-02 -9.9567574e-02
  1.3211812e-01 -2.6774857e-02  2.5310645e-02  6.4183767e-03
  2.0146104e-03  8.5015376e-03  5.1475925e-02  1.7976518e-02
  1.6669570e-02  1.0563005e-03  2.1560782e-02  1.9663444e-02
 -9.8901421e-03 -7.2895432e-03  9.8373973e-03 -1.9570695e-02
  1.9659633e-02 -1.0934978e-02  8.1790749e-03  7.6612676e-03
  4.6164403e-03  3.1725387e-03  2.0302729e-02  4.8068794e-03
  4.4538184e-04  4.3890753e-04  1.4534121e-03  6.9043033e-03
 -4.0465587e-03 -1.8735956e-03 -5.4323711e-05 -3.6425517e-03
  6.5181380e-03 -8.5201540e-03  4.5847305e-03  1.2173892e-03
  4.8251940e-03  3.9506791e-04  7.2646277e-03  1.4043122e-03
  4.4565765e-04  3.2195354e-04  1.4749596e-03  6.6688609e-03
 -1.5658800e-03 -6.7146966e-05  9.8314591e-04 -1.4843153e-03
  8.8980364e-04 -5.0979584e-03  1.1894343e-03 -1.1095737e-03
  3.2908514e-03  3.6871429e-04  3.2860773e-03  1.2055954e-03
  3.9738709e-04 -2.6247645e-04  2.4168853e-03  3.2455345e-03
 -8.2047661e-04  9.8091843e-04 -7.4988799e-05 -4.9723700e-04
 -4.7469426e-04 -2.3384635e-03  7.9960414e-04 -4.8099776e-04
  2.0472252e-03 -1.7000251e-04  1.1548973e-03  1.6535469e-04
4088_1
  1.0000000e+00 -1.5689412e-17  4.3144129e-17  2.5734299e-01
  1.1530458e-03 -1.7411224e-02  6.5884105e-02 -1.0693650e-01
  1.3500428e-01 -5.6683248e-03  2.7210923e-02  2.5483228e-02
  2.5758369e-03  1.5342133e-02  2.9420211e-02  2.1085185e-02
  1.5396919e-02 -4.9174230e-03  8.6802244e-03  1.5617231e-02
  1.9180374e-03 -8.7710328e-04  1.0781739e-02 -2.7915223e-02
  2.4112955e-02  1.7592371e-03  5.9068528e-03  1.4791591e-02
  5.9784650e-03  6.3228355e-03  5.7258907e-03  1.1148763e-02
 -1.1859265e-03 -5.2502892e-03 -1.6130006e-03  6.3861537e-03
  3.6295771e-03 -7.1505963e-04  4.1309567e-03 -8.3576571e-03
  8.0420465e-03  7.6047023e-04  4.5917115e-03  5.0961763e-03
  4.6510996e-03  3.3836850e-03 -7.7997232e-04  5.3614986e-03
 -1.6548192e-03 -2.6719630e-03 -6.5780429e-04  3.9909171e-03
  3.2888603e-03 -1.5460034e-04  2.7434980e-03 -2.6607831e-03
  2.3232140e-03  1.0061611e-03  2.6030929e-03  1.2195686e-03
  3.4175238e-03  2.0509192e-03 -1.9479312e-03  3.1344071e-03
 -4.1293462e-04 -1.2835397e-03  6.3663581e-04  2.1270908e-03
  1.9997998e-03 -1.8405707e-04  9.1776146e-04 -1.4370022e-04
  7.1790014e-05  1.1411067e-03  1.3034397e-03  3.0779070e-04
  2.4597987e-03  9.3590202e-04 -1.3358187e-03  1.1553548e-03
4089_1
  1.0000000e+00 -2.5463709e-18  2.0349196e-17  2.8767019e-01
  5.6844721e-03 -1.1786259e-02  5.1495427e-02 -1.1034790e-01
  1.2564731e-01 -1.1279671e-02  2.8491313e-02  5.0505291e-02
  3.6195649e-03  1.5851686e-02  5.3707276e-02  1.0699183e-02
  4.7172408e-03 -1.5641794e-03  4.7678159e-03  8.3167869e-03
  7.3847263e-03  3.9508107e-03  7.4230757e-03 -1.9677643e-02
  1.7682366e-02 -5.0352945e-03  1.3258717e-02  1.6750015e-02
  3.6442661e-03  8.6914322e-03  1.5055781e-02  1.0490514e-02
 -6.0152997e-03 -2.2649280e-03  1.3431928e-03  2.2698697e-03
  6.4312380e-03 -2.5727877e-04 -1.3074822e-03 -2.6653324e-03
  4.8260169e-03 -3.6229380e-03  8.4188450e-03  9.2729169e-03
  2.0310574e-03  4.0276723e-03  3.3607565e-03  7.4932553e-03
 -4.0155189e-03 -5.6415897e-04  6.0946950e-04  1.3116364e-03
  4.5374001e-03 -1.2541579e-03 -1.9617558e-03 -3.5319992e-04
  2.4003942e-03 -6.5620372e-04  3.5722395e-03  4.5150834e-03
  1.2722022e-03  1.7450101e-03 -2.2705777e-04  4.6875553e-03
 -1.8037279e-03  8.6225185e-04 -6.3771612e-04 -2.0315688e-04
  2.6737097e-03 -1.1359884e-03 -1.7090859e-03 -6.8083518e-05
  1.6939567e-03  7.8612910e-04  6.9730358e-04  2.0474943e-03
  3.6147892e-04  4.0690740e-04 -2.3908966e-04  2.8492415e-03
4090_1
  1.0000000e+00 -1.5201963e-17  5.4518358e-17  2.8734125e-01
  6.0177123e-03 -6.3670044e-02  6.7184396e-02 -1.4890700e-01
  1.3559584e-01 -9.3473011e-03  5.4362195e-02  4.1472453e-02
 -3.7612486e-03  1.5914125e-02  6.4669349e-02  1.2448800e-02
 -2.0162964e-03 -2.5552309e-03  1.4733758e-02  5.1527505e-03
  1.1745078e-02 -1.1935719e-02  8.1562346e-03 -2.3376417e-02
  1.6724270e-02  8.5010096e-04  1.5884382e-02  2.0518733e-02
  1.9262882e-03  6.1800451e-03  1.2380125e-02  1.6185475e-03
 -7.9148627e-03 -4.0939085e-03  1.1658074e-03 -4.6696957e-03
  1.3198843e-02 -6.7527052e-03  3.7114868e-03 -4.5083122e-03
  3.4786905e-03  1.7951475e-03  9.0369671e-03  7.5196706e-03
  2.3907898e-03  2.9946612e-03  4.9842425e-04  1.3211796e-03
 -4.5688538e-03 -1.9213084e-03  1.1118243e-03 -2.7318591e-03
  8.3268843e-03 -3.4931570e-03  2.6693185e-03 -4.5474329e-04
  1.0703436e-04  1.7920085e-03  3.1631508e-03  2.0130186e-03
  1.5860630e-03  8.6072014e-04  3.3989887e-04  2.2332170e-03
 -1.3887221e-03 -1.3622946e-03  2.2337282e-03 -2.7990834e-03
  3.4714660e-03 -1.7052105e-03  3.9078605e-04  1.3319245e-03
  6.4475104e-04  1.1210644e-03  1.5123154e-03  8.2722435e-04
  8.8172952e-04 -4.5985710e-04  1.1621091e-03  8.2167445e-04
4091_1
  1.0000000e+00 -1.4128561e-18  7.1281787e-18  2.3784115e-01
 -1.0685985e-02 -2.4535556e-02  4.7128418e-02 -9.8497435e-02
  1.4211692e-01 -2.4690915e-02  2.5340616e-02  1.5209857e-02
 -2.4916980e-03  1.6705535e-02  6.3727275e-02  2.3933307e-02
  1.3703990e-02  4.1786362e-03  1.9381223e-02  5.2938721e-03
 -9.0847837e-03 -9.9582479e-04  3.4691256e-03 -2.1827338e-02
  2.3048247e-02 -1.0679521e-02  7.6899804e-03  7.9011874e-03
 -1.6079629e-04  8.8587887e-03  2.4252505e-02  5.8124399e-03
 -2.1816007e-04  3.2225589e-03  3.8470293e-03 -1.9907098e-04
 -4.0755724e-03  1.6603079e-04  2.9966516e-04 -3.9861530e-03
  7.7086891e-03 -7.9522306e-03  8.1320484e-03  2.9789512e-03
  1.0226547e-03  5.0381839e-03  9.0478030e-03  1.3888090e-03
 -1.8379378e-04  2.5110539e-03  7.5979265e-04  2.0595463e-03
 -2.3228351e-03  3.0020924e-04 -2.3291102e-04 -2.4179822e-03
  2.2374579e-03 -4.8878165e-03  3.6562891e-03  3.9280577e-04
  2.1289041e-03  2.9722882e-03  3.7767658e-03  1.5040207e-03
  5.6986486e-04  9.1213419e-04  1.3924973e-03  2.4569769e-03
 -1.5952982e-03  5.9413140e-04 -3.3118483e-04 -9.9682529e-04
  2.4503605e-04 -2.5602496e-03  1.9826368e-03  8.2776590e-04
  1.9487934e-03  1.0415035e-03  1.9863883e-03  1.0879282e-03
4092_1
  1.0000000e+00  2.6188232e-17 -9.8594925e-17  2.6565287e-01
  1.1250005e-03 -4.8185535e-02  5.0044350e-02 -1.1377302e-01
  1.3391322e-01 -2.1051829e-02  3.7487761e-02  2.2646815e-02
  7.1694461e-03  1.6965827e-02  4.9038677e-02  1.5680251e-02
  1.1518409e-02  6.2204296e-03  1.0858913e-02  1.1182059e-02
 -2.7430602e-04 -8.0073506e-03 -4.9317563e-03 -2.1528625e-02
  1.9555094e-02 -7.0520194e-03  1.7328408e-02  1.0552442e-02
  7.6670683e-03  4.7399122e-03  1.4007575e-02 -8.2617187e-04
 -3.5195043e-03  4.7176883e-03  2.2257117e-03  5.1129855e-03
  2.5589591e-03 -5.3575495e-03 -1.0603268e-03 -6.9814178e-03
  4.1027934e-03 -4.0799441e-03  1.1105767e-02  4.0719993e-03
  6.4846596e-03  7.3249752e-04  5.5389587e-03  2.7894392e-04
 -3.5031912e-03  4.1876311e-03  2.6994348e-04  4.8283385e-03
  2.8860878e-03 -3.4132817e-03  5.0015673e-04 -2.7984516e-03
 -5.1006316e-04 -2.2651818e-03  3.2659322e-03  6.8795291e-04
  4.5438502e-03 -5.8410888e-04  4.3867148e-03  2.4955556e-03
 -1.5319303e-03  2.1347219e-03  9.3027843e-04  6.2537232e-05
  1.9467772e-03 -1.6413437e-03 -2.3214065e-04  7.2931288e-04
 -8.0768335e-04 -7.3816786e-04  1.9971935e-03  7.7153041e-04
  2.0475187e-03 -1.1245070e-03  2.7177890e-03  1.5001445e-03
4093_1
  1.0000000e+00  1.9512685e-17 -7.0622096e-17  3.0689761e-01
 -8.9951058e-03 -1.0324854e-01  5.5409126e-02 -1.5110344e-01
  1.4875730e-01 -3.0166211e-02  5.1534370e-02  3.0192978e-02
  1.4492641e-02  1.9334120e-02  7.7380949e-02  8.4067351e-03
  1.4391906e-03  4.4021263e-03 -1.1211400e-02  9.5532488e-03
 -3.8939632e-03 -1.3427302e-02  6.6442014e-04 -1.2590221e-02
  2.1791445e-02 -1.9474480e-02  1.8136573e-02  2.3534504e-03
  7.3750042e-03  7.6921750e-03  1.6981028e-02  7.6300369e-04
 -3.0573170e-04 -8.5161199e-05  4.1355742e-04  2.8224787e-03
 -3.3494317e-03 -3.7306171e-03 -3.2585049e-04 -4.5137665e-03
  4.5265941e-03 -8.1621525e-03  1.0620990e-02  1.0532239e-03
  2.1634219e-03  5.1715456e-04  4.8005001e-03 -1.6809191e-03
  1.3581603e-03 -1.9835749e-04  2.2306113e-03  1.5071095e-03
 -2.9106449e-04 -1.8584052e-03  8.0947123e-04 -2.0172377e-03
 -3.9521528e-04 -7.8710961e-04  5.2746737e-03  1.5845083e-03
 -1.0710523e-04 -2.7835434e-03  1.3785470e-03 -1.5857268e-03
  9.0560994e-05 -7.7097566e-04  1.5190024e-03 -5.5150135e-04
  2.7170873e-03 -1.6385635e-03  1.4120496e-03 -6.6942974e-04
 -1.5945143e-03  1.9115815e-03  2.8243980e-03  1.7066752e-03
 -5.3140899e-04 -2.0492332e-03  5.2360065e-04 -1.0962365e-03
4094_1
  1.0000000e+00  2.4148360e-17 -9.1217332e-17  2.8602829e-01
 -1.0718939e-02 -2.2373067e-02  4.2544673e-02 -1.3188954e-01
  1.3097721e-01 -2.5121335e-02  3.0578659e-02  2.0762763e-02
  8.3785327e-03  9.8697831e-03  6.9664745e-02  1.9068552e-02
  3.2021813e-03  4.0325180e-04  1.2653040e-02  2.1685977e-02
 -7.5486911e-03  4.7533259e-03  3.6726292e-03 -1.7760668e-02
  1.5199684e-02 -1.3535443e-02  7.3980727e-03  2.4740244e-03
  4.9759787e-03  3.8128702e-03  2.1520472e-02  7.1480005e-03
 -6.6204960e-03  4.0841038e-04  9.2944244e-03  7.7599836e-03
 -2.3953137e-03  4.6111689e-03 -1.1466408e-03 -4.8817142e-03
  1.8415020e-03 -9.2711283e-03  2.9695831e-03  7.1085619e-04
  2.3404408e-03  4.3708126e-04  8.3198471e-03  3.3725217e-03
 -4.8328103e-03 -2.4516979e-04  6.8606252e-03  2.7309799e-03
 -8.5317112e-04  3.0116132e-03 -8.1065622e-04 -6.9340077e-04
 -6.6774280e-04 -5.1693211e-03  2.5383209e-03  1.9915505e-03
  4.1153787e-04 -9.4596935e-04  3.5033020e-03  3.5961646e-03
 -2.8356802e-03 -5.5587393e-04  3.6289352e-03  1.1249579e-03
 -2.2994418e-04  7.6272962e-04 -1.4987050e-03  2.0736847e-04
 -2.8225423e-04 -2.4813975e-03  1.5153008e-03  1.3517952e-03
 -1.6664690e-04 -1.4287195e-03  1.2928679e-03  2.9330068e-03
4095_1
  1.0000000e+00  3.3532314e-17 -1.1116056e-16  2.9800016e-01
 -6.6375400e-03 -5.0415790e-02  4.1088463e-02 -1.2199329e-01
  1.3457633e-01 -2.9414397e-02  3.8563065e-02  3.6405199e-02
  7.6852928e-03  1.6174498e-02  7.0306919e-02  1.0173287e-02
  6.9875320e-03  8.3263624e-03  8.5131669e-03  1.0366009e-02
 -4.7949534e-03 -7.4371597e-03 -5.4200403e-03 -1.7025963e-02
  1.5008229e-02 -1.3432206e-02  1.9267733e-02  1.1820738e-02
  8.6020546e-03  4.9344617e-03  2.2803592e-02 -2.0440078e-03
 -2.8805527e-03  5.0927098e-03  2.0227932e-03  8.4724346e-03
 -6.6196390e-04 -4.7654095e-03 -7.3794667e-04  2.3679767e-04
 -1.0123203e-03 -8.0438720e-03  9.3025979e-03  3.8783538e-03
  6.8311932e-03  2.4227877e-04  6.5975031e-03  1.3085940e-03
 -1.8719834e-03  1.9771415e-03  1.5376419e-03  4.9917712e-03
  5.7496006e-04 -2.3715819e-03 -5.5304688e-04  1.5059865e-03
 -2.4630361e-03 -3.2283721e-03  4.3705974e-03  1.3471072e-03
  4.5513841e-03 -1.6645244e-03  2.4322503e-03  2.4298412e-03
 -8.0234906e-04  6.0881027e-04  5.6303490e-04  1.9322645e-03
  1.2170764e-03 -9.1909519e-04 -1.0434381e-03  1.8426822e-03
 -1.3810143e-03 -6.7215257e-04  2.0670128e-03  4.3851363e-04
  1.7108268e-03 -1.5196165e-03  9.5116327e-04  1.8631236e-03
4201_1
  1.0000000e+00  4.0306931e-18 -1.6452971e-17  2.3575357e-01
  2.4740493e-02 -4.7744222e-02  8.3696840e-02 -1.6435969e-01
  1.2678256e-01  1.9088370e-03  6.4431213e-02  4.8770399e-02
 -3.9391273e-03  8.3693151e-03  2.5837345e-02  2.3787796e-02
  8.7952269e-03 -8.4095007e-03  8.2053491e-03 -1.7924614e-03
  2.0142413e-02 -4.9543909e-03  7.3359606e-03 -2.5757151e-02
  1.0320349e-02  2.3515830e-03  1.1475313e-02  2.7820583e-02
  5.1909748e-03 -1.5122485e-03  6.0994463e-03 -5.3544295e-03
 -9.8116582e-04 -3.6850748e-03  3.4615634e-03 -2.7226655e-03
  1.2922233e-02  8.7833196e-04  5.2364458e-03 -1.7627742e-03
 -2.3485357e-03 -1.4869897e-03  7.3509057e-04  5.3586489e-03
  5.9229010e-03 -2.5453880e-04  5.4634867e-03 -9.7704246e-04
 -5.3559778e-04 -7.0747669e-04  2.7954277e-03 -2.0519228e-03
  4.1871881e-03  2.6464152e-04 -3.9856465e-04  2.8795950e-03
  1.9755044e-04 -2.2465823e-03  2.5735513e-03 -2.4800508e-03
  3.2389124e-03  2.6828945e-04  2.6356696e-03  2.0897625e-03
  1.5298426e-04  3.8777528e-04  1.4552949e-03 -4.3911294e-04
  5.9114942e-04 -1.2011848e-03 -3.6075005e-04 -1.1623247e-04
  2.5492044e-03 -4.9232640e-04  2.1979652e-03 -1.5412705e-03
  3.6789411e-04  2.5913207e-05  1.3388453e-03  2.7486116e-03
4202_1
  1.0000000e+00  2.7856154e-17 -1.1625648e-16  2.3776397e-01
 -1.8937250e-03 -3.4316887e-02  6.2942924e-02 -1.4682493e-01
  1.2806951e-01 -6.8126121e-03  6.8824737e-02  5.0862108e-02
 -9.0813849e-03  1.3387873e-02  7.5331312e-02  1.1810677e-02
  3.8359678e-03 -6.3754123e-03  3.5204169e-03 -2.2664703e-04
  9.5772224e-03 -1.4146918e-03  1.0489473e-02 -1.8167796e-02
  1.6373397e-02 -2.4056917e-03  1.4742412e-02  1.9661827e-02
 -1.6106964e-03  7.2948257e-03  1.2175665e-02  1.0290307e-03
 -7.0085881e-04 -6.9279064e-03 -2.9583653e-04 -4.7426445e-03
  1.0821274e-02  4.9821144e-04  6.1092016e-03 -3.3621685e-03
  2.8382651e-03 -9.1156748e-04  6.7582026e-03  8.3504310e-03
 -6.9068145e-04  4.0987078e-03  2.1078403e-03 -6.8180963e-05
 -4.0198375e-04 -4.1659708e-03  2.7587746e-03 -3.6865560e-03
  5.9171208e-03  1.4418970e-03  1.9703768e-03  8.7578577e-04
  1.3470131e-04  7.8025138e-05  3.4208693e-03  4.2846545e-03
  1.6347935e-04  7.0328326e-04  4.8994964e-04 -9.0615407e-04
  5.1455450e-04 -1.5238384e-03  2.7135944e-03 -1.9556584e-03
  3.2325280e-03  4.7998478e-04  2.2780038e-05  1.8577727e-03
 -2.4166171e-04  3.6125049e-04  2.2028703e-03  1.7580010e-03
  4.6438620e-04 -3.6536900e-04  7.9905253e-04 -7.6146542e-04
4203_1
  1.0000000e+00  1.2278581e-17 -9.1595718e-17  1.2883678e-01
  3.9544824e-02 -8.8519607e-03  1.2768383e-01 -9.5958323e-02
  8.6529864e-02  7.2826060e-03  7.1704660e-02  8.2286486e-02
 -2.3671599e-02 -2.1024666e-03  3.7752974e-02 -4.7322582e-02
  4.2695079e-02  1.9303463e-03  1.4337337e-02  1.7228206e-02
 -8.8924108e-03  3.9343089e-03  1.9865381e-02  1.2952311e-02
  7.9511844e-03 -4.2110826e-03  7.5040043e-03 -1.2079591e-02
  1.3669049e-02  3.1597180e-03  7.6637913e-03  4.8307727e-03
 -2.8254608e-03 -8.5975577e-04  7.3538142e-03  1.1128114e-02
  4.6946260e-03 -7.1912219e-04  4.5154775e-03 -1.3822165e-02
  5.7596158e-03  2.4512993e-03  3.9439661e-03  1.2006396e-02
 -1.4913008e-03 -9.5161394e-04  3.6530872e-03 -1.1218066e-03
  1.9908655e-03  6.5802681e-04  3.2554045e-03 -2.9252850e-03
  5.3966307e-03  7.6350620e-04  1.5034043e-03  5.4235493e-03
 -3.5464043e-03 -6.8415347e-04  2.9084546e-03 -6.0595199e-04
  4.8875606e-03  4.9114483e-04  1.4419518e-03 -1.0531681e-03
 -2.5257188e-04  7.9476438e-04  1.6149912e-03  3.4257416e-03
  9.1136784e-04 -8.9716760e-04  1.3292899e-03 -5.0740698e-04
  6.3025624e-04  1.6493136e-03  1.9267045e-03  2.1301898e-04
  1.9429904e-03 -9.6195474e-04 -7.6747098e-06  1.7076480e-03
4204_1
  1.0000000e+00  1.8110637e-18 -7.8581584e-18  2.2864842e-01
  2.7355910e-02 -5.2499294e-02  1.0642126e-01 -1.4697498e-01
  1.3474065e-01  2.2340650e-03  5.4983853e-02  6.9796123e-02
 -1.9735717e-02  1.2000582e-02  3.8551603e-02  2.0232385e-02
  1.7700090e-02 -1.2178126e-02 -7.5427276e-03 -1.6433200e-02
  1.8861582e-02 -2.8385634e-03  1.8690333e-02 -5.2347116e-03
  1.3768212e-02 -3.5074822e-05  9.7330790e-03  2.4042398e-02
 -3.5099488e-03  5.1675793e-03  6.5769401e-03 -9.6564701e-03
  8.6632267e-03 -7.7064700e-03 -1.2229944e-03 -3.4832607e-03
  7.6848084e-03  2.0048058e-03  7.6543585e-03  7.5463027e-03
  1.4309059e-03 -2.0641520e-03  4.5556236e-03  1.8480498e-03
  1.5437169e-03  4.2457911e-03  6.0560698e-04 -4.9131136e-03
  3.5140347e-03 -4.6906181e-03  1.0657789e-03  4.2342736e-03
  2.6713115e-03  6.8432605e-04  3.1599012e-03  5.3676024e-04
  1.9749755e-03 -3.4140408e-04  3.2758888e-03 -6.7390930e-04
  1.2749191e-03  2.3203034e-03 -8.8136253e-04  5.7087694e-04
  6.0351016e-04 -3.5006073e-03  1.0880874e-03  1.6710299e-03
  2.8193461e-03  3.9470658e-04  2.3573553e-03 -1.4839687e-03
  9.9094894e-04  1.1826170e-03  1.5919517e-03  1.5755217e-03
  4.7208792e-04  1.6053995e-05 -1.2770273e-03  1.7769344e-04
4205_1
  1.0000000e+00 -1.9097635e-18  4.7260166e-18  1.8527991e-01
  1.2955316e-02 -3.4765733e-02  7.6051708e-02 -1.3009921e-01
  1.2151108e-01  8.5655267e-03  6.6788631e-02  6.3803932e-02
 -2.1332768e-02  2.4968409e-03  4.1492146e-02  9.4005038e-03
  1.8142430e-02 -9.4686930e-03  1.2095110e-02 -1.0823717e-02
  1.0724360e-02  2.1170187e-03  2.1835389e-02 -8.6292398e-03
  5.8376326e-03  2.7212812e-03  8.9268505e-03  2.7001234e-02
 -4.3045209e-03 -2.7843404e-03  9.4075859e-03 -1.1784470e-02
  7.3367739e-03 -2.8892314e-03  5.6188073e-03 -1.7128099e-03
  6.4567634e-03  4.3691491e-03  7.1339658e-03  5.3228091e-03
 -3.3765888e-03 -3.0988333e-03  2.0524349e-03  5.1188696e-03
  3.5131776e-03  3.2093725e-04  6.0398034e-03 -6.5899192e-03
  1.8828463e-03 -6.5371514e-05  2.4423257e-03  3.5878404e-03
  1.9186590e-03  1.8480262e-03  1.5823510e-03  2.1295423e-03
 -1.8759776e-03 -2.8226412e-03  2.9805023e-03 -1.1256271e-04
  3.3896386e-03  2.3678778e-03  2.7150754e-03 -3.4703667e-04
 -6.4005838e-04 -1.0378115e-03  2.6472232e-04  1.4882205e-03
  1.6815613e-03  5.2846150e-04  1.3221593e-03  7.0290315e-04
 -4.4038720e-04 -8.3174727e-04  2.9842518e-03  6.3462565e-04
  1.3546083e-03  1.4573643e-03 -1.8788640e-04  2.7992078e-04
4206_1
  1.0000000e+00 -2.2039472e-17  8.7122063e-17  2.6416463e-01
  3.4636846e-02 -9.0042603e-03  7.2965305e-02 -1.8070942e-01
  1.2382561e-01 -3.3966065e-03  4.1540284e-02  9.2093351e-02
 -5.2872582e-03  1.0764610e-02  5.5869751e-02  2.3045616e-02
  4.3983601e-03 -1.0885286e-02  9.4587809e-03 -9.5880745e-03
  2.3683658e-02  7.6200608e-03  1.0136646e-02 -1.3280359e-02
  4.2556791e-03 -7.2661176e-04  9.8578917e-03  2.8420394e-02
  3.1092434e-03  2.1721216e-03  6.8330272e-03 -2.4028388e-03
  1.8498938e-03 -3.4068946e-03  7.3354617e-03 -5.5206722e-03
  1.1870215e-02  5.9439550e-03  2.5903188e-03  5.3048777e-03
 -3.1936894e-03 -7.4976727e-04  3.1706572e-03  4.7817838e-03
  4.4402656e-03 -4.3388717e-04  1.8974717e-03  1.4064901e-04
  8.5191302e-04  1.3416617e-03  6.1741122e-03 -8.9145698e-06
  2.3663592e-03  1.7926333e-03 -1.4375384e-03  2.5309869e-03
  7.6848182e-04  6.4735030e-05  1.2808559e-03  1.3662255e-04
  1.9846850e-03 -6.2215826e-04  2.7942178e-03  3.2752671e-03
  2.9858739e-04  2.4500151e-03  1.6224950e-03 -3.9278345e-04
  5.9464180e-04 -5.2991068e-04 -6.6529111e-04  3.6215039e-04
  2.4075312e-03  1.1611492e-03  1.2631363e-03  1.3970514e-03
 -7.8958059e-04 -1.5077783e-04  1.5925764e-03  2.3078959e-03
4207_1
  1.0000000e+00  1.6123410e-17 -8.1532940e-17  1.9383029e-01
  7.3580942e-02 -1.9314465e-02  6.9584666e-02 -1.5355541e-01
  1.2670770e-01 -8.5477655e-03  7.0396072e-02  1.0301839e-01
 -2.5645256e-02  2.5837994e-02  3.8333593e-02 -3.4587284e-02
  2.6811890e-02 -1.6837464e-02 -2.0537955e-02 -7.4311438e-03
  3.0102253e-02  4.1998092e-03  3.3404937e-02  1.2706518e-02
 -3.4870919e-03  3.4140621e-03  8.0751003e-03  3.3677626e-03
  6.1558334e-03  2.8485235e-03 -9.4482124e-03 -9.6615734e-03
  1.1939463e-02 -9.5089812e-03  1.6459417e-02  5.6891285e-03
  6.3907897e-03  7.2609766e-03  1.5839410e-03  1.6058554e-03
 -4.2626714e-03  2.0094112e-04  2.2279793e-04 -6.8573206e-04
  9.1660143e-03 -1.7834658e-03  3.1551998e-03 -2.4654508e-03
  2.5950086e-03 -2.1412946e-04  4.3218811e-03  4.3422057e-03
  1.1135246e-03  1.6251697e-03  1.7650197e-05 -3.1564723e-04
  1.1541501e-03  1.0028049e-03  1.5328329e-03 -3.0110094e-03
  4.6363830e-03 -2.7439463e-03  1.2842988e-03  4.3491375e-03
 -6.7535120e-04  1.3834362e-03  2.6382221e-03 -1.5195523e-03
  2.1352928e-03  1.3838108e-03 -2.6695722e-04 -4.3217567e-04
  1.9156679e-03 -3.1735186e-04  9.9706595e-04  1.3171444e-03
  1.3768650e-04 -2.2238118e-03  1.7179925e-03  3.6692522e-04
4208_1
  1.0000000e+00  7.3965569e-18 -5.8448304e-17  1.2735526e-01
  5.2000534e-02 -3.8496728e-02  1.1105906e-01 -9.3459401e-02
  1.0496752e-01  2.0170926e-02  4.4231469e-02  8.2125853e-02
 -2.3456434e-02 -6.8034193e-03  1.5786706e-02 -3.3807727e-02
  4.9923557e-02 -8.8555187e-03  1.3888860e-03  6.6908535e-03
  4.8290508e-03  7.7599272e-03  2.3356490e-02  1.5340065e-02
  4.4548691e-03 -3.4191265e-03 -9.4727402e-03 -6.2337532e-03
  1.5478502e-02 -3.7225171e-03  8.8313739e-03 -3.9167584e-03
  6.1424795e-03  1.5892538e-03  5.0298408e-03  1.3150762e-02
 -1.0292891e-03  2.7126202e-03 -9.9355555e-04 -9.1073920e-03
  9.9741229e-03 -5.8686913e-03  9.6006475e-04  2.8769215e-03
  1.9790750e-03  4.3313813e-03  5.8335151e-03  3.7067315e-03
  9.7720493e-04 -1.3846189e-03 -2.6967281e-03 -3.2874957e-03
  5.5372288e-03 -4.7737320e-04  1.6226787e-03  8.4480355e-04
  6.6811831e-04 -1.0026506e-03  2.9940762e-03  2.7261234e-03
  1.9787549e-03  2.8495279e-03 -1.0587661e-03 -3.1086844e-03
  2.5674425e-03 -3.1397182e-03  8.6988378e-04  2.5880287e-03
  6.6503975e-04  1.5795612e-03  1.6672491e-03 -4.1673510e-04
  2.1441099e-03 -1.7492382e-04  2.3918163e-05 -5.3197888e-04
  1.2849396e-03 -8.3016015e-05 -3.4559765e-04  1.1940465e-03
4209_1
  1.0000000e+00 -1.5902123e-17  9.3190735e-17  1.7253380e-01
  2.8798329e-02 -6.1805444e-02  1.8270974e-01 -1.1271376e-01
  7.9578098e-02  3.8001653e-02  7.0078095e-02  8.9680787e-02
 -2.0471083e-02 -2.5538458e-02  2.4535982e-02 -2.0602008e-02
  3.1166490e-02 -1.6266251e-03  1.6987309e-02  6.4917670e-03
 -8.0311317e-04  7.5921101e-03  2.5005105e-02  1.2322107e-02
  3.5943871e-03 -1.0435882e-02 -1.9456654e-03 -1.2885896e-03
  9.2499411e-03  4.0142219e-03  1.8941475e-02 -4.2311373e-04
 -5.0626289e-04 -1.8407665e-03 -2.2295077e-05  7.1975056e-03
  2.1247027e-03  6.6886556e-04  8.3334090e-03 -1.4409359e-03
  3.1517523e-03 -1.8165131e-03  3.6333602e-03  1.9610734e-03
 -1.8013619e-03  3.0046749e-03  1.9267295e-03  1.9013563e-03
  4.5963569e-03 -4.0581954e-03  4.8983465e-03  9.1593268e-04
 -1.7366802e-03  4.8837930e-03  1.2298309e-03  1.3164213e-03
  1.4869128e-03 -4.3051495e-03  1.4239982e-03  5.8424893e-04
  1.4832061e-03  2.7159985e-03  3.3416284e-03  1.0746697e-03
 -5.5949679e-04  7.9988514e-05  2.1856526e-04  2.2116798e-03
 -1.0998328e-04 -1.0398048e-03  1.0232626e-03 -1.6434531e-03
  2.5728509e-03  9.8849940e-04  2.3080354e-03  3.4352807e-03
 -1.9204613e-03  1.0084625e-03 -1.4132830e-04 -4.3966416e-04
4210_1
  1.0000000e+00 -1.8056921e-17  6.5970182e-17  2.5312422e-01
 -1.4575712e-05 -3.9096509e-02  8.6620141e-02 -1.3868402e-01
  1.2628449e-01 -5.3515490e-03  8.3001961e-02  6.6139545e-02
 -2.2952089e-02  1.3987623e-02  7.8383271e-02  2.1957104e-02
  4.8001609e-03 -9.6449850e-03 -4.3815371e-03 -3.7370326e-03
  1.0939589e-02 -1.7079110e-03  1.4617953e-02 -6.6758290e-03
  1.3507978e-02 -1.4727300e-03  1.8631686e-02  2.1456075e-02
 -7.6149617e-03  8.1379175e-03  8.4328815e-03 -1.3369080e-03
  5.1630651e-03 -7.6328784e-03 -1.6803293e-03 -2.9123637e-03
  9.1748137e-03  2.0065736e-03  7.4338105e-03  4.4116902e-03
 -5.0702043e-04  5.5327473e-04  7.1645059e-03  8.5639665e-03
 -2.1336661e-03  3.5899552e-03 -7.1832595e-04 -3.9742039e-03
  3.4255387e-03 -4.2259875e-03  1.6089671e-03  2.3185560e-03
  3.4211223e-03  2.4951648e-03  3.0372525e-03  4.2418492e-03
 -1.9400747e-03  6.8627414e-04  1.8464724e-03  2.3976203e-03
  1.6523738e-03  7.4439186e-04 -5.2039486e-04 -1.8141653e-03
  1.5926881e-03 -1.2587348e-03  1.7147920e-03  3.4186583e-03
  1.4590048e-03  1.4808049e-03  5.2063461e-04  2.4020183e-03
 -1.2020823e-03  3.9233399e-04  9.6610243e-04  3.4184771e-05
  1.9535698e-03  3.9992414e-04 -1.4375642e-04  5.9741040e-04
4211_1
  1.0000000e+00 -1.2074961e-17  5.2283050e-17  2.3685339e-01
 -6.5121111e-03 -2.8575308e-02  8.4522427e-02 -1.2810904e-01
  1.1175795e-01 -2.3884761e-03  9.7078509e-02  7.8103172e-02
 -2.2576447e-02  9.8357100e-03  7.5049694e-02  1.4563791e-02
  7.3605824e-03 -1.0195424e-02 -2.7606530e-03  3.7310597e-04
  9.5311701e-03  1.1789926e-03  1.5940811e-02 -3.5662295e-03
  7.1262833e-03  6.3536231e-04  1.5351207e-02  2.4865098e-02
 -2.9343545e-03  4.6440556e-03  6.6304803e-03 -5.1649890e-03
  4.8083317e-03 -6.8535314e-03 -5.6054471e-04 -1.4600403e-04
  7.7686732e-03  5.8438395e-03  8.5351666e-03  6.9921884e-03
 -3.2723161e-03 -2.3896822e-04  2.5857949e-03  7.0703196e-03
  9.0853752e-04  1.4305585e-03 -1.5682922e-04 -2.0886189e-03
  2.3757389e-03 -2.4864552e-03  3.7698804e-03  2.0862983e-03
  2.3152897e-03  4.5061475e-03 -8.7179018e-04  5.5660553e-03
 -2.0506959e-03 -1.0524176e-03  1.4863181e-03  2.4750065e-03
  2.4250508e-03  1.7896998e-04  3.7102644e-04 -1.4622509e-03
  9.9574556e-04  9.5118310e-04  8.7045877e-04  3.5180823e-03
  7.0374380e-04  1.3496543e-03 -1.2921877e-03  3.1679014e-03
 -9.4735157e-04 -2.8008581e-04  1.7742106e-03 -1.1229077e-04
  1.7465484e-03  3.5411490e-04 -6.3925378e-04  7.6768760e-04
4212_1
  1.0000000e+00  3.1899601e-18 -2.7196478e-17  2.2771423e-01
  7.9070556e-03  8.9752953e-03  5.4197039e-02 -1.5070731e-01
  1.3167752e-01 -1.4974595e-02  9.2361137e-02  8.5038131e-02
 -1.6730416e-02  1.4186946e-02  8.0591422e-02  9.1975735e-03
  4.9013918e-03 -1.1655114e-03  2.5931575e-03 -2.5575374e-03
  1.7938632e-02  7.1334424e-04 -2.5858699e-03 -1.2188029e-02
  9.4243520e-03 -6.0393247e-04  2.3164157e-02  2.9323952e-02
  3.9028615e-04  5.9656383e-03  1.0001523e-02 -6.8605441e-03
  2.5389798e-03 -1.8244905e-03 -2.3254047e-03 -2.0778496e-03
  1.2553597e-02  4.2420790e-05  5.3282197e-03  5.0883549e-03
 -3.4195135e-03  3.5966243e-03  8.3836668e-03  7.0819158e-03
  1.9749367e-03  3.6065145e-04 -5.4279231e-04 -1.3468551e-03
  1.5028082e-03 -1.4071752e-04  2.8477652e-03 -1.0765387e-03
  5.0346575e-03  9.6655471e-04  1.5750765e-03  5.2404255e-03
 -2.1408023e-03  2.5019261e-03  1.4566951e-03  2.2079744e-03
  1.8263092e-03 -1.3724181e-03  1.6342162e-03  2.0307527e-05
  2.0758271e-03  1.6176828e-03  1.3003588e-03 -8.8520754e-04
  8.5010651e-04  7.8170073e-04 -4.2257616e-04  5.0845885e-03
 -2.8130401e-04  7.9162321e-04  1.2730479e-03  1.9427363e-04
  5.9213238e-04 -2.7626648e-04  1.5448065e-03 -3.2836122e-04
4213_1
  1.0000000e+00 -4.0931817e-18  1.1222170e-17  2.6287351e-01
  2.2272482e-04 -2.3060863e-02  7.0804038e-02 -1.3334369e-01
  1.2129807e-01 -7.4915852e-03  6.3234345e-02  5.3116757e-02
 -4.4334774e-03  1.8326100e-02  7.2094547e-02  2.0974987e-02
  2.6645030e-03 -7.1922800e-03  6.5838526e-03  2.8938896e-03
  8.6931385e-03  3.2792203e-03  9.3292123e-03 -2.0954286e-02
  1.4896002e-02 -3.6273896e-03  1.0789710e-02  2.0556930e-02
  7.6765181e-04  1.0490547e-02  1.3876731e-02  7.3537915e-03
 -1.3737102e-03 -7.2203570e-03  5.9476157e-05 -4.7019790e-03
  8.7754400e-03  3.1092353e-03  3.9834566e-03 -2.2104663e-03
  3.7578214e-03 -1.2870442e-03  6.8611749e-03  7.7786285e-03
 -5.1825221e-04  5.1427973e-03  4.3854841e-04  3.5435070e-03
 -3.5512911e-04 -2.8234638e-03  3.8188408e-03 -2.0995296e-03
  4.3921722e-03  1.3269909e-03  5.3244905e-04 -8.9861163e-05
  5.0646200e-04  1.3250073e-03  2.7672181e-03  5.0233982e-03
  8.3691460e-04  5.5653660e-04 -5.3750766e-04  1.0672886e-03
 -2.7550589e-04 -1.2449446e-04  3.1097655e-03 -8.4091407e-05
  2.7840428e-03  3.5073508e-04  1.7429064e-04  4.1487583e-04
 -5.0579036e-04  1.4596191e-03 -1.0053567e-04  2.4884291e-03
  1.4249106e-03 -3.1414389e-04  1.0662827e-03  1.1146274e-03
4214_1
  1.0000000e+00  2.0283397e-17 -8.7832088e-17  2.3346267e-01
 -2.5672640e-03 -1.9571997e-02  5.8822240e-02 -1.2349115e-01
  1.3237675e-01 -1.0889323e-02  6.8619390e-02  5.7942564e-02
 -1.1202065e-02  1.9437562e-02  8.1449592e-02  1.2847058e-02
  9.1951523e-03 -3.1976187e-03 -6.1530821e-03 -6.5158862e-03
  6.4310316e-03 -4.5535211e-04  4.1299109e-03 -9.8833625e-03
  1.9629534e-02 -3.6058945e-03  1.9997928e-02  1.8031333e-02
 -1.7312309e-03  1.1222950e-02  1.1592060e-02  7.8357800e-04
  2.5271486e-03 -5.3766377e-03 -4.1146894e-03 -1.9201279e-03
  7.1295432e-03 -5.7599666e-04  5.1463860e-03 -1.5338289e-03
  5.0807863e-03 -8.8449812e-05  9.2458594e-03  7.7198066e-03
 -3.5670810e-05  5.8666315e-03  1.0099628e-03  2.3382745e-04
 -7.6035086e-05 -3.5250269e-03  3.9527335e-04 -1.2135581e-03
  4.4543106e-03  1.0048678e-03  2.0518698e-03  3.3466004e-04
  1.6229322e-03  4.8419931e-04  4.2885520e-03  5.1234601e-03
  6.7297395e-04  1.8663601e-03  1.2399083e-04 -8.7418559e-04
  1.7558409e-05 -1.2780676e-03  8.8021360e-04 -6.7314847e-04
  3.1066368e-03  5.9897169e-04  9.1193733e-04  1.8983696e-03
 -1.4478083e-04  4.2478113e-04  2.4133011e-03  2.2905625e-03
  9.8833402e-04  8.3246787e-04  8.4689393e-06 -8.6689040e-04
4215_1
  1.0000000e+00 -1.6957632e-18  1.3075321e-17  2.6477935e-01
 -7.5367048e-04 -2.2836566e-02  5.3972118e-02 -1.4492738e-01
  1.3609685e-01 -6.6383069e-03  5.1274972e-02  5.2645727e-02
 -8.0017443e-04  1.5724000e-02  7.1256109e-02  2.8611602e-02
  2.8827967e-03 -5.9710060e-03  7.3501437e-03  2.3957598e-03
  4.7503652e-03  3.0565941e-03  1.0976390e-02 -2.5828025e-02
  1.9657742e-02 -3.5942093e-03  9.3556980e-03  1.5477240e-02
  6.7581111e-04  9.4992063e-03  1.2264596e-02  1.3035534e-02
 -2.2482380e-03 -4.9385130e-03  3.9362108e-03 -2.6475237e-03
  6.6394634e-03  2.6026626e-03  2.5238204e-03 -7.5428265e-03
  6.5315514e-03 -2.3506839e-03  5.5651722e-03  7.8961517e-03
  1.1018167e-03  4.0181198e-03  1.9302062e-03  4.5188227e-03
 -1.1206261e-03 -1.9786671e-03  4.2362238e-03 -3.6870611e-04
  3.4880842e-03  1.9140316e-03  1.2129029e-03 -2.3235196e-03
  1.2690788e-03 -1.0764434e-04  1.6133243e-03  3.7306425e-03
  1.7489723e-03  9.3719236e-04  3.1309154e-04  1.8015732e-03
 -3.1460466e-04 -1.0264097e-04  3.5235001e-03  7.2146247e-04
  1.9118138e-03  1.0514474e-03  6.5224442e-04  2.1490699e-04
 -1.1468692e-04  1.7397399e-04 -1.1816312e-04  7.2064746e-04
  2.1324722e-03 -5.3381036e-04  3.7118829e-04  1.3569170e-03
4216_1
  1.0000000e+00  2.3378205e-17 -9.5519544e-17  2.6375290e-01
 -9.0929634e-03 -4.0654431e-03  5.0979007e-02 -1.3840111e-01
  1.3979959e-01 -1.8342935e-02  5.7561650e-02  4.6991452e-02
 -7.1940767e-03  1.6054828e-02  8.7463637e-02  2.1130633e-02
  3.2543685e-03 -6.8715445e-05  1.5925773e-02  4.8688872e-03
  2.6414588e-03  2.7720693e-03 -3.3741975e-03 -1.9337850e-02
  2.1570250e-02 -6.8188318e-03  1.3155156e-02  1.9971274e-02
 -2.6809003e-04  8.7508752e-03  1.7946933e-02  5.1447204e-03
 -2.4817658e-03 -3.9641678e-04  1.1036282e-03 -1.4624541e-04
  7.6258706e-03 -1.2090190e-03 -1.6751336e-03 -4.5718551e-03
  6.5508624e-03 -2.3889340e-03  8.7858224e-03  8.2822547e-03
  7.9622003e-04  5.6776009e-03  4.2584729e-03  3.0166977e-03
 -3.1219316e-03  1.8405517e-04  9.6938386e-04 -1.7792539e-04
  4.6499610e-03 -1.2057182e-03 -5.4157538e-04 -1.1232135e-03
  2.3595122e-03  3.4067282e-04  4.3427374e-03  4.1248719e-03
  1.0473472e-03  2.4816056e-03  4.6156435e-04  3.0254972e-03
 -1.8447541e-03  2.0044021e-04  1.4178792e-03 -6.1928937e-04
  2.9933016e-03 -1.0764705e-03 -2.5056369e-04  2.8675991e-06
  1.4700259e-03  1.0657253e-03  1.7840157e-03  2.5144632e-03
  3.1370791e-04  7.6928409e-04  8.5192327e-05  2.3937238e-03
4217_1
  1.0000000e+00 -5.8453344e-18  2.8954985e-17  2.3719989e-01
  9.4806800e-03 -9.0814521e-03  5.4638597e-02 -1.4385301e-01
  1.2223554e-01 -1.3108124e-02  5.2376901e-02  7.1279203e-02
 -4.1921809e-03  1.5321244e-02  7.4877739e-02  1.5715277e-02
  6.3668015e-03 -6.5191016e-03  1.8027156e-03  9.5352832e-07
  1.2965190e-02  2.3989371e-03  4.4841899e-03 -1.2436042e-02
  1.2158979e-02 -4.2995671e-03  1.6405452e-02  2.0634592e-02
  1.3760971e-03  8.6844480e-03  9.8973070e-03  1.2308833e-03
  8.7931469e-04 -5.4649180e-03  5.1420736e-04 -3.0167696e-03
  1.0501291e-02  1.6598316e-03  3.2707715e-03 -6.3831653e-05
  9.7336198e-04  8.1624774e-04  7.7771294e-03  7.7402539e-03
  1.0499980e-03  2.8893429e-03 -1.7196880e-04  9.3802688e-04
 -5.0576406e-05 -2.5351924e-03  3.4030768e-03 -2.3521896e-03
  5.4834839e-03  1.2788867e-03  7.0507204e-04  1.8180551e-03
 -2.4475241e-04  1.8295896e-03  2.5825542e-03  4.1795212e-03
  6.4796399e-04 -6.4080959e-04  1.9543234e-04  3.0820114e-04
  9.3151277e-04  3.2084502e-04  2.2910878e-03 -1.6362803e-03
  2.8618579e-03  3.8090228e-04 -7.4212989e-05  2.8754347e-03
 -4.3401819e-04  1.5766219e-03  8.1371308e-04  1.8106677e-03
  1.7294370e-04 -9.7728110e-04  9.7559055e-04  3.6418804e-05
4218_1
  1.0000000e+00  8.0853687e-18 -1.7730443e-17  2.4614208e-01
  5.1294053e-03 -9.6773538e-03  5.8451465e-02 -1.3155469e-01
  1.3198246e-01 -8.6163616e-03  5.8126662e-02  6.6182516e-02
 -8.1777663e-03  1.7949070e-02  7.1326586e-02  1.8768864e-02
  6.7907486e-03 -3.8896679e-03  4.0954911e-03 -3.6018698e-03
  1.0783724e-02  1.8348570e-03  2.0687990e-03 -1.8223209e-02
  1.6643313e-02 -1.2246224e-03  1.5962234e-02  2.5187364e-02
 -1.3883999e-04  9.0632332e-03  1.1963967e-02  1.5508750e-03
 -1.2519407e-04 -4.1675436e-03 -1.9292635e-03 -3.3567517e-03
  1.0924639e-02  1.0387398e-03  3.9827461e-03 -1.7565720e-03
  2.2845212e-03  1.0515008e-03  7.5009785e-03  9.3922599e-03
  8.2431744e-04  4.3932566e-03  7.3534629e-04  1.3213724e-03
 -8.9166899e-04 -2.4658393e-03  1.9848600e-03 -2.3375746e-03
  5.9421132e-03  1.5255735e-03  1.4378497e-03  1.0114318e-03
 -8.3799873e-05  1.5428057e-03  2.5359900e-03  4.5700914e-03
  1.0295203e-03  7.8193574e-04  1.5571035e-04  1.2339986e-03
  3.4092348e-05 -2.9840227e-04  2.4951764e-03 -1.9038699e-03
  3.0649261e-03  9.8907300e-04 -5.7580864e-04  2.1516156e-03
 -9.1658375e-05  1.1800525e-03  1.1876424e-03  2.2886768e-03
  4.3870568e-04 -1.8878082e-04  7.8497894e-04  5.1331841e-04
4219_1
  1.0000000e+00 -2.1244182e-17  1.0372423e-16  2.2016586e-01
  4.2657708e-03 -4.7893505e-03  6.4422253e-02 -1.3393359e-01
  1.2909855e-01 -1.1353769e-02  6.3423492e-02  7.6029317e-02
 -1.5005914e-02  1.4151381e-02  7.4542560e-02  2.3768712e-02
  9.8012592e-03 -7.1357987e-03  3.8733618e-03 -4.4384597e-03
  1.0569391e-02  2.0908301e-03  2.7022962e-03 -1.3927603e-02
  1.4334453e-02 -1.0990791e-03  1.6895261e-02  2.5916734e-02
 -2.7495974e-03  7.4585792e-03  1.0745213e-02 -2.0658153e-03
  3.5788178e-03 -4.2967243e-03 -9.0654543e-04 -3.1501195e-03
  9.8999129e-03  2.7557925e-03  4.7441909e-03  1.4115132e-03
 -2.0210449e-04  1.4395307e-03  6.4345441e-03  9.1979485e-03
 -2.6133429e-05  1.9437238e-03 -6.3821241e-05 -1.1446092e-03
  1.2005419e-03 -2.3649641e-03  3.4284238e-03 -1.0580055e-03
  5.0531812e-03  2.9665472e-03  9.9538585e-04  2.6569504e-03
 -1.7869918e-03  1.3759477e-03  1.4326006e-03  4.1455635e-03
  1.3265891e-03 -3.8598446e-04  6.6629635e-04 -3.9966832e-04
  1.0076716e-03  4.9900192e-04  2.8677882e-03 -7.8149916e-04
  2.3410711e-03  1.7362442e-03 -1.4069523e-03  3.2471234e-03
 -1.4141852e-03  4.5086814e-04  1.0589552e-03  1.7282285e-03
  8.9536551e-04 -5.5366997e-04  1.1244055e-03 -1.4834254e-04
4220_1
  1.0000000e+00 -2.7161088e-18  1.1317421e-17  2.4772745e-01
 -3.6843453e-03 -2.6323013e-02  8.2511187e-02 -1.4433404e-01
  1.3137592e-01 -8.9518500e-03  7.0751161e-02  5.4579777e-02
 -1.3438350e-02  1.6166988e-02  7.5592532e-02  2.1337557e-02
  8.7817829e-03 -5.1232995e-03 -2.8937790e-03 -3.5292299e-03
  8.7109023e-03 -1.1702586e-03  1.6001068e-03 -1.5401685e-02
  2.1243210e-02 -2.0614137e-03  1.8450274e-02  1.9584712e-02
 -2.9438091e-03  6.9004624e-03  1.1268897e-02 -3.7612817e-04
  2.9292556e-03 -3.9311776e-03 -6.1540786e-04 -2.8473869e-03
  9.1518746e-03 -6.5187944e-04  3.5915221e-03 -2.6287564e-03
  3.0802167e-03  1.1569222e-03  7.8376691e-03  9.6298869e-03
 -8.3009267e-04  3.0847088e-03  1.9120534e-03 -1.9372699e-03
  1.1389019e-03 -2.7181192e-03  1.3989019e-03 -1.8906814e-03
  5.8361516e-03  4.8964156e-04  1.8765351e-03  1.5740369e-03
  8.3681638e-05  1.1080956e-03  3.4618577e-03  4.0606782e-03
  7.7187243e-04  2.6490835e-04  2.7458825e-04 -1.6475084e-03
  8.9654781e-04 -7.0324642e-04  2.2278899e-03 -6.6572952e-04
  3.0762334e-03  6.3581019e-04  2.6673304e-04  2.2290811e-03
 -6.2314922e-04  7.2145577e-04  1.6050257e-03  1.5882812e-03
  9.7738926e-04 -3.6569124e-04  9.4543837e-04 -8.8647187e-04
4221_1
  1.0000000e+00  1.9827944e-17 -9.2580512e-17  2.4747383e-01
 -1.0085337e-02 -7.9025673e-02  8.3699457e-02 -1.5632258e-01
  1.4992048e-01 -1.9260961e-02  5.4500727e-02  1.4391267e-02
 -7.4978665e-03  1.5705226e-02  7.0381807e-02  2.2706219e-02
 -5.6547361e-04 -1.7698124e-03  7.6239267e-03  5.9810097e-03
 -1.3673754e-03 -1.2830330e-02  1.2381223e-02 -2.6803049e-02
  2.7559488e-02 -9.8541445e-03  8.7100213e-03  7.1465500e-03
 -1.3209467e-03  8.0837552e-03  1.7086039e-02  5.8978942e-03
 -3.9069475e-03 -2.7776657e-03  7.0054719e-04 -6.1511904e-03
  2.8334508e-03 -4.1178142e-03  2.6892896e-03 -9.5371297e-03
  1.0189653e-02 -6.5870735e-03  6.0794454e-03  4.6766131e-03
 -1.3916583e-03  4.8926903e-03  5.3285699e-03 -3.0781747e-05
 -1.7305184e-03 -6.9319483e-04  8.3043331e-04 -3.8020528e-03
  2.0558574e-03 -1.2466217e-03  1.0273912e-03 -3.9740699e-03
  3.0236772e-03 -4.4393030e-03  3.1473357e-03  3.1434411e-03
 -4.1258425e-04  1.7465777e-03  1.9480132e-03 -2.2383919e-03
  1.9879109e-04 -3.7650963e-04  8.4995200e-04 -2.0281433e-03
  1.5853330e-03 -1.5148356e-04  8.1629248e-04 -1.2764460e-03
 -2.2962241e-04 -2.7293150e-03  1.2965191e-03  1.4107312e-03
  5.2874322e-04  4.7375320e-04  1.0865345e-03 -2.2381310e-03
4222_1
  1.0000000e+00 -7.7352074e-18  4.4494023e-17  1.9523171e-01
  4.4129089e-03 -5.3473309e-02  1.3147494e-01 -1.2513609e-01
  1.1039137e-01  1.7124581e-02  1.1005947e-01  6.7491924e-02
 -3.4993176e-02  5.4796558e-03  4.6665529e-02 -3.3412919e-04
  1.9982589e-02 -1.2112357e-02 -5.6077499e-03 -1.0638038e-02
  1.1800066e-02  2.0368275e-03  3.4673771e-02  5.1303678e-03
  3.5971664e-03  3.7549192e-03  7.6957204e-03  1.2626755e-02
 -1.5506798e-03 -9.8691747e-04  4.7354291e-03 -1.1704711e-02
  1.1607955e-02 -6.5859256e-03  5.6303589e-03  4.8393377e-03
  9.4436395e-04  7.6425924e-03  1.2685438e-02  5.7754101e-03
 -1.0580342e-03 -3.4243714e-03 -2.3146494e-03 -4.5124884e-03
  3.4706625e-03  1.5207619e-03  4.6979105e-03  1.6389886e-03
  2.6429477e-03 -2.7503500e-03  4.9889450e-03  4.2594988e-03
 -8.1358586e-04  4.5447911e-03  1.2704406e-03 -2.0347232e-03
  2.6144412e-03 -3.8685883e-03  1.2078123e-03  3.9257319e-04
  5.0709751e-04  2.3303965e-03  3.1188280e-03  3.2815478e-03
  1.2862611e-03 -1.6085310e-03  1.7809148e-03 -8.5671260e-04
  5.7387171e-04  2.4793907e-03  3.6509507e-04 -1.7007148e-04
  8.6870423e-04 -1.9038970e-03  2.0034576e-03  2.9196288e-03
 -1.0932267e-04  1.0872022e-03  8.2755266e-04 -7.3404411e-04
4223_1
  1.0000000e+00  5.4575208e-18 -1.8738965e-17  2.7232885e-01
 -6.5763000e-03 -1.9971015e-04  4.9423428e-02 -1.4229306e-01
  1.4682913e-01 -1.3171933e-02  5.5547389e-02  5.1640899e-02
 -4.6230356e-03  1.7740045e-02  8.4373583e-02  1.9756434e-02
 -5.4431360e-04  4.2795545e-04  1.6271191e-02 -2.4325452e-05
  5.2341524e-03  4.7900056e-03 -1.3853786e-04 -2.4857418e-02
  2.2549446e-02 -4.6845231e-03  1.1778712e-02  2.2420217e-02
  7.4062580e-04  9.1621074e-03  1.7267905e-02  8.8670738e-03
 -5.2679207e-03 -6.8120314e-04  2.0690393e-03 -2.1058585e-03
  9.0869994e-03 -4.4173265e-04 -5.1491476e-04 -6.7032664e-03
  6.4573239e-03 -2.0494771e-03  7.9424601e-03  9.3973294e-03
  1.7626029e-03  5.3647494e-03  3.9556812e-03  4.6014274e-03
 -4.1004711e-03  2.7459865e-04  1.5207024e-03 -1.1630374e-03
  5.5116444e-03 -3.1549700e-04  5.6794769e-04 -1.7211947e-03
  1.7028943e-03  5.3632310e-04  3.7390693e-03  4.0429184e-03
  1.6301440e-03  2.1541640e-03  2.8241910e-04  3.6919674e-03
 -2.2326862e-03  3.1528294e-04  2.0226250e-03 -7.2171900e-04
  2.8965392e-03 -2.4580332e-04  6.4773612e-04 -2.2331176e-04
  8.7009769e-04  1.0127285e-03  7.7507648e-04  1.9222773e-03
  1.0260872e-03  2.3328783e-04  1.4200622e-04  2.9673848e-03
4224_1
  1.0000000e+00 -5.4180633e-18  3.1683041e-17  2.1049274e-01
  4.8032050e-03 -2.5006839e-02  1.1719706e-01 -1.2863926e-01
  1.1996999e-01 -4.7531767e-03  9.0205217e-02  5.7778848e-02
 -2.4088264e-02  1.8466107e-02  6.6220983e-02  1.7832642e-02
  1.4779915e-02 -1.3587370e-02 -1.1334294e-02 -1.4129550e-02
  1.4256368e-02  5.7975963e-03  1.4330109e-02 -3.0946409e-03
  1.4638772e-02 -2.8776301e-03  1.6813889e-02  1.9095869e-02
 -5.9702870e-03  7.2548942e-03  9.2252437e-03 -7.3411484e-03
  1.1307277e-02 -8.7334558e-03 -2.3400472e-03 -4.3478748e-03
  5.1068842e-03  6.7203998e-03  9.7236509e-03  9.3283878e-03
 -3.4178819e-04 -1.7800638e-03  5.7660130e-03  1.1085680e-03
  1.2932664e-05  2.0678652e-03 -1.3170484e-03 -4.7090092e-03
  6.6949864e-03 -2.8027851e-03  5.1648295e-03  4.0510467e-03
  8.6345493e-04  3.6833302e-03  1.6596041e-03  1.7859792e-03
 -8.8325140e-04 -1.6486070e-03  1.9525039e-03  5.9375140e-04
  3.5571610e-03  8.3608836e-04  2.1669587e-03 -2.7673191e-03
  9.1887152e-04 -2.6221392e-04  4.8811942e-04  4.6153435e-03
  5.7200078e-04  1.8464879e-03  2.0969055e-03  4.4813275e-04
 -8.8640113e-06 -1.7005816e-03  1.1779315e-03 -1.6442827e-03
  2.7456800e-03  1.6728533e-03  7.0259335e-04  1.8589593e-03
4225_1
  1.0000000e+00  3.2561425e-19 -1.2925600e-17  1.9002548e-01
  3.8191034e-02 -3.4745921e-03  9.0675082e-02 -1.3236941e-01
  1.0841950e-01 -8.0597903e-03  9.0375662e-02  1.1243402e-01
 -2.5472137e-02  1.1685233e-02  5.4232098e-02 -2.0551677e-02
  2.6938225e-02 -1.1088240e-02 -9.2729669e-03 -2.1822766e-03
  1.8105901e-02  6.5705034e-03  2.2526067e-02  1.9081221e-02
 -3.8982863e-03 -2.4169403e-03  1.2745739e-02  9.0079685e-03
  1.1465656e-02  2.7489250e-03 -3.8314562e-03 -1.3325666e-02
  9.9708102e-03 -3.4780516e-03  1.0295673e-02  1.4131128e-02
 -1.7001987e-04  6.0173902e-03  3.5761313e-03  3.2682975e-03
  9.3325145e-04 -2.7539072e-03  1.4981226e-03 -3.9758025e-03
  8.5732602e-03  9.3516467e-04  1.8136195e-03  3.9160196e-03
 -1.5483314e-03  2.2378492e-03  3.4796414e-03  4.5955791e-03
  2.0391881e-03 -6.2485500e-04 -1.1913110e-03 -1.2695354e-03
  3.9775095e-03  4.2713824e-04  3.8191236e-03 -1.6433820e-04
  8.5160905e-04  1.3792113e-03 -1.3609223e-03  4.7378657e-03
  4.5069545e-04  9.8504423e-04  2.1068075e-03 -8.3683254e-04
  1.7534163e-03 -1.2776617e-03  4.2043194e-04 -6.1933844e-05
  1.7555357e-03  3.1536267e-03  6.2709967e-05  2.2567617e-03
 -2.0432688e-04 -1.6013727e-03  2.8061452e-04  8.7868501e-04
4226_1
  1.0000000e+00 -2.6210274e-17  1.1001706e-16  2.3794208e-01
  1.9158833e-03 -3.8092587e-02  8.5193654e-02 -1.3798155e-01
  1.5009938e-01 -1.7469438e-02  5.6227198e-02  2.0832296e-02
 -1.1437682e-02  1.7951907e-02  6.9750323e-02  3.6985549e-02
  2.3129575e-03 -7.6437474e-03  4.2074928e-03 -2.6179790e-03
  6.1340904e-03 -2.6107466e-03  1.0168897e-02 -1.9694468e-02
  2.7127351e-02 -9.7453817e-03  7.8550769e-03  1.3548105e-02
 -4.6850594e-03  1.1349035e-02  1.7979089e-02  1.2623906e-02
 -3.6576295e-04 -8.1940674e-03 -5.9938555e-04 -1.1024514e-02
  5.7570486e-03  7.3654918e-04  2.0968341e-03 -1.7837455e-03
  1.0620934e-02 -5.9801996e-03  8.2486812e-03  7.7778961e-03
 -4.0405480e-03  6.4077195e-03  4.3619794e-03  1.3260216e-03
  4.7047006e-04 -4.4306062e-03  2.4854138e-04 -3.7025733e-03
  2.8630997e-03  1.0378289e-03  2.6036403e-03  8.2001506e-04
  3.9345293e-03 -3.4117444e-03  3.4927023e-03  3.6296005e-03
 -1.2367630e-03  2.7344126e-03  1.3433719e-03 -5.9683424e-04
  5.9721314e-04 -2.5357098e-03  1.4639651e-03 -5.8107100e-04
  1.4325478e-03  1.2306229e-03  1.9893440e-03  7.5116757e-04
  1.1037104e-03 -2.5949894e-03  4.6762525e-04  9.9601963e-04
  4.3282868e-04  1.2625240e-03  1.5257568e-03  4.1331333e-04
4227_1
  1.0000000e+00  3.1511761e-17 -7.6085343e-17  4.0817196e-01
 -4.7507810e-02 -2.3923721e-02  5.2367450e-02 -9.6763543e-02
  1.2749066e-01 -6.0383020e-02  2.0279466e-02 -4.6521397e-02
  3.4464665e-02  1.0530629e-02  5.7602231e-02 -5.4982597e-03
  4.3889983e-02 -1.4834393e-03  3.7595926e-02  4.4110416e-02
 -1.9064139e-02  1.0478051e-02  2.2065613e-02  6.9280423e-03
 -8.4824787e-03 -5.4532909e-03 -1.5465299e-03 -1.9272711e-03
  7.6401033e-03  4.0814714e-03  1.0347967e-02 -1.4092912e-02
  1.2377079e-02 -1.0780914e-02  2.3443676e-03 -1.1699910e-03
  5.8476996e-03  8.3497940e-03  6.1094888e-03  1.1845580e-02
  2.3738607e-03 -6.0147770e-03  9.6577236e-03  2.6195467e-03
 -3.8370003e-03  2.1302996e-03  2.4194563e-04 -5.1731387e-03
  7.1064033e-04  1.3140163e-03  4.5492251e-03  1.1682796e-03
  5.6115627e-03  1.9974837e-03  1.6142613e-03 -1.5441459e-03
 -9.0263238e-04 -3.6091191e-03 -7.8518607e-04  2.9639463e-03
  2.6029966e-03  6.2163994e-04  1.6946205e-03  6.3133017e-04
  8.9343534e-04 -2.0713344e-03  4.6296783e-03 -1.0554878e-03
  9.4821171e-04  2.6642132e-03  2.1230467e-03 -2.2105003e-04
 -5.9429103e-04  3.0327023e-03  1.0355014e-03  1.8936578e-03
  2.2805482e-03 -1.0006942e-03 -1.0114925e-03  1.7601260e-04
4228_1
  1.0000000e+00 -1.8340307e-17  6.9748161e-17  2.7125874e-01
  1.2646667e-02 -7.9808448e-02  8.3079264e-02 -1.5509673e-01
  1.5170261e-01 -5.6360083e-02  7.8838108e-02 -1.2050469e-02
  1.3342223e-03  5.0637480e-02  6.7149576e-02  3.6860610e-02
  5.9392730e-03 -1.7241159e-02  1.7438819e-02 -4.0750048e-03
 -2.3984265e-02 -2.2700507e-03  4.9211303e-03 -3.3311351e-02
  4.2678815e-02 -1.5737125e-02  1.8001761e-02  7.4167757e-03
 -3.6089931e-03  1.8863789e-03  1.3060159e-02  5.2616178e-03
 -1.6860092e-03  8.4089461e-03  1.7809379e-03 -2.8751742e-03
  2.7509007e-03 -6.7560548e-03  3.0507809e-03 -1.4852923e-02
  1.7455919e-03 -9.8995216e-03  3.4658431e-03  5.0890817e-03
  7.8944524e-03  3.7939859e-03  8.1121048e-03 -7.3748162e-04
 -2.0348158e-03 -5.1633544e-03  3.0102184e-04 -5.6378937e-03
 -4.4381496e-05  8.1707182e-03  1.7089430e-03 -2.2742554e-03
  3.5687054e-03 -8.6448627e-03  1.4353703e-03  1.0334698e-03
 -3.3301741e-03 -1.7097062e-03  1.6125303e-03 -2.3455963e-03
  3.7713243e-03  1.2224965e-03  2.8555318e-03 -3.2122939e-03
  2.4872475e-03 -2.8986202e-04  4.9934164e-04 -8.3565958e-04
 -4.0381426e-03 -7.0896446e-04 -6.5759416e-04  1.1219529e-03
  2.3865621e-03 -2.0538483e-03  1.2179838e-03 -2.7258026e-03
4229_1
  1.0000000e+00 -1.9065592e-17  7.9231518e-17  2.4493539e-01
  3.4678099e-02 -4.0710863e-02  8.2854095e-02 -1.4453653e-01
  1.3913154e-01 -3.9860539e-02  6.2658767e-02  1.6383164e-02
 -2.8119793e-03  4.8276831e-02  5.6987564e-02  4.3191539e-02
  6.8710180e-03 -2.8491848e-02  1.4020207e-02 -8.0148278e-03
 -7.7180359e-03  7.4575314e-03  6.3625676e-03 -2.6530277e-02
  4.0349395e-02 -1.0899767e-02  1.9981827e-02  1.4767333e-02
 -1.2769262e-02  7.4710234e-03  7.8827168e-03  5.3476387e-03
  1.1303306e-03  2.3390511e-03  4.6198393e-03 -2.9007282e-03
  7.8325177e-03 -7.3205309e-03  5.3874045e-03 -1.2154289e-02
  4.3096212e-03 -1.7669566e-03  3.9630572e-03  1.0051013e-02
  5.1155577e-03  4.3390619e-03  6.7371220e-03  2.9131287e-04
 -5.9463508e-03 -4.1243932e-03  1.2089249e-03 -5.3194183e-03
  5.7634852e-03  5.2493187e-03  2.5157994e-03  3.2873035e-04
  3.0054891e-03 -8.2171247e-03  3.1226473e-03  1.6922129e-03
 -1.8240133e-03  3.7465874e-03  1.2504366e-03 -5.1428776e-04
  3.1330848e-03  9.4993154e-04  4.0310046e-03 -1.6191280e-03
  7.4003326e-05 -1.4844384e-03 -6.2196539e-04  5.7661696e-05
  1.4387449e-04 -7.5692888e-04  1.4695349e-03  7.9435688e-04
  3.0010920e-03 -2.0752970e-03  2.1115581e-03 -1.5825486e-03
4230_1
  1.0000000e+00  5.7403511e-18 -1.5881746e-17  2.2278164e-01
  9.3742751e-03 -7.0402339e-02  1.0871161e-01 -1.3961328e-01
  1.2335779e-01  1.1422996e-02  6.0438611e-02  4.8399985e-02
 -2.5296829e-02  1.0539067e-02  5.3054543e-02  1.1302410e-02
  2.0468887e-02 -1.5412172e-02 -2.0451413e-03 -1.8630697e-02
  1.1783151e-02 -4.8721882e-03  2.4478982e-02 -1.4212241e-03
  1.3538089e-02  6.1030070e-03  1.2679644e-02  1.6298945e-02
 -8.3986517e-03 -1.0477371e-03  1.5159972e-03 -8.5209640e-03
  1.2331965e-02 -8.5852568e-03  4.5891018e-03 -1.3004958e-03
  4.6751986e-03  2.5938300e-03  1.0797577e-02  1.2689925e-03
  3.6848370e-04  1.3304209e-03 -1.5019004e-03  1.1736819e-03
  2.5105826e-04 -2.1564300e-03  3.0289200e-03 -5.5075721e-03
  6.1824419e-03 -3.1805328e-03  5.1945547e-03  2.5475540e-03
  8.7193178e-05  2.6182477e-03  2.3715155e-03  4.2121474e-04
  6.6007993e-04 -1.3948683e-03  1.9996518e-04 -5.0795795e-04
  1.4360212e-03 -1.2608911e-03  2.5826249e-03 -1.6061880e-03
  1.5660318e-03 -1.0897529e-03  1.6761397e-03  1.9966725e-03
  6.9035891e-04  8.6790564e-04  1.3325133e-03 -2.1894811e-03
  8.2498321e-04 -1.0496859e-03  9.8402092e-04  3.8139945e-04
  7.0715314e-04 -1.1700618e-04  1.2898504e-03 -7.1442869e-05
4231_1
  1.0000000e+00  1.2634793e-17 -5.8502728e-17  2.2126419e-01
  3.6166114e-02 -2.6853745e-02  9.6773399e-02 -1.6768606e-01
  1.3082241e-01 -1.3007782e-02  1.0484990e-01  9.5320235e-02
 -2.5203419e-02  2.2641412e-02  6.5779744e-02 -2.9293067e-03
  9.6818658e-03 -1.3680962e-02 -2.4342627e-02 -1.2092021e-02
  2.8427453e-02 -7.3280726e-04  2.1484456e-02  4.7105934e-03
  3.8113066e-03 -3.7345911e-03  2.3610837e-02  1.6664664e-02
  2.4612276e-03  1.0228857e-02 -1.3757997e-03 -1.1925067e-02
  8.3323851e-03 -1.2266652e-02  2.0941116e-03  2.9571005e-03
  7.7740816e-03  5.7777524e-03  1.0712294e-02  6.8126643e-03
 -2.6349707e-03 -1.4250677e-03  3.8977272e-03 -1.6546730e-03
  5.3383760e-03  7.7172416e-04 -8.0448549e-04 -1.7893688e-03
  3.2206136e-03 -2.3744947e-03  6.0851150e-03  3.8282640e-03
  1.7207272e-03  1.6563413e-03 -3.6976219e-04  2.3746473e-03
  6.2412499e-04 -1.0243403e-03  4.4674120e-03 -2.8082052e-03
  3.8862219e-03 -6.4688136e-04  2.4012266e-04  7.6305030e-04
  7.3960313e-04  1.6704406e-03  1.5424619e-03  3.8070255e-03
  7.6627064e-04 -2.1377196e-03  1.4840632e-03 -9.5979536e-04
  7.0639755e-04  1.6636583e-03  1.7028405e-03 -1.7426786e-03
  3.0140084e-03 -1.3564829e-03 -1.8896731e-05  2.9760371e-03
4232_1
  1.0000000e+00 -1.3290866e-17  3.8064621e-17  3.0518044e-01
 -2.0671073e-02 -3.8079501e-02  6.3693719e-02 -1.6697950e-01
  1.5080657e-01 -4.4884881e-02  1.3039494e-02 -1.3192145e-02
  2.2576205e-02  1.2692663e-02  7.6142132e-02  1.9820398e-02
  1.0500124e-02  4.4236980e-03  2.2232237e-02  1.6392852e-02
 -1.2862208e-02  8.1156326e-03 -2.5471228e-03 -1.9655801e-02
  2.1691811e-02 -2.2058697e-02 -3.8367946e-03 -4.0705990e-03
  1.2887895e-02 -1.2962110e-03  1.5598925e-02  3.7767204e-03
  4.8921518e-03 -5.6981158e-04  1.2762624e-02  4.8405167e-03
 -3.6033245e-03  6.7230129e-03 -3.0833252e-03 -7.7511733e-03
  3.7021646e-03 -9.4160858e-03 -5.5504462e-04 -5.3002404e-04
  6.0630414e-03 -3.1838021e-03  5.2026166e-03 -1.4390935e-03
  2.7244844e-03 -1.8430487e-03  5.2092689e-03  2.2101775e-03
  1.2474220e-03  3.5938295e-03  2.4476711e-05 -2.3260056e-03
 -2.5027358e-04 -3.1543421e-03  1.0893813e-03 -1.6528639e-03
  2.5667818e-03 -1.5559934e-03  1.0310299e-03 -6.8584688e-04
  3.8695228e-04 -2.5270312e-03  2.4223600e-03  9.0805939e-04
  1.5746322e-03  3.7870270e-05 -1.5896650e-04 -6.5459595e-04
 -1.4286823e-05 -1.0736635e-03  2.1791609e-03 -1.8291584e-03
  2.0633782e-03 -2.7124531e-04  1.2285830e-04 -9.6568062e-04
4233_1
  1.0000000e+00 -1.1832508e-17  8.0524761e-17  1.6666442e-01
  1.6853411e-02 -2.5312680e-02  7.9234549e-02 -1.1203219e-01
  1.1120277e-01  1.0793370e-03  6.0474236e-02  7.4660514e-02
 -1.7796836e-02  5.8575133e-03  4.7124851e-02 -2.8098488e-03
  2.2686062e-02 -1.0922214e-02 -4.1912150e-03 -3.4853496e-03
  1.2310594e-02  4.1872290e-03  2.3842572e-02  3.6211473e-03
  3.9551358e-03 -1.8035897e-03  8.9008799e-03  1.4853288e-02
  1.8835592e-03  1.7584191e-03  5.1004132e-03 -1.1226538e-02
  1.0588547e-02 -5.4340206e-03  4.1913799e-03  4.2806219e-03
  1.8479149e-03  6.6654411e-03  8.5588512e-03  6.3117869e-03
 -1.4775053e-03 -4.2514048e-03  1.1103318e-03 -2.1470087e-03
  5.7243691e-03  1.5353159e-03  2.1574852e-03 -1.8386118e-03
  1.7746810e-03 -6.9478407e-04  5.2552646e-03  5.9375072e-03
 -5.7783640e-04  2.3683254e-03 -1.4645108e-05 -8.9703084e-04
  2.0247717e-03 -3.1318795e-03  2.5352306e-03 -1.1360394e-03
  3.2534841e-03  2.3706830e-03  1.6064421e-03  2.1097855e-03
 -1.3828463e-03 -3.9968992e-05  1.6211174e-03  2.1529717e-03
  1.3517901e-03 -4.4886452e-04  1.8074276e-04 -1.9408220e-03
  1.3973132e-03  1.9148769e-04  2.3639289e-03  1.4758156e-03
  7.6761873e-04  1.0414194e-03 -1.7620440e-04  1.5718974e-03
4234_1
  1.0000000e+00  1.9144778e-17 -6.2088806e-17  2.3797904e-01
  2.8725599e-03 -1.4699746e-02  7.9741152e-02 -1.4641073e-01
  1.3285034e-01 -1.8092322e-02  6.0985818e-02  5.6482388e-02
 -1.3094753e-02  1.7211099e-02  8.0584320e-02  3.0706029e-02
  2.9200496e-03 -6.9507567e-03  3.4356082e-03 -3.5164550e-03
  8.7688524e-03  2.5551652e-03  6.1185282e-03 -1.6032922e-02
  1.7373299e-02 -8.4260440e-03  1.6325555e-02  2.0273497e-02
 -3.5120492e-03  1.0815688e-02  1.5639218e-02  4.3350098e-03
  1.6038406e-03 -4.9291757e-03 -1.1900763e-03 -5.5158798e-03
  8.4093268e-03  2.4353160e-03  2.1879782e-03  3.8550184e-04
  2.3906792e-03 -2.9072202e-03  9.5760527e-03  8.7131513e-03
 -1.2746400e-03  4.9251619e-03  1.7892331e-03 -1.2663757e-03
  1.3891182e-03 -2.4516832e-03  1.6858696e-03 -2.7549187e-04
  4.2700923e-03  1.8735730e-03  1.5732743e-03  2.1086585e-03
 -1.1699081e-03 -1.9291298e-04  2.7887617e-03  3.8018112e-03
  1.3911466e-03  7.3209674e-04  4.7878696e-04 -1.0720368e-03
  1.1328188e-03 -3.3366626e-04  2.7886749e-03  5.8400811e-04
  2.3786903e-03  1.5989001e-03  1.4233534e-05  2.4210850e-03
 -1.8041284e-03  3.9727918e-05  2.8819551e-04  1.6675266e-03
  1.5515215e-03 -6.7572571e-04  1.3696412e-03 -1.3604486e-04
4235_1
  1.0000000e+00 -8.4642684e-18  6.5438513e-17  2.3315514e-01
  1.2866724e-02 -1.1110283e-01  7.8981333e-02 -1.7309131e-01
  1.5859757e-01 -3.9526157e-04  5.9728951e-02  2.9484127e-02
 -1.2303389e-02  1.1531392e-02  4.5037530e-02  1.9522509e-02
  2.9699983e-03 -6.5066692e-03 -7.6620340e-03 -9.9871725e-03
  1.1452779e-02 -2.0304048e-02  1.8388165e-02 -2.7858575e-02
  2.2681027e-02  1.4524565e-04  1.3234589e-02  1.5329009e-02
 -4.8056070e-03  3.8629724e-03  1.0471244e-02 -9.3246304e-04
 -1.9635830e-03 -6.0355943e-03 -3.4849962e-03 -9.2239088e-03
  7.9366661e-03 -5.6775931e-03  6.8317850e-03 -5.1687086e-03
  2.8544091e-03 -4.1047385e-03  4.1158854e-03  4.4856392e-03
 -1.0113749e-04  1.8004537e-03  4.4016037e-03 -5.6791665e-03
  5.0846814e-04 -3.1349126e-03 -4.0526919e-04 -2.8944472e-03
  2.4084148e-03 -5.7697631e-04  1.4670413e-03  6.5504162e-05
 -1.2560488e-03 -5.1701602e-03  1.8551148e-03 -1.3807024e-03
  2.0161987e-03  1.5241631e-03  2.6334886e-03 -4.5613942e-03
  6.8191852e-04 -1.5266248e-03 -6.6761269e-05  6.4696368e-04
 -1.0182966e-03 -1.2182037e-05 -7.1892554e-04 -3.0210416e-04
 -1.0974585e-03 -4.2256438e-03  1.6854555e-03 -2.8627552e-03
  1.9823398e-03  1.2531295e-03  1.2212009e-03 -2.2548067e-03
4236_1
  1.0000000e+00  3.0498270e-18 -1.5663462e-17  1.9467120e-01
 -5.4856232e-03 -3.6408963e-02  8.8537171e-02 -1.1668502e-01
  1.3305466e-01 -5.1372413e-03  6.7261239e-02  1.0933109e-02
 -1.7821460e-02  1.3269619e-02  4.8583724e-02  2.8434581e-02
  1.5814056e-02 -4.2988967e-03  9.2593784e-03 -2.3318894e-03
  2.9170980e-03 -3.9217125e-03  1.4363688e-02 -2.4529017e-02
  2.1966628e-02  5.2272760e-04  5.6294927e-03  1.4049995e-02
 -6.5926452e-03  4.7681933e-03  1.5157159e-02  5.3522178e-03
  4.3601276e-03 -5.9881322e-03  1.8455343e-03 -1.0092921e-02
  5.7575612e-03  3.0291938e-04  7.7502269e-03 -1.1344264e-03
  7.2518671e-03 -1.7148872e-03  2.7974492e-03  7.1915288e-03
 -4.3220470e-03  2.5617299e-03  3.1233184e-03  1.4801971e-04
  3.3529619e-03 -3.6649928e-03  2.1337345e-03 -4.4020699e-03
  3.4322572e-03  9.0820212e-04  3.7148743e-03  1.1425881e-03
  2.2512963e-03 -2.0436621e-03  1.6112181e-03  3.2930021e-03
 -2.1900118e-03  1.9944460e-03  3.0715912e-03 -1.2279261e-03
  2.3311686e-03 -2.4241298e-03  1.6768630e-03 -1.5317269e-03
  1.2397320e-03  4.7615087e-04  1.3442341e-03  1.3936009e-03
  1.1464130e-03 -1.8117831e-03  1.6203678e-03  4.9906177e-04
 -5.6133174e-04  1.9147285e-03  1.6802640e-03 -8.5120656e-04
4237_1
  1.0000000e+00  2.8836724e-17 -1.0329434e-16  2.7798243e-01
  5.7902861e-03 -2.1866053e-02  6.5830401e-02 -1.6659989e-01
  1.3810064e-01 -1.3138633e-02  2.6244890e-02  3.9204423e-02
  7.2602141e-03  1.7521008e-02  5.7075894e-02  3.2627952e-02
  8.9522150e-03 -5.1661313e-03  6.4494535e-03  9.2990871e-03
  3.8026268e-03 -3.2286617e-04 -3.7139231e-04 -2.7807639e-02
  2.2446358e-02 -2.9920520e-03  1.0289124e-02  9.4974500e-03
  7.2590429e-03  6.5584094e-03  6.7389562e-03  5.8397570e-03
 -8.5390541e-04 -2.1240029e-03  2.3325299e-03  6.1766364e-03
  6.1863150e-03 -1.1053448e-03  3.8773030e-03 -8.8830237e-03
  4.9380278e-03  1.4839358e-04  4.8587686e-03  1.2252790e-03
  5.2193714e-03  2.7755283e-03 -1.4668741e-03  3.1673164e-03
 -1.0532374e-03 -1.0338196e-03  3.2878235e-03  2.7465161e-03
  3.8613772e-03 -6.8140562e-04  2.7162680e-03 -2.5522611e-03
  7.9813105e-04  1.5997499e-03  2.0208259e-03  2.0880669e-04
  3.7183175e-03 -9.3424566e-05 -1.4543000e-03  1.1273412e-03
  2.1325970e-04 -1.6520717e-04  2.2002151e-03  4.1666838e-04
  2.4847949e-03 -1.6491613e-04  1.9228690e-03  9.9310848e-04
 -2.1132116e-04  1.4329320e-03  1.0030217e-03 -2.5164984e-04
  1.6890010e-03 -9.1310276e-04 -6.7163637e-04 -1.1578543e-04
4238_1
  1.0000000e+00  2.0923079e-17 -8.7017634e-17  2.3977968e-01
  1.9169245e-02 -2.2507914e-02  9.7347234e-02 -1.6503328e-01
  1.4106917e-01 -7.1889891e-03  4.3042783e-02  4.7345622e-02
 -1.6336040e-02  1.6103802e-02  5.2004291e-02  3.4741091e-02
  1.2102322e-02 -1.2133450e-02  3.6851276e-03 -1.3027467e-02
  1.3564873e-02  2.8067933e-03  1.0442028e-02 -1.9769703e-02
  2.0007127e-02 -4.2854153e-04  1.1271070e-02  2.4517783e-02
 -5.1971232e-03  4.8075031e-03  9.0811737e-03  3.2452515e-04
  4.8198020e-03 -8.6884738e-03  2.2030963e-03 -8.1891606e-03
  8.8091182e-03  5.0512456e-03  6.0544814e-03  3.7821671e-04
  3.6009915e-03 -3.7566928e-04  4.5242137e-03  7.7564567e-03
 -8.9800565e-04  7.4576280e-04  9.2163354e-05 -3.0578717e-03
  2.7442618e-03 -3.4063653e-03  5.7253318e-03 -6.0349884e-05
  3.8758864e-03  3.7615206e-03  2.1136531e-03 -1.9745012e-04
  9.5772162e-04 -7.5926834e-04  2.1122244e-04  2.0899924e-03
  1.7448976e-03 -8.1714804e-04  1.6673073e-03 -3.1067420e-04
  1.8110644e-04 -4.5029259e-04  4.2714906e-03  6.3573787e-04
  2.2024983e-03  1.6643523e-03 -8.1050440e-04 -9.6454007e-04
  9.3746657e-04 -6.6949835e-04  8.3097514e-04  1.0744092e-03
  1.6645375e-03 -3.2255026e-04  2.2110616e-03  1.1257358e-03
4239_1
  1.0000000e+00 -1.0461290e-18 -6.0361646e-18  2.6878471e-01
 -1.7897358e-03 -7.7763857e-02  7.0214992e-02 -1.7004984e-01
  1.4515156e-01 -1.5240238e-02  7.4802183e-02  2.7573878e-02
  2.4499857e-03  2.1548578e-02  7.0316704e-02  2.9957915e-03
 -7.3129803e-03 -1.0334958e-03  1.9610755e-03  4.6140638e-03
  1.1227697e-02 -1.1577959e-02  9.6397401e-03 -3.1618591e-02
  1.9450072e-02 -1.1979206e-02  8.3419847e-03  1.8526391e-02
  6.1050441e-03  1.2577668e-02  2.1216800e-02  2.2038030e-03
 -7.8632434e-03 -6.7282961e-03 -3.1957244e-03 -1.0560518e-02
  7.4234318e-03 -2.6035062e-03  3.9560920e-03 -4.9149941e-03
  5.4678802e-03 -8.4930134e-03  7.8098584e-03  4.5686237e-03
  2.7368155e-03  7.2075849e-03  3.2186819e-03 -8.5120173e-04
 -1.4971045e-03 -2.6507554e-03  1.3490082e-03 -6.5703470e-03
  2.2050384e-03 -1.5971538e-03  6.5253696e-04  1.8036666e-04
  1.2759068e-03 -3.8602812e-03  5.7988399e-03  1.5939113e-03
  1.9889475e-03  7.1085635e-04 -1.2693292e-03 -3.1276651e-03
  3.6982722e-04  7.6162322e-04  2.8971821e-03 -1.9679379e-03
  4.9482913e-04 -1.7907101e-03  3.4598712e-04 -7.2268813e-04
 -1.0133745e-03 -1.2671603e-03  1.5460649e-03  7.9622630e-04
  2.8280668e-03 -2.0394369e-03  3.5792963e-04 -2.4546862e-03
4240_1
  1.0000000e+00  7.2036772e-18 -2.8961471e-17  2.2921178e-01
  3.5553798e-02 -6.4781433e-02  1.2796354e-01 -1.5910164e-01
  1.2427575e-01  3.0378919e-03  1.0831474e-01  5.9200081e-02
 -3.1415660e-02  2.5604109e-02  5.0845105e-02  1.9257571e-02
  9.9367099e-03 -2.7672381e-02  5.4651390e-03 -2.8593864e-02
  1.8324879e-02  7.9245829e-03  1.9907390e-02  3.2765408e-03
  1.3572847e-02 -7.2092511e-03  1.3083051e-02  2.4403106e-02
 -1.6615288e-02  1.1477470e-02  6.1108612e-03 -1.6456935e-02
  1.8208402e-02 -1.4101737e-02  5.2807326e-03 -2.1987950e-03
 -2.3326208e-03  2.2867420e-03  1.0571269e-02  9.4329100e-03
  5.1687046e-03  2.7142424e-03  7.9133334e-03 -2.3306676e-03
 -5.2030125e-03 -5.4017694e-04  1.3663931e-03 -5.8494061e-03
  4.7600265e-03 -1.3618074e-03  2.5212661e-03  7.1569498e-03
  1.7756909e-03 -2.7110030e-03  4.7387453e-03 -1.9684603e-03
 -1.3979919e-03  4.3922648e-03  3.4865117e-03 -1.0936493e-03
  2.6715900e-03 -1.1700720e-03  6.3036195e-05  1.2764846e-03
 -2.9387265e-03 -4.2165919e-03  2.8703081e-03  7.6152281e-04
  5.3623850e-03  3.7728023e-03  4.0242684e-03 -2.3091937e-03
 -2.7913046e-03 -1.1827449e-03  7.1229427e-04  2.3677793e-03
  2.6620053e-05  1.7655267e-03 -5.7167325e-05 -2.4772933e-04
4241_1
  1.0000000e+00  1.9916088e-18 -3.3017387e-19  2.0391081e-01
  1.0061360e-02 -2.2317210e-02  1.0341111e-01 -1.3274848e-01
  1.3287817e-01  1.6690764e-03  9.0194735e-02  6.4375434e-02
 -3.2830580e-02  1.1428280e-02  6.4470547e-02  1.2183991e-02
  1.3238755e-02 -9.7817541e-03 -1.2321784e-03 -1.5116447e-02
  1.7392556e-02  5.4596788e-03  1.8957427e-02 -2.8170424e-03
  1.1143246e-02 -2.3375438e-04  1.1392680e-02  2.2142661e-02
 -8.5008439e-03  3.0678445e-03  8.6105458e-03 -9.1146212e-03
  1.1939056e-02 -5.5397503e-03  3.8607394e-03 -3.5280622e-03
  8.6302696e-03  5.9817631e-03  7.2734465e-03  6.7739934e-03
 -3.9488081e-03 -1.7696161e-03  2.6797066e-03  5.5966205e-03
  1.3683217e-03  1.5081910e-03  5.5456141e-03 -8.1302101e-03
  4.8757501e-03 -1.7394952e-03  3.9258251e-04  4.3473127e-03
  2.8484756e-03  4.5312091e-03  3.8404060e-03  4.5196107e-03
 -2.6776062e-03 -3.8787786e-03  1.3177434e-03 -3.2387681e-03
  3.1909852e-03  3.0125581e-03  2.3420811e-03  1.2677101e-03
  2.1343564e-03 -9.9852679e-04  2.1877119e-03  1.9239925e-03
  5.7996032e-04  1.7144765e-03 -6.3995247e-04  1.4435244e-04
 -9.1534746e-04 -1.4266353e-03  3.4368805e-03  8.4030929e-04
  1.9920308e-03  2.1475018e-03  5.1493125e-04  9.2520418e-05
4242_1
  1.0000000e+00 -1.7744743e-17  7.6250220e-17  2.2932040e-01
  4.0487800e-02 -3.1798701e-02  7.4614223e-02 -1.6600811e-01
  1.3371870e-01 -5.5082071e-03  6.5715891e-02  7.2706744e-02
 -1.7212224e-02  1.7616849e-02  6.4742973e-02  4.5880962e-03
  1.0684325e-03 -1.2166650e-02  3.9905222e-03 -1.6559675e-02
  3.3226506e-02  2.8318575e-03  1.5495528e-02 -1.0093768e-02
  1.2494320e-03 -2.5983256e-03  1.5144537e-02  2.6633180e-02
 -1.7111544e-03  9.3491034e-03  8.4801621e-03 -1.1587728e-02
  4.6622541e-03 -1.2092042e-02  8.7130535e-04 -6.4324933e-03
  1.7100057e-02  5.3841266e-03  9.2487020e-03  8.0105765e-03
 -8.2775984e-03 -2.4348805e-03  4.9412792e-03  1.9226833e-03
  3.5199546e-03  4.1679536e-03  1.0138144e-03 -5.2145877e-03
  5.0945946e-03 -6.2470941e-03  4.9752178e-03 -2.7148483e-04
  3.2297786e-03  3.9247525e-03  1.6397056e-03  5.1390119e-03
 -2.8170888e-03 -4.2427517e-04  3.2733428e-03 -2.9098252e-03
  3.4524222e-03 -3.2111161e-04  1.0164038e-03 -4.7376301e-04
  2.7462046e-03 -1.2934573e-03  2.5819986e-03  7.1545083e-04
 -2.2750855e-04  4.8126332e-04  3.4612245e-04  1.4020550e-03
  7.2461374e-04  1.2412262e-03  3.1857267e-03 -1.8367293e-03
  1.3888370e-03 -1.8312048e-03  1.6325323e-04  6.2967516e-04
4243_1
  1.0000000e+00  1.3130620e-18 -1.6665130e-18  2.2509136e-01
  3.0744124e-02 -3.4857421e-02  8.7154245e-02 -1.4202071e-01
  1.1408555e-01  2.9045764e-03  1.2182790e-01  7.9062468e-02
 -2.1257186e-02  1.4267014e-02  4.2275644e-02 -6.5670232e-03
  1.6233729e-02 -4.8552897e-03 -1.1005954e-02 -9.0404997e-03
  1.7245025e-02  1.2221813e-03  2.3900544e-02  2.7377533e-03
 -2.3879053e-03 -2.0935446e-04  1.6167344e-02  1.4743272e-02
  7.8191501e-03  7.9884870e-03  5.6637486e-03 -1.3295608e-02
  5.8000472e-03 -5.8822094e-03  4.0108772e-03  7.6921777e-03
  7.3825850e-04  3.1239226e-03  6.7145163e-03  3.8271044e-03
  7.4824342e-04 -1.1349268e-03  4.6119649e-03 -5.1590491e-03
  8.5425927e-03  2.6335041e-03  3.1921084e-03  3.0627078e-03
 -3.8884465e-03 -2.2173066e-04  5.3139245e-03  6.0223071e-03
  1.0791562e-03  2.4801452e-04 -1.1126637e-03 -5.8185960e-03
  4.1189070e-03  4.0695137e-04  4.2668426e-03  2.4068278e-03
  1.8608436e-03 -2.8465037e-04  2.6876684e-03  3.7994790e-03
 -3.4082152e-03  2.7635143e-03  8.7584905e-04 -5.2174430e-04
  4.4899977e-03 -2.2979730e-03  8.9656067e-04 -1.7425543e-03
 -4.2570068e-04  9.2323541e-04  2.1689820e-03  3.1782180e-03
  1.3899185e-03  3.8203950e-04  1.8120254e-03  1.4851823e-04
4244_1
  1.0000000e+00  2.9464562e-17 -1.0971099e-16  2.4728671e-01
 -1.9816538e-04 -1.6300187e-01  1.2183964e-01 -1.9050499e-01
  1.6185208e-01  1.3416202e-02  1.0102203e-01  2.1766027e-02
 -3.5383246e-02  2.1143912e-02  7.1117956e-02  6.9154075e-03
 -8.9239560e-03 -9.1347739e-03 -1.0404454e-02 -2.3470357e-02
  9.7610018e-03 -2.8676956e-02  2.8736867e-02 -1.3465021e-02
  2.0211984e-02  5.6084887e-03  1.6902752e-02  8.6633954e-03
 -1.3915334e-02  8.1977212e-03  1.0764675e-02 -9.8340655e-03
 -4.5672976e-04 -1.0415256e-02 -1.7767186e-03 -1.2528083e-02
  1.4125028e-03 -7.6224945e-03  1.1923638e-02  2.4025462e-03
  4.8193169e-03  1.6170996e-03  3.0888242e-03 -4.1093245e-03
 -3.8824150e-03  3.6694286e-03  1.7614149e-03 -7.3143362e-03
  1.5859270e-03 -3.9318517e-03  3.0344780e-03 -2.7224876e-05
 -4.8140263e-03 -2.5079957e-03  3.3978177e-03 -1.5467613e-03
  3.8939598e-03 -1.7014410e-04 -1.1741998e-03 -5.0495015e-03
 -4.6632216e-04  5.3129984e-04  2.8859702e-03 -1.3171601e-03
 -1.3166508e-03 -2.6154812e-04  1.2726216e-03  6.0988444e-04
 -3.4503126e-03 -1.7200262e-03 -3.6993199e-05 -3.8834093e-03
  3.8482834e-03 -9.8199313e-04 -2.6733674e-04 -1.7684980e-03
 -7.6553395e-04  4.9724140e-05  2.4753437e-03  2.5432576e-04
4245_1
  1.0000000e+00 -4.2189120e-18  1.9335521e-17  2.3790028e-01
  2.0208454e-02 -9.7474696e-02  1.3401599e-01 -1.6613864e-01
  1.2748826e-01  2.7385011e-03  1.0723742e-01  3.6569053e-02
 -2.8150000e-02  3.1648225e-02  5.5078780e-02  2.6702282e-02
  4.6028525e-03 -2.9535520e-02  4.5022227e-03 -2.4742937e-02
  7.0456215e-03 -1.1075218e-03  1.8780522e-02 -1.1167227e-02
  2.4054525e-02 -3.0751255e-03  1.8368738e-02  2.2468740e-02
 -2.0042733e-02  7.4896938e-03  7.6404186e-03 -9.4687672e-03
  1.3712896e-02 -9.7837687e-03  6.4692188e-03 -6.1606135e-03
 -1.8465054e-03 -4.6180955e-03  7.7207155e-03  1.2279053e-03
  6.0311166e-03  5.6270148e-03  4.9384864e-03  3.5282072e-03
 -2.9264043e-03 -2.5604736e-03  4.1348755e-03 -8.9464209e-03
  3.2468837e-04  7.1284523e-04  2.1414484e-03  4.8859471e-03
  3.4643163e-03 -3.4893908e-03  4.2452076e-03 -1.5082448e-03
 -1.5519264e-03 -2.6318023e-04  2.1770313e-03 -2.0337493e-03
  3.4006222e-03  3.7453743e-03  3.1106893e-03 -1.0122248e-03
 -3.0838340e-03 -4.8518317e-03  2.4134483e-05  1.5963685e-03
  1.2628221e-03  1.8101542e-03  2.4136982e-03 -2.5333920e-03
  3.1298522e-03 -2.0963346e-03  2.7139476e-03  3.2943753e-05
 -2.0578470e-03  3.2293114e-03  2.0360693e-04  2.1711389e-04
4246_1
  1.0000000e+00  2.2105903e-17 -8.9630492e-17  2.5160522e-01
  2.6316919e-02 -1.1991315e-01  1.1502222e-01 -1.7569559e-01
  1.2138933e-01 -1.4039897e-02  1.2296042e-01  2.3142477e-02
 -1.5212632e-02  5.2522679e-02  6.9880567e-02  2.3842401e-02
 -1.3071265e-02 -3.6973264e-02  4.4098470e-03 -2.2175517e-02
  2.0364469e-04  5.0557943e-03  1.8723732e-02 -1.7026800e-02
  3.0255849e-02 -1.2969095e-02  2.5518134e-02  1.0629073e-02
 -2.2636537e-02  2.0408993e-02  4.1701267e-03 -7.9315734e-03
  1.2230764e-02 -1.1408627e-02  7.3078130e-03 -6.6094222e-03
 -6.2380216e-03 -6.9009643e-03  5.5163809e-03 -8.4681037e-04
  1.1161732e-02  5.8211467e-03  7.4529941e-03  3.3598177e-03
 -3.4053468e-03 -2.3161302e-03  1.1736805e-03 -1.1180892e-02
 -1.7685572e-03  2.8527896e-03  4.8519730e-03  3.4307709e-03
  3.8724604e-03 -4.4794824e-03  3.0900840e-03 -6.4344437e-04
 -2.6843727e-03 -4.5203435e-04  1.6883156e-03 -2.1003471e-03
  5.7515195e-03  3.4890123e-03  1.9782396e-03 -3.2716397e-03
 -4.1241772e-03 -3.5824222e-03  2.7357905e-03  2.0839962e-03
  4.7620191e-04  1.7450814e-03  6.1944822e-04 -2.5001005e-03
  2.6571629e-03 -4.0996065e-03  2.7355762e-03 -1.2462059e-03
 -7.7423034e-05  3.2776020e-03  6.4821218e-04 -5.1198279e-04
4247_1
  1.0000000e+00  2.5043782e-17 -9.9282299e-17  2.4686944e-01
  3.1152114e-02  4.4111884e-03  6.3446638e-02 -1.2819557e-01
  1.2414627e-01 -3.5092469e-02  5.0512744e-02  1.6298748e-02
  3.0579879e-02  3.4225275e-02  6.0603438e-02  4.0037518e-02
 -1.7960314e-02 -1.9588983e-02  2.9576302e-02  1.2183698e-02
  1.4916926e-02  2.0206032e-02 -8.5532953e-03 -2.6798347e-02
  1.8384640e-02 -2.4519638e-02  7.7607835e-03  9.9300827e-03
  1.2508667e-02  2.1715218e-02  1.2974903e-02  1.4106009e-02
 -4.8638051e-03 -1.1570346e-02  9.8962902e-03  2.2550450e-04
  1.5003741e-03  8.0347382e-03 -5.8316705e-03 -7.5340291e-03
  1.4752315e-02 -7.0300590e-03  6.8014962e-03  3.4448459e-03
  5.4256033e-04  4.2312977e-03  3.4704871e-03  6.4136191e-03
  4.1667644e-04  3.1670462e-03  3.1671813e-03  2.9099734e-04
 -1.1937202e-03 -4.3902902e-03 -1.0651774e-03 -2.0042134e-03
  7.0926091e-03  4.3453325e-03  3.1613333e-03  2.1385603e-04
  3.0234208e-03 -3.9713507e-03  7.4930320e-04  3.6408799e-03
 -2.0580868e-03  5.7840841e-03  5.2095655e-04  8.8186136e-04
  2.5318198e-03 -4.2534820e-03  2.1814326e-03 -7.3541261e-04
  7.6629238e-04  3.2806841e-03  2.9338114e-04 -9.3311136e-04
  4.2138464e-03 -9.1266352e-04  2.1992946e-04  2.6834571e-03
4248_1
  1.0000000e+00 -8.2866713e-18  4.6080341e-17  1.5639646e-01
  5.0148439e-03 -1.7704947e-02  5.4171712e-02 -1.0332812e-01
  1.2344207e-01 -1.2340843e-03  6.9050702e-02  5.9343359e-02
 -1.9339292e-02  7.8062351e-03  5.3611556e-02 -4.0306969e-03
  1.9552140e-02 -6.0135393e-03 -2.0623551e-03 -5.0782597e-03
  9.7774675e-03  1.8750998e-03  2.0791958e-02 -3.8425552e-03
  1.0114417e-02  4.8933387e-05  1.3519564e-02  1.7963485e-02
 -5.1594140e-03  3.9519655e-03  6.2776201e-03 -9.2825346e-03
  1.0645699e-02 -5.8771725e-03  6.8601375e-04 -7.0919717e-04
  5.3819540e-03  3.5440494e-03  1.0988769e-02  5.2725242e-03
 -1.3128359e-03 -6.1705031e-04  2.8845709e-03  2.6649747e-03
  1.5277395e-03  1.2503134e-03  8.1053459e-04 -5.2825986e-03
  5.1915815e-03 -2.9320936e-03  4.3775819e-03  3.2726533e-03
  1.5454044e-04  3.7887302e-03  3.2923348e-03  3.2390311e-03
 -7.0149577e-04 -1.3360248e-03  1.2962219e-03 -1.7037080e-03
  3.2855015e-03  1.8871954e-04  3.9804333e-04 -1.2115528e-03
  1.4708341e-03 -4.6008153e-04  3.8319996e-03  4.0198772e-03
 -3.8261143e-04  1.6586460e-03  1.7615286e-04 -7.5059368e-04
  5.3090221e-04 -1.0406984e-03  1.2186251e-03 -7.4170964e-04
  2.3943454e-03  3.2481708e-04  9.3891435e-04  1.0796902e-03
4249_1
  1.0000000e+00 -5.8391100e-18  3.0437777e-17  1.7579728e-01
  2.9208214e-02 -6.4709298e-02  1.4899338e-01 -1.5144395e-01
  1.2991390e-01  2.2607498e-02  8.1452259e-02  7.0169403e-02
 -4.3018062e-02 -3.9680992e-04  4.1248402e-02  1.2953595e-02
  3.0592804e-02 -1.3350252e-02  4.3514521e-03 -4.0929302e-02
  1.3476367e-02  3.8462251e-03  1.9150818e-02  1.4271375e-02
  9.5052315e-03  1.8632363e-03  8.8667890e-03  1.2577430e-02
 -8.1841898e-03 -3.2230498e-03  7.9567350e-03 -1.8029687e-02
  1.8967010e-02 -1.2788301e-03  4.7371850e-03  3.0790724e-03
 -2.3401263e-03 -1.1527782e-03  6.2141620e-03  6.6009946e-03
  3.6531050e-03 -7.7319564e-04  4.5282340e-03 -5.0327633e-03
 -5.2533991e-04  5.2996518e-04  3.4292027e-03 -2.2647248e-03
  6.3338789e-03 -2.0907175e-03  4.5526783e-04  3.2182258e-03
 -1.2014184e-03 -1.6013310e-03  6.0152218e-03 -1.4121060e-03
  2.9107378e-03  2.7421139e-03  1.6271991e-03  1.3200423e-04
 -6.5135893e-04 -2.2847669e-03 -7.0359231e-05 -9.0617964e-04
  3.3688197e-03 -2.3486964e-03  2.8379372e-03  3.8536142e-04
 -1.9916748e-04  1.5835230e-03  3.8184951e-03  3.7320255e-04
  6.0335866e-04 -1.6928187e-05 -1.7839792e-03 -8.5919663e-04
  7.9940106e-04 -2.2621081e-03  2.2518808e-03 -5.4996748e-04
4250_1
  1.0000000e+00 -1.0025254e-17  7.2328069e-17  2.1779066e-01
  7.5204283e-03 -2.0260821e-02  1.2085273e-01 -1.4027657e-01
  1.1453775e-01 -6.4508125e-03  9.5396681e-02  6.7080413e-02
 -3.6903776e-02  1.9531128e-02  7.5351792e-02  2.1694263e-02
  1.6240343e-02 -1.5231267e-02  7.3392243e-03 -2.2452625e-02
  1.1207214e-02  6.7781325e-03  1.8625124e-02  9.0889681e-04
  8.0922035e-03 -3.5022656e-03  1.1976963e-02  2.4562403e-02
 -8.2416062e-03  8.0148253e-03  6.1048934e-03 -6.9876449e-03
  1.7331781e-02 -8.4571250e-03  3.1646939e-03 -3.3133233e-03
  1.0601876e-03  4.7683487e-03  6.5909527e-03  9.0499659e-03
 -8.7866371e-04  1.8405844e-04  6.1958717e-03  1.4432667e-03
  2.1441348e-03  1.2024449e-03  3.6364369e-04 -5.0712804e-03
  4.5248332e-03 -1.0784456e-03  3.6671110e-03  9.4288478e-03
 -6.2458431e-04  2.6401980e-03  2.1984665e-03 -5.8362316e-04
 -5.6749219e-04 -8.9804358e-04  7.3545662e-05 -9.7877513e-04
  5.1170856e-03  1.3311111e-03  3.0742662e-03  2.6408956e-03
 -9.1628627e-04 -1.3314428e-03  1.1746306e-03  2.6376024e-03
  1.1001427e-03  2.9887693e-03  1.7992149e-04 -5.7466565e-04
  6.7845753e-04 -1.5165899e-03  2.0886558e-03  1.0190433e-03
  1.0993034e-03  1.8213519e-03 -7.3549081e-05  2.0734504e-03
4251_1
  1.0000000e+00  1.6985329e-17 -8.2062268e-17  2.0884020e-01
  4.5726647e-03 -2.8393552e-02  1.1058994e-01 -1.5168726e-01
  1.1931213e-01 -1.4233357e-02  7.7837165e-02  3.5330108e-02
 -2.1815209e-02  2.4909327e-02  6.4789837e-02  3.0442664e-02
  1.6151425e-02 -1.5612677e-02  7.9249502e-03 -1.6878350e-02
  2.3489787e-03  3.6658836e-03  9.3472267e-03 -1.4734625e-02
  1.8996730e-02 -5.4418924e-03  1.8600339e-02  1.9916425e-02
 -1.0467730e-02  3.7944520e-03  9.6081801e-03 -2.8061742e-03
  1.0594409e-02 -3.0414003e-03  5.6212690e-03 -3.9084217e-03
  3.1498747e-03 -1.2947906e-04  4.0030393e-03  1.3604591e-04
 -1.6036702e-03 -8.9441474e-04  6.3544523e-03  7.2468375e-03
  1.8231669e-03 -6.1905510e-05  4.2974952e-03 -8.5332165e-03
  2.9265815e-03 -1.2117547e-03  2.8868187e-03  4.2605973e-03
  1.4425554e-03  3.0243791e-03  3.6456390e-03  2.2069354e-03
 -3.3236326e-03 -4.3096222e-03  7.5956430e-04 -2.0180800e-03
  2.8779607e-03  2.1125918e-03  3.1342902e-03 -1.6903815e-03
  2.6197373e-03 -8.6866349e-04  3.7152757e-03  3.0998097e-03
 -2.3226529e-03  9.9732006e-04 -5.4917597e-04  2.5274791e-04
 -2.0214786e-04 -7.7647206e-04  2.0292660e-03 -1.3260094e-03
  2.5380050e-03 -7.5134653e-04  1.6300129e-03 -5.0721243e-04
4252_1
  1.0000000e+00 -1.9566766e-17  9.9703557e-17  2.0485579e-01
  1.5326720e-02 -7.1315493e-02  1.0661303e-01 -1.4295313e-01
  1.3981902e-01  4.6915082e-03  8.1500632e-02  3.0370107e-02
 -2.7204146e-02  2.3459734e-02  5.3345365e-02  2.4262047e-02
  1.8506378e-02 -1.9115393e-02 -2.6808966e-03 -2.6053427e-02
  7.4661297e-03 -4.8695321e-03  1.1134326e-02 -1.0053228e-02
  2.6862283e-02  4.0210210e-03  1.6284199e-02  2.2118919e-02
 -1.5702234e-02 -6.9782985e-04  6.9781805e-03 -6.6176873e-03
  1.3000063e-02 -6.1253357e-03  7.3427519e-04 -7.7110437e-03
  5.4207680e-03 -4.0711497e-03  9.8155371e-03  1.6475345e-03
  2.4555224e-03  3.2557133e-03  2.1427210e-03  4.9810189e-03
 -1.2986163e-03 -1.0510921e-03  3.5751877e-03 -5.8351513e-03
  4.5992429e-03 -3.5326393e-03  1.7839454e-03 -3.3283060e-04
  1.5323577e-03  9.7443507e-04  4.0579210e-03  1.7839880e-03
  1.5199075e-03 -3.0773004e-03  1.3983572e-03 -1.5180155e-03
 -5.7455723e-04  1.9348743e-03  2.3071485e-03 -1.7902197e-03
  3.5247399e-03 -2.4718242e-03  9.7417768e-04  1.0037790e-03
 -1.9234620e-03 -1.1627529e-03  1.3722032e-03 -1.1718925e-03
  3.4878058e-03  2.2974796e-04  2.6448216e-03 -5.0310185e-04
 -2.2449330e-04 -1.0125907e-04  5.6641755e-04 -8.6595328e-04
4253_1
  1.0000000e+00 -6.1481664e-18  3.6352841e-17  2.0503112e-01
  2.0542857e-02 -6.6049034e-02  1.1763946e-01 -1.4775141e-01
  1.4582621e-01  5.9224700e-03  7.5718708e-02  3.7481901e-02
 -3.1497279e-02  1.6412292e-02  4.6601396e-02  2.9047881e-02
  1.8431769e-02 -1.8380403e-02  1.0576110e-04 -2.7088469e-02
  1.2214463e-02 -2.0387782e-03  1.3405176e-02 -6.8003282e-03
  2.5195499e-02  2.1196677e-03  1.3441654e-02  2.2325490e-02
 -1.6763341e-02 -1.2424171e-03  6.0045631e-03 -9.3539185e-03
  1.5549105e-02 -4.8469209e-03  2.9772451e-03 -7.6334386e-03
  5.0611897e-03 -2.0652230e-03  6.9763333e-03  4.6342545e-03
  3.3504637e-03  1.4674795e-03  2.4275080e-03  5.3997469e-03
 -2.6772328e-03 -1.9910729e-03  4.8960293e-03 -8.4011384e-03
  6.0599404e-03 -8.0484252e-04  4.0429269e-04  8.8705985e-04
  2.1543032e-03 -1.2400154e-03  3.0719596e-03  2.9563559e-03
  6.7556931e-04 -2.3955269e-03  2.6955466e-03 -1.3856857e-03
  4.1135264e-04  2.7398635e-03  1.8450706e-03 -2.2317126e-03
  3.2380841e-03 -3.2403155e-03 -2.7632233e-04  1.1293286e-03
 -8.7277484e-04 -1.0167210e-03  2.3360651e-03 -6.7596482e-04
  3.2103156e-03  3.2492798e-05  2.7814102e-03  2.8188687e-04
 -1.3646053e-03  6.8828634e-04 -7.3931503e-04 -1.0560183e-03
4254_1
  1.0000000e+00  9.6818762e-18 -4.3625772e-17  2.1349436e-01
  1.8045109e-02 -6.1501971e-02  8.6359004e-02 -1.5096493e-01
  1.5491708e-01 -1.5987924e-04  5.5914903e-02  4.7642800e-02
 -2.0371211e-02  1.5154144e-02  5.5434596e-02  3.8039750e-02
  1.1795231e-02 -1.3240278e-02 -1.2222354e-03 -2.5219643e-02
  1.0954696e-02 -6.1087998e-03  1.2000861e-02 -1.4645567e-02
  2.5538957e-02 -8.1687279e-04  1.3003283e-02  2.3327796e-02
 -1.2509206e-02  4.6521598e-03  8.6466392e-03  1.9014658e-03
  8.0829551e-03 -7.1324718e-03  2.3274884e-03 -1.0352445e-02
  6.0751892e-03 -9.8775862e-04  7.0300586e-03  9.5794072e-05
  7.0403008e-03 -1.9790946e-03  3.7020411e-03  7.7975924e-03
 -5.1543921e-03  1.7041131e-03  3.6745012e-03 -3.4962071e-03
  6.0047813e-03 -1.4776703e-03  2.9083401e-03 -1.2243974e-03
  8.6330885e-04 -1.1955049e-03  2.0676034e-03  3.2473818e-04
  2.3993225e-03 -1.8742993e-03  1.7957315e-03  1.4711317e-03
 -1.8810128e-04  1.0096976e-03  3.7017215e-03 -1.8191582e-03
  1.8018294e-03 -7.5714429e-05  5.5919018e-04  1.3844798e-03
  4.0950299e-04 -1.6687639e-03  8.9250812e-04 -1.1316420e-03
  1.6317736e-03 -1.8948785e-03  2.4520858e-03  1.0354187e-04
  1.0352387e-03  2.0409412e-03  2.3044386e-03  6.4998909e-05
4255_1
  1.0000000e+00  2.0423264e-17 -9.3822493e-17  1.9738379e-01
  2.2072774e-02 -5.6257017e-02  1.0262039e-01 -1.5168790e-01
  1.3624442e-01 -1.3440645e-03  4.9528795e-02  4.0038847e-02
 -2.6334256e-02  1.6241365e-02  5.2570212e-02  3.6338803e-02
  1.6275087e-02 -1.8076525e-02  5.7236110e-03 -2.6872897e-02
  9.3356063e-03 -1.5919047e-03  1.9773768e-02 -1.1685761e-02
  1.9800708e-02 -3.2144021e-04  1.7208813e-02  1.8181180e-02
 -1.5739695e-02  3.2348931e-03  6.1264013e-03 -3.6144952e-03
  1.3397048e-02 -7.4099699e-03  1.5943035e-03 -7.1234971e-03
  4.5696275e-03 -1.9204301e-04  7.8669623e-03  2.4402431e-03
  3.7967811e-03  7.1185423e-05  3.7664411e-03  3.9812619e-03
 -3.4788384e-03 -1.1759525e-03  3.5764982e-03 -7.0605539e-03
  7.0427479e-03 -2.0014350e-03  2.2097104e-03  5.6709694e-04
  1.5249958e-03 -1.2546911e-04  2.9632657e-03  1.8098362e-03
 -2.7465886e-04 -1.3531570e-03  9.4042560e-04 -7.7578961e-04
  1.4794824e-03  1.3037936e-03  2.4285970e-03 -2.1258797e-03
  2.4899754e-03 -3.0772074e-03  1.0391416e-04  1.2239828e-03
  2.4353602e-04  4.7216851e-04  1.1662538e-03 -6.9580705e-04
  1.9407563e-03 -1.9137643e-03  2.1838948e-03 -1.0196196e-03
 -1.7838016e-04  1.6143049e-03  5.0397727e-04 -1.2577803e-04
4256_1
  1.0000000e+00  1.7821660e-18  5.9095641e-18  1.9718272e-01
  2.8063208e-02 -6.5024148e-02  9.6226533e-02 -1.4360292e-01
  1.4451212e-01  3.9954977e-03  5.1002273e-02  4.6893700e-02
 -2.5984814e-02  1.8546348e-02  5.0967890e-02  3.5258472e-02
  1.7015481e-02 -1.8617659e-02  4.5062484e-03 -3.3231358e-02
  1.3205592e-02 -1.0854760e-03  1.7507643e-02 -9.4625654e-03
  2.1315955e-02  6.9968484e-04  1.2763276e-02  1.8668424e-02
 -1.6793037e-02  5.2731147e-03  2.9629461e-03 -3.2100146e-03
  1.6183240e-02 -8.6356753e-03  3.9826607e-03 -9.5688761e-03
  3.4587394e-03 -1.3451069e-04  6.9166896e-03  4.4135466e-03
  6.1099983e-03  7.8253153e-04  5.6761913e-03  4.7342063e-03
 -5.2602417e-03 -1.3667529e-03  8.8381532e-04 -7.8226703e-03
  8.4128357e-03 -7.4058360e-04  2.2307784e-03  2.4081451e-03
  2.6629228e-04 -2.1280536e-03  3.4131357e-03  2.1175820e-05
  1.0041156e-03  5.5213937e-04  1.5257131e-03  1.7973829e-04
  1.4927758e-03  5.8374308e-04  2.7550441e-03 -1.8148136e-03
  1.5924331e-03 -2.1152988e-03 -4.3716039e-04  1.3775883e-03
  7.5440754e-04 -6.7305467e-04  2.2650670e-03 -1.4325567e-03
  1.8769765e-03 -1.0169232e-03  2.1620029e-03  5.5201705e-05
 -1.9822679e-05  2.0985191e-03  2.9558901e-04  1.2084040e-04
4257_1
  1.0000000e+00 -9.8260565e-18  6.2746723e-17  1.6302698e-01
  1.3239646e-02 -3.7847028e-02  1.1853644e-01 -1.2356084e-01
  1.1679522e-01  9.3249518e-03  8.6350892e-02  5.3687664e-02
 -3.8904572e-02  9.4633814e-03  5.1926212e-02  1.0510668e-02
  2.5746274e-02 -1.4711716e-02  4.5725509e-03 -2.5334254e-02
  6.5354502e-03  5.4634042e-03  2.1655169e-02  8.8952194e-03
  5.7638199e-03 -5.8353962e-05  1.4864138e-02  1.4933636e-02
 -9.2973531e-03 -1.3722875e-03  4.2349385e-03 -1.4084694e-02
  1.8268196e-02 -5.2672353e-03  7.1239417e-03  3.3999344e-03
 -6.0575325e-03  4.9984928e-03  9.1766182e-03  7.6999515e-03
  6.1173926e-04 -1.9621364e-03  4.0578933e-03 -3.9055252e-03
  5.9248811e-04 -1.3365574e-03  1.8164246e-03 -3.8971545e-03
  4.5043486e-03  1.2023786e-03  5.6916502e-03  8.2890216e-03
 -5.7902405e-03  2.7813795e-04  2.7565448e-03 -3.9409119e-03
  2.8526867e-03 -7.7168420e-04  2.3351232e-03  3.6889938e-04
  1.2052236e-03 -4.5629287e-04  3.0522381e-03  7.0502055e-04
 -1.9488982e-03  5.7320767e-04  1.5665640e-03  2.3229895e-03
  3.7113412e-04  3.5943164e-04  3.0539547e-03 -2.6965208e-03
  8.3698091e-04 -1.1308339e-03  4.4199915e-04  2.4816072e-03
 -4.1886376e-04  9.6362704e-04  1.6941765e-03  1.0405000e-04
4258_1
  1.0000000e+00  1.7016303e-17 -8.2876168e-17  2.0463060e-01
  1.6140533e-02 -2.4707501e-02  1.1159895e-01 -1.5106153e-01
  1.1532602e-01 -2.2749282e-02  7.7431583e-02  2.4438543e-02
 -2.2112349e-02  3.4794916e-02  7.0687662e-02  3.5021027e-02
  1.3141020e-02 -2.4353516e-02  1.3872247e-02 -1.6241082e-02
  9.3202698e-04  9.5198862e-03  1.0714716e-02 -1.6009277e-02
  2.3021058e-02 -8.6079689e-03  1.6455529e-02  1.6144863e-02
 -1.5789762e-02  5.1398763e-03  8.8250913e-03  8.6089618e-05
  1.2411788e-02 -4.0630468e-03  6.1641182e-03 -4.7885698e-03
  5.4207047e-03 -1.6016623e-03  4.8255684e-03  2.6413489e-06
 -2.5315648e-03  3.0089987e-04  7.0111813e-03  7.1330441e-03
  1.0015555e-03  3.8088507e-04  3.8954890e-03 -8.4321773e-03
  1.5542840e-03 -3.2578970e-03  2.1747690e-03  2.7311140e-03
  3.7861109e-03  4.6560491e-03  4.0996152e-03  2.9413414e-03
 -3.7950951e-03 -5.8069630e-03  9.0310332e-04 -1.1953344e-03
  1.4054831e-03  3.2272396e-03  3.1497053e-03 -2.4743672e-03
  4.3250127e-03 -2.3629894e-03  3.1714441e-03  2.2754460e-03
 -2.8352179e-03  7.5629138e-04  1.5835798e-04  1.0049525e-03
 -4.0409396e-04 -1.3424031e-04  1.5632494e-03 -1.6175391e-03
  2.6278941e-03 -1.1001768e-03  1.9323939e-03 -3.1313034e-04
4259_1
  1.0000000e+00  7.3814908e-18 -4.6108292e-17  2.0304086e-01
  5.3442704e-03 -3.4071170e-02  9.0122090e-02 -1.3469539e-01
  1.3479311e-01 -2.7181434e-02  6.7025664e-02  1.9947393e-02
 -1.2603846e-02  2.7944283e-02  6.5297213e-02  3.4567614e-02
  1.4929246e-02 -1.1646543e-02  1.5556391e-03 -7.4115666e-03
  1.1600216e-03 -3.9213415e-03 -5.6115112e-03 -1.7276943e-02
  2.9931583e-02 -1.0314504e-02  2.0234298e-02  1.7012391e-02
 -5.8186223e-03  8.8866405e-03  1.3107049e-02 -1.8265661e-03
  6.4540601e-03 -2.6142912e-03 -5.0226281e-03 -1.5039425e-03
  5.7570379e-03 -5.6395162e-03  3.9663277e-03 -4.1510800e-03
  4.9321604e-03 -2.3229540e-03  6.5985708e-03  6.0160675e-03
  1.3073214e-03  6.2606433e-03  3.1121504e-03 -2.9772094e-03
  1.4291644e-03 -5.2331168e-03 -1.7121040e-03 -9.6799159e-04
  3.9383903e-03  8.9649336e-05  5.0256134e-03  6.6477721e-04
  1.4602157e-03 -3.6575306e-03  1.6434066e-03  3.9288850e-04
  4.8111181e-04  4.5491759e-03 -4.2671418e-04 -1.9064710e-04
  3.3491033e-03 -4.0695054e-03  2.7298782e-03 -1.5009966e-03
 -3.0888142e-04 -2.6043653e-04  6.3258341e-04  7.9918930e-04
  1.1981560e-03 -1.2577715e-04  1.6433791e-03  7.5715876e-04
  1.9487171e-03 -8.3458949e-05 -2.2387244e-04 -1.7551587e-03
4260_1
  1.0000000e+00  2.1921540e-18 -1.2322708e-17  2.0403594e-01
  8.2535840e-03 -5.2692422e-02  1.2120732e-01 -1.3348179e-01
  1.2281786e-01 -2.0523372e-03  9.8698816e-02  4.2280927e-02
 -2.9598068e-02  2.4801555e-02  5.7877771e-02  2.3018850e-02
  1.5070360e-02 -1.9938432e-02 -4.0675185e-03 -1.7705198e-02
  6.3069205e-03  1.1348572e-03  1.9293331e-02 -7.1659806e-03
  2.0201217e-02 -1.5840497e-03  2.0718075e-02  1.6972592e-02
 -1.5760481e-02  5.6095544e-03  5.8494022e-03 -4.3795927e-03
  1.5428635e-02 -7.7384769e-03  3.7538970e-03 -2.8701939e-03
  6.7308138e-05 -1.0930556e-03  9.0149364e-03  2.8061287e-03
  1.6733889e-03  3.9707234e-03  5.8468867e-03  4.0585356e-03
 -7.4470707e-04 -2.0784668e-03  2.2774265e-03 -7.1819863e-03
  4.1598447e-03 -2.2516276e-03  1.8214039e-03  6.4444618e-03
  1.0916953e-03  1.9496746e-03  5.6336413e-03  1.6440897e-03
 -1.0892521e-03 -1.9025290e-03  1.3388548e-04 -3.6188379e-03
  2.9215463e-03  1.5577975e-03  1.8888217e-03  7.5141863e-04
  1.1576416e-03 -3.3063983e-03  3.0949681e-03  3.8967665e-03
 -1.7024928e-03  3.4176455e-03  8.3702478e-04 -1.3680522e-03
  3.1276325e-03 -2.1535075e-03  1.2264575e-03 -8.1981911e-04
 -9.5205695e-04  2.6103214e-04  9.1358933e-04  1.7825596e-03
4261_1
  1.0000000e+00  8.6026902e-18 -4.4009937e-17  2.0150602e-01
  1.6947410e-02 -4.9815186e-02  1.0596178e-01 -1.3890370e-01
  1.3241957e-01 -1.0367118e-02  7.3765987e-02  3.7544281e-02
 -2.8346629e-02  2.0807760e-02  5.1871615e-02  2.8693917e-02
  1.6568040e-02 -1.3115748e-02 -1.3248925e-04 -1.8019602e-02
  5.8238187e-03 -5.0438573e-03  1.6746834e-02 -7.8194346e-03
  1.6856763e-02 -8.0414299e-04  2.5218005e-02  1.8270827e-02
 -1.1529558e-02  6.0470290e-03  6.9237151e-03 -1.1184498e-02
  1.1710969e-02 -6.8758119e-03 -1.8442993e-03 -2.7984982e-04
  2.2166020e-03 -1.1129216e-03  1.2718701e-02  4.3158846e-03
  1.4088029e-03  2.4319272e-03  4.4151846e-03 -6.4706145e-05
  6.4929134e-04 -2.1061291e-04  7.8976651e-04 -7.2758428e-03
  4.3140377e-03 -3.2373940e-03  3.9650675e-03  6.2261724e-03
  9.0697939e-04  2.2148883e-03  5.4261982e-03  3.1091266e-04
 -4.8781699e-04 -7.8123623e-04 -2.6255723e-03 -2.8641133e-03
  3.7005819e-03  1.1879018e-04  3.6219335e-03 -7.5828954e-04
  7.7443931e-04 -2.8842871e-03  3.0248017e-03  2.2745414e-03
  5.3869341e-04  3.3945804e-03  1.2343205e-04 -2.2445300e-04
  2.0649224e-03 -2.2084679e-03  3.4298879e-04 -1.1266751e-03
  3.9118206e-04 -1.4938244e-04  1.4580701e-03 -1.0780629e-04
4262_1
  1.0000000e+00  6.2920826e-18 -2.5408792e-17  2.3565355e-01
  7.3985615e-03 -4.8512605e-02  7.4050928e-02 -1.4007313e-01
  1.3437080e-01 -2.9050544e-02  7.9372844e-02  1.7830456e-02
 -1.2958005e-02  3.0773412e-02  7.2940927e-02  2.4499078e-02
  7.9920121e-03 -1.2879416e-02  8.5491992e-03 -6.8699990e-03
 -1.9295749e-03 -9.8751882e-04  6.3447159e-03 -1.5227394e-02
  2.6211314e-02 -1.1468441e-02  2.0097643e-02  1.6848947e-02
 -1.2225427e-02  1.1390490e-02  1.2067873e-02 -2.8991634e-03
  6.9495524e-03 -3.7471198e-03  1.7078317e-04 -7.2726041e-03
  2.9619383e-03 -7.6961846e-03  8.3305687e-03 -2.1930926e-03
  4.5688626e-03  9.0237254e-04  1.0333829e-02  9.5281918e-03
 -1.8043630e-04  4.7323453e-03  5.1545627e-04 -5.4409932e-03
 -1.7871410e-03 -3.8391624e-03 -1.8199608e-03 -1.7603028e-03
  4.4124949e-03 -1.2077050e-03  9.3534215e-03  5.9535271e-05
 -5.9286699e-04 -3.0829321e-03  3.7810513e-03  6.4269136e-04
  1.4875407e-03  6.1365511e-03 -1.0164968e-03  7.5689079e-04
  8.8858017e-04 -4.8193538e-03  1.9423959e-03 -3.7946381e-04
 -2.1775475e-03  4.3058116e-04  2.0755235e-03 -1.9888190e-04
  2.4758847e-03 -1.2015729e-03  3.0338823e-03 -1.4319805e-03
  1.2653074e-03  1.2425773e-04 -1.2310245e-04 -1.0145618e-05
4263_1
  1.0000000e+00  1.7035231e-17 -7.1228566e-17  2.3660968e-01
  1.1290403e-02 -4.6712305e-02  8.2336779e-02 -1.3553400e-01
  1.3536273e-01 -2.0140545e-02  6.4274619e-02  2.4782880e-02
 -1.5474839e-02  2.7554937e-02  6.7049437e-02  3.0090878e-02
  8.9393260e-03 -1.2643205e-02  7.0270139e-03 -1.0862143e-02
  2.3411512e-03 -2.7337387e-03  5.7408861e-03 -1.4520734e-02
  2.4775286e-02 -7.1475940e-03  2.0941725e-02  1.8560509e-02
 -1.1824305e-02  1.1922497e-02  1.2771659e-02 -2.3678771e-03
  5.9105325e-03 -6.1063060e-03  5.9695168e-04 -5.6143638e-03
  3.5120307e-03 -5.5882526e-03  7.6752103e-03 -6.1877654e-04
  5.4381000e-03  1.2793893e-03  8.4861653e-03  8.7431834e-03
 -2.7003740e-03  4.1887488e-03  6.3794928e-04 -5.5441132e-03
  1.4044327e-04 -3.5810865e-03  1.7698049e-03  2.9058078e-05
  4.7515694e-03 -1.6333901e-03  8.4536512e-03  6.5054331e-05
 -1.2156786e-03 -6.8096996e-04  3.4791795e-04  2.9608274e-03
  1.3279247e-03  4.5710135e-03  6.7920750e-04 -2.3285006e-04
  1.4065062e-04 -5.2084666e-03  2.5508589e-03 -1.2322120e-03
  3.5551869e-04  1.2909196e-03  2.7326208e-03  1.2007333e-03
  1.3813267e-03 -1.2856678e-03  1.6189894e-03  7.1596492e-05
  1.1909466e-04  1.8865117e-03 -1.5111321e-04  7.9359203e-04
4264_1
  1.0000000e+00  1.6833017e-18 -8.4417435e-18  2.3210488e-01
  8.1921732e-03 -6.3634992e-02  1.0060201e-01 -1.3800255e-01
  1.2843056e-01 -6.2444719e-03  7.4951242e-02  3.1225885e-02
 -2.2423444e-02  2.3279230e-02  6.1625266e-02  2.6866380e-02
  1.2430731e-02 -1.5042265e-02 -5.8312808e-05 -1.6803223e-02
  4.7168576e-03 -4.7973127e-03  1.4384988e-02 -8.5246162e-03
  2.1339937e-02 -3.6790459e-04  2.2482705e-02  1.6559510e-02
 -1.1577607e-02  7.3483381e-03  5.3685568e-03 -6.7354451e-03
  1.0008452e-02 -8.9267219e-03 -1.5898323e-03 -2.1534639e-03
  3.4148798e-03 -2.3364913e-03  1.0058908e-02  3.0277884e-03
  4.3206267e-03  2.6514452e-03  3.3864519e-03  5.4317305e-03
 -2.8067341e-03 -1.3069405e-04  1.4087700e-03 -6.6597263e-03
  2.7477607e-03 -4.6080099e-03  4.6251782e-03  2.0093217e-03
  1.9828344e-03  9.2635783e-04  8.1708248e-03  2.2115615e-03
 -1.1664086e-03 -1.1837598e-04 -1.7707362e-03  1.0271147e-03
  9.3916322e-04  1.9414291e-03  2.7832702e-03 -6.3705086e-04
  3.8608739e-04 -4.4128132e-03  3.0717513e-03 -1.4308758e-03
  6.1657464e-05  2.8179826e-03  1.4559374e-03  1.5962728e-03
  2.4178668e-03 -2.0557594e-03  2.5223901e-03 -1.1813229e-04
 -1.0111574e-03  1.9283816e-03 -4.0097864e-04  5.2405046e-04
4265_1
  1.0000000e+00 -2.3018141e-17  8.6782166e-17  2.6342224e-01
  5.8196310e-03 -3.9322005e-02  6.0279088e-02 -1.3531130e-01
  1.2381534e-01 -3.2822801e-02  5.5928313e-02  1.6814383e-02
  3.6215959e-03  2.9156889e-02  7.9520894e-02  2.2932773e-02
  1.0100795e-03 -7.7746834e-03  8.5668450e-03  3.9782221e-03
 -2.1713790e-03  5.4335304e-03  4.5861056e-03 -1.9035349e-02
  1.9331503e-02 -2.0033026e-02  1.5486740e-02  5.6279690e-03
 -3.4036383e-03  1.6458613e-02  2.1015995e-02  5.2856321e-03
  2.4435541e-03 -2.9155884e-03  1.6892808e-03 -2.5155071e-03
 -2.2287043e-03 -2.4999334e-03  4.1444133e-05 -3.4280518e-03
  6.1068830e-03 -6.4299097e-03  1.1789483e-02  4.1951004e-03
 -1.2946391e-04  3.9660904e-03  5.2537433e-03 -9.4328553e-04
 -1.7025576e-03  1.9329311e-03 -2.7315940e-04  5.6134660e-04
  2.5690849e-03 -3.8215318e-03  3.0963718e-03 -1.4575412e-03
 -3.2000418e-03 -2.3364403e-03  6.4743567e-03  2.1335719e-03
  4.2466506e-03  3.0760039e-03  1.5239510e-03  3.5572658e-04
 -2.7328480e-03 -2.1100905e-03 -4.0288511e-04  6.8127112e-04
  1.7974142e-03  2.6247249e-04  2.6344741e-03 -1.8113329e-04
 -2.2791226e-03 -3.1162087e-03  3.2212638e-03  1.6035856e-04
  1.3341603e-03  2.1055349e-03  5.6519640e-04  1.3208241e-03
4266_1
  1.0000000e+00  2.9851197e-17 -1.1498548e-16  2.4802166e-01
 -9.2183647e-03 -4.4369309e-02  6.2796916e-02 -1.2803415e-01
  1.2642476e-01 -2.2502353e-02  7.3096915e-02  2.4368794e-02
 -8.3077042e-03  2.1221223e-02  8.2903333e-02  1.8368625e-02
  9.3829637e-04 -4.7533050e-03  6.3299809e-03  4.9546329e-03
 -2.6923147e-03 -1.9823244e-03  6.3540352e-03 -1.4307253e-02
  1.8678206e-02 -1.3364629e-02  1.8890200e-02  1.0800186e-02
 -4.9483620e-03  1.3663567e-02  1.8640955e-02  3.1890245e-03
  1.0545730e-04 -4.3498228e-03 -1.5758224e-03 -2.8979541e-04
 -6.8649086e-04 -2.6970550e-03  3.1854017e-03 -1.8380059e-03
  6.6830923e-03 -5.0018930e-03  1.1778745e-02  4.5987405e-03
 -3.0339838e-03  6.0648059e-03  3.2950230e-03 -1.0044025e-03
 -6.6733933e-04 -6.6787448e-05  1.3800148e-05  2.1875782e-03
  8.2032976e-04 -3.3804267e-03  4.2095204e-03 -8.9782126e-04
 -2.2529188e-04 -2.0969197e-04  4.6967550e-03  3.1134045e-03
  1.3960762e-03  2.3785215e-03  3.1348850e-04 -4.2003729e-05
 -2.3303903e-03 -8.6481973e-04  6.4091921e-04  1.1111558e-03
  2.4501504e-03 -9.2339299e-04  3.3440959e-03  1.2184841e-04
 -2.0781174e-03 -8.6602853e-04  1.8147041e-03  1.5216377e-03
  2.0225930e-03  2.3551016e-03 -1.8233042e-04  6.8123568e-04
4267_1
  1.0000000e+00  2.3785194e-17 -1.0361434e-16  2.3131414e-01
 -9.3781849e-03 -6.4210304e-02  7.6596258e-02 -1.3059288e-01
  1.3727835e-01 -6.3044870e-03  8.0415612e-02  2.6539408e-02
 -2.3301095e-02  1.6746246e-02  7.3019652e-02  1.9488285e-02
  6.5616913e-03 -2.2532002e-03 -3.5905131e-04 -8.4095339e-03
 -8.1201153e-04 -1.0580268e-02  1.6303173e-02 -1.3286746e-02
  1.9098572e-02 -5.3437019e-04  1.9246566e-02  1.2191428e-02
 -1.1181041e-02  9.0577567e-03  1.4147615e-02  1.7104313e-04
  2.6009580e-03 -5.5398610e-03 -9.5515871e-04 -7.0321088e-03
  1.9182197e-03 -4.8532753e-03  1.0365935e-02  2.0479453e-03
  4.7160164e-03  4.8733410e-04  8.4805218e-03  5.9028733e-03
 -5.3602967e-03  4.9071341e-03  1.9188464e-04 -3.8335696e-03
  2.0159418e-03 -4.1614718e-03  1.5886737e-03 -1.0798865e-03
 -3.0966372e-04 -1.3833739e-03  7.8619806e-03  7.8872555e-04
  1.2350907e-03  1.0908813e-03  1.8828099e-03  2.5952749e-03
 -1.1043410e-03  2.5002703e-03  3.3669894e-04 -1.0597594e-03
  5.6498316e-04 -2.8389653e-03  1.9317106e-03  5.2565301e-04
 -1.6001920e-03  9.5292037e-05  3.1994165e-03 -3.9612768e-04
  1.1810121e-03 -2.1993219e-04  6.5447377e-04  4.0398100e-04
  5.6705667e-04  1.2829866e-03  1.9195239e-03  4.0457252e-04
4268_1
  1.0000000e+00 -6.5243808e-18  2.7616956e-17  2.4587975e-01
  1.1721005e-03 -7.1501663e-02  7.6037372e-02 -1.5725164e-01
  1.4416138e-01 -1.6266340e-02  7.6681557e-02  4.1196467e-02
 -2.3344927e-02  2.2075198e-02  8.6108684e-02  1.3477233e-02
  2.9497024e-03 -5.1318874e-03 -2.8850054e-03 -9.4018287e-03
  5.3133281e-03 -1.5666240e-02  1.1566901e-02 -9.8635381e-03
  1.9163318e-02 -1.6566403e-03  2.6879004e-02  1.5001735e-02
 -6.1977459e-03  1.2113496e-02  9.7321457e-03 -8.6952395e-03
 -2.5192491e-04 -8.4771917e-03 -6.3198779e-03 -2.4485451e-04
  6.7038347e-03 -5.6448067e-03  1.3578489e-02 -1.8066018e-03
  4.5617017e-03  8.5545717e-04  7.4565646e-03  1.9779728e-03
 -9.0154977e-04  6.5421426e-03 -5.7929567e-04 -2.6553856e-03
 -1.1949542e-03 -6.1053151e-03  2.1483184e-03  1.2329064e-04
  3.3635383e-03  2.6823945e-04  5.7855334e-03 -8.0635905e-04
  1.3086406e-03 -3.8709206e-04  1.7964679e-03  1.2264455e-03
  5.4764930e-04  2.6743071e-03  5.0224202e-04 -2.0507989e-03
 -3.3534742e-04 -3.3217761e-03  2.4632261e-03  1.4267632e-04
  1.5146993e-03  7.8177114e-04  2.0710372e-03  9.9677940e-04
  5.1618359e-04 -1.2058124e-03  1.6987103e-03 -9.5265016e-04
  1.2836547e-03  1.6075625e-03  2.6371950e-06 -1.0340737e-03
4269_1
  1.0000000e+00 -2.0430328e-17  9.7559001e-17  2.4581257e-01
  2.1120905e-02 -7.7437166e-02  8.7643288e-02 -1.6452257e-01
  1.6222845e-01 -6.0015605e-03  6.8834351e-02  4.2945737e-02
 -2.9713079e-02  2.4334021e-02  7.1576625e-02  6.1951552e-03
  5.5122445e-03 -1.0382466e-02 -7.3807279e-03 -2.0648149e-02
  2.2257906e-02 -1.5175255e-02  1.4068485e-02 -1.1531195e-02
  2.0709755e-02 -1.5064049e-05  2.0068821e-02  2.3390169e-02
 -1.0982732e-02  1.1348459e-02  9.9312419e-03 -8.8019896e-03
  5.5768037e-03 -1.4429639e-02 -9.2361382e-03 -6.4441207e-03
  1.1887718e-02 -4.0748717e-03  1.2679171e-02  3.8445209e-03
  2.2681148e-03  7.4571142e-04  6.5162910e-03 -6.9508733e-04
 -2.6154563e-03  5.4858174e-03 -3.4831409e-03 -4.5908352e-03
  5.4722870e-03 -9.4609995e-03  4.3421737e-03  6.2593748e-04
  2.3229346e-03  1.9766058e-04  3.7621426e-03 -1.3078857e-03
  3.7615717e-04  7.6188730e-04  2.0746364e-03  4.2857528e-04
  1.4768802e-03  1.6458132e-04  1.1230076e-03 -3.8908607e-03
  7.9582900e-04 -4.3251372e-03  8.8244313e-04  2.0994234e-03
  6.5485468e-04  7.2783359e-04  1.8812321e-03 -8.5531115e-04
  1.1954083e-03 -1.1729366e-03  1.2141594e-03 -2.5103192e-03
  1.8237379e-03 -4.0782940e-05  1.5959855e-04  2.3979863e-04
4270_1
  1.0000000e+00 -1.2432428e-17  7.5102677e-17  1.8807285e-01
  6.1464564e-03 -5.1664134e-02  1.4365259e-01 -1.5219304e-01
  1.0967939e-01  1.0430833e-02  1.0836166e-01  9.2172741e-02
 -3.5184093e-02  9.9036758e-03  6.2913837e-02  2.5410258e-03
  1.1887263e-02 -1.5969994e-02 -9.1260591e-03 -2.2713834e-02
  1.1552710e-02  5.9051579e-03  3.1275078e-02  5.7500879e-03
  5.2318157e-03 -1.6882546e-03  1.5054348e-02  1.3319115e-02
 -3.8359876e-03  5.0857785e-03  6.1467661e-03 -1.0730630e-02
  9.7346659e-03 -6.1583172e-03  5.1237383e-03  3.4374244e-03
 -1.1192839e-03  5.5628337e-03  6.8101510e-03  5.2178666e-03
  1.2235786e-03 -3.8165401e-03  5.8171728e-03 -1.3158148e-03
  1.3934242e-03  3.6401193e-03  3.2046900e-03 -1.4451885e-03
  1.5376838e-03 -1.4556610e-03  1.3972805e-03  6.0222934e-03
 -3.8404059e-05  7.1470146e-04  2.6249055e-03 -1.6845276e-03
  2.1092992e-03 -3.9527823e-04  5.2646978e-03  9.9662566e-04
  7.3681451e-04  2.2055546e-03 -5.3104408e-04  1.1460244e-03
 -7.9852916e-04 -1.6610110e-03  1.2280021e-03  2.3559138e-03
  2.1608286e-03  6.7364026e-04  3.7435776e-03 -9.4556690e-04
 -4.3543722e-04  3.6072836e-04  6.0427822e-04  1.2780978e-03
  1.2324699e-03  6.0218920e-04 -2.1890538e-04  8.3834279e-04
4271_1
  1.0000000e+00 -1.3764418e-17  6.0513534e-17  2.2193302e-01
  1.3673753e-02 -7.0717920e-02  1.0558513e-01 -1.3207879e-01
  1.4327044e-01  1.0345406e-02  7.9502392e-02  4.4456812e-02
 -3.8936021e-02  1.6458895e-02  5.9957184e-02  1.5310636e-02
  1.6978991e-02 -1.0538955e-02 -4.8460263e-03 -2.2789984e-02
  1.1901285e-02 -9.2326333e-03  2.2390364e-02  2.0046617e-03
  1.3681944e-02  8.2648620e-03  1.9775536e-02  1.6583379e-02
 -1.5582699e-02  1.8149964e-03  4.4858906e-03 -1.0411852e-02
  1.1998993e-02 -1.0205262e-02  2.5969310e-03 -5.5583493e-04
  3.2770794e-03 -2.4188270e-04  1.6828595e-02  7.4105370e-03
 -2.6571875e-04  4.3892391e-03  2.1939197e-03 -7.7692754e-05
 -3.2675404e-03 -1.0671777e-03  6.5597084e-04 -3.8151725e-03
  6.2725186e-03 -4.7181740e-03  5.5942914e-03  4.1769449e-03
 -1.6249394e-03  2.7919926e-03  4.9508287e-03  2.0442816e-04
  1.3593298e-03  1.1394498e-03 -8.1478061e-04 -1.2480368e-03
 -4.3202950e-04 -1.2857365e-03  3.3022548e-03  6.0105047e-04
  1.4075217e-03 -1.5138268e-03  2.5902128e-03  1.8440401e-03
 -3.8618988e-04  1.9132894e-03  1.7784558e-03 -1.8247645e-03
  1.9527238e-03 -1.0381541e-04  7.3125532e-04  7.2790881e-04
 -1.5054117e-03 -1.1730768e-04  1.8474340e-03  1.3906897e-03
4272_1
  1.0000000e+00 -4.5823026e-18  1.6136691e-17  2.8129602e-01
  1.7594918e-02 -1.2887261e-01  1.1793708e-01 -1.8232718e-01
  1.4349625e-01  1.5245818e-02  9.6310065e-02  4.9229279e-02
 -2.0929741e-02  1.7042547e-02  5.2971234e-02  1.9125721e-02
 -3.0485109e-03 -1.2724259e-02 -6.3031682e-03 -2.1621498e-02
  1.4378840e-02 -1.3310230e-02  2.7511591e-02 -1.6445598e-02
  1.6155183e-02  5.0828049e-03  1.9127075e-02  1.5786629e-02
 -5.7240227e-03  2.8711843e-03  4.2302991e-03 -6.1516762e-03
  3.3665881e-05 -4.9170205e-03  5.1401787e-03 -4.7890440e-03
  8.5376052e-03 -3.4765484e-03  6.6699500e-03 -4.0469403e-03
 -1.7252620e-03 -2.4540506e-03  3.5170671e-03  4.5719652e-03
  4.9338407e-03  2.2049192e-03  8.2386102e-03 -7.9193428e-03
 -2.4058709e-03 -1.7676710e-03 -1.0704037e-03  1.4272627e-03
  3.1002320e-03  8.8784722e-04  2.1044219e-03  3.4056010e-04
 -1.3661999e-03 -6.2619848e-03  4.0064113e-03 -4.2834397e-03
  4.2008680e-03  4.9945001e-03  3.3258514e-03 -6.7296411e-04
 -1.0198265e-03 -2.4713292e-03 -5.8078612e-04  9.5530107e-04
 -6.5620403e-04 -2.2322105e-04  2.0139561e-04 -1.3466906e-03
  1.0381458e-03 -2.6905906e-03  4.5093387e-03 -2.1075892e-03
  1.6919866e-03  2.0745053e-03 -7.2095317e-04 -6.5341163e-04
4273_1
  1.0000000e+00  2.4775821e-17 -1.0623339e-16  2.3595413e-01
  9.2461408e-03 -4.0446618e-02  9.1298933e-02 -1.4550345e-01
  1.4459923e-01 -4.8426085e-03  6.4807612e-02  3.6590443e-02
 -2.4958141e-02  1.4893962e-02  5.3763228e-02  3.7233601e-02
  1.3161859e-02 -7.6898440e-03  5.6598601e-03 -1.9744340e-02
  4.7802603e-03 -2.8366811e-03  1.6148958e-02 -1.6397200e-02
  2.2549491e-02  6.8893360e-04  1.9169473e-02  2.4204076e-02
 -1.3296044e-02  3.6972402e-03  9.7039487e-03 -5.2933417e-04
  5.6342570e-03 -2.5918090e-03 -2.1136679e-04 -8.0413534e-03
  6.2924902e-03 -1.0195392e-03  9.2305091e-03  7.1458981e-04
  4.0716989e-03 -1.6898880e-03  5.9150627e-03  8.1083796e-03
 -3.5338826e-03  2.6808047e-03  4.1362243e-03 -4.1608753e-03
  3.9923779e-03 -1.2432338e-03  1.3833883e-03 -6.6762229e-04
  1.7791430e-03  7.1707402e-04  3.4322942e-03  2.0050292e-03
  1.0310868e-03 -2.6587572e-03  2.5051102e-03  1.0233076e-03
 -5.7274412e-04  3.0020616e-03  3.3155425e-03 -1.2258258e-03
  2.5075165e-03 -1.6756160e-04  1.0635951e-03  1.3400425e-03
 -4.0644260e-04 -9.9872853e-04 -2.9617137e-04 -6.8873783e-05
  8.0508621e-04 -1.3068630e-03  3.5520711e-03  7.6611195e-04
  1.1331264e-03  2.3858969e-03  2.5384668e-03 -8.0280355e-04
4274_1
  1.0000000e+00 -3.4476990e-17  1.2154515e-16  2.8220559e-01
 -2.6273258e-02 -7.0749333e-02  9.1390544e-02 -1.3432468e-01
  1.4031275e-01 -2.1913143e-02  6.4711491e-02 -9.1975629e-03
 -4.1008347e-03  2.2821653e-02  7.8317904e-02  1.2559142e-02
  1.1025763e-02  6.7572480e-03  1.6373971e-03  1.7083907e-03
 -1.0090317e-02 -1.0746135e-02  1.5269431e-03 -9.4878528e-03
  2.4002655e-02 -1.1953451e-02  2.0752802e-02  5.9996924e-03
  6.4785891e-04  5.0588704e-03  1.9706696e-02 -4.9477607e-03
  1.2694670e-03 -2.9935799e-04 -4.8126197e-03  1.3846144e-03
 -2.7730338e-03 -4.1832433e-03  6.5930433e-03  5.3388994e-04
  6.7451983e-03 -6.0192019e-03  1.0173619e-02  2.2430582e-03
  5.5683807e-04  3.2069240e-03  4.5581800e-03 -1.7132944e-03
  6.6945258e-04 -2.2020822e-03 -1.3729232e-03 -4.2451287e-04
 -1.1312837e-03 -6.2324359e-04  5.0708386e-03 -1.9892278e-03
  2.8235548e-03 -1.9137941e-03  5.0991208e-03  1.8799844e-03
  3.2661421e-04  1.4985357e-03  1.1085912e-03  2.4826101e-04
 -3.0229313e-04 -2.8396351e-03 -7.7643792e-04 -5.9838236e-04
 -2.3051885e-04  3.0653630e-04  2.8467653e-03 -1.8348860e-03
  1.8396422e-03 -1.1955338e-03  3.5959965e-03  1.3432312e-03
 -6.1009458e-05  5.5701117e-04  9.8194871e-04  3.0764019e-04
4275_1
  1.0000000e+00  1.0079093e-17 -4.4920888e-17  2.2193549e-01
  3.5126102e-02 -6.1527029e-02  1.3623131e-01 -1.6751762e-01
  1.1755316e-01  1.1523211e-02  7.9834152e-02  7.8253809e-02
 -3.1510312e-02  9.7130579e-03  5.0791226e-02  8.6599061e-03
  1.6280467e-02 -2.1844319e-02 -7.2218595e-04 -2.1308998e-02
  2.0571803e-02  8.2632144e-03  2.8502539e-02  5.5483302e-03
  2.6034415e-03 -4.2454892e-03  9.1367920e-03  1.5770080e-02
 -5.7384127e-03  3.6368879e-03  6.9177566e-03 -1.3784325e-02
  1.6775835e-02 -9.7866036e-03  6.9921765e-03 -7.3885372e-04
 -3.8148241e-04  7.1192271e-03  5.5883308e-03  8.6676447e-03
 -1.4445691e-05 -3.8977293e-03  6.7850285e-03 -3.7148608e-03
  1.4044498e-03  1.3751506e-03  4.2941176e-04 -4.5640441e-03
  5.9565128e-03 -1.9493220e-03  4.4153871e-03  7.0302622e-03
 -2.1778141e-03  2.2451281e-04  2.7564424e-03 -3.2378506e-03
  1.8958707e-03  8.6320460e-04  3.3275070e-03 -5.3290969e-04
  2.5073551e-03 -1.4097546e-03 -7.6793648e-04  6.8388631e-04
 -3.0807415e-04 -9.1516424e-04  3.4716656e-03  1.2844308e-03
  1.9358886e-03  1.2830657e-03  2.4213176e-03 -2.0807685e-03
 -5.9426363e-04  7.5946844e-05 -1.8682940e-04  1.7041848e-03
  1.8222333e-03 -1.4928734e-03  8.9971683e-04 -2.3763460e-04
4276_1
  1.0000000e+00 -2.5001591e-17  1.0645587e-16  2.2884585e-01
  1.3891186e-02  1.9974815e-03  7.2692087e-02 -1.3133669e-01
  1.4854451e-01 -1.8498830e-02  4.6314740e-02  4.9330242e-02
 -2.0853474e-02  1.9103196e-02  6.1947564e-02  3.6657842e-02
  1.3471096e-02 -3.0977859e-03  5.2360012e-03 -8.9953933e-03
  1.1575701e-02  2.0136568e-03  4.0687806e-03 -1.8194323e-02
  2.1369094e-02 -5.7403825e-03  1.3262290e-02  2.4054691e-02
 -9.2038122e-03  1.1950524e-02  1.2150738e-02  4.6251079e-03
  7.1969487e-03 -3.3100091e-03 -1.2155693e-03 -7.5815077e-03
  9.6385568e-03 -3.9158210e-04  3.2234599e-03 -6.0967483e-04
  2.8495401e-03 -3.6918691e-04  7.9900540e-03  1.1146007e-02
 -2.4542895e-03  7.2460184e-03  1.0398176e-03 -1.8272764e-03
  4.3878317e-03 -3.7411935e-03  7.1086793e-04 -1.5549191e-03
  3.6258987e-03  4.2588553e-04  2.9539299e-03  1.8337214e-03
 -8.2078911e-04  1.8864821e-03  2.7915825e-03  4.1107935e-03
  1.8669294e-03  2.8444482e-03 -6.0491349e-04 -1.1417443e-03
  1.7065411e-03 -2.7980289e-03  2.3891200e-03  8.2571988e-04
  1.2040436e-03  1.6507903e-03  1.1388491e-03  1.1578344e-03
  5.8106010e-08  1.4386848e-03  4.4354854e-04  1.2714918e-03
  2.1816065e-03  4.4632482e-04  2.4450820e-04  5.6846616e-04
4277_1
  1.0000000e+00 -1.0813539e-17  4.4477920e-17  2.5663756e-01
  6.6494110e-03 -7.7234476e-02  9.3175033e-02 -1.6132068e-01
  1.6883375e-01 -1.3386986e-02  6.2623206e-02  2.7243942e-02
 -2.2193195e-02  1.8885960e-02  6.0158473e-02  3.8141526e-02
  3.5512587e-03 -3.3731182e-03  5.7849266e-03 -2.1092889e-02
  2.0450953e-03 -1.3317727e-02  1.4037731e-02 -2.3503126e-02
  3.0750518e-02 -3.4740961e-03  1.9188470e-02  2.1293750e-02
 -1.1417416e-02  6.7965687e-03  1.3613714e-02  4.8035934e-05
  5.8234345e-04  4.3738844e-04 -1.8397406e-03 -1.0999235e-02
  4.3766519e-03 -6.4442032e-03  7.8859673e-03 -2.1526595e-03
  7.4851272e-03 -4.8225853e-03  6.7268263e-03  7.0681386e-03
 -2.5185615e-03  4.2193151e-03  5.2963008e-03 -5.5578655e-03
  2.0663985e-03  2.7428034e-04  2.3357445e-04 -2.8947291e-03
 -1.0890922e-04 -1.6051143e-03  3.6011662e-03  1.6436353e-03
  2.4858172e-03 -4.8703048e-03  2.5605277e-03 -2.4058652e-04
  3.1609921e-04  2.8788669e-03  3.1955242e-03 -3.3077975e-03
  2.4294618e-03  1.2930711e-03  1.6030329e-03  9.5450699e-04
 -2.1599988e-03 -1.6898822e-03  3.7955595e-05 -3.7129548e-04
  9.2310426e-04 -3.2592995e-03  1.8746915e-03 -7.2447987e-04
  2.1526202e-03  1.6147868e-03  3.1481342e-03 -2.0399518e-03
4278_1
  1.0000000e+00  1.6205824e-17 -7.2377295e-17  1.9054929e-01
  1.9303208e-02 -5.2776444e-02  1.2172282e-01 -1.2022239e-01
  1.2663023e-01  1.2990267e-02  9.1817868e-02  6.7661690e-02
 -4.8548269e-02  6.5828383e-03  5.0819551e-02  7.4272428e-03
  2.5842265e-02 -1.3038243e-02  6.0875242e-03 -2.2830243e-02
  8.2071493e-03 -1.4407961e-04  2.8163482e-02  1.3827238e-02
  4.2608957e-03  7.1015355e-03  1.4517860e-02  1.5306059e-02
 -1.0570654e-02 -3.0976427e-03  3.3076399e-03 -1.7825246e-02
  1.8105393e-02 -4.2907546e-03  6.3861685e-03  8.8530764e-03
 -2.3416672e-03  3.3483866e-03  1.2619164e-02  6.1314936e-03
 -1.4135496e-03  1.7620765e-03 -1.0097770e-03 -4.6144148e-03
  2.4754378e-03 -2.3477829e-03  4.6541693e-03 -1.0137642e-04
  4.0398553e-03 -6.4770752e-04  4.0380241e-03  7.1236865e-03
 -3.0230155e-03  3.6525190e-03  3.3342687e-03 -3.0781066e-03
  2.0234362e-03 -1.1866431e-03 -1.6101440e-04  7.1232495e-04
  1.0317322e-03 -6.0832348e-04  3.3576205e-03  3.4588441e-03
  1.1353110e-03 -3.8517829e-05  1.5913200e-03 -3.3307186e-04
 -5.3459580e-04  2.7615564e-03  1.4694467e-03 -5.1880953e-05
  1.2979034e-03 -2.0024006e-03  5.4857155e-04  2.6781376e-03
 -3.3016623e-04  1.3821688e-04  1.3642608e-03 -2.2761276e-04
4279_1
  1.0000000e+00 -1.1784572e-17  6.3317118e-17  2.3135800e-01
  8.7330620e-03 -1.1597058e-01  1.4774061e-01 -1.2369385e-01
  1.4810486e-01  3.0190356e-02  1.0784589e-01  3.7740685e-02
 -5.1554802e-02  8.9684856e-03  5.8703477e-02  8.6763193e-03
  1.8672274e-02 -1.6982903e-02 -6.1898270e-03 -2.2303995e-02
  1.9699066e-02 -1.5759266e-02  2.4208172e-02  1.3200003e-02
  1.6749202e-02  1.5560656e-02  1.4757088e-02  1.2489327e-02
 -1.4132364e-02 -8.6500087e-03  1.8080772e-03 -1.4313949e-02
  1.6574539e-02 -9.0664752e-03  1.5147649e-03  1.2836308e-03
  5.8823066e-03 -4.6601074e-04  1.2799679e-02  7.0629823e-03
 -3.9646018e-05  5.9750527e-03 -4.5439415e-04 -7.3846706e-03
 -1.0397686e-03 -6.5050276e-03  3.8778017e-03 -1.6130012e-03
  7.8351055e-03 -2.7200883e-03  4.5426503e-03  5.3757257e-03
 -9.5432523e-04  7.0065224e-04  2.0003480e-03 -1.1260396e-03
  2.1666206e-03  7.4837999e-04 -2.2403686e-04 -3.4146322e-03
  3.3407776e-06 -5.0826036e-03  3.3599470e-03  1.6881001e-03
  2.5398537e-03  1.2963687e-04  8.7837185e-04  2.1375538e-04
  1.3025964e-03  3.6424184e-04  2.3488262e-03 -1.7313170e-03
  1.1262972e-03 -4.0179495e-04  1.2008928e-04  1.6475931e-04
 -1.4947339e-03 -2.8283253e-03  1.2959043e-03  6.6008602e-04
4280_1
  1.0000000e+00 -7.8723698e-18  2.7925398e-17  3.8153525e-01
 -7.5038858e-02 -1.0568861e-01  3.0600600e-02 -1.3938771e-01
  1.2851546e-01 -4.8425882e-02  6.5116634e-02 -7.0820347e-02
  1.6347621e-02 -1.3292183e-02  8.4235773e-02 -4.5272443e-03
  3.0862072e-02  1.6579711e-02  2.5859410e-02  2.1876083e-02
 -2.0573386e-02  3.8594187e-03  7.7099643e-03 -1.2013704e-02
  5.0511644e-03 -3.5452935e-03 -1.2953139e-03 -1.5694257e-02
 -4.8672400e-03 -8.8635227e-03  1.2192950e-02 -2.3059821e-03
  6.9675578e-03 -6.1599544e-03  8.4400478e-03  3.0391831e-03
 -3.3020728e-03 -3.2960673e-03  8.3707975e-03 -8.1479268e-03
  5.3981561e-03  7.7280717e-04  3.1837447e-03 -8.5087747e-03
 -2.7660041e-03  2.7564768e-03  4.2799305e-03 -7.5276475e-04
 -7.1037040e-04  2.4479294e-04  1.6426524e-04  2.6859022e-03
 -5.8905945e-03 -2.9559155e-03  1.4472783e-03 -3.8024064e-03
  1.9128083e-03 -3.1857353e-03  1.1950759e-03 -5.8581849e-03
  5.6802335e-04 -3.8711852e-04  3.0504658e-03 -2.7421377e-03
  2.4493750e-03  1.0130945e-03  2.5128244e-04  1.1838054e-04
 -2.5321428e-03  7.1016640e-04  6.7426999e-04 -1.6915496e-03
 -2.5757795e-04 -1.5824598e-05  5.5595941e-04 -2.1573512e-03
 -1.7505840e-03  1.6368568e-04  1.4863130e-03 -1.3240218e-03
4281_1
  1.0000000e+00 -5.6631014e-18  3.1759131e-17  1.7923180e-01
  2.9220446e-02 -6.0308284e-02  1.1044900e-01 -1.3378771e-01
  1.2312719e-01  1.4303285e-02  7.7312533e-02  7.8310850e-02
 -3.4281727e-02  4.2973131e-03  4.7385726e-02  2.3224140e-03
  2.5505086e-02 -1.8534879e-02 -4.7182997e-03 -1.8322633e-02
  1.4383663e-02  3.5428956e-03  3.0158902e-02  9.5532884e-03
  4.6085008e-03  1.6426337e-03  8.7975025e-03  1.1326297e-02
 -5.7356092e-03 -1.3070946e-03  3.6681956e-03 -1.3624343e-02
  1.8542553e-02 -6.8620377e-03  7.2349032e-03  3.4198262e-03
 -2.7379323e-03  5.8656464e-03  8.5048461e-03  6.2619444e-03
  1.3284900e-03 -2.1464487e-03  2.1735882e-03 -4.5778139e-03
  2.5169379e-03 -1.9422355e-03  1.9151169e-03 -2.6406074e-03
  4.9871662e-03 -4.8085960e-05  5.4147584e-03  7.1623403e-03
 -2.5840850e-03  1.2075929e-03  2.0124402e-03 -5.0440601e-03
  3.0931924e-03 -1.1634964e-03  9.0547143e-04  1.0124196e-03
  1.8077118e-03 -8.4814147e-04  2.6720712e-03  9.1324945e-04
  1.1869320e-04  7.4209439e-05  1.8565825e-03  4.0159296e-04
  1.4371236e-03  8.3474811e-04  1.7484569e-03 -2.0397267e-03
  3.1377938e-04 -1.4067262e-03  2.3413164e-04  2.4756569e-03
  9.7635010e-04  7.4307165e-05  1.8286549e-03 -1.0174661e-03
4282_1
  1.0000000e+00  1.9120543e-17 -8.1645152e-17  2.3507008e-01
 -1.5965963e-02 -6.9580694e-02  1.4732666e-01 -1.3179271e-01
  1.1331106e-01  1.0658863e-02  8.9332523e-02  4.1703386e-02
 -2.5268372e-02  1.4706725e-02  5.9434670e-02  1.7328728e-02
  1.1965751e-02 -1.2845688e-02 -7.3926091e-03 -6.8528221e-03
  7.4370470e-03 -5.0777207e-03  2.5242659e-02 -6.6898569e-03
  1.7356118e-02  4.1483140e-03  1.5423143e-02  1.4124234e-02
 -8.5659933e-03  2.4413123e-03  4.0034490e-03 -2.7859416e-03
  6.7279466e-03 -7.1074240e-03  2.3508301e-03 -2.6560581e-03
  4.9609374e-03  3.0475442e-03  1.1016520e-02  1.5876266e-03
  1.9714245e-03  1.4189788e-03  2.2630177e-03  6.2337423e-03
 -2.3734989e-03  4.4947381e-04  1.7366576e-03 -3.8349047e-03
  4.6224633e-03 -3.3037885e-03  3.0478322e-03  1.8049181e-03
  1.3606061e-03  2.7190353e-03  3.7304952e-03  2.2479275e-03
  5.5165188e-04 -7.2234441e-04  1.0750270e-03  1.0560311e-03
  5.2860373e-04  9.0128871e-04  1.7677060e-03 -1.4295152e-03
  1.8807986e-03 -1.0652902e-03  1.8005803e-03  3.2019815e-03
  3.3558494e-04  1.0640976e-03  1.4428412e-03 -3.6168363e-05
  9.4859879e-04 -6.7486442e-04  1.5547772e-03  3.6102407e-04
  7.0328763e-04  1.1554644e-03  9.1028710e-04  5.1559909e-04
4283_1
  1.0000000e+00  3.3640495e-18 -1.6571339e-17  2.0556554e-01
  3.1227682e-02 -5.6718863e-02  1.4657308e-01 -1.6107789e-01
  9.4895593e-02  1.3510840e-02  9.6049764e-02  9.9246888e-02
 -2.7505562e-02  5.4934882e-03  4.7963243e-02 -1.2372936e-02
  2.0962890e-02 -2.2318006e-02 -6.5704931e-03 -8.8756870e-03
  1.3570755e-02  1.1275272e-02  3.8024994e-02  1.5134764e-02
 -1.4894213e-03 -4.8311135e-03  4.7053209e-03  1.2694570e-03
  4.2819651e-03  4.7897837e-04  2.8294397e-03 -8.7136739e-03
  1.0589694e-02 -5.5507961e-03  1.4616888e-02  9.4400912e-03
 -2.4908851e-03  7.1130357e-03  2.0855409e-03 -1.1748005e-03
  1.3796422e-03 -5.1458056e-03  3.5374592e-03 -7.5996891e-04
  4.4716038e-03  1.0460533e-03  4.7777031e-03  8.8446636e-04
 -4.8689643e-04 -2.2343418e-04  2.6026096e-03  3.9020958e-03
  2.4401060e-03  6.8548880e-04  2.3956461e-03 -3.4593529e-03
  3.6408372e-04 -1.5339309e-03  2.2943327e-03  2.6415729e-03
  2.2877284e-03  8.7390754e-04  1.2018986e-03  1.5051705e-03
 -3.4005831e-04 -5.0675757e-04  3.1876323e-03 -1.2863768e-03
  1.6122807e-03  1.0184431e-03 -2.4057506e-04  1.6755324e-03
 -4.0677450e-04 -1.1934739e-03  2.0207304e-03  9.6591407e-04
  2.1031829e-03  1.5469366e-04  1.4389656e-03 -7.0334309e-04
4284_1
  1.0000000e+00  2.5038902e-17 -9.8590787e-17  2.6206256e-01
  1.7222902e-03 -6.8890332e-02  8.1119629e-02 -1.5569003e-01
  1.4948685e-01 -1.7359413e-02  5.1887219e-02  1.9594091e-02
 -1.2993894e-02  2.5283478e-02  7.3738350e-02  1.4733630e-02
  6.9947874e-03 -6.7178573e-04 -2.8492780e-03 -1.3669201e-02
  4.7081723e-03 -1.2458475e-02  6.9070699e-03 -1.7162469e-02
  2.5758649e-02 -6.5942350e-03  2.2776112e-02  1.2168312e-02
 -4.8839144e-03  1.2747332e-02  1.4191030e-02 -3.4530221e-03
  6.1014738e-04 -5.0999844e-03 -7.1655059e-03 -4.8715674e-03
  3.8360435e-03 -7.2196570e-03  6.7646714e-03 -3.3055249e-03
  7.7068907e-03 -2.9513372e-03  1.1315302e-02  2.4212139e-03
 -3.8677847e-04  6.9527669e-03  9.2757739e-04 -4.2342941e-03
  1.0650054e-03 -4.2961641e-03 -1.4740328e-03 -1.0153125e-04
  1.4552838e-03 -2.3377186e-03  5.4004882e-03 -1.9075606e-03
  2.4148332e-03 -1.2173221e-03  3.5936756e-03 -1.8786595e-04
  1.0939095e-03  2.2688637e-03 -4.4824600e-04 -2.5558635e-03
  3.7546502e-04 -2.6192911e-03  1.6428875e-03  1.4116766e-04
  4.1464100e-04  1.6730528e-05  2.1638356e-03 -1.1354340e-03
  4.3425355e-04 -1.5184673e-03  1.0054691e-03 -5.3726274e-04
  1.5875218e-03  1.2877526e-05  4.2493080e-04 -2.1560539e-03
4285_1
  1.0000000e+00  1.1678748e-17 -4.6659175e-17  2.5313332e-01
  3.1596781e-02 -9.9960344e-02  1.2392428e-01 -1.7461667e-01
  1.5030495e-01  1.4660435e-02  7.5290473e-02  5.5341737e-02
 -3.4316787e-02  1.7542153e-02  5.2643025e-02  1.7739251e-02
  9.4063159e-03 -1.4965779e-02 -4.5840957e-03 -3.5172455e-02
  1.8951351e-02 -6.9223979e-03  2.9351482e-02 -6.3680108e-03
  1.4524652e-02  4.3144980e-03  1.4735272e-02  1.8698976e-02
 -1.3293735e-02  6.4978961e-03  8.0165927e-03 -1.0204081e-02
  1.1383579e-02 -1.0308832e-02  8.4177754e-04 -9.3742121e-03
  2.9542438e-03 -4.7865248e-04  9.7627795e-03  6.8647898e-03
  3.4174472e-03 -6.8383644e-04  7.2261634e-03 -2.1074085e-03
 -2.0549212e-03  2.4087967e-03  1.7479266e-03 -7.0387363e-03
  5.1053737e-03 -3.4582570e-03  9.5488807e-04  4.3952081e-03
 -1.6673957e-03 -1.4824798e-03  5.3603612e-03 -2.7305027e-03
  3.6385910e-03 -1.5010986e-04  3.1178038e-03 -3.2137037e-03
  5.7649662e-04  2.0094465e-03  1.3398231e-03  9.7526646e-04
 -4.2692168e-04 -3.0400095e-03  6.3102737e-05  6.3151827e-04
  1.7796143e-04 -7.3600460e-04  3.6987193e-03 -4.0884017e-03
  2.9443658e-03 -1.5521972e-04  1.4816421e-03  2.3549802e-04
 -7.8237074e-04  1.2728546e-03  6.0571824e-05  5.8614753e-04
4286_1
  1.0000000e+00  8.9111970e-18 -1.6659769e-17  2.7872090e-01
  5.2410420e-03 -1.5980726e-02  4.7482334e-02 -1.2212384e-01
  1.1707144e-01 -1.6347584e-02  3.0075969e-02  5.3183602e-02
  6.4883374e-03  1.5737396e-02  6.7358948e-02  4.9253112e-03
  2.5420837e-03 -9.1607586e-04  8.0048823e-03  9.5401013e-03
  7.9204255e-03  5.0009015e-03  6.7140054e-03 -1.3810883e-02
  1.3441750e-02 -9.1341342e-03  1.4208364e-02  1.2668106e-02
  3.2967844e-03  1.0706058e-02  1.4729430e-02  6.5509251e-03
 -4.3174726e-03 -8.9075858e-04  3.1882423e-03  9.9189525e-05
  5.6720954e-03 -6.4518014e-04 -2.9396728e-03 -2.4194136e-03
  3.8671222e-03 -3.5666061e-03  1.0775487e-02  5.6400551e-03
  1.9707712e-03  5.6652499e-03  3.6936115e-03  3.4124771e-03
 -2.8051626e-03  1.8646809e-03  6.6520176e-04  3.7828175e-04
  3.0273787e-03 -2.3708538e-03 -1.8151183e-03 -9.0936599e-05
  1.5152210e-03  2.9439830e-04  5.8179884e-03  2.7016131e-03
  1.2966114e-03  2.4048341e-03  1.7234467e-03  2.6900491e-03
 -1.9634640e-03  2.0122249e-03 -1.2175777e-03  3.3145033e-05
  1.2867274e-03 -2.2479116e-03 -1.1714176e-04  1.3024817e-03
  1.0381973e-03  9.2926572e-04  2.7530508e-03  9.0897000e-04
  5.4274487e-04  1.3813606e-03  1.0702355e-03  2.4904311e-03
4287_1
  1.0000000e+00  2.5550028e-18 -8.4536737e-18  2.9508878e-01
 -2.2519167e-02 -4.3909263e-02  7.0777319e-02 -1.4988891e-01
  1.4820938e-01 -2.4136284e-02  7.9734010e-02 -1.6323494e-02
 -1.1092644e-02  1.5046534e-02  7.1679843e-02  2.3203355e-02
  2.7169596e-04  6.0623085e-03  2.8069419e-02  2.4939846e-02
 -5.4695766e-03 -5.8612613e-03  9.5347765e-03 -3.4374697e-02
  2.3208763e-02 -8.9654073e-03  5.8336485e-03  4.7505862e-03
  1.7572476e-03  7.3120616e-03  1.8642166e-02  5.1613492e-03
 -4.5886222e-03 -5.8885324e-04  2.3096047e-03  4.4100187e-03
  2.0150181e-03 -1.8717742e-03  4.7329379e-03 -8.3438322e-03
  7.6734122e-03 -6.6341399e-03  5.7549795e-03  2.4417879e-03
  2.1570707e-03  3.7471957e-03  6.6129198e-03  1.1559145e-03
 -3.5432870e-03 -1.9336744e-03  2.1983396e-04  4.3842704e-04
  1.7709269e-03  1.1929543e-03  2.7991935e-03 -2.0640531e-03
  2.6747988e-03 -2.5834388e-03  4.0226925e-03  1.2695331e-03
  1.2930757e-03  2.4624031e-03  1.7742961e-03  8.8468907e-04
 -1.6800085e-03 -2.0170706e-03  9.8962435e-04 -4.3480940e-04
  1.2645646e-03  1.0796004e-03  1.7802647e-03 -4.7356576e-04
  4.1704743e-04 -1.1438901e-03  2.7729533e-03 -4.7976585e-04
 -2.8931272e-04  5.5738081e-04 -2.7386689e-04  5.4066574e-04
4288_1
  1.0000000e+00  2.0682177e-18 -1.3995613e-17  1.4094786e-01
  2.5387364e-02 -3.6714200e-02  9.3589014e-02 -1.0826266e-01
  1.2140273e-01  7.6440838e-04  6.5534631e-02  5.1987473e-02
 -2.9076450e-02  1.3047950e-02  4.5310574e-02  1.1049530e-02
  2.7314592e-02 -1.9027877e-02 -2.5397691e-04 -2.2702642e-02
  7.7469164e-03  4.6766847e-03  2.3222999e-02  9.5961177e-03
  1.0151952e-02 -5.0513422e-04  1.5690129e-02  1.1724108e-02
 -1.0172020e-02  1.3050014e-03  9.5355479e-04 -1.1819923e-02
  1.9701260e-02 -8.1254738e-03  7.7508371e-03  2.1286806e-03
 -4.0345888e-03  4.7078254e-03  9.9635144e-03  5.1679804e-03
  2.1469854e-03  3.7693532e-04  9.5517190e-04 -1.9978487e-03
  1.1825749e-03 -3.5310725e-03  2.8091426e-03 -3.8820425e-03
  5.5842780e-03  2.3348149e-04  6.0012318e-03  6.3693407e-03
 -3.0129055e-03  2.2680303e-03  2.1624669e-03 -3.3874797e-03
  1.9127214e-03 -2.1781920e-03 -3.6825816e-04 -6.8424060e-05
  2.9826094e-03 -4.4769865e-04  5.2864785e-03  1.1697249e-03
 -5.4662666e-04 -8.0922988e-05  3.2807189e-04  6.0089343e-04
  4.4257768e-04  2.0502735e-03  1.6734561e-03 -1.6292402e-03
  1.7925671e-03 -3.4632873e-03  1.2990496e-03  1.0149691e-03
 -3.3941202e-04  2.2408244e-03  1.7578494e-03  8.5224481e-04
4289_1
  1.0000000e+00 -3.4115640e-19  3.0842561e-18  2.3900523e-01
  2.8791987e-02 -6.7669593e-02  1.1699794e-01 -1.5965958e-01
  1.4344262e-01  1.2561743e-02  6.4646045e-02  6.1208328e-02
 -3.5352272e-02  8.1820169e-03  5.1399187e-02  3.0806933e-02
  1.0232771e-02 -1.8092149e-02  6.8303964e-03 -2.4912414e-02
  1.6269124e-02  1.8583342e-03  2.9659737e-02 -6.8577701e-03
  1.1415958e-02  1.4313040e-03  9.1685339e-03  2.4042840e-02
 -1.6269446e-02  8.1375061e-04  1.0977370e-02 -2.4393043e-03
  1.1529037e-02 -7.0464157e-03  6.8916067e-03 -1.0801455e-02
  4.3522653e-03  4.8542333e-03  5.2800399e-03  6.7003380e-03
  6.5990968e-04 -3.4631439e-03  5.8026223e-03  6.4601377e-03
 -3.9292919e-03  1.0530817e-03  6.1771340e-03 -6.2418246e-03
  6.1918118e-03 -2.9506332e-04  6.4206506e-04  1.8342260e-03
 -4.9544834e-04  2.1609300e-04  2.5962307e-03  1.9767170e-03
  3.6924656e-04 -2.0958430e-03  4.9897910e-03  1.1112792e-03
 -1.6627467e-04  3.1785851e-03  2.2828496e-03 -7.6506953e-04
  1.3659632e-03 -1.6452312e-03 -1.5575426e-03  1.3336542e-03
  4.3720725e-04 -4.2301477e-04  3.6190482e-03  1.4786160e-06
  7.6271595e-04 -5.8222263e-05  2.9378591e-03  1.3482718e-03
 -5.5595718e-04  2.3228800e-03 -9.5959449e-04  3.1896871e-04
4290_1
  1.0000000e+00  1.0187983e-17 -5.1211588e-17  1.8463623e-01
  3.5649740e-02 -2.2418053e-02  1.0710460e-01 -1.3527450e-01
  1.0157521e-01 -5.5653136e-05  8.6160586e-02  9.2521743e-02
 -2.5539770e-02  1.1830432e-02  4.8931530e-02 -1.1747547e-02
  2.4247238e-02 -1.5093657e-02 -4.7366879e-04 -9.4945880e-03
  1.3871605e-02  8.4109574e-03  2.8340541e-02  1.3427157e-02
 -5.8537125e-03 -2.4694622e-03  1.0195100e-02  1.0376075e-02
  9.6409752e-03  3.0282655e-03  2.4745576e-03 -1.5507463e-02
  7.8638001e-03 -7.2939612e-03  9.3168442e-03  1.2224883e-02
 -1.0488145e-03  1.0238450e-02  7.7471627e-03  2.9476755e-03
  1.0271348e-03 -6.3570947e-03  8.1257809e-06 -5.2758635e-03
  6.2913139e-03  2.4447108e-03  4.6915570e-03  4.3707329e-03
 -2.0064240e-03  3.0670392e-04  5.2405730e-03  3.1403445e-03
  1.5524853e-03  1.6879564e-03 -1.8682279e-03 -2.1718131e-03
  2.9834663e-03 -2.5595408e-03  5.2482430e-03  2.0393278e-03
  3.4910082e-06  2.2732215e-03  5.6918851e-04  1.8514964e-03
  5.1545754e-04  1.0359618e-03  1.3523963e-03 -1.0840963e-04
  2.0539088e-03 -1.9349034e-03  1.5036972e-03  1.0332991e-03
 -7.3434537e-04  2.3846190e-03  1.6242151e-03  9.1495729e-04
  1.6473573e-03 -6.9462665e-04 -4.1385726e-04  6.8848142e-04
4291_1
  1.0000000e+00 -1.3660061e-17  6.6276740e-17  2.2723905e-01
  2.2909125e-02 -6.8539208e-02  1.0442482e-01 -1.5101029e-01
  1.3420839e-01 -8.6218623e-03  7.5672502e-02  3.1696271e-02
 -1.9716888e-02  2.6690680e-02  5.2935355e-02  2.9718677e-02
  8.5162709e-03 -2.2248620e-02  3.2269693e-03 -1.6840156e-02
  1.0360705e-02 -8.9042431e-04  1.2933369e-02 -1.5744324e-02
  2.4236793e-02 -4.8856557e-03  1.9265533e-02  2.1389884e-02
 -1.5263791e-02  9.6746905e-03  7.2976840e-03 -6.3593447e-03
  1.1985717e-02 -1.0837163e-02 -5.1247560e-05 -7.7456348e-03
  3.0583711e-03 -2.3057249e-03  7.9543352e-03  9.6610814e-04
  6.4204066e-03  2.6685431e-03  7.3316861e-03  6.2509004e-03
 -4.3869619e-03 -9.6626088e-04  1.1919633e-03 -8.5794218e-03
  4.0636933e-03 -1.3761133e-03  1.3364467e-03  1.4558302e-03
  3.8584023e-03 -2.3519214e-03  4.6190707e-03  8.7782330e-04
 -1.9934616e-03  3.1365349e-04  2.0796956e-03 -9.9610633e-04
  3.7442220e-03  1.1693835e-03  1.5428346e-03 -2.9603077e-03
 -1.0093508e-03 -3.5582099e-03  1.2024564e-03  2.0380220e-03
  1.6675899e-03  1.5481474e-03  1.4215732e-03 -9.9321591e-04
  8.0374492e-04 -2.9546314e-03  2.3242608e-03 -1.6921698e-03
  7.7190491e-04  2.9363348e-03  6.4967626e-04  1.3196433e-04
4292_1
  1.0000000e+00  2.8020571e-17 -8.1727394e-17  3.1079688e-01
  1.1533872e-02 -5.2847413e-02  7.6133814e-02 -1.6568235e-01
  1.2430212e-01 -4.0058597e-02  5.8858578e-02  7.5305493e-03
  1.9495837e-02  3.6623735e-02  7.3489738e-02  2.8713091e-02
 -2.9179139e-03 -1.7753604e-02  1.2366448e-02  1.8692809e-02
 -5.5488242e-03  8.9888998e-03  3.8572770e-03 -2.5698119e-02
  2.7599496e-02 -2.2187385e-02  8.7258451e-03 -1.7494729e-04
  2.8275491e-03  1.1891987e-02  1.4172313e-02  9.8966325e-03
  2.6603329e-03 -2.1756520e-03  8.1723552e-03  1.4113046e-03
 -2.6228632e-03 -2.8450643e-03 -9.5595708e-04 -9.7420811e-03
  7.5929498e-03 -1.9428131e-03  6.4264337e-03  6.9038231e-04
  6.8642767e-03 -1.7068187e-03  2.7694056e-03  2.9874271e-03
 -5.2635300e-03  2.0278921e-03  4.8728498e-03  2.8089812e-04
  5.8053110e-03 -1.7729321e-04  9.2064308e-04 -4.3852626e-03
 -2.0276445e-03 -2.8624483e-03  2.7615010e-03  5.7859720e-04
  4.7514108e-03  1.5952806e-03  4.2986491e-04  1.4123531e-03
 -9.5397506e-04 -3.3964559e-03  2.3120350e-03 -1.2007316e-03
  1.2285611e-03  2.0876978e-03  2.3070953e-03 -1.0885853e-03
  2.0729589e-03 -3.7001104e-04  1.2795982e-03 -6.4158057e-04
 -1.2822447e-03 -1.4022583e-03 -6.4685853e-04  1.2542018e-03
4293_1
  1.0000000e+00  2.7885045e-17 -1.0580822e-16  2.6237848e-01
  1.9083105e-03 -4.0649669e-02  7.0895780e-02 -1.4651927e-01
  1.3968773e-01 -1.1926590e-02  5.0465583e-02  3.5571999e-02
 -9.3160622e-03  1.3696768e-02  5.9826091e-02  2.9959952e-02
  7.8244768e-03 -4.5000307e-03  9.3087221e-03  1.5508932e-03
  4.4186326e-03 -7.1429772e-03  4.2167795e-03 -2.2233934e-02
  2.2914453e-02 -2.2950020e-03  1.6529741e-02  2.2111352e-02
 -2.9287399e-03  3.8254107e-03  1.1758731e-02  5.4101798e-03
 -1.5920158e-03 -3.0649537e-03 -1.1626577e-04 -1.1282313e-03
  7.7964438e-03 -4.8391802e-03  3.7697410e-03 -5.6924549e-03
  5.7539276e-03 -7.5208755e-04  7.2169609e-03  9.9996987e-03
 -5.1942861e-04  1.5410648e-03  3.0456033e-03  2.2343190e-03
 -1.5183809e-03 -1.2382523e-03  1.5355335e-03 -1.4644910e-03
  4.6120192e-03 -2.3655341e-03  1.8595776e-03  5.2891124e-05
  9.3068020e-04  2.6306572e-04  3.4436468e-03  4.4463944e-03
  6.4500118e-04 -6.5646938e-04  7.1153864e-04  9.8128602e-04
 -7.3747176e-04 -2.4593434e-04  2.3903942e-03 -2.7239517e-04
  2.1065872e-03 -1.5069696e-03  5.5684708e-04  1.1944747e-03
 -3.9382638e-05  1.5773110e-04  9.0325311e-04  1.7756896e-03
  9.5396581e-04 -1.3886892e-03  1.3544287e-03  1.0553966e-03
4294_1
  1.0000000e+00  8.8526479e-18 -4.4251395e-17  2.3148030e-01
 -1.4688726e-02 -6.8960672e-02  7.5171081e-02 -1.5129034e-01
  1.4404713e-01 -1.9501593e-02  7.4882153e-02  2.1029054e-02
 -1.3399583e-02  1.5362310e-02  7.7412149e-02  2.3746480e-02
  3.6974984e-03  6.5814389e-04  4.8162430e-03 -1.2062495e-04
 -3.1275168e-03 -1.3381290e-02  7.0447340e-03 -2.3503448e-02
  2.3379556e-02 -8.8340203e-03  1.6435966e-02  1.2877442e-02
 -2.0484115e-03  8.5373030e-03  1.9248590e-02  5.8729345e-05
 -2.3490705e-05 -1.2611232e-03 -5.0329540e-03 -6.2740406e-03
  1.8898044e-03 -4.6682247e-03  4.7841825e-03 -4.4871525e-03
  6.6376687e-03 -5.5839090e-03  9.3292542e-03  4.2644616e-03
 -4.9371281e-05  5.5029837e-03  4.4630331e-03 -3.1927232e-03
  9.3066497e-04 -1.2570677e-03 -1.6699828e-03 -2.4586263e-03
  5.8744143e-05 -7.2778427e-04  3.6051909e-03 -4.2802623e-04
  1.2929601e-03 -3.4507247e-03  4.0072145e-03  1.1932968e-03
  1.1942709e-03  1.8961945e-03  3.7990297e-04 -2.9155115e-03
  1.8438788e-03 -1.1689095e-03  1.3126751e-03 -5.8537665e-04
 -4.5280124e-04  8.9905779e-04  1.8603921e-03 -9.6684645e-05
 -3.0150467e-04 -2.0698917e-03  1.4182987e-03  4.8206222e-04
  1.4140613e-03 -1.0652072e-04  4.1434166e-04 -2.5253189e-03
4295_1
  1.0000000e+00 -2.6454549e-17  1.0702610e-16  2.4942839e-01
  6.1160612e-02 -2.2788747e-02  9.9326916e-02 -1.8874678e-01
  1.0655345e-01  1.3090569e-03  8.2623857e-02  1.1489925e-01
 -1.2099747e-02  6.4042296e-03  4.9382799e-02 -2.5395357e-05
  4.2509293e-03 -7.8268855e-03  3.7506474e-03 -1.6836295e-02
  3.8127474e-02  4.1024160e-03  1.2979344e-02  6.6661554e-03
 -1.3998375e-02 -5.9609524e-04  1.8271760e-02  2.0987832e-02
  1.3078390e-02  5.0735829e-04  2.7893090e-03 -1.6420821e-02
  3.8220707e-03  7.2133661e-05  6.4512140e-03  3.5431021e-03
  1.0345290e-02  1.9666707e-03  4.7878990e-03  1.0631851e-02
 -8.5497712e-03 -1.2536946e-03  5.6967111e-03 -5.7227868e-03
  1.0383835e-02  1.9979445e-03  2.1338544e-03  1.2038123e-03
  2.7142581e-06  2.0876901e-05  2.2351423e-03  2.9263540e-03
  7.8387622e-04 -1.0685908e-04  2.1615304e-03  1.6454334e-03
  2.6027287e-03  6.4908113e-04  3.6401502e-03 -1.7942437e-03
  8.3451755e-04  1.4134555e-03  3.8921506e-04  2.7551871e-03
  2.2733138e-03 -1.0507280e-03  4.7392307e-04  5.1181990e-05
 -6.6768102e-04  1.0207775e-03  3.5675732e-03  9.2941133e-04
  2.2551117e-03  9.5263917e-04  1.8900471e-05  9.2306474e-04
 -7.1164613e-04 -1.9864457e-04  2.2031367e-04 -6.2822349e-04
4296_1
  1.0000000e+00 -1.1498436e-17  5.3011361e-17  2.3315042e-01
  5.3015039e-02 -4.0788213e-02  1.1289237e-01 -1.7769664e-01
  1.1232524e-01  7.0078664e-03  8.4573756e-02  1.0876467e-01
 -2.5050303e-02  9.9121106e-03  4.8778042e-02 -8.1511638e-03
  1.3410162e-02 -1.2521606e-02  1.5315452e-03 -1.7247074e-02
  2.9379139e-02  2.4637389e-03  2.1504421e-02  6.2817372e-03
 -9.9944317e-03  3.3122219e-03  1.6572246e-02  1.8859904e-02
  9.0557464e-03  1.8463546e-04  3.5351183e-03 -1.9045110e-02
  5.9932424e-03 -5.3556250e-03  5.6516263e-03  7.2756152e-03
  7.0102575e-03  5.1546507e-03  8.3165792e-03  6.7580715e-03
 -6.0241292e-03 -8.0130948e-04  4.4426525e-03 -6.6580923e-03
  8.3922718e-03 -7.2501244e-04  1.2009340e-03  2.9472877e-03
 -2.2179382e-04 -1.3609979e-05  5.0957249e-03  2.1991154e-03
  1.8973078e-03  1.7541108e-03  1.2183680e-03 -4.7204316e-04
  9.4598221e-04 -3.6771669e-04  3.8398986e-03 -5.1802578e-04
  1.2334861e-03 -1.0849242e-03  1.9231973e-04  2.5335598e-03
  2.2849511e-03  1.7593916e-03  2.2593368e-03 -1.3998065e-03
 -5.0316089e-04 -4.4233037e-04  2.1243186e-03  2.1434121e-03
  9.0695092e-04  6.1607107e-04  9.0058343e-04 -3.0062035e-04
  9.5648065e-04 -9.0443451e-04  4.3123517e-04  8.8455960e-05
4297_1
  1.0000000e+00  3.3240541e-17 -1.0897636e-16  2.9824973e-01
  3.2814515e-02 -2.6956980e-02  6.5898911e-02 -1.9647090e-01
  1.4016433e-01 -1.6968692e-02  6.8117349e-02  7.9669984e-02
 -3.1426310e-03  1.7460777e-02  6.9366367e-02  1.7545031e-02
 -1.0241133e-02 -4.3993017e-03  1.8513729e-03 -1.1377998e-04
  2.9967310e-02 -4.2673232e-03  1.3862838e-03 -2.1041403e-02
  1.0560639e-02 -5.2807042e-03  1.9066221e-02  2.8432740e-02
  2.9604715e-03  8.5318049e-03  1.2237219e-02  1.2026373e-03
 -4.5830175e-03 -5.4384390e-03 -2.0126881e-03 -8.0261776e-03
  1.6860885e-02 -2.6918569e-03  3.3958276e-03  5.6081597e-03
 -5.3470578e-04 -1.0065504e-05  9.9402256e-03  5.6568083e-03
  2.9958635e-05  2.5127655e-03 -5.9971655e-04  1.3185659e-03
  1.3549792e-03 -1.8058599e-03  3.2394190e-03 -3.0376564e-03
  4.8768452e-03 -2.1056425e-03  1.7199515e-03  5.2640119e-03
  1.0108924e-03  1.4533382e-03  2.4543863e-03  1.1709445e-03
 -7.6681045e-04 -1.3918734e-03  1.1474014e-03  1.1717427e-03
  2.5875589e-03  8.6854882e-04  2.5828517e-03 -2.9827000e-04
  3.5282427e-04 -1.8274822e-03 -1.5458247e-04  2.4600429e-03
  1.4887470e-03  4.2585389e-04  4.5976868e-04  1.7093460e-03
 -3.3772655e-04 -5.8197572e-04  3.4810434e-03 -2.0263304e-04
4298_1
  1.0000000e+00  1.7587758e-17 -8.6277000e-17  2.0240184e-01
  1.9739976e-02 -5.1569332e-02  9.7767725e-02 -1.5199072e-01
  1.3170096e-01  8.6490674e-04  7.2621268e-02  6.1100228e-02
 -3.0798973e-02  1.0061293e-02  5.4334957e-02  1.5846957e-02
  1.5005546e-02 -1.4470474e-02  5.7600959e-03 -1.5931751e-02
  1.4021790e-02 -2.6244047e-03  1.9712448e-02 -5.6168851e-03
  1.0034316e-02  1.7122263e-03  1.4412387e-02  2.3874955e-02
 -1.0169050e-02  1.6533240e-03  7.8022369e-03 -1.4092530e-02
  1.1411783e-02 -7.1335431e-03  3.7119310e-03 -2.3205558e-03
  6.5853947e-03  1.3617400e-03  8.3762132e-03  5.1714501e-03
 -3.0527004e-03  1.1333962e-03  4.4012153e-03  3.6969765e-03
  1.1083018e-03 -1.0864823e-04  3.8063200e-03 -9.8761449e-03
  3.4551058e-03 -3.3416555e-03  1.1592726e-03  6.0623870e-03
  2.3153669e-03  2.3372783e-03  5.3301182e-03  9.5926621e-04
 -2.4545219e-03 -7.2659267e-04  9.5824989e-04 -3.0039997e-03
  3.0970523e-03  9.9911147e-04  2.1511167e-03  3.6906266e-04
  5.3912470e-04 -3.3356389e-03  1.4373103e-03  1.4740295e-03
  1.2800249e-03  2.7996818e-03  1.9071406e-03 -6.4536397e-04
 -2.8477426e-04 -6.3227400e-04  2.1279646e-03 -8.7604328e-04
  5.2800235e-04 -1.0562605e-04 -5.4387537e-04  1.3034260e-03
4299_1
  1.0000000e+00  7.1282292e-19 -8.9630882e-18  2.0691804e-01
  1.8191369e-02 -6.6355065e-02  1.0969257e-01 -1.4452184e-01
  1.2366102e-01 -1.1968506e-02  9.1825530e-02  3.1406113e-02
 -2.0886439e-02  3.4933241e-02  5.9940180e-02  2.5009702e-02
  7.7468326e-03 -2.6330923e-02  4.9449350e-03 -1.6698875e-02
  4.1930988e-03  1.4813568e-03  1.4314540e-02 -1.7512938e-02
  2.6562321e-02 -4.3912220e-03  2.2195662e-02  1.8121105e-02
 -1.6999214e-02  9.0736251e-03  6.3501312e-03 -6.5231616e-03
  1.1848219e-02 -7.8858962e-03  1.3909436e-03 -5.8507959e-03
  3.3389003e-03 -5.0982895e-03  8.4806284e-03 -1.7741737e-03
  3.2995965e-03  5.4382065e-03  7.1709930e-03  6.7169589e-03
 -5.0118209e-04 -9.0901514e-04  1.9542990e-03 -8.9364670e-03
 -1.7700751e-04 -3.1150466e-03  6.6931844e-04  1.7372946e-03
  5.7861068e-03  7.8591352e-04  6.1108109e-03  9.6941613e-04
 -2.6881835e-03 -2.5747691e-03  1.0730328e-03 -1.9819838e-03
  2.9375125e-03  4.1892311e-03  1.5424735e-03 -1.8968181e-03
  7.9320639e-04 -5.4678495e-03  2.1483806e-03  1.4543058e-03
 -1.0990855e-03  2.4340045e-03  1.3103158e-03 -4.1205596e-04
  3.2012295e-03 -1.6752612e-03  2.1642680e-03 -2.3118396e-03
 -5.1509878e-04  6.0341941e-04  5.3087573e-04  7.0676753e-04
4300_1
  1.0000000e+00 -1.7631502e-17  6.9846594e-17  2.6777910e-01
  4.4773225e-02 -4.0551728e-02  1.1102454e-01 -1.9095625e-01
  1.1908167e-01 -6.5092813e-04  1.0629016e-01  9.4245569e-02
 -2.4207004e-02  1.1845062e-02  5.2901539e-02  9.5552705e-03
  1.3653421e-03 -5.8694472e-03  4.1774025e-03 -1.3741134e-02
  3.3726467e-02 -8.3169752e-03  1.2214353e-02 -3.9679488e-03
 -6.6947545e-03  6.5395030e-03  2.5389548e-02  2.6655735e-02
  5.4164342e-03 -2.5579833e-03  3.3662145e-03 -1.2570015e-02
  3.2703523e-03 -1.3474329e-03  4.2322678e-03  6.0541290e-04
  1.0952973e-02 -2.4958372e-03  8.0745324e-03  1.1016600e-02
 -1.0018739e-02  4.0767665e-03  6.1294847e-03 -3.1157592e-03
  8.0764098e-03 -2.4137454e-03  2.7665054e-03 -7.6047864e-04
  8.0197246e-04  7.1421120e-04  3.2539862e-03  2.9659676e-03
 -7.7935425e-05 -5.4199757e-04  2.0693526e-03  4.3167170e-03
  1.2304200e-03  8.5312333e-04  3.0360647e-03 -3.4890020e-03
  2.4194212e-03 -5.4112562e-04  1.5704372e-03  3.0896974e-03
  6.2689599e-05 -2.1768563e-04 -8.7051044e-04  1.9106617e-03
 -6.6634034e-04  6.1909153e-04  3.3717478e-03  6.7469019e-04
  2.9541033e-03 -4.2267040e-04  1.4216130e-03  2.6862435e-04
 -1.4519953e-03  9.0594067e-04  9.3331502e-05  1.9841062e-03
4301_1
  1.0000000e+00  2.3740233e-17 -1.1040017e-16  2.1073424e-01
  1.2484811e-02 -5.1436651e-02  1.0871161e-01 -1.5070071e-01
  1.3817794e-01  5.6306397e-04  7.7293716e-02  4.8978532e-02
 -3.4522396e-02  1.6098123e-02  6.3886299e-02  2.8769602e-02
  1.4226115e-02 -1.2077544e-02 -1.4117848e-03 -2.3216320e-02
  1.1484753e-02 -5.6218304e-03  1.8368623e-02 -8.9307596e-03
  1.4627103e-02  1.6705911e-03  1.7889105e-02  2.1439466e-02
 -1.2765755e-02  5.2783003e-03  1.0956166e-02 -3.8788802e-03
  1.2002529e-02 -9.6132961e-03  4.4044569e-04 -7.6856384e-03
  4.6194505e-03  1.0561262e-03  8.8904740e-03  5.8884763e-03
  8.5915555e-04  9.1397251e-04  6.3285137e-03  3.2184836e-03
 -2.7234113e-03  1.3660704e-03  2.3050123e-03 -6.3355658e-03
  6.5975395e-03 -4.6580787e-03  2.8388917e-03  3.5143838e-03
 -8.8411871e-04  1.9292885e-03  3.9779395e-03  2.0240688e-03
  4.3587601e-04 -5.9634478e-04  1.6563811e-03 -9.4980603e-04
  1.1229513e-03  3.4278217e-04  3.1854691e-03 -1.0824422e-03
  1.9954341e-03 -2.6105436e-03  1.3531649e-03  2.5333321e-03
 -3.6746279e-04  1.5049634e-03  8.8001061e-04 -5.3026850e-04
  1.7983305e-03 -6.6832444e-04  1.5252946e-03 -3.3113482e-05
  3.9325217e-04  8.4797207e-04  9.2495062e-04  4.9565543e-04
4302_1
  1.0000000e+00  2.7171324e-18 -1.3158651e-17  2.2608653e-01
  1.5063385e-02 -4.2993182e-02  9.7353181e-02 -1.6608168e-01
  1.3936640e-01 -5.1892081e-03  7.8559386e-02  5.3662678e-02
 -3.0141573e-02  1.6849110e-02  6.2919284e-02  2.4882200e-02
  9.6327344e-03 -7.3071235e-03 -2.3752464e-03 -1.4768256e-02
  1.3414319e-02 -5.0773297e-03  1.8310089e-02 -1.6552408e-02
  1.2614447e-02 -6.8778851e-04  2.0030855e-02  2.0432927e-02
 -9.5009276e-03  7.4956981e-03  1.1756255e-02 -5.7144313e-03
  7.9666786e-03 -7.8625230e-03 -5.5018755e-04 -4.6744772e-03
  7.4887751e-03  1.2634056e-04  8.5245548e-03  4.2071210e-03
 -1.4777747e-03 -3.9421881e-04  5.9344957e-03  4.3643701e-03
 -2.0933461e-04  3.0368811e-03  2.5582880e-03 -6.5040010e-03
  4.5388579e-03 -4.9441440e-03  3.9595064e-03  2.4123485e-03
  8.0062198e-04  1.7985688e-03  3.1571898e-03  2.3829809e-03
 -1.3722666e-03 -4.8246567e-04  1.8619583e-03 -4.8627400e-04
  2.6278230e-03  6.3526550e-04  1.9712146e-03 -1.9342906e-03
  5.1671640e-04 -2.4777654e-03  2.8992529e-03  2.6432717e-03
  8.1011232e-05  1.1136342e-03  7.9738327e-04 -7.4614990e-05
  6.0440692e-04 -4.1336899e-04  2.7321724e-03  2.9186213e-04
  1.6144391e-03  1.4233453e-05  1.0807320e-03 -6.5683274e-06
4303_1
  1.0000000e+00 -2.1780006e-17  8.3775061e-17  2.5859833e-01
  3.6694724e-02 -1.8562119e-02  1.0448587e-01 -1.8838101e-01
  1.4002480e-01 -1.7933446e-02  8.7513173e-02  8.4529756e-02
 -2.9961017e-02  2.2597295e-02  6.5316734e-02  1.7343226e-02
  2.9799796e-03 -6.3830933e-03 -2.1644428e-03 -1.1630914e-02
  2.7226035e-02 -4.4248580e-03  1.2473541e-02 -1.3055442e-02
  3.7894473e-03 -2.6514053e-03  2.7060535e-02  2.8900460e-02
 -2.2706535e-03  8.5334199e-03  9.3572308e-03 -8.7579700e-03
  3.9320404e-03 -6.0819972e-03 -9.4948534e-05 -5.6899424e-04
  1.2172188e-02  3.0978171e-05  8.0462957e-03  7.5030809e-03
 -7.5669468e-03  2.8346829e-04  6.8275668e-03  1.8057176e-03
  5.4036316e-03  2.2380382e-03  3.5332010e-04 -2.2882299e-03
  3.1525016e-03 -2.1902763e-03  4.8124849e-03  2.7434128e-03
  1.8806636e-03  8.8823956e-04 -8.2420978e-05  5.0134338e-03
 -1.8667572e-03  6.9431487e-04  3.0329347e-03 -1.9977056e-03
  4.3919228e-03 -4.9923629e-04  2.0616230e-03  2.9025113e-04
  3.3034290e-04  1.1313484e-03  9.3118119e-04  2.0583880e-03
 -6.1593096e-04  4.9102304e-05  6.3585166e-04  2.4031185e-03
  1.5081133e-03  4.7545305e-04  2.6293881e-03 -1.9789032e-03
  7.2495365e-04 -1.6645505e-04  1.0168557e-03  2.0611298e-03
4304_1
  1.0000000e+00 -3.7298142e-18  1.9230065e-17  2.3019408e-01
  5.0285212e-03 -3.6575751e-02  8.1064336e-02 -1.5589300e-01
  1.5718295e-01 -1.1218471e-02  7.9229111e-02  4.5025085e-02
 -2.8447314e-02  1.6307861e-02  7.3373624e-02  3.0767274e-02
  1.4103188e-03 -4.8546940e-03  4.7829509e-03 -9.3233860e-03
  9.2353602e-03 -5.4576542e-03  1.3569282e-02 -2.1609410e-02
  2.1725316e-02 -3.9031038e-03  1.4886407e-02  2.2144852e-02
 -1.2298155e-02  9.6950384e-03  1.7558404e-02  3.7198382e-03
  2.0217683e-03 -5.8134297e-03  1.3833754e-03 -9.4763058e-03
  8.6809422e-03 -1.1454067e-03  5.8693524e-03  1.0190632e-03
  4.5321833e-03 -2.2147773e-03  7.2302852e-03  8.6523370e-03
 -5.5316456e-03  5.6849378e-03  3.1994758e-03 -3.5821052e-03
  2.3058343e-03 -3.0194712e-03  4.0772383e-03 -1.0879067e-03
  3.4982620e-03  1.4119668e-04  2.9229773e-03  1.4209387e-03
  1.4833357e-04 -8.0960875e-04  1.9914170e-03  3.2695875e-03
 -5.9064812e-04  3.4631072e-03  2.6415799e-03 -2.7941927e-03
  1.1720482e-03 -1.5155346e-03  2.4416629e-03  1.1093204e-03
  1.5932352e-03 -1.5489024e-04  2.6843292e-04  8.2684457e-04
  2.6272000e-04 -6.0060777e-04  1.3910043e-03  5.7892160e-04
[truncated: 332,747 more chars]
