# Supplementary material for: Possible Fossil Larvae of Staphylinidae from Kachin Amber and a Quantitative Morphological Comparison Indicate That Rove Beetle Larvae Partly Replaced Lacewing Larvae
Source: Insects. 2025 Sep 1;16(9):910. doi: 10.3390/insects16090910 (PMC12470659; doi:10.3390/insects16090910)
Supplement: Supplementary file 1 [file insects-16-00910-s001.zip › SUPPLEMENT_Staphylinidae/File_S05_all_analysis1_part3.pcc]

6 20
Prin1
-2StD
  1.000000e+000  1.131365e-017 -4.073784e-018  2.507063e-001
 -2.051888e-001 -5.095395e-002 -3.139247e-002 -1.353174e-001
  6.824668e-002 -1.029685e-001 -9.477939e-003  3.763308e-002
 -1.243324e-003 -5.019850e-002  4.033602e-002 -9.530157e-003
  1.330760e-002 -1.613555e-002  4.252740e-003 -1.954142e-003
  7.526992e-004  4.978626e-003 -2.318129e-003 -6.468505e-003
  4.882082e-003 -6.346572e-003  2.080714e-003  6.751225e-003
  6.616458e-004 -6.253952e-004  4.148829e-003 -5.531406e-003
 -8.222964e-004 -5.049873e-003  2.210653e-003  8.396644e-004
  3.678888e-003 -2.437779e-003  1.081335e-003 -6.587631e-004
 -1.265748e-004 -3.467510e-003 -1.937737e-004  3.090389e-004
  3.703412e-004  1.702714e-003 -1.073973e-003 -9.770204e-004
 -1.492555e-003  2.759121e-004 -1.399134e-003  1.176175e-003
  2.248837e-005  3.496407e-004 -2.944419e-004 -4.929262e-004
 -9.592088e-004 -5.499108e-004  6.008861e-004  4.887281e-004
  5.746017e-004  5.721648e-004 -3.024005e-005  1.687222e-004
 -1.356763e-004 -2.076735e-005 -2.900261e-004  6.945518e-004
  1.935256e-004  3.428029e-005 -3.531390e-004  7.807571e-005
 -1.140697e-004  3.181067e-004  5.482831e-004  3.556646e-004
  4.162316e-004  1.169486e-004  1.651267e-004  2.587415e-004
MEAN
  1.000000e+000  1.131365e-017 -4.073784e-018  2.507063e-001
 -2.320255e-002 -6.273270e-002  6.732711e-002 -1.353174e-001
  1.159726e-001 -2.041308e-002  5.675789e-002  3.763308e-002
 -9.892120e-003 -4.362629e-004  5.533232e-002 -9.530157e-003
  1.410852e-002 -4.951865e-003  7.061620e-003 -1.954142e-003
  2.568931e-003  3.886868e-004  1.457555e-002 -6.468505e-003
  7.754730e-003 -4.937738e-003  8.064241e-003  6.751225e-003
  5.553656e-004  2.091215e-003  9.158896e-003 -5.531406e-003
  3.657854e-003 -3.340349e-003  3.135267e-003  8.396644e-004
  1.290557e-003  7.121230e-004  4.452723e-003 -6.587631e-004
  1.172715e-003 -2.514778e-003  3.327754e-003  3.090389e-004
  1.165023e-003  1.329222e-003  1.784892e-003 -9.770204e-004
  8.172224e-004 -1.379312e-003  1.761574e-003  1.176175e-003
  6.197105e-004  7.230144e-004  1.352424e-003 -4.929262e-004
  4.706127e-004 -9.030941e-004  1.483162e-003  4.887281e-004
  8.421696e-004  3.957620e-004  8.899847e-004  1.687222e-004
  2.575335e-004 -4.898988e-004  9.987089e-004  6.945518e-004
  5.367321e-004  2.104178e-004  5.140882e-004  7.807571e-005
  2.955159e-004 -3.078080e-004  8.975186e-004  3.556646e-004
  5.538110e-004  1.496660e-004  4.665597e-004  2.587415e-004
+2StD
  1.000000e+000  1.131365e-017 -4.073784e-018  2.507063e-001
  1.587837e-001 -7.451145e-002  1.660467e-001 -1.353174e-001
  1.636985e-001  6.214234e-002  1.229937e-001  3.763308e-002
 -1.854092e-002  4.932597e-002  7.032862e-002 -9.530157e-003
  1.490944e-002  6.231824e-003  9.870500e-003 -1.954142e-003
  4.385163e-003 -4.201252e-003  3.146923e-002 -6.468505e-003
  1.062738e-002 -3.528904e-003  1.404777e-002  6.751225e-003
  4.490854e-004  4.807825e-003  1.416896e-002 -5.531406e-003
  8.138004e-003 -1.630825e-003  4.059881e-003  8.396644e-004
 -1.097774e-003  3.862025e-003  7.824111e-003 -6.587631e-004
  2.472005e-003 -1.562046e-003  6.849282e-003  3.090389e-004
  1.959705e-003  9.557304e-004  4.643757e-003 -9.770204e-004
  3.126999e-003 -3.034536e-003  4.922282e-003  1.176175e-003
  1.216933e-003  1.096388e-003  2.999290e-003 -4.929262e-004
  1.900434e-003 -1.256277e-003  2.365438e-003  4.887281e-004
  1.109738e-003  2.193592e-004  1.810209e-003  1.687222e-004
  6.507433e-004 -9.590303e-004  2.287444e-003  6.945518e-004
  8.799386e-004  3.865553e-004  1.381315e-003  7.807571e-005
  7.051015e-004 -9.337227e-004  1.246754e-003  3.556646e-004
  6.913904e-004  1.823834e-004  7.679927e-004  2.587415e-004
Prin2
-2StD
  1.000000e+000  1.131365e-017 -4.073784e-018  2.507063e-001
 -1.661980e-002 -2.230331e-001  1.894949e-002 -1.353174e-001
  1.324316e-001 -2.506169e-002  5.321818e-002  3.763308e-002
 -9.150429e-004  1.748676e-002  9.020561e-002 -9.530157e-003
  2.511195e-003  2.143249e-002  3.407315e-003 -1.954142e-003
 -1.087725e-002 -9.663982e-003  1.281874e-002 -6.468505e-003
  7.312199e-003 -5.382994e-003 -8.404044e-004  6.751225e-003
  5.303472e-004  1.656154e-003  1.259244e-002 -5.531406e-003
 -1.847651e-004 -1.561143e-003 -1.639140e-003  8.396644e-004
 -2.161246e-003  1.613741e-003  1.096868e-003 -6.587631e-004
  4.730363e-004 -2.731593e-003  2.441367e-003  3.090389e-004
  4.386167e-004  4.642646e-004  1.034366e-003 -9.770204e-004
  1.210747e-003 -2.037550e-003 -1.111248e-003  1.176175e-003
 -4.287777e-006  8.243393e-004 -1.539685e-003 -4.929262e-004
  7.199375e-004 -8.422666e-004  4.524819e-004  4.887281e-004
 -4.885695e-004  7.454111e-004 -6.866478e-004  1.687222e-004
  4.243130e-005 -6.973492e-004 -5.068833e-004  6.945518e-004
  8.470387e-005 -3.242215e-004 -2.142527e-004  7.807571e-005
  6.226518e-004 -4.788994e-004  1.184013e-004  3.556646e-004
  1.344970e-004  4.600627e-004 -3.570611e-004  2.587415e-004
MEAN
  1.000000e+000  1.131365e-017 -4.073784e-018  2.507063e-001
 -2.320255e-002 -6.273270e-002  6.732711e-002 -1.353174e-001
  1.159726e-001 -2.041308e-002  5.675789e-002  3.763308e-002
 -9.892120e-003 -4.362629e-004  5.533232e-002 -9.530157e-003
  1.410852e-002 -4.951865e-003  7.061620e-003 -1.954142e-003
  2.568931e-003  3.886868e-004  1.457555e-002 -6.468505e-003
  7.754730e-003 -4.937738e-003  8.064241e-003  6.751225e-003
  5.553656e-004  2.091215e-003  9.158896e-003 -5.531406e-003
  3.657854e-003 -3.340349e-003  3.135267e-003  8.396644e-004
  1.290557e-003  7.121230e-004  4.452723e-003 -6.587631e-004
  1.172715e-003 -2.514778e-003  3.327754e-003  3.090389e-004
  1.165023e-003  1.329222e-003  1.784892e-003 -9.770204e-004
  8.172224e-004 -1.379312e-003  1.761574e-003  1.176175e-003
  6.197105e-004  7.230144e-004  1.352424e-003 -4.929262e-004
  4.706127e-004 -9.030941e-004  1.483162e-003  4.887281e-004
  8.421696e-004  3.957620e-004  8.899847e-004  1.687222e-004
  2.575335e-004 -4.898988e-004  9.987089e-004  6.945518e-004
  5.367321e-004  2.104178e-004  5.140882e-004  7.807571e-005
  2.955159e-004 -3.078080e-004  8.975186e-004  3.556646e-004
  5.538110e-004  1.496660e-004  4.665597e-004  2.587415e-004
+2StD
  1.000000e+000  1.131365e-017 -4.073784e-018  2.507063e-001
 -2.978530e-002  9.756769e-002  1.157047e-001 -1.353174e-001
  9.951357e-002 -1.576447e-002  6.029760e-002  3.763308e-002
 -1.886920e-002 -1.835928e-002  2.045903e-002 -9.530157e-003
  2.570584e-002 -3.133622e-002  1.071593e-002 -1.954142e-003
  1.601511e-002  1.044136e-002  1.633236e-002 -6.468505e-003
  8.197261e-003 -4.492482e-003  1.696889e-002  6.751225e-003
  5.803840e-004  2.526276e-003  5.725347e-003 -5.531406e-003
  7.500473e-003 -5.119555e-003  7.909674e-003  8.396644e-004
  4.742360e-003 -1.894949e-004  7.808578e-003 -6.587631e-004
  1.872394e-003 -2.297963e-003  4.214141e-003  3.090389e-004
  1.891429e-003  2.194179e-003  2.535418e-003 -9.770204e-004
  4.236973e-004 -7.210736e-004  4.634396e-003  1.176175e-003
  1.243709e-003  6.216895e-004  4.244533e-003 -4.929262e-004
  2.212879e-004 -9.639216e-004  2.513842e-003  4.887281e-004
  2.172909e-003  4.611291e-005  2.466617e-003  1.687222e-004
  4.726357e-004 -2.824484e-004  2.504301e-003  6.945518e-004
  9.887603e-004  7.450571e-004  1.242429e-003  7.807571e-005
 -3.162004e-005 -1.367166e-004  1.676636e-003  3.556646e-004
  9.731250e-004 -1.607307e-004  1.290180e-003  2.587415e-004
Prin3
-2StD
  1.000000e+000  1.131365e-017 -4.073784e-018  2.507063e-001
  3.248152e-003 -3.163269e-002  2.533740e-002 -1.353174e-001
  1.858811e-001 -5.155202e-002  4.285375e-002  3.763308e-002
  4.661071e-002  3.978183e-003  7.325353e-002 -9.530157e-003
  8.247611e-003 -2.151787e-003  1.805881e-002 -1.954142e-003
 -3.370607e-003 -6.115321e-004  3.040172e-003 -6.468505e-003
  1.330711e-002 -1.449553e-002  9.486843e-003  6.751225e-003
  5.302386e-003  3.064507e-003  1.220562e-002 -5.531406e-003
  1.427190e-003 -2.659011e-003  3.364245e-003  8.396644e-004
  3.361112e-003  1.302298e-003  2.047056e-003 -6.587631e-004
  9.011735e-004 -4.339535e-003  2.233011e-003  3.090389e-004
  3.637415e-004  1.920383e-003  1.864179e-003 -9.770204e-004
 -4.199964e-004 -1.236389e-003  1.751704e-003  1.176175e-003
  6.329893e-004 -4.430017e-005  1.087681e-003 -4.929262e-004
  3.733028e-004 -1.455504e-003  2.298223e-003  4.887281e-004
  8.720200e-004  3.175931e-004  9.058508e-004  1.687222e-004
 -6.041310e-005 -5.372467e-004  4.885513e-004  6.945518e-004
 -8.748551e-005 -3.499566e-004 -3.803955e-004  7.807571e-005
 -8.571143e-005 -4.327600e-004  5.391000e-004  3.556646e-004
  4.253132e-004 -4.204939e-004  3.901310e-004  2.587415e-004
MEAN
  1.000000e+000  1.131365e-017 -4.073784e-018  2.507063e-001
 -2.320255e-002 -6.273270e-002  6.732711e-002 -1.353174e-001
  1.159726e-001 -2.041308e-002  5.675789e-002  3.763308e-002
 -9.892120e-003 -4.362629e-004  5.533232e-002 -9.530157e-003
  1.410852e-002 -4.951865e-003  7.061620e-003 -1.954142e-003
  2.568931e-003  3.886868e-004  1.457555e-002 -6.468505e-003
  7.754730e-003 -4.937738e-003  8.064241e-003  6.751225e-003
  5.553656e-004  2.091215e-003  9.158896e-003 -5.531406e-003
  3.657854e-003 -3.340349e-003  3.135267e-003  8.396644e-004
  1.290557e-003  7.121230e-004  4.452723e-003 -6.587631e-004
  1.172715e-003 -2.514778e-003  3.327754e-003  3.090389e-004
  1.165023e-003  1.329222e-003  1.784892e-003 -9.770204e-004
  8.172224e-004 -1.379312e-003  1.761574e-003  1.176175e-003
  6.197105e-004  7.230144e-004  1.352424e-003 -4.929262e-004
  4.706127e-004 -9.030941e-004  1.483162e-003  4.887281e-004
  8.421696e-004  3.957620e-004  8.899847e-004  1.687222e-004
  2.575335e-004 -4.898988e-004  9.987089e-004  6.945518e-004
  5.367321e-004  2.104178e-004  5.140882e-004  7.807571e-005
  2.955159e-004 -3.078080e-004  8.975186e-004  3.556646e-004
  5.538110e-004  1.496660e-004  4.665597e-004  2.587415e-004
+2StD
  1.000000e+000  1.131365e-017 -4.073784e-018  2.507063e-001
 -4.965325e-002 -9.383271e-002  1.093168e-001 -1.353174e-001
  4.606406e-002  1.072586e-002  7.066203e-002  3.763308e-002
 -6.639495e-002 -4.850709e-003  3.741111e-002 -9.530157e-003
  1.996943e-002 -7.751943e-003 -3.935565e-003 -1.954142e-003
  8.508469e-003  1.388906e-003  2.611093e-002 -6.468505e-003
  2.202353e-003  4.620049e-003  6.641639e-003  6.751225e-003
 -4.191655e-003  1.117923e-003  6.112169e-003 -5.531406e-003
  5.888518e-003 -4.021687e-003  2.906289e-003  8.396644e-004
 -7.799978e-004  1.219478e-004  6.858390e-003 -6.587631e-004
  1.444257e-003 -6.900208e-004  4.422497e-003  3.090389e-004
  1.966304e-003  7.380605e-004  1.705605e-003 -9.770204e-004
  2.054441e-003 -1.522235e-003  1.771444e-003  1.176175e-003
  6.064317e-004  1.490329e-003  1.617167e-003 -4.929262e-004
  5.679226e-004 -3.506838e-004  6.681007e-004  4.887281e-004
  8.123192e-004  4.739309e-004  8.741186e-004  1.687222e-004
  5.754801e-004 -4.425509e-004  1.508867e-003  6.945518e-004
  1.160950e-003  7.707922e-004  1.408572e-003  7.807571e-005
  6.767432e-004 -1.828560e-004  1.255937e-003  3.556646e-004
  6.823088e-004  7.198259e-004  5.429884e-004  2.587415e-004
Prin4
-2StD
  1.000000e+000  1.131365e-017 -4.073784e-018  2.507063e-001
  1.574091e-002 -5.835687e-002  4.587869e-002 -1.353174e-001
  6.921661e-002 -1.910560e-002  1.109671e-002  3.763308e-002
  1.262085e-003  6.618872e-003  4.972484e-002 -9.530157e-003
  2.371498e-002  2.706537e-003  1.886691e-002 -1.954142e-003
  4.795851e-003  7.913426e-003  1.545361e-002 -6.468505e-003
  2.031728e-003 -3.521293e-003  2.041659e-003  6.751225e-003
  7.783328e-003  3.707147e-003  7.321207e-003 -5.531406e-003
  9.005316e-004 -2.514620e-003  5.332500e-003  8.396644e-004
  1.619675e-003  2.475490e-003  2.895473e-003 -6.587631e-004
  8.843624e-004 -2.494779e-003  5.162199e-003  3.090389e-004
  4.874152e-003  4.462763e-004  2.111512e-003 -9.770204e-004
  7.484291e-004 -1.480807e-003  3.043988e-003  1.176175e-003
  2.175680e-003  1.095063e-003 -3.187650e-004 -4.929262e-004
  5.376224e-004 -7.975409e-004  1.531650e-003  4.887281e-004
  1.523198e-003 -5.329811e-005  5.547180e-004  1.687222e-004
  4.121426e-004 -2.364106e-004  1.413764e-003  6.945518e-004
  1.601212e-003  3.471273e-004  7.195665e-004  7.807571e-005
  3.220777e-004 -1.895103e-004  1.118723e-003  3.556646e-004
  6.969360e-004 -4.527450e-005  3.419018e-004  2.587415e-004
MEAN
  1.000000e+000  1.131365e-017 -4.073784e-018  2.507063e-001
 -2.320255e-002 -6.273270e-002  6.732711e-002 -1.353174e-001
  1.159726e-001 -2.041308e-002  5.675789e-002  3.763308e-002
 -9.892120e-003 -4.362629e-004  5.533232e-002 -9.530157e-003
  1.410852e-002 -4.951865e-003  7.061620e-003 -1.954142e-003
  2.568931e-003  3.886868e-004  1.457555e-002 -6.468505e-003
  7.754730e-003 -4.937738e-003  8.064241e-003  6.751225e-003
  5.553656e-004  2.091215e-003  9.158896e-003 -5.531406e-003
  3.657854e-003 -3.340349e-003  3.135267e-003  8.396644e-004
  1.290557e-003  7.121230e-004  4.452723e-003 -6.587631e-004
  1.172715e-003 -2.514778e-003  3.327754e-003  3.090389e-004
  1.165023e-003  1.329222e-003  1.784892e-003 -9.770204e-004
  8.172224e-004 -1.379312e-003  1.761574e-003  1.176175e-003
  6.197105e-004  7.230144e-004  1.352424e-003 -4.929262e-004
  4.706127e-004 -9.030941e-004  1.483162e-003  4.887281e-004
  8.421696e-004  3.957620e-004  8.899847e-004  1.687222e-004
  2.575335e-004 -4.898988e-004  9.987089e-004  6.945518e-004
  5.367321e-004  2.104178e-004  5.140882e-004  7.807571e-005
  2.955159e-004 -3.078080e-004  8.975186e-004  3.556646e-004
  5.538110e-004  1.496660e-004  4.665597e-004  2.587415e-004
+2StD
  1.000000e+000  1.131365e-017 -4.073784e-018  2.507063e-001
 -6.214601e-002 -6.710853e-002  8.877553e-002 -1.353174e-001
  1.627286e-001 -2.172056e-002  1.024191e-001  3.763308e-002
 -2.104633e-002 -7.491398e-003  6.093980e-002 -9.530157e-003
  4.502061e-003 -1.261027e-002 -4.743666e-003 -1.954142e-003
  3.420112e-004 -7.136052e-003  1.369749e-002 -6.468505e-003
  1.347773e-002 -6.354183e-003  1.408682e-002  6.751225e-003
 -6.672597e-003  4.752833e-004  1.099658e-002 -5.531406e-003
  6.415176e-003 -4.166078e-003  9.380335e-004  8.396644e-004
  9.614386e-004 -1.051244e-003  6.009973e-003 -6.587631e-004
  1.461068e-003 -2.534777e-003  1.493309e-003  3.090389e-004
 -2.544106e-003  2.212168e-003  1.458272e-003 -9.770204e-004
  8.860157e-004 -1.277817e-003  4.791599e-004  1.176175e-003
 -9.362586e-004  3.509659e-004  3.023613e-003 -4.929262e-004
  4.036030e-004 -1.008647e-003  1.434674e-003  4.887281e-004
  1.611417e-004  8.448221e-004  1.225251e-003  1.687222e-004
  1.029244e-004 -7.433870e-004  5.836540e-004  6.945518e-004
 -5.277474e-004  7.370831e-005  3.086099e-004  7.807571e-005
  2.689541e-004 -4.261057e-004  6.763147e-004  3.556646e-004
  4.106860e-004  3.446065e-004  5.912176e-004  2.587415e-004
Prin5
-2StD
  1.000000e+000  1.131365e-017 -4.073784e-018  2.507063e-001
 -2.000188e-002 -7.837318e-002  9.366166e-002 -1.353174e-001
  1.272160e-001 -2.772908e-002  4.062497e-002  3.763308e-002
  6.600812e-003 -3.243546e-002  3.783181e-002 -9.530157e-003
  2.973535e-002 -1.456587e-002  9.447978e-003 -1.954142e-003
  5.988460e-003  6.745612e-003  1.525733e-002 -6.468505e-003
 -1.357343e-003 -4.186762e-003 -1.832631e-004  6.751225e-003
  1.878999e-003 -4.077308e-003  4.432681e-003 -5.531406e-003
  6.506891e-003 -4.902020e-003  3.403281e-003  8.396644e-004
  2.151785e-003  1.916660e-003  3.617204e-003 -6.587631e-004
  8.586636e-004 -1.408780e-003 -5.706678e-004  3.090389e-004
 -2.553059e-004  1.830639e-003 -9.182728e-004 -9.770204e-004
 -2.180631e-004 -1.678811e-003  1.060990e-003  1.176175e-003
  2.789095e-004  8.227909e-004  1.395529e-003 -4.929262e-004
  8.984693e-004 -1.128975e-003  7.666076e-004  4.887281e-004
  6.975076e-004  5.750170e-004  1.071334e-003  1.687222e-004
  1.231094e-004 -4.425184e-004  6.042705e-004  6.945518e-004
  1.761956e-004 -4.882987e-005 -2.675310e-004  7.807571e-005
  2.896536e-004 -6.409401e-004  5.785803e-004  3.556646e-004
  5.364627e-004  1.429015e-004  4.511446e-004  2.587415e-004
MEAN
  1.000000e+000  1.131365e-017 -4.073784e-018  2.507063e-001
 -2.320255e-002 -6.273270e-002  6.732711e-002 -1.353174e-001
  1.159726e-001 -2.041308e-002  5.675789e-002  3.763308e-002
 -9.892120e-003 -4.362629e-004  5.533232e-002 -9.530157e-003
  1.410852e-002 -4.951865e-003  7.061620e-003 -1.954142e-003
  2.568931e-003  3.886868e-004  1.457555e-002 -6.468505e-003
  7.754730e-003 -4.937738e-003  8.064241e-003  6.751225e-003
  5.553656e-004  2.091215e-003  9.158896e-003 -5.531406e-003
  3.657854e-003 -3.340349e-003  3.135267e-003  8.396644e-004
  1.290557e-003  7.121230e-004  4.452723e-003 -6.587631e-004
  1.172715e-003 -2.514778e-003  3.327754e-003  3.090389e-004
  1.165023e-003  1.329222e-003  1.784892e-003 -9.770204e-004
  8.172224e-004 -1.379312e-003  1.761574e-003  1.176175e-003
  6.197105e-004  7.230144e-004  1.352424e-003 -4.929262e-004
  4.706127e-004 -9.030941e-004  1.483162e-003  4.887281e-004
  8.421696e-004  3.957620e-004  8.899847e-004  1.687222e-004
  2.575335e-004 -4.898988e-004  9.987089e-004  6.945518e-004
  5.367321e-004  2.104178e-004  5.140882e-004  7.807571e-005
  2.955159e-004 -3.078080e-004  8.975186e-004  3.556646e-004
  5.538110e-004  1.496660e-004  4.665597e-004  2.587415e-004
+2StD
  1.000000e+000  1.131365e-017 -4.073784e-018  2.507063e-001
 -2.640322e-002 -4.709222e-002  4.099256e-002 -1.353174e-001
  1.047292e-001 -1.309708e-002  7.289081e-002  3.763308e-002
 -2.638505e-002  3.156294e-002  7.283283e-002 -9.530157e-003
 -1.518310e-003  4.662137e-003  4.675262e-003 -1.954142e-003
 -8.505981e-004 -5.968239e-003  1.389377e-002 -6.468505e-003
  1.686680e-002 -5.688714e-003  1.631175e-002  6.751225e-003
 -7.682682e-004  8.259738e-003  1.388511e-002 -5.531406e-003
  8.088175e-004 -1.778678e-003  2.867253e-003  8.396644e-004
  4.293290e-004 -4.924138e-004  5.288242e-003 -6.587631e-004
  1.486766e-003 -3.620776e-003  7.226176e-003  3.090389e-004
  2.585352e-003  8.278048e-004  4.488057e-003 -9.770204e-004
  1.852508e-003 -1.079813e-003  2.462158e-003  1.176175e-003
  9.605115e-004  6.232379e-004  1.309319e-003 -4.929262e-004
  4.275609e-005 -6.772134e-004  2.199716e-003  4.887281e-004
  9.868316e-004  2.165070e-004  7.086349e-004  1.687222e-004
  3.919576e-004 -5.372792e-004  1.393147e-003  6.945518e-004
  8.972686e-004  4.696655e-004  1.295707e-003  7.807571e-005
  3.013782e-004  2.532413e-005  1.216457e-003  3.556646e-004
  5.711593e-004  1.564305e-004  4.819748e-004  2.587415e-004
Prin6
-2StD
  1.000000e+000  1.131365e-017 -4.073784e-018  2.507063e-001
 -1.431514e-002 -6.461231e-002  5.090954e-002 -1.353174e-001
  1.264738e-001 -1.230081e-002  4.777024e-002  3.763308e-002
 -2.479613e-002 -6.830231e-003  3.957970e-002 -9.530157e-003
  6.402444e-003 -2.136070e-002 -6.293431e-003 -1.954142e-003
  2.000065e-002 -9.552238e-003  1.248330e-002 -6.468505e-003
  1.252477e-002  4.403626e-003  1.356883e-002  6.751225e-003
 -5.767426e-003  3.293980e-003  3.838092e-003 -5.531406e-003
  4.025167e-003 -6.014639e-003 -1.641587e-005  8.396644e-004
  7.384238e-003 -2.059966e-003  6.797075e-003 -6.587631e-004
  1.003324e-003  2.977714e-004  4.385089e-003  3.090389e-004
  1.332865e-004  1.742318e-003  4.029383e-004 -9.770204e-004
  7.683514e-004 -1.353711e-003  7.098955e-004  1.176175e-003
  1.330851e-003 -5.326833e-004  1.960654e-003 -4.929262e-004
  9.475027e-004 -1.622705e-004  2.185635e-003  4.887281e-004
  1.277507e-003  8.426708e-004  1.078178e-003  1.687222e-004
  2.864386e-004 -2.298013e-004  1.115210e-003  6.945518e-004
  4.378449e-004 -4.701107e-005  1.090807e-003  7.807571e-005
  5.196251e-004 -2.129207e-004  9.737024e-004  3.556646e-004
  7.109015e-004 -1.354853e-004  4.787275e-004  2.587415e-004
MEAN
  1.000000e+000  1.131365e-017 -4.073784e-018  2.507063e-001
 -2.320255e-002 -6.273270e-002  6.732711e-002 -1.353174e-001
  1.159726e-001 -2.041308e-002  5.675789e-002  3.763308e-002
 -9.892120e-003 -4.362629e-004  5.533232e-002 -9.530157e-003
  1.410852e-002 -4.951865e-003  7.061620e-003 -1.954142e-003
  2.568931e-003  3.886868e-004  1.457555e-002 -6.468505e-003
  7.754730e-003 -4.937738e-003  8.064241e-003  6.751225e-003
  5.553656e-004  2.091215e-003  9.158896e-003 -5.531406e-003
  3.657854e-003 -3.340349e-003  3.135267e-003  8.396644e-004
  1.290557e-003  7.121230e-004  4.452723e-003 -6.587631e-004
  1.172715e-003 -2.514778e-003  3.327754e-003  3.090389e-004
  1.165023e-003  1.329222e-003  1.784892e-003 -9.770204e-004
  8.172224e-004 -1.379312e-003  1.761574e-003  1.176175e-003
  6.197105e-004  7.230144e-004  1.352424e-003 -4.929262e-004
  4.706127e-004 -9.030941e-004  1.483162e-003  4.887281e-004
  8.421696e-004  3.957620e-004  8.899847e-004  1.687222e-004
  2.575335e-004 -4.898988e-004  9.987089e-004  6.945518e-004
  5.367321e-004  2.104178e-004  5.140882e-004  7.807571e-005
  2.955159e-004 -3.078080e-004  8.975186e-004  3.556646e-004
  5.538110e-004  1.496660e-004  4.665597e-004  2.587415e-004
+2StD
  1.000000e+000  1.131365e-017 -4.073784e-018  2.507063e-001
 -3.208996e-002 -6.085309e-002  8.374468e-002 -1.353174e-001
  1.054714e-001 -2.852535e-002  6.574554e-002  3.763308e-002
  5.011891e-003  5.957705e-003  7.108494e-002 -9.530157e-003
  2.181460e-002  1.145697e-002  2.041667e-002 -1.954142e-003
 -1.486279e-002  1.032961e-002  1.666780e-002 -6.468505e-003
  2.984694e-003 -1.427910e-002  2.559651e-003  6.751225e-003
  6.878157e-003  8.884503e-004  1.447970e-002 -5.531406e-003
  3.290541e-003 -6.660594e-004  6.286950e-003  8.396644e-004
 -4.803124e-003  3.484212e-003  2.108371e-003 -6.587631e-004
  1.342106e-003 -5.327327e-003  2.270419e-003  3.090389e-004
  2.196759e-003  9.161260e-004  3.166846e-003 -9.770204e-004
  8.660934e-004 -1.404913e-003  2.813253e-003  1.176175e-003
 -9.142999e-005  1.978712e-003  7.441936e-004 -4.929262e-004
 -6.277342e-006 -1.643918e-003  7.806891e-004  4.887281e-004
  4.068321e-004 -5.114683e-005  7.017918e-004  1.687222e-004
  2.286284e-004 -7.499963e-004  8.822075e-004  6.945518e-004
  6.356193e-004  4.678467e-004 -6.263073e-005  7.807571e-005
  7.140668e-005 -4.026953e-004  8.213348e-004  3.556646e-004
  3.967205e-004  4.348173e-004  4.543919e-004  2.587415e-004
