# Supplementary material for: Possible Fossil Larvae of Staphylinidae from Kachin Amber and a Quantitative Morphological Comparison Indicate That Rove Beetle Larvae Partly Replaced Lacewing Larvae
Source: Insects. 2025 Sep 1;16(9):910. doi: 10.3390/insects16090910 (PMC12470659; doi:10.3390/insects16090910)
Supplement: Supplementary file 1 [file insects-16-00910-s001.zip › SUPPLEMENT_Staphylinidae/File_S06_all_analysis1_part4.pcr]

[DATA INFORMATION]
DataFile
\\Mac\Home\Desktop\Staphy_shape_2\staphy_all_2.nef
DataAnalyzedTime
Mon Jun 17 19:11:08 2024
FileHeaderSize
2
Method
Covariance
DataNum
597
NumHarm
20
NumAnalHarm
20
Size
77
AnalSize
57
Const_a1
1
Const_b1
1
Const_c1
1
Const_d1
0

[ANALYZED COEFFICIENTS]
 -1 -1 -1 0
 1 1 1 0
 1 1 1 0
 1 1 1 0
 1 1 1 0
 1 1 1 0
 1 1 1 0
 1 1 1 0
 1 1 1 0
 1 1 1 0
 1 1 1 0
 1 1 1 0
 1 1 1 0
 1 1 1 0
 1 1 1 0
 1 1 1 0
 1 1 1 0
 1 1 1 0
 1 1 1 0
 1 1 1 0

[COEFFICIENTS MEAN]
  1.000000e+000  1.131365e-017 -4.073784e-018  2.507063e-001
 -2.320255e-002 -6.273270e-002  6.732711e-002 -1.353174e-001
  1.159726e-001 -2.041308e-002  5.675789e-002  3.763308e-002
 -9.892120e-003 -4.362629e-004  5.533232e-002 -9.530157e-003
  1.410852e-002 -4.951865e-003  7.061620e-003 -1.954142e-003
  2.568931e-003  3.886868e-004  1.457555e-002 -6.468505e-003
  7.754730e-003 -4.937738e-003  8.064241e-003  6.751225e-003
  5.553656e-004  2.091215e-003  9.158896e-003 -5.531406e-003
  3.657854e-003 -3.340349e-003  3.135267e-003  8.396644e-004
  1.290557e-003  7.121230e-004  4.452723e-003 -6.587631e-004
  1.172715e-003 -2.514778e-003  3.327754e-003  3.090389e-004
  1.165023e-003  1.329222e-003  1.784892e-003 -9.770204e-004
  8.172224e-004 -1.379312e-003  1.761574e-003  1.176175e-003
  6.197105e-004  7.230144e-004  1.352424e-003 -4.929262e-004
  4.706127e-004 -9.030941e-004  1.483162e-003  4.887281e-004
  8.421696e-004  3.957620e-004  8.899847e-004  1.687222e-004
  2.575335e-004 -4.898988e-004  9.987089e-004  6.945518e-004
  5.367321e-004  2.104178e-004  5.140882e-004  7.807571e-005
  2.955159e-004 -3.078080e-004  8.975186e-004  3.556646e-004
  5.538110e-004  1.496660e-004  4.665597e-004  2.587415e-004

[COVARIANCE MATRIX]
77 77

  8.702830e-003 -5.432076e-003 -3.728938e-004 -3.885815e-003
 -1.563560e-003 -1.345616e-003 -3.139036e-003 -2.935102e-003
 -1.901485e-003  1.196133e-003 -1.463448e-003 -1.351195e-006
 -7.723790e-004 -2.680792e-004 -2.713600e-004  1.612000e-004
  4.476946e-004  9.128176e-005  2.161056e-004 -7.079485e-004
 -4.440449e-004 -2.039751e-004 -6.226279e-005 -2.430652e-004
 -2.372261e-004  1.363366e-004 -8.777101e-005 -2.021309e-004
  3.443001e-005 -2.541777e-004 -8.751201e-005  6.700954e-006
 -2.117380e-004  1.519797e-004 -8.752849e-005 -1.833112e-004
 -1.320810e-004 -8.578228e-005 -2.984076e-005 -1.022472e-004
 -9.778733e-005  1.588208e-005 -2.878575e-006 -1.174730e-004
 -1.018567e-005 -9.987546e-005  5.314594e-005 -1.060670e-004
 -1.011040e-004  1.268187e-006 -3.005472e-005 -8.427341e-005
 -1.584057e-005 -4.879576e-005  1.922170e-005 -2.817506e-005
 -5.637967e-005  1.979714e-006 -5.631334e-006 -5.410789e-005
  1.321237e-005 -2.412174e-005  1.775908e-005 -4.501730e-005
 -2.926540e-005 -8.259875e-006 -1.673453e-005 -3.419602e-005
  8.410491e-006 -9.108825e-006  2.479502e-005 -1.865345e-005
 -4.079630e-005 -7.931275e-006 -1.068070e-005 -1.725032e-005
 -7.627996e-006

 -5.432076e-003  8.905384e-003 -5.661517e-004  3.893207e-003
  3.107097e-004  2.218128e-003  3.503794e-003  2.478894e-003
  1.181072e-003  5.038470e-005  2.311397e-003  7.736799e-004
  1.189668e-003  6.111166e-005  5.851673e-004  2.778130e-004
 -5.557841e-004  7.916648e-005 -1.714118e-004  6.949943e-004
 -1.130152e-004  9.485899e-005  2.408766e-005  2.056146e-004
  1.781291e-004  8.000659e-005  1.423746e-004  2.130411e-004
  1.397149e-004  1.637475e-004  8.180823e-005  4.612204e-005
  2.254320e-004 -8.758484e-005  1.599954e-004  1.198249e-004
  1.513973e-004  4.700457e-005  3.573845e-005  1.646841e-004
  4.942935e-005  6.703064e-005 -1.659185e-005  1.248136e-004
  3.560645e-005  9.511188e-005 -7.415295e-005  1.487405e-004
  5.993024e-005  4.144322e-005  1.711294e-005  4.856043e-005
  2.380172e-005  6.391020e-005 -1.624303e-005  4.410461e-005
  2.528146e-005  1.910533e-005 -1.155262e-005  3.674986e-005
 -8.815406e-006  1.612174e-005 -1.697831e-005  5.676355e-005
 -5.398825e-008  1.992950e-005  6.970997e-006  3.459684e-005
 -1.254587e-005  1.733296e-005 -2.700179e-005  1.514037e-005
  1.959872e-005  5.859055e-006 -4.779886e-006  1.184049e-005
  1.011365e-005

 -3.728938e-004 -5.661517e-004  6.770660e-003  1.193812e-003
  2.998138e-004 -3.533271e-004 -2.667908e-004 -1.403740e-004
  1.920645e-003  5.215160e-005 -7.049384e-004 -1.229750e-003
  1.195996e-003  3.771652e-004 -1.007995e-003  2.364687e-004
  7.113767e-004  4.630557e-004  3.967911e-004 -6.517901e-005
  5.357648e-004  7.396824e-005 -6.272161e-005  3.673317e-004
  2.792639e-004  4.258756e-005  3.795326e-005 -1.108174e-004
  7.731405e-005  1.108338e-004 -6.207249e-005  1.923206e-004
  2.137463e-004  1.535117e-004 -4.095134e-005  1.069293e-004
  9.396602e-005  2.161610e-005 -1.341819e-005  3.046283e-005
  1.081188e-004  3.053663e-005  3.763219e-005  3.349658e-005
  9.798950e-005 -2.738908e-005  3.350159e-005  1.104395e-004
  8.796552e-005  2.520933e-005 -9.073869e-006  1.056375e-004
 -1.068788e-005 -1.662519e-005 -4.726202e-006  4.662882e-005
  4.920430e-005  5.314720e-005 -1.560334e-005  5.929654e-005
  3.676953e-005  5.857827e-006  9.708488e-006  5.396996e-005
  9.197635e-006  1.452504e-005  1.856830e-005  2.231513e-005
  2.954634e-005 -1.731736e-005  9.429432e-006  2.839630e-005
  2.232275e-005  1.513203e-005 -1.697589e-005  3.158313e-005
  1.646408e-005

 -3.885815e-003  3.893207e-003  1.193812e-003  3.906227e-003
  8.951508e-005  5.336584e-004  2.296971e-003  1.908804e-003
  1.787891e-003 -8.057070e-004  8.016905e-004 -2.393706e-004
  8.644012e-004  2.498083e-004 -1.153840e-004 -2.776897e-005
 -2.974500e-004  2.222507e-004  4.483111e-005  5.264844e-004
  5.082369e-004  1.856663e-005  7.878472e-005  2.137202e-004
  1.794295e-004 -5.585043e-005  3.902062e-005  6.652488e-005
  5.048849e-006  1.998090e-004  4.104895e-006  7.146561e-005
  2.239376e-004 -4.844161e-005  6.156955e-005  1.367859e-004
  1.452571e-004  5.588413e-005  3.743179e-005  8.362507e-005
  5.219645e-005  1.138828e-005  7.880791e-006  6.691660e-005
  5.732717e-005  5.919221e-005 -3.745094e-005  1.033433e-004
  9.363600e-005  1.473998e-005  1.655600e-005  8.421493e-005
  1.367711e-005  3.542044e-005 -8.573992e-006  2.260001e-005
  4.897928e-005  1.757388e-005 -4.412365e-006  4.413306e-005
  1.377873e-005  1.487241e-005 -1.229877e-005  5.138871e-005
  2.262925e-005  1.566437e-005  1.424561e-005  3.196125e-005
  2.416399e-006  1.131573e-005 -1.440963e-005  2.091656e-005
  2.965699e-005  1.004978e-005  6.057376e-006  1.905375e-005
  1.715154e-005

 -1.563560e-003  3.107097e-004  2.998138e-004  8.951508e-005
  1.190225e-003 -3.904945e-004  3.184910e-004 -1.067793e-005
  1.005750e-004 -2.093892e-004  1.337601e-004 -1.958793e-004
 -1.235239e-004  2.137737e-004  1.200432e-004  8.538370e-005
  9.043541e-005 -1.512106e-004  5.991870e-006  1.052790e-004
  5.518669e-005  4.833810e-005  4.892154e-005 -3.424587e-005
  4.317368e-005 -3.084855e-005  1.569835e-005  1.569218e-005
  4.338230e-005  1.914327e-005  4.482776e-005  2.683296e-006
  7.661610e-005 -5.473098e-005  1.135951e-005  3.206381e-005
  4.706277e-006  2.764178e-005  9.624414e-006  1.108061e-005
  4.295980e-005 -2.938871e-006 -1.218994e-005  2.713115e-005
  2.585822e-006  2.060892e-005 -1.428410e-006  5.938593e-006
  2.444998e-005 -2.790897e-006  8.506539e-006  3.542170e-006
  2.069586e-005  2.949282e-006 -3.886079e-006 -2.562058e-006
  2.065234e-005 -6.526684e-006  1.083250e-006  5.694804e-006
  1.481213e-007  9.175393e-006 -4.397648e-006 -3.279263e-008
  1.275021e-005  6.238458e-006  6.203256e-006  5.381842e-006
  2.749944e-006 -2.764111e-006 -3.601174e-006  9.796647e-007
  1.185054e-005 -1.125140e-006  3.464556e-006 -1.879602e-006
  3.478940e-007

 -1.345616e-003  2.218128e-003 -3.533271e-004  5.336584e-004
 -3.904945e-004  2.495037e-003  4.382436e-004  9.565440e-004
 -4.236624e-004  7.814097e-004  5.801648e-004  5.983048e-004
  5.957338e-004 -2.072433e-004  1.558083e-004  4.893727e-005
 -1.590063e-004 -1.235999e-004 -2.089633e-004 -1.825914e-005
 -2.819437e-004  1.961078e-004 -1.369035e-004  1.139637e-004
 -1.331367e-004 -1.791104e-005  1.106295e-005  1.293618e-004
 -3.644428e-005  4.604642e-005  2.246781e-005 -3.643743e-005
 -1.059502e-004  4.334753e-006  2.954396e-005  7.978740e-006
 -8.235402e-007  1.393874e-005 -1.173339e-005 -1.090120e-005
 -1.807575e-005 -5.800954e-005  1.458613e-005  1.999419e-005
 -2.624076e-005  7.486918e-006 -2.074558e-005  6.193528e-006
 -1.991075e-005 -1.189472e-005 -1.518656e-005  2.482871e-005
 -2.724268e-005  2.058108e-005 -1.461876e-005  1.995891e-005
 -1.844512e-005 -9.782126e-006  5.680472e-006  1.064912e-005
 -1.673358e-005 -3.239105e-006 -1.024638e-005 -5.442479e-006
 -1.687764e-005 -2.148280e-005 -1.249288e-005 -1.193944e-005
 -2.600934e-005 -2.492010e-007 -1.344316e-005 -9.020834e-006
 -7.721309e-006 -3.131067e-006 -5.724526e-006  3.749346e-007
 -6.948035e-006

 -3.139036e-003  3.503794e-003 -2.667908e-004  2.296971e-003
  3.184910e-004  4.382436e-004  2.166087e-003  1.457042e-003
  9.189041e-004 -6.189507e-004  1.020041e-003  8.515186e-005
  5.479397e-004  6.420608e-005  2.018107e-004 -9.560336e-006
 -2.459893e-004  1.150373e-004 -1.117385e-004  4.447991e-004
  1.715583e-004  4.932228e-005  1.486356e-004  1.474967e-004
  1.503091e-004 -3.215797e-005  4.206631e-005  8.773272e-005
  4.544219e-005  9.606609e-005  5.081440e-005  2.998234e-005
  1.237309e-004 -5.587589e-005  5.486733e-005  9.939557e-005
  1.057974e-004  3.587894e-005  3.871300e-005  9.050499e-005
  2.759218e-005  1.547416e-005 -2.529720e-005  6.691181e-005
  1.626918e-005  5.986351e-005 -3.505597e-005  6.723328e-005
  5.179780e-005  1.085236e-005  5.172740e-006  4.863929e-005
  2.442533e-005  3.410250e-005 -3.628838e-006  1.368116e-005
  1.765982e-005  3.190063e-006 -3.589019e-006  2.068853e-005
 -2.253714e-007  1.300363e-005 -9.863545e-006  3.065411e-005
  1.208259e-005  1.089326e-005  3.144746e-006  2.844188e-005
 -1.052946e-005  1.023318e-005 -1.347026e-005  7.502279e-006
  1.513528e-005  3.288575e-006  3.930368e-006  4.840601e-006
  7.763115e-006

 -2.935102e-003  2.478894e-003 -1.403740e-004  1.908804e-003
 -1.067793e-005  9.565440e-004  1.457042e-003  1.893124e-003
  6.950931e-004 -4.913435e-004  7.823869e-004  3.080787e-004
  5.216442e-004 -8.379082e-005  1.231061e-004 -7.736597e-005
 -2.689927e-004 -4.766514e-006 -1.362807e-004  3.487603e-004
  1.573501e-004  5.266077e-005  3.311363e-005  1.805629e-004
  8.207638e-005 -8.825484e-005  1.971446e-005  9.254572e-005
 -4.642986e-005  1.086170e-004  2.666872e-005  6.575092e-006
  4.857457e-005 -6.771381e-005  3.584494e-005  8.518645e-005
  7.801619e-005  9.269534e-006  1.773368e-005  4.220107e-005
  9.419667e-006 -1.347458e-005 -5.357637e-006  5.212268e-005
 -2.046212e-006  4.280004e-005 -2.188322e-005  4.751367e-005
  4.130016e-005 -1.159416e-005  8.960298e-006  4.755302e-005
 -2.143375e-006  1.527458e-005 -3.744190e-006  8.961428e-006
  4.007417e-006 -2.189906e-006 -2.194359e-006  1.738068e-005
 -5.698229e-006  3.977090e-006 -8.095954e-006  2.029083e-005
  6.801367e-006 -4.821211e-006  5.771781e-006  1.708977e-005
 -1.317377e-005  5.139518e-006 -9.049156e-006  4.705032e-006
  1.347078e-005 -4.578555e-007  3.063545e-006  7.256843e-006
  6.057171e-006

 -1.901485e-003  1.181072e-003  1.920645e-003  1.787891e-003
  1.005750e-004 -4.236624e-004  9.189041e-004  6.950931e-004
  1.774531e-003 -7.270908e-004  1.103363e-004 -5.325962e-004
  4.310259e-004  1.568071e-004 -3.292783e-004 -1.462458e-004
 -3.676942e-005  3.428604e-004  1.061553e-004  2.469472e-004
  4.825690e-004 -5.986070e-005  5.768646e-005  1.783461e-004
  2.671750e-004  1.383541e-005  3.628333e-005 -3.149757e-005
 -1.893063e-005  1.059974e-004 -2.524204e-005  6.935574e-005
  1.685396e-004  3.909925e-005  2.289146e-005  8.983102e-005
  1.094177e-004  4.902801e-006  1.264017e-005  6.507385e-005
  4.381902e-005  4.350859e-005  1.378652e-005  2.610007e-005
  5.546239e-005  1.068306e-005 -9.515439e-006  6.969417e-005
  6.473792e-005  2.453678e-005  1.011882e-005  4.730394e-005
  1.059280e-005  9.250031e-006  3.080952e-006  2.495048e-005
  3.854066e-005  2.511369e-005 -4.053647e-006  2.833019e-005
  2.127738e-005  6.068044e-006  4.731970e-006  3.957380e-005
  1.227846e-005  2.060343e-005  1.174128e-005  2.073562e-005
  1.850987e-005  1.184114e-006  1.300984e-006  1.999046e-005
  2.228328e-005  1.089302e-005  1.127763e-006  1.499578e-005
  1.403876e-005

  1.196133e-003  5.038470e-005  5.215160e-005 -8.057070e-004
 -2.093892e-004  7.814097e-004 -6.189507e-004 -4.913435e-004
 -7.270908e-004  1.084402e-003 -6.796312e-005  2.377399e-004
 -8.948757e-005 -2.043908e-006  1.134302e-004  2.296983e-004
  1.844113e-004 -1.331638e-004  5.026549e-005 -1.851461e-004
 -2.997020e-004  3.236119e-006 -1.513217e-004 -5.928617e-005
 -2.109555e-004  1.281485e-004 -1.748731e-005  3.120629e-005
  3.022569e-005 -6.344218e-005  1.881055e-005  1.599462e-005
 -5.647905e-005  1.844630e-005  2.283637e-005 -6.354816e-005
 -6.661684e-005 -7.953701e-006 -2.897014e-005 -3.569059e-005
 -2.883509e-005 -1.297153e-005 -4.723771e-006 -1.189179e-005
 -9.956108e-007 -2.774411e-005  7.028271e-007 -8.908741e-006
 -4.329600e-005 -2.567816e-006 -1.288364e-005 -1.229057e-005
 -1.044733e-005 -2.574191e-006 -1.062470e-005  3.026662e-006
 -1.415262e-005 -5.240911e-006 -3.223074e-006 -7.906274e-006
 -3.885849e-006 -5.721250e-006 -2.381591e-006 -1.433982e-005
 -1.825973e-005 -9.206309e-006 -1.517930e-005 -1.947769e-005
 -1.548545e-005 -6.359487e-006 -3.390133e-006 -9.662375e-006
 -1.491318e-005 -3.483426e-006 -7.811243e-006 -6.332365e-006
 -5.111390e-006

 -1.463448e-003  2.311397e-003 -7.049384e-004  8.016905e-004
  1.337601e-004  5.801648e-004  1.020041e-003  7.823869e-004
  1.103363e-004 -6.796312e-005  1.093179e-003  4.865658e-004
  4.251439e-004 -1.340502e-004  3.856503e-004  1.901872e-005
 -1.088928e-004 -8.031224e-005 -1.202034e-004  1.787732e-004
 -1.591338e-004  1.337208e-004 -9.851207e-006  9.822626e-005
  1.098884e-004  7.162226e-006  9.601177e-005  1.264792e-004
  7.003803e-005  1.853415e-005  3.763091e-005  1.198199e-007
  2.748021e-005 -4.663528e-005  4.766134e-005  2.697591e-005
  3.219081e-005  2.448016e-005  1.388545e-006  7.883242e-005
  2.796334e-005  2.249634e-005 -1.791207e-005  5.827386e-005
 -7.856338e-006  3.937080e-005 -2.628327e-005  3.701825e-005
  8.961883e-006  1.574723e-005  1.636158e-006  9.078680e-006
  1.734581e-005  1.868399e-005 -4.962492e-006  1.677989e-005
  9.440227e-007  2.908900e-007 -1.681761e-006  1.966527e-006
 -1.027074e-005  4.931349e-006 -1.156420e-005  1.518085e-005
 -5.689543e-006  1.085381e-005 -1.322312e-006  1.258990e-005
 -1.243892e-005  6.530181e-006 -8.856394e-006  4.983651e-006
  2.670304e-006  3.341189e-006  3.040274e-006 -6.170011e-007
  1.060503e-006

 -1.351195e-006  7.736799e-004 -1.229750e-003 -2.393706e-004
 -1.958793e-004  5.983048e-004  8.515186e-005  3.080787e-004
 -5.325962e-004  2.377399e-004  4.865658e-004  7.010174e-004
  6.239195e-006 -1.900931e-004  3.370736e-004  4.619882e-005
 -1.392609e-004 -1.889836e-004 -8.234927e-005 -6.287327e-006
 -2.467027e-004  5.046777e-005 -7.853753e-005 -2.226980e-005
 -6.191718e-005  6.058300e-006  4.311066e-005  1.003343e-004
  1.505585e-005 -3.222777e-005  1.733456e-005 -2.988558e-005
 -6.163989e-005 -4.811038e-005  3.106928e-005 -2.911205e-005
 -3.285242e-005 -3.807870e-006 -2.245582e-005  1.499773e-005
 -1.295840e-005 -2.349042e-006 -1.617080e-006  1.559996e-005
 -2.529871e-005  1.279844e-005 -1.121056e-005 -3.711217e-006
 -2.726980e-005 -5.817439e-006  6.611875e-006 -2.375019e-005
 -5.218840e-006  1.182948e-006 -3.236288e-006 -1.601590e-006
 -1.590580e-005 -1.112221e-005 -8.204615e-007 -1.312457e-005
 -1.803897e-005 -1.456355e-006 -3.926997e-006 -8.957178e-006
 -1.195183e-005 -4.947504e-006 -1.453095e-006 -6.144339e-006
 -9.750749e-006  1.752822e-006 -1.423167e-006 -6.631791e-006
 -7.038080e-006 -4.530479e-006  1.309308e-006 -5.512602e-006
 -5.037296e-006

 -7.723790e-004  1.189668e-003  1.195996e-003  8.644012e-004
 -1.235239e-004  5.957338e-004  5.479397e-004  5.216442e-004
  4.310259e-004 -8.948757e-005  4.251439e-004  6.239195e-006
  9.268815e-004 -1.023397e-004 -1.304554e-004 -2.221233e-006
  5.659025e-005  1.154671e-004 -3.084599e-005  2.770245e-005
 -1.031415e-005  1.740150e-004 -1.140121e-005  1.967359e-004
  1.783549e-004 -6.021539e-005  5.619811e-005  5.369512e-005
  7.792661e-005  5.670664e-005 -2.012684e-005  3.329868e-005
  1.840695e-005  3.768226e-005 -1.229223e-006  4.827065e-005
  5.785878e-005  2.516059e-005  2.241377e-006  4.839256e-005
  5.976772e-005 -5.464717e-007  1.324446e-005  4.123555e-005
  7.804081e-006  2.217532e-005 -5.459385e-006  4.647602e-005
  3.307056e-005  1.346425e-005 -6.062412e-006  4.262669e-005
  3.374761e-006  9.518490e-006 -1.606927e-006  2.867608e-005
  9.002713e-006  1.467513e-005  6.124320e-007  2.166352e-005
  3.340565e-006  4.055084e-006 -7.862547e-006  2.542552e-005
  1.742710e-006  4.752104e-006  5.435378e-006  1.783911e-005
  1.340843e-006  3.696554e-006 -7.335788e-007  1.187240e-005
  7.755940e-006  3.883791e-006 -3.384544e-006  1.190651e-005
  4.383962e-006

 -2.680792e-004  6.111166e-005  3.771652e-004  2.498083e-004
  2.137737e-004 -2.072433e-004  6.420608e-005 -8.379082e-005
  1.568071e-004 -2.043908e-006 -1.340502e-004 -1.900931e-004
 -1.023397e-004  2.731591e-004 -4.439487e-005  5.161058e-005
 -2.360298e-006  1.720428e-005  1.146985e-004  6.544344e-005
  1.041510e-004 -6.609379e-005  4.034596e-005 -3.879010e-005
 -4.288376e-006  7.084081e-007 -3.620861e-005 -3.181402e-005
 -3.163051e-005  4.955906e-005 -7.288354e-006  2.820640e-005
  6.620668e-005 -6.977277e-006  2.345216e-005  1.852582e-005
  8.084196e-006  5.277655e-006  1.151011e-005 -1.675970e-005
 -2.629672e-006  3.638855e-006 -4.800249e-006 -4.392446e-006
  1.109262e-005  1.061961e-007 -5.412594e-006  1.543625e-005
  2.153083e-005  6.951164e-007  8.282385e-006  1.293871e-005
  2.883429e-006  2.294613e-006 -5.517453e-006 -3.574088e-006
  1.736982e-005  2.149646e-006 -7.187826e-007  4.559212e-006
  8.351897e-006  1.809448e-006 -2.852521e-006  4.422188e-006
  6.089796e-006  3.817065e-006  2.790532e-006 -1.963864e-006
 -1.189793e-006 -4.022806e-006 -6.433966e-006  6.891509e-007
  4.180547e-006  2.609673e-006  1.165021e-006  1.067675e-006
  2.952496e-006

 -2.713600e-004  5.851673e-004 -1.007995e-003 -1.153840e-004
  1.200432e-004  1.558083e-004  2.018107e-004  1.231061e-004
 -3.292783e-004  1.134302e-004  3.856503e-004  3.370736e-004
 -1.304554e-004 -4.439487e-005  3.758686e-004  5.896877e-005
 -1.660610e-005 -1.818840e-004 -5.643206e-005  3.448939e-005
 -1.450480e-004  2.800611e-006 -3.380919e-005 -6.169371e-005
 -5.335358e-005  4.744939e-005  7.511148e-006  7.662847e-005
  2.370624e-005 -3.017565e-005  4.488080e-005 -2.033146e-005
 -3.784881e-006 -5.412491e-005  2.291652e-005 -2.289836e-005
 -2.495994e-005  3.994401e-007 -1.024638e-005  7.302755e-006
 -5.508589e-006  1.177168e-005 -1.086585e-005  1.751546e-005
 -4.226279e-006  1.272291e-005 -8.621440e-006 -3.105389e-006
 -1.467097e-005 -1.300133e-006  7.611738e-006 -2.170540e-005
  3.781954e-006  5.348437e-006 -2.318158e-006 -5.897111e-006
 -3.618708e-006 -1.041715e-005 -1.259470e-006 -8.712179e-006
 -7.855578e-006  1.313009e-006 -3.038578e-006 -7.295940e-006
 -4.615389e-006  8.371650e-007 -1.275614e-006 -3.955231e-006
 -6.702091e-006  3.515628e-006 -1.522311e-006 -4.174534e-006
 -9.809747e-007 -3.803396e-006  3.262069e-006 -4.754747e-006
 -1.263269e-006

  1.612000e-004  2.778130e-004  2.364687e-004 -2.776897e-005
  8.538370e-005  4.893727e-005 -9.560336e-006 -7.736597e-005
 -1.462458e-004  2.296983e-004  1.901872e-005  4.619882e-005
 -2.221233e-006  5.161058e-005  5.896877e-005  2.276131e-004
  8.188611e-005 -6.680921e-005  4.612926e-005  2.092519e-005
 -6.025352e-005 -3.054638e-005 -1.905485e-005 -3.401539e-005
 -6.395791e-005  3.198792e-005 -1.908741e-005  2.382949e-006
  2.620278e-005 -1.997849e-005  1.970985e-005  2.305760e-005
  1.508149e-005 -1.772453e-005  3.621941e-008 -1.332455e-005
 -1.767273e-005 -6.856655e-006  2.025324e-006 -5.561883e-006
  1.714837e-006  1.056452e-006 -7.498980e-006  7.649051e-006
  9.731321e-006 -2.875930e-006  2.286195e-006  4.921903e-006
 -4.688849e-006 -2.641439e-009 -2.465657e-006 -2.407619e-006
 -1.568765e-006 -1.646722e-006  7.942937e-007 -6.593825e-006
 -3.869878e-006 -1.419559e-006 -4.144683e-006  2.165681e-007
 -2.672123e-006 -1.246735e-006  9.025288e-007 -1.847600e-006
 -2.700357e-006 -2.407663e-006  1.452504e-006 -5.307239e-007
 -4.202369e-009 -1.325471e-006  7.547715e-007 -3.232362e-006
 -5.248187e-007 -2.982661e-006 -2.127438e-006  4.961875e-007
 -6.533892e-007

  4.476946e-004 -5.557841e-004  7.113767e-004 -2.974500e-004
  9.043541e-005 -1.590063e-004 -2.459893e-004 -2.689927e-004
 -3.676942e-005  1.844113e-004 -1.088928e-004 -1.392609e-004
  5.659025e-005 -2.360298e-006 -1.660610e-005  8.188611e-005
  3.431676e-004 -3.335687e-005  3.596930e-005 -7.454730e-005
 -8.113672e-006  1.508741e-005 -5.604055e-005  1.681806e-006
 -4.974345e-005  7.987292e-005 -3.449037e-006  1.780615e-005
  5.917027e-005 -4.436325e-005  5.143269e-006  3.397970e-005
  2.585350e-005  2.058575e-005 -1.721382e-005 -1.297322e-005
 -3.243139e-005  3.491678e-006 -1.503370e-005 -1.493072e-006
  1.342709e-005  1.147656e-005  1.501625e-006  6.095872e-006
  2.027788e-005 -1.720959e-005  7.983379e-006  9.787628e-006
 -1.201759e-005  8.244142e-006 -5.209465e-006  1.681412e-006
 -1.418213e-006 -5.676833e-006 -1.927065e-006  8.543899e-006
 -3.981233e-007  5.607512e-006 -3.426895e-006  4.511603e-006
  2.955425e-006 -2.528717e-006  4.752202e-006  2.590523e-006
 -4.820073e-006  2.577874e-007 -3.573427e-006 -5.796363e-007
  1.828688e-006 -2.918239e-006  4.647409e-006  2.846056e-006
 -3.026817e-006  1.279776e-006 -5.086192e-006  4.565207e-008
  1.247199e-006

  9.128176e-005  7.916648e-005  4.630557e-004  2.222507e-004
 -1.512106e-004 -1.235999e-004  1.150373e-004 -4.766514e-006
  3.428604e-004 -1.331638e-004 -8.031224e-005 -1.889836e-004
  1.154671e-004  1.720428e-005 -1.818840e-004 -6.680921e-005
 -3.335687e-005  2.030946e-004  2.245752e-005  2.384959e-005
  8.731284e-005 -2.128691e-005  6.429842e-005  5.842733e-005
  8.682063e-005 -2.418028e-005  7.368095e-006 -5.129097e-005
 -1.273624e-005  1.786278e-005 -3.441943e-005  9.828141e-006
  5.989992e-006  5.084201e-005 -4.725677e-006  2.245945e-005
  4.227787e-005 -8.222365e-006  1.827822e-005  1.403800e-005
  3.299980e-006  5.401749e-006  3.810574e-006 -9.379517e-006
  7.147121e-006 -1.896244e-006  6.151906e-008  1.203654e-005
  1.408352e-005  8.513864e-006 -5.739890e-006  1.301266e-005
  5.062816e-006  1.319769e-006  5.742126e-006  6.921627e-006
  2.302945e-006  9.626110e-006 -1.859665e-006  3.653942e-006
  8.153137e-006 -3.708721e-007  3.433350e-006  8.980708e-006
  2.877482e-006  3.763358e-006  2.754640e-007  5.850875e-006
  4.913518e-006  4.177346e-007  2.190992e-006  3.232751e-006
  6.333336e-007  3.556980e-006 -2.377227e-006  2.746428e-006
  3.490384e-006

  2.161056e-004 -1.714118e-004  3.967911e-004  4.483111e-005
  5.991870e-006 -2.089633e-004 -1.117385e-004 -1.362807e-004
  1.061553e-004  5.026549e-005 -1.202034e-004 -8.234927e-005
 -3.084599e-005  1.146985e-004 -5.643206e-005  4.612926e-005
  3.596930e-005  2.245752e-005  1.361050e-004 -1.621631e-006
  6.062190e-005 -6.787220e-005 -9.721313e-006 -2.491576e-005
  6.231912e-006  1.553787e-005 -1.770544e-005 -2.024263e-005
 -7.479413e-006  2.188202e-005 -1.879556e-005  3.538844e-005
  3.764831e-005  6.922563e-006  2.392717e-005 -4.684170e-006
  3.782420e-006 -5.322201e-006 -4.621696e-006 -6.318621e-006
  2.970125e-006  1.127816e-005  5.731625e-007 -7.085321e-006
  1.198334e-005 -4.219366e-006  2.625959e-006  1.340412e-005
  1.309343e-005  3.643335e-006  6.032368e-006  4.408407e-007
  1.835753e-006 -4.333538e-006 -8.431152e-007 -9.081006e-008
  9.021685e-006  6.165972e-006 -3.074436e-006  6.374006e-007
  6.830811e-006 -1.241358e-006  1.647907e-006  4.529357e-006
  2.067485e-006  4.881169e-006  1.875526e-006 -1.963306e-006
  3.468269e-006 -2.951957e-006  9.751373e-007  9.628877e-007
  2.672689e-006  2.132729e-006  1.087900e-007  1.453223e-006
  3.053707e-006

 -7.079485e-004  6.949943e-004 -6.517901e-005  5.264844e-004
  1.052790e-004 -1.825914e-005  4.447991e-004  3.487603e-004
  2.469472e-004 -1.851461e-004  1.787732e-004 -6.287327e-006
  2.770245e-005  6.544344e-005  3.448939e-005  2.092519e-005
 -7.454730e-005  2.384959e-005 -1.621631e-006  1.896446e-004
  8.319250e-005 -3.816754e-005  5.161185e-005  1.410413e-005
  1.327035e-005 -2.604144e-005 -6.153531e-006 -8.884937e-006
 -1.827147e-005  3.395662e-005 -7.571757e-006  1.355641e-005
  3.438108e-005 -2.760104e-005  1.617118e-005  3.327275e-005
  2.723896e-005 -2.611193e-006  1.190012e-005  7.805979e-006
 -3.541437e-006  1.230117e-006 -4.842328e-006  1.037252e-005
  6.450395e-006  1.386319e-005 -1.010197e-005  1.756048e-005
  1.636608e-005 -2.041633e-006  5.971186e-006  9.275860e-006
 -1.528136e-006  8.562449e-006 -7.942380e-007 -1.119539e-006
  4.684152e-006 -1.660451e-006 -2.086950e-006  3.869102e-006
 -9.655275e-007  1.517656e-006 -2.442727e-006  7.836591e-006
  2.675936e-006  9.565365e-007  5.391300e-006  6.472431e-006
 -3.676814e-006  1.386802e-006 -2.547783e-006  4.578431e-007
  5.656131e-006 -7.283085e-007  1.797536e-006  1.890622e-006
  5.674232e-007

 -4.440449e-004 -1.130152e-004  5.357648e-004  5.082369e-004
  5.518669e-005 -2.819437e-004  1.715583e-004  1.573501e-004
  4.825690e-004 -2.997020e-004 -1.591338e-004 -2.467027e-004
 -1.031415e-005  1.041510e-004 -1.450480e-004 -6.025352e-005
 -8.113672e-006  8.731284e-005  6.062190e-005  8.319250e-005
  2.776438e-004 -6.560023e-005  2.613774e-005  2.457482e-005
  3.193247e-005 -9.764131e-006 -2.466323e-005 -3.902583e-005
 -4.836495e-005  6.052132e-005 -1.663279e-005  2.590504e-005
  5.684957e-005 -4.352281e-006 -1.521724e-007  3.248158e-005
  3.663218e-005  2.668454e-006  6.289533e-006 -9.107667e-007
 -7.254946e-006  3.692990e-006  4.777752e-006 -2.846624e-006
  1.691714e-005  3.312700e-006  3.195417e-006  1.233553e-005
  2.264070e-005 -4.260091e-006  4.973336e-006  1.310518e-005
 -7.012487e-006  4.357227e-006  2.186762e-006 -1.318064e-007
  1.005567e-005  4.171442e-006 -9.402704e-007  1.033087e-005
  7.228485e-006  8.504616e-007  5.307178e-006  7.914724e-006
  7.257040e-006  9.341792e-007  6.185250e-006  3.352089e-006
  6.274155e-006 -6.311162e-007  4.514673e-007  2.143415e-006
  7.271474e-006  1.751603e-006  1.675830e-006  4.486369e-006
  2.696043e-006

 -2.039751e-004  9.485899e-005  7.396824e-005  1.856663e-005
  4.833810e-005  1.961078e-004  4.932228e-005  5.266077e-005
 -5.986070e-005  3.236119e-006  1.337208e-004  5.046777e-005
  1.740150e-004 -6.609379e-005  2.800611e-006 -3.054638e-005
  1.508741e-005 -2.128691e-005 -6.787220e-005 -3.816754e-005
 -6.560023e-005  1.230993e-004 -1.490496e-005  4.686751e-005
  2.756801e-005 -2.349582e-005  4.203325e-005  3.580328e-005
  3.568657e-005 -1.146477e-005  1.122261e-005 -1.636421e-005
 -2.591847e-005  2.388362e-006 -1.927833e-005  5.468264e-006
 -1.045294e-005  2.508272e-005 -3.373242e-006  1.636597e-005
  1.987212e-005 -1.234816e-005  4.238384e-006  1.361670e-005
 -1.047434e-005  4.405872e-006 -1.341887e-006 -4.050464e-006
 -6.102880e-006  1.355119e-006 -6.210823e-006  8.889175e-006
  1.896555e-006  2.588702e-006 -3.471046e-006  6.881417e-006
 -1.374392e-007 -7.974982e-007  3.970320e-006  2.482858e-006
 -5.112690e-006  2.095484e-006 -4.406416e-006 -5.029118e-007
 -1.750382e-006 -1.084079e-006 -1.409787e-006  2.411897e-006
 -3.615076e-006  4.062539e-007 -2.385847e-006  2.211771e-006
 -1.502718e-006  7.807021e-007  7.814469e-008 -3.580849e-007
 -1.639918e-006

 -6.226279e-005  2.408766e-005 -6.272161e-005  7.878472e-005
  4.892154e-005 -1.369035e-004  1.486356e-004  3.311363e-005
  5.768646e-005 -1.513217e-004 -9.851207e-006 -7.853753e-005
 -1.140121e-005  4.034596e-005 -3.380919e-005 -1.905485e-005
 -5.604055e-005  6.429842e-005 -9.721313e-006  5.161185e-005
  2.613774e-005 -1.490496e-005  9.973838e-005  8.000992e-006
  4.563034e-005 -5.519196e-005 -1.347443e-005 -3.757959e-005
 -7.135344e-006  9.263316e-006 -1.418102e-005 -4.187203e-006
  1.591863e-006  1.694622e-005 -6.103409e-006  2.099308e-005
  2.439409e-005 -3.599877e-006  2.969404e-005 -6.857956e-007
  3.255810e-006 -6.354996e-006 -8.749383e-006 -4.380252e-006
 -5.633789e-007  5.173180e-006 -2.218391e-006 -9.323812e-007
  1.053569e-005  3.308307e-006 -2.222074e-006  6.413352e-006
  9.337846e-006  2.584891e-006  6.218416e-006 -3.709323e-006
  1.940805e-006 -1.880944e-006  4.568313e-007 -9.876735e-007
  4.176442e-006  1.769088e-006 -1.075586e-006  1.024931e-006
  4.981418e-006  1.651188e-006  4.127322e-007  5.293748e-006
  1.336028e-006  1.948731e-006  1.520563e-007 -8.170273e-007
  1.904648e-006 -1.228908e-007  7.601087e-007 -2.612599e-008
  1.525672e-006

 -2.430652e-004  2.056146e-004  3.673317e-004  2.137202e-004
 -3.424587e-005  1.139637e-004  1.474967e-004  1.805629e-004
  1.783461e-004 -5.928617e-005  9.822626e-005 -2.226980e-005
  1.967359e-004 -3.879010e-005 -6.169371e-005 -3.401539e-005
  1.681806e-006  5.842733e-005 -2.491576e-005  1.410413e-005
  2.457482e-005  4.686751e-005  8.000992e-006  1.007181e-004
  5.879528e-005 -2.163661e-005  2.326299e-005  8.222687e-006
  4.235610e-006  1.091082e-005 -3.239102e-006  3.142581e-006
 -3.896621e-006  1.556973e-005 -1.193669e-005  2.320855e-005
  2.010956e-005  4.926978e-006  2.836717e-006  2.089668e-005
  9.627373e-006 -3.780400e-006 -2.096349e-006  8.420741e-006
 -4.226166e-006  4.404271e-006 -3.891843e-007  9.289589e-006
  5.325593e-006  7.576738e-007 -5.918090e-006  1.577409e-005
  2.328633e-006  1.718447e-006 -5.656786e-007  6.763359e-006
 -5.385440e-007  3.616416e-006 -1.047865e-006  6.415089e-006
  3.001705e-009  2.283483e-006 -1.520132e-006  6.142098e-006
 -6.267987e-007 -1.843455e-007 -1.675623e-007  6.119287e-006
 -2.805159e-006  4.543362e-007 -7.100776e-007  2.314975e-006
  4.159219e-007  7.681526e-007 -4.955531e-007  1.939215e-006
  8.107663e-007

 -2.372261e-004  1.781291e-004  2.792639e-004  1.794295e-004
  4.317368e-005 -1.331367e-004  1.503091e-004  8.207638e-005
  2.671750e-004 -2.109555e-004  1.098884e-004 -6.191718e-005
  1.783549e-004 -4.288376e-006 -5.335358e-005 -6.395791e-005
 -4.974345e-005  8.682063e-005  6.231912e-006  1.327035e-005
  3.193247e-005  2.756801e-005  4.563034e-005  5.879528e-005
  1.750622e-004 -4.076913e-005  2.178307e-005 -3.146853e-006
  1.061529e-005  2.666784e-005 -1.641045e-005  1.956867e-006
  1.232045e-005  3.794490e-005  2.457441e-006  2.904879e-005
  4.266140e-005  1.211302e-006  1.067657e-005  3.165348e-005
  2.549557e-005  1.108684e-005 -1.203760e-006  8.719911e-006
 -7.652281e-006  6.734304e-006 -4.580833e-006  9.097759e-006
  1.604896e-005  9.515516e-006 -8.102459e-007  1.034420e-005
  1.416275e-005 -1.116683e-006  2.809269e-006  8.707174e-006
  6.035975e-006  7.054229e-006  2.026462e-006  3.238202e-006
  7.294131e-006  2.120881e-006 -2.753354e-006  9.354217e-006
  5.694321e-006  6.795376e-006  1.828232e-006  7.429571e-006
  4.642829e-006  1.154614e-006 -1.399913e-006  4.981170e-006
  3.888631e-006  3.452858e-006  5.209696e-007  1.608690e-006
  3.164167e-006

  1.363366e-004  8.000659e-005  4.258756e-005 -5.585043e-005
 -3.084855e-005 -1.791104e-005 -3.215797e-005 -8.825484e-005
  1.383541e-005  1.281485e-004  7.162226e-006  6.058300e-006
 -6.021539e-005  7.084081e-007  4.744939e-005  3.198792e-005
  7.987292e-005 -2.418028e-005  1.553787e-005 -2.604144e-005
 -9.764131e-006 -2.349582e-005 -5.519196e-005 -2.163661e-005
 -4.076913e-005  9.340509e-005  1.869896e-006  2.168539e-005
  1.103489e-005 -1.832580e-005  2.443083e-005  1.577857e-005
  2.888409e-005 -8.549787e-006  1.164290e-005 -1.540356e-005
 -1.961211e-005 -2.217059e-006 -2.175395e-005  3.143365e-006
 -1.405601e-005  2.266005e-005 -1.180373e-006  3.912265e-006
  1.193018e-005 -9.516856e-006  1.838719e-007  5.345460e-006
 -1.013266e-005  3.183187e-006  2.404765e-006 -6.596035e-006
 -3.443000e-006 -1.328986e-007 -4.770946e-006  3.110005e-006
 -2.221690e-007  3.147919e-006 -2.350571e-006  4.101767e-007
  8.648032e-007 -5.436633e-007  2.775893e-006  8.165991e-007
 -5.582470e-006  1.970910e-006 -2.510029e-006 -3.659407e-006
 -6.029778e-007 -1.558904e-006 -5.567213e-007  8.301438e-007
 -2.507344e-006  7.968491e-007 -1.634472e-006 -1.095435e-006
  1.081825e-007

 -8.777101e-005  1.423746e-004  3.795326e-005  3.902062e-005
  1.569835e-005  1.106295e-005  4.206631e-005  1.971446e-005
  3.628333e-005 -1.748731e-005  9.601177e-005  4.311066e-005
  5.619811e-005 -3.620861e-005  7.511148e-006 -1.908741e-005
 -3.449037e-006  7.368095e-006 -1.770544e-005 -6.153531e-006
 -2.466323e-005  4.203325e-005 -1.347443e-005  2.326299e-005
  2.178307e-005  1.869896e-006  4.524026e-005  1.819492e-005
  1.989394e-005 -1.663483e-005  9.689829e-007 -9.049839e-006
 -1.487445e-006 -2.082496e-006 -5.945550e-006  1.674544e-006
 -2.115697e-006  1.309823e-005 -7.171466e-006  1.805418e-005
  1.034933e-005  3.213010e-006  8.255847e-006  4.983960e-006
 -6.369772e-009  6.316397e-007 -1.874477e-006  2.899715e-006
 -1.864193e-006  3.156544e-006 -7.708883e-007  6.636871e-007
  2.251952e-006  8.657106e-007 -1.189129e-006  4.843370e-006
  2.287972e-006  1.790982e-006  8.715037e-007 -1.431188e-007
 -2.060893e-006  3.853147e-007 -1.084751e-006  1.969085e-006
 -1.429949e-006  2.724468e-006  2.005367e-007  1.499709e-006
  6.932166e-007 -4.026696e-009  2.744211e-007  2.391490e-006
 -1.015966e-008  1.269287e-006  2.885173e-007 -2.611969e-007
 -2.455096e-007

 -2.021309e-004  2.130411e-004 -1.108174e-004  6.652488e-005
  1.569218e-005  1.293618e-004  8.773272e-005  9.254572e-005
 -3.149757e-005  3.120629e-005  1.264792e-004  1.003343e-004
  5.369512e-005 -3.181402e-005  7.662847e-005  2.382949e-006
  1.780615e-005 -5.129097e-005 -2.024263e-005 -8.884937e-006
 -3.902583e-005  3.580328e-005 -3.757959e-005  8.222687e-006
 -3.146853e-006  2.168539e-005  1.819492e-005  6.181443e-005
  1.970035e-005 -8.596688e-006  1.655380e-005 -1.144502e-007
  9.468374e-007 -1.133060e-005  4.498295e-006 -4.443072e-006
 -1.094222e-005  1.076153e-005 -1.589982e-005  1.360862e-005
  1.639339e-006  1.394198e-006  1.683936e-006  1.298147e-005
 -2.535777e-006  2.410910e-006 -5.152635e-006  4.065155e-006
 -7.557292e-006  3.459425e-007  1.482704e-006  1.489490e-006
 -3.818527e-007  1.452365e-006 -4.904221e-006  4.540894e-006
  1.023371e-006 -1.394086e-006  7.712715e-007  1.680523e-006
 -3.788954e-006  1.350758e-006 -2.986267e-006  1.563788e-006
 -3.265330e-006  1.463234e-007 -1.317184e-006  7.623152e-008
 -4.063023e-006 -4.531398e-007 -2.649853e-006  1.554212e-006
 -1.374235e-006  3.943071e-007  4.819716e-007 -6.284796e-007
 -9.471928e-007

  3.443001e-005  1.397149e-004  7.731405e-005  5.048849e-006
  4.338230e-005 -3.644428e-005  4.544219e-005 -4.642986e-005
 -1.893063e-005  3.022569e-005  7.003803e-005  1.505585e-005
  7.792661e-005 -3.163051e-005  2.370624e-005  2.620278e-005
  5.917027e-005 -1.273624e-005 -7.479413e-006 -1.827147e-005
 -4.836495e-005  3.568657e-005 -7.135344e-006  4.235610e-006
  1.061529e-005  1.103489e-005  1.989394e-005  1.970035e-005
  6.517373e-005 -2.511614e-005  4.766511e-006  1.530338e-006
  2.230999e-006  7.505516e-006 -5.793613e-006 -7.871402e-006
 -1.261395e-005  1.416259e-005 -6.536900e-007  1.500356e-005
  2.006722e-005  5.172252e-007  1.018605e-006  9.496289e-006
  7.016535e-006  2.532921e-007 -6.699634e-007  3.529148e-006
 -7.307958e-006  6.240692e-006 -2.432576e-006 -1.123193e-006
  5.866460e-006  7.704708e-007  5.269815e-007  4.562295e-006
  2.809156e-006  1.037570e-007  3.245831e-007  1.327242e-006
  1.839410e-007  9.280419e-007 -5.131593e-007  1.933721e-006
  4.199055e-007  2.121036e-006 -2.185712e-006  2.868490e-006
  1.857687e-006  1.316695e-006  8.683124e-007  2.967279e-006
 -7.361636e-008  6.282743e-007 -1.135078e-006  2.431160e-007
  7.580722e-007

 -2.541777e-004  1.637475e-004  1.108338e-004  1.998090e-004
  1.914327e-005  4.604642e-005  9.606609e-005  1.086170e-004
  1.059974e-004 -6.344218e-005  1.853415e-005 -3.222777e-005
  5.670664e-005  4.955906e-005 -3.017565e-005 -1.997849e-005
 -4.436325e-005  1.786278e-005  2.188202e-005  3.395662e-005
  6.052132e-005 -1.146477e-005  9.263316e-006  1.091082e-005
  2.666784e-005 -1.832580e-005 -1.663483e-005 -8.596688e-006
 -2.511614e-005  5.391832e-005 -9.074854e-006  1.158583e-005
  1.403351e-005 -1.846710e-006  1.741866e-005  1.631573e-005
  2.282908e-005 -4.027963e-006  6.311598e-006 -3.020786e-006
 -5.664627e-006 -8.961981e-007 -5.536139e-006  1.669923e-006
 -5.848001e-006  1.053080e-005 -1.968488e-006  8.085699e-006
  1.386573e-005 -3.080300e-006  3.846476e-006  7.984333e-006
 -2.395270e-006  2.283947e-006 -3.477796e-007  7.796000e-007
  2.795505e-006  2.304714e-006  6.649830e-008  4.510505e-006
  1.052338e-006  9.920803e-007 -1.608014e-006  3.655301e-006
  2.928609e-006  3.665909e-007  3.175609e-006  1.843915e-006
 -1.498158e-006 -2.758860e-007 -3.507610e-006  4.014582e-007
  2.082372e-006  8.817835e-007  9.798014e-007  2.056827e-006
  2.218129e-007

 -8.751201e-005  8.180823e-005 -6.207249e-005  4.104895e-006
  4.482776e-005  2.246781e-005  5.081440e-005  2.666872e-005
 -2.524204e-005  1.881055e-005  3.763091e-005  1.733456e-005
 -2.012684e-005 -7.288354e-006  4.488080e-005  1.970985e-005
  5.143269e-006 -3.441943e-005 -1.879556e-005 -7.571757e-006
 -1.663279e-005  1.122261e-005 -1.418102e-005 -3.239102e-006
 -1.641045e-005  2.443083e-005  9.689829e-007  1.655380e-005
  4.766511e-006 -9.074854e-006  3.324888e-005 -7.300480e-007
  5.396273e-006 -1.933756e-005 -5.715652e-007 -8.419385e-006
 -6.884563e-006  1.059940e-006 -8.596712e-006  3.294700e-006
 -3.366617e-006  5.490121e-006 -5.021052e-006  8.244183e-006
  6.002916e-008  5.706291e-007  3.494399e-006 -3.495015e-006
 -3.023861e-006 -2.918145e-006 -2.529007e-007 -8.025212e-007
 -9.900178e-008 -4.016639e-007 -2.511286e-006 -1.915128e-006
 -8.891349e-007 -1.431035e-006 -5.166767e-008 -1.429694e-007
 -1.018382e-006  1.390123e-006 -7.114950e-008 -2.116888e-006
 -9.356756e-007 -4.164834e-007 -5.173916e-007 -8.018250e-007
 -1.437138e-006 -8.198981e-008 -1.288295e-006 -8.367734e-007
 -2.654853e-007 -8.205749e-007  3.879812e-007 -6.294341e-007
 -1.417719e-007

  6.700954e-006  4.612204e-005  1.923206e-004  7.146561e-005
  2.683296e-006 -3.643743e-005  2.998234e-005  6.575092e-006
  6.935574e-005  1.599462e-005  1.198199e-007 -2.988558e-005
  3.329868e-005  2.820640e-005 -2.033146e-005  2.305760e-005
  3.397970e-005  9.828141e-006  3.538844e-005  1.355641e-005
  2.590504e-005 -1.636421e-005 -4.187203e-006  3.142581e-006
  1.956867e-006  1.577857e-005 -9.049839e-006 -1.144502e-007
  1.530338e-006  1.158583e-005 -7.300480e-007  3.175261e-005
  2.113599e-005  7.629512e-007  1.038453e-005  3.708280e-006
  2.660970e-006 -2.422823e-006 -2.050283e-006 -8.015768e-007
 -2.871808e-006  6.736562e-006 -6.789668e-006  4.541860e-006
  3.749480e-006 -1.398353e-006  6.319397e-007  1.022878e-005
  4.380014e-006  2.072484e-006 -6.682904e-007  4.171740e-006
 -4.964144e-007  3.443772e-007 -5.195027e-007  2.644495e-006
  1.183782e-006  2.708454e-006 -2.144773e-006  2.842087e-006
  2.435449e-006 -4.584930e-007  5.264492e-007  3.222939e-006
 -1.247159e-006  1.471513e-006 -7.766156e-007  1.288403e-006
 -1.228469e-006 -1.126355e-006 -7.843853e-007  7.594091e-007
 -1.035393e-007  6.693172e-007 -1.026571e-006  9.344928e-007
  9.351972e-007

 -2.117380e-004  2.254320e-004  2.137463e-004  2.239376e-004
  7.661610e-005 -1.059502e-004  1.237309e-004  4.857457e-005
  1.685396e-004 -5.647905e-005  2.748021e-005 -6.163989e-005
  1.840695e-005  6.620668e-005 -3.784881e-006  1.508149e-005
  2.585350e-005  5.989992e-006  3.764831e-005  3.438108e-005
  5.684957e-005 -2.591847e-005  1.591863e-006 -3.896621e-006
  1.232045e-005  2.888409e-005 -1.487445e-006  9.468374e-007
  2.230999e-006  1.403351e-005  5.396273e-006  2.113599e-005
  6.141903e-005 -9.441265e-006  1.165377e-005  8.828470e-006
  5.129870e-006  3.331614e-006 -2.694887e-006  4.099411e-006
 -2.882393e-006  1.836304e-005 -7.827618e-007  6.450588e-006
  1.544741e-005 -2.870179e-006 -2.049764e-006  1.343732e-005
  1.286425e-005  4.217159e-006  3.994568e-006  4.529220e-006
  5.518905e-007  2.119270e-006 -1.571783e-006  2.520346e-006
  8.143749e-006  3.981703e-006 -1.806274e-006  3.458475e-006
  5.957687e-006 -2.127397e-008  4.785086e-007  6.255198e-006
  1.258317e-006  5.208431e-006  1.277318e-006  1.938724e-006
  2.694396e-006 -7.460399e-007 -1.408756e-006  2.754644e-006
  3.041767e-006  1.807424e-006 -2.481441e-007  1.945859e-006
  2.793538e-006

  1.519797e-004 -8.758484e-005  1.535117e-004 -4.844161e-005
 -5.473098e-005  4.334753e-006 -5.587589e-005 -6.771381e-005
  3.909925e-005  1.844630e-005 -4.663528e-005 -4.811038e-005
  3.768226e-005 -6.977277e-006 -5.412491e-005 -1.772453e-005
  2.058575e-005  5.084201e-005  6.922563e-006 -2.760104e-005
 -4.352281e-006  2.388362e-006  1.694622e-005  1.556973e-005
  3.794490e-005 -8.549787e-006 -2.082496e-006 -1.133060e-005
  7.505516e-006 -1.846710e-006 -1.933756e-005  7.629512e-007
 -9.441265e-006  4.379569e-005 -4.814530e-006  5.671662e-006
  6.836180e-006 -2.485556e-006  1.232410e-005  4.681847e-006
  9.580519e-006 -3.911262e-006  2.240112e-006 -5.813489e-006
 -2.632416e-006 -5.658427e-006 -3.265070e-006  2.131497e-007
 -4.298361e-006  9.269387e-006 -4.304908e-006  3.526264e-006
  7.151348e-006 -2.219891e-006  3.018497e-006  4.649319e-006
 -5.317795e-007  2.650058e-006  1.187698e-006  7.701185e-007
  3.128936e-006 -5.533722e-008  1.922860e-007  2.003241e-006
  1.156183e-007  8.845114e-007 -2.712651e-006  9.722158e-007
  2.561409e-006 -1.176679e-007  9.498244e-007  1.368029e-006
 -1.412590e-006  1.421239e-006 -1.997017e-006 -2.811896e-007
  8.201488e-007

 -8.752849e-005  1.599954e-004 -4.095134e-005  6.156955e-005
  1.135951e-005  2.954396e-005  5.486733e-005  3.584494e-005
  2.289146e-005  2.283637e-005  4.766134e-005  3.106928e-005
 -1.229223e-006  2.345216e-005  2.291652e-005  3.621941e-008
 -1.721382e-005 -4.725677e-006  2.392717e-005  1.617118e-005
 -1.521724e-007 -1.927833e-005 -6.103409e-006 -1.193669e-005
  2.457441e-006  1.164290e-005 -5.945550e-006  4.498295e-006
 -5.793613e-006  1.741866e-005 -5.715652e-007  1.038453e-005
  1.165377e-005 -4.814530e-006  2.903010e-005  2.140292e-008
  6.905041e-006 -8.431030e-006 -2.587920e-006 -2.427104e-006
 -3.676023e-006  4.361035e-006 -4.607635e-006  2.045914e-006
  4.360121e-007  4.621908e-006 -3.332445e-006  8.135693e-006
  5.952777e-006 -1.652771e-007  6.162900e-006 -1.052779e-006
  1.050972e-006  1.930363e-007 -2.139470e-006  1.914182e-006
  2.108008e-006  1.066781e-006 -6.556537e-007 -3.546909e-007
  1.462242e-006 -3.147798e-007 -4.630953e-007  2.066659e-006
  7.979859e-007  2.161978e-006 -1.752244e-008 -1.328149e-006
 -1.309940e-006 -8.415696e-007 -1.362577e-006  2.120932e-007
  9.870429e-007  1.138907e-006  3.082651e-007 -1.356870e-007
  8.590652e-007

 -1.833112e-004  1.198249e-004  1.069293e-004  1.367859e-004
  3.206381e-005  7.978740e-006  9.939557e-005  8.518645e-005
  8.983102e-005 -6.354816e-005  2.697591e-005 -2.911205e-005
  4.827065e-005  1.852582e-005 -2.289836e-005 -1.332455e-005
 -1.297322e-005  2.245945e-005 -4.684170e-006  3.327275e-005
  3.248158e-005  5.468264e-006  2.099308e-005  2.320855e-005
  2.904879e-005 -1.540356e-005  1.674544e-006 -4.443072e-006
 -7.871402e-006  1.631573e-005 -8.419385e-006  3.708280e-006
  8.828470e-006  5.671662e-006  2.140292e-008  2.546185e-005
  1.346585e-005  5.158733e-007  7.214389e-006  4.161269e-006
  1.336801e-007 -1.900481e-006 -1.612712e-006  7.822387e-007
 -1.639094e-006  3.786321e-006 -5.183240e-006  6.062850e-006
  5.459229e-006 -8.447174e-008  8.155552e-007  8.792587e-006
  1.182763e-006  2.261992e-006 -8.266670e-007  1.698800e-006
  3.963905e-007  4.123590e-007  7.722956e-007  2.975169e-006
  3.277963e-007  1.261258e-006 -1.704330e-006  2.624135e-006
  1.037192e-006 -6.548777e-007  1.303387e-006  2.622217e-006
 -1.264257e-006  2.540775e-007 -1.953474e-006  7.499328e-007
  7.218105e-007 -2.236148e-008  2.487355e-007  4.404221e-007
 -2.482666e-007

 -1.320810e-004  1.513973e-004  9.396602e-005  1.452571e-004
  4.706277e-006 -8.235402e-007  1.057974e-004  7.801619e-005
  1.094177e-004 -6.661684e-005  3.219081e-005 -3.285242e-005
  5.785878e-005  8.084196e-006 -2.495994e-005 -1.767273e-005
 -3.243139e-005  4.227787e-005  3.782420e-006  2.723896e-005
  3.663218e-005 -1.045294e-005  2.439409e-005  2.010956e-005
  4.266140e-005 -1.961211e-005 -2.115697e-006 -1.094222e-005
 -1.261395e-005  2.282908e-005 -6.884563e-006  2.660970e-006
  5.129870e-006  6.836180e-006  6.905041e-006  1.346585e-005
  3.334987e-005 -6.695487e-006  7.315079e-006  5.748682e-006
  2.664669e-007  5.088510e-007 -3.169744e-006 -5.935437e-007
 -3.643921e-006  8.012801e-006 -6.104628e-007  5.565754e-006
  1.257975e-005 -1.895428e-006 -9.487335e-008  5.790416e-006
  4.790798e-006  1.555408e-006  2.293699e-006  1.169488e-006
  3.181909e-007  1.704397e-006 -7.928740e-007  1.673542e-006
  3.045430e-006  1.141973e-006 -4.082757e-007  2.960573e-006
  3.871040e-006  8.238508e-007  1.360639e-006  3.525193e-006
  9.662617e-007  1.321002e-006 -2.299835e-007  2.597748e-007
  2.062582e-006  1.888410e-007  3.123087e-008  1.371024e-006
  1.507326e-006

 -8.578228e-005  4.700457e-005  2.161610e-005  5.588413e-005
  2.764178e-005  1.393874e-005  3.587894e-005  9.269534e-006
  4.902801e-006 -7.953701e-006  2.448016e-005 -3.807870e-006
  2.516059e-005  5.277655e-006  3.994401e-007 -6.856655e-006
  3.491678e-006 -8.222365e-006 -5.322201e-006 -2.611193e-006
  2.668454e-006  2.508272e-005 -3.599877e-006  4.926978e-006
  1.211302e-006 -2.217059e-006  1.309823e-005  1.076153e-005
  1.416259e-005 -4.027963e-006  1.059940e-006 -2.422823e-006
  3.331614e-006 -2.485556e-006 -8.431030e-006  5.158733e-007
 -6.695487e-006  2.043627e-005 -1.894424e-006  6.128997e-006
  4.374135e-006 -3.268389e-006  5.230175e-006  3.947313e-006
  2.919657e-006 -2.045797e-006 -1.834428e-007 -1.046956e-006
 -3.333893e-006  3.012536e-007 -3.164501e-006  2.828371e-006
 -1.326724e-006  4.053758e-006 -1.069738e-006  1.628175e-006
  4.123262e-006 -1.479492e-006  1.389273e-006  1.423446e-006
 -7.639874e-007  8.016371e-007 -1.093269e-006  3.824913e-007
 -3.572991e-007  6.517967e-007 -1.092774e-006  8.594830e-007
 -1.040471e-006  1.629862e-007 -1.577418e-006  9.511371e-007
  2.670279e-007  5.922007e-007  5.979424e-007  1.448055e-007
 -6.790967e-007

 -2.984076e-005  3.573845e-005 -1.341819e-005  3.743179e-005
  9.624414e-006 -1.173339e-005  3.871300e-005  1.773368e-005
  1.264017e-005 -2.897014e-005  1.388545e-006 -2.245582e-005
  2.241377e-006  1.151011e-005 -1.024638e-005  2.025324e-006
 -1.503370e-005  1.827822e-005 -4.621696e-006  1.190012e-005
  6.289533e-006 -3.373242e-006  2.969404e-005  2.836717e-006
  1.067657e-005 -2.175395e-005 -7.171466e-006 -1.589982e-005
 -6.536900e-007  6.311598e-006 -8.596712e-006 -2.050283e-006
 -2.694887e-006  1.232410e-005 -2.587920e-006  7.214389e-006
  7.315079e-006 -1.894424e-006  2.179164e-005 -1.093057e-006
  4.559196e-006 -9.030470e-006 -2.448127e-006 -4.448256e-006
 -5.868486e-007 -7.488445e-008 -2.673097e-006  2.155521e-007
  2.388716e-006  4.364690e-006 -3.353627e-006  3.638160e-006
  4.116139e-006  6.105319e-007  5.582908e-006 -1.263657e-006
  2.670362e-007 -9.131901e-007  1.678839e-007  3.401231e-007
  1.598880e-006 -4.765622e-007 -3.512251e-009 -1.572704e-007
  1.815400e-006  4.746879e-007 -3.705234e-007  1.290115e-006
  1.611267e-006  1.111093e-006  5.688240e-007 -4.053243e-007
  4.949346e-007 -2.150849e-007  2.045725e-007  4.590779e-007
  1.079736e-006

 -1.022472e-004  1.646841e-004  3.046283e-005  8.362507e-005
  1.108061e-005 -1.090120e-005  9.050499e-005  4.220107e-005
  6.507385e-005 -3.569059e-005  7.883242e-005  1.499773e-005
  4.839256e-005 -1.675970e-005  7.302755e-006 -5.561883e-006
 -1.493072e-006  1.403800e-005 -6.318621e-006  7.805979e-006
 -9.107667e-007  1.636597e-005 -6.857956e-007  2.089668e-005
  3.165348e-005  3.143365e-006  1.805418e-005  1.360862e-005
  1.500356e-005 -3.020786e-006  3.294700e-006 -8.015768e-007
  4.099411e-006  4.681847e-006 -2.427104e-006  4.161269e-006
  5.748682e-006  6.128997e-006 -1.093057e-006  2.307245e-005
  7.125075e-006  2.755070e-006  1.077187e-006  5.891637e-006
 -1.007390e-006  7.842427e-007 -1.804868e-006  2.161568e-006
 -6.614615e-007  3.044954e-006 -3.566614e-006  3.382458e-006
  2.892683e-006  4.707808e-007 -1.056739e-007  4.347307e-006
  4.813984e-007  1.468894e-006 -4.099102e-007  1.353482e-006
 -7.284815e-007  6.664320e-007 -3.997020e-007  2.687750e-006
 -4.272942e-007  1.642458e-006 -7.106137e-007  2.324487e-006
  4.291655e-007  1.792466e-007 -8.021567e-007  1.531169e-006
 -2.345227e-007  8.884520e-007 -5.826874e-008  9.735850e-008
  1.086404e-007

 -9.778733e-005  4.942935e-005  1.081188e-004  5.219645e-005
  4.295980e-005 -1.807575e-005  2.759218e-005  9.419667e-006
  4.381902e-005 -2.883509e-005  2.796334e-005 -1.295840e-005
  5.976772e-005 -2.629672e-006 -5.508589e-006  1.714837e-006
  1.342709e-005  3.299980e-006  2.970125e-006 -3.541437e-006
 -7.254946e-006  1.987212e-005  3.255810e-006  9.627373e-006
  2.549557e-005 -1.405601e-005  1.034933e-005  1.639339e-006
  2.006722e-005 -5.664627e-006 -3.366617e-006 -2.871808e-006
 -2.882393e-006  9.580519e-006 -3.676023e-006  1.336801e-007
  2.664669e-007  4.374135e-006  4.559196e-006  7.125075e-006
  2.628964e-005 -3.471888e-006  4.691047e-006  3.006577e-006
  1.032514e-006  1.115661e-006  5.901079e-008  1.311614e-006
  9.604040e-008  6.173688e-006 -7.688029e-008  1.569824e-006
  5.726146e-006 -1.956619e-006  2.323131e-007  3.196395e-006
  4.590753e-006  2.114391e-006  1.442010e-006  1.611677e-006
 -1.407927e-008  2.864782e-008 -7.403731e-007  1.465748e-006
  2.366022e-006  1.789063e-006  6.379511e-007  1.077552e-006
  3.352136e-006  3.999273e-007  1.500149e-006  2.296677e-006
  2.106200e-006  9.793920e-007  1.638781e-007  7.615762e-007
  1.363904e-006

  1.588208e-005  6.703064e-005  3.053663e-005  1.138828e-005
 -2.938871e-006 -5.800954e-005  1.547416e-005 -1.347458e-005
  4.350859e-005 -1.297153e-005  2.249634e-005 -2.349042e-006
 -5.464717e-007  3.638855e-006  1.177168e-005  1.056452e-006
  1.147656e-005  5.401749e-006  1.127816e-005  1.230117e-006
  3.692990e-006 -1.234816e-005 -6.354996e-006 -3.780400e-006
  1.108684e-005  2.266005e-005  3.213010e-006  1.394198e-006
  5.172252e-007 -8.961981e-007  5.490121e-006  6.736562e-006
  1.836304e-005 -3.911262e-006  4.361035e-006 -1.900481e-006
  5.088510e-007 -3.268389e-006 -9.030470e-006  2.755070e-006
 -3.471888e-006  1.940756e-005 -6.227951e-007  3.182957e-006
  4.113580e-006 -1.051355e-006  3.065258e-006  4.599413e-006
  3.014507e-006  5.569468e-007  3.948913e-006 -3.335268e-006
 -1.500359e-006 -1.089918e-006 -2.469433e-006  9.635850e-007
 -1.263781e-007  4.161543e-006 -1.704150e-006 -1.437112e-009
  2.092692e-006  3.874896e-008  1.138040e-006  2.278663e-006
 -1.023349e-006  2.420781e-006  1.269449e-006  4.753420e-007
  1.494241e-006 -2.481169e-007  3.303140e-007  8.896663e-007
  9.329132e-008  6.262520e-007 -7.649113e-007  2.294107e-008
  6.461464e-007

 -2.878575e-006 -1.659185e-005  3.763219e-005  7.880791e-006
 -1.218994e-005  1.458613e-005 -2.529720e-005 -5.357637e-006
  1.378652e-005 -4.723771e-006 -1.791207e-005 -1.617080e-006
  1.324446e-005 -4.800249e-006 -1.086585e-005 -7.498980e-006
  1.501625e-006  3.810574e-006  5.731625e-007 -4.842328e-006
  4.777752e-006  4.238384e-006 -8.749383e-006 -2.096349e-006
 -1.203760e-006 -1.180373e-006  8.255847e-006  1.683936e-006
  1.018605e-006 -5.536139e-006 -5.021052e-006 -6.789668e-006
 -7.827618e-007  2.240112e-006 -4.607635e-006 -1.612712e-006
 -3.169744e-006  5.230175e-006 -2.448127e-006  1.077187e-006
  4.691047e-006 -6.227951e-007  1.418794e-005 -9.991406e-007
  3.917057e-006 -5.073134e-006 -3.071640e-007 -1.308473e-006
 -9.634921e-007  4.515379e-007  1.630862e-009 -6.111161e-007
 -3.158156e-006  9.051453e-007 -8.565715e-007  2.400254e-006
  2.346968e-006  3.766941e-007  2.125730e-006 -1.337179e-007
 -5.123502e-007 -7.256636e-007  2.720813e-007  6.383398e-007
 -3.220971e-007 -8.119498e-010  1.379972e-006 -1.285688e-006
  2.338327e-006 -3.547225e-007  1.524297e-006  6.449314e-007
  1.209662e-006  3.418415e-008 -8.844320e-008  4.227740e-007
 -3.792975e-007

 -1.174730e-004  1.248136e-004  3.349658e-005  6.691660e-005
  2.713115e-005  1.999419e-005  6.691181e-005  5.212268e-005
  2.610007e-005 -1.189179e-005  5.827386e-005  1.559996e-005
  4.123555e-005 -4.392446e-006  1.751546e-005  7.649051e-006
  6.095872e-006 -9.379517e-006 -7.085321e-006  1.037252e-005
 -2.846624e-006  1.361670e-005 -4.380252e-006  8.420741e-006
  8.719911e-006  3.912265e-006  4.983960e-006  1.298147e-005
  9.496289e-006  1.669923e-006  8.244183e-006  4.541860e-006
  6.450588e-006 -5.813489e-006  2.045914e-006  7.822387e-007
 -5.935437e-007  3.947313e-006 -4.448256e-006  5.891637e-006
  3.006577e-006  3.182957e-006 -9.991406e-007  1.380014e-005
  5.291543e-007  2.042549e-006  8.729222e-008  3.203068e-006
 -6.202223e-007 -2.626127e-007  5.451432e-007  8.903810e-007
 -8.427035e-007  1.113120e-006 -3.085410e-006  2.382770e-006
 -2.984846e-007 -5.238739e-007  3.383684e-007  2.707364e-006
 -1.102737e-006  9.642291e-007 -1.519750e-006  1.450607e-006
 -9.048272e-007  5.376042e-007  5.654063e-007  1.247167e-006
 -1.057941e-006  1.480767e-007 -1.495532e-006  1.101747e-006
  5.372683e-007 -1.645847e-007  1.173274e-007  7.138262e-007
 -6.997131e-007

 -1.018567e-005  3.560645e-005  9.798950e-005  5.732717e-005
  2.585822e-006 -2.624076e-005  1.626918e-005 -2.046212e-006
  5.546239e-005 -9.956108e-007 -7.856338e-006 -2.529871e-005
  7.804081e-006  1.109262e-005 -4.226279e-006  9.731321e-006
  2.027788e-005  7.147121e-006  1.198334e-005  6.450395e-006
  1.691714e-005 -1.047434e-005 -5.633789e-007 -4.226166e-006
 -7.652281e-006  1.193018e-005 -6.369772e-009 -2.535777e-006
  7.016535e-006 -5.848001e-006  6.002916e-008  3.749480e-006
  1.544741e-005 -2.632416e-006  4.360121e-007 -1.639094e-006
 -3.643921e-006  2.919657e-006 -5.868486e-007 -1.007390e-006
  1.032514e-006  4.113580e-006  3.917057e-006  5.291543e-007
  1.735707e-005 -4.784900e-006  1.009183e-007  3.565196e-006
  1.703286e-006  2.742108e-006  4.750311e-007 -1.403856e-006
 -2.914649e-006  3.211929e-006  9.190980e-007  9.988599e-007
  5.138440e-006 -4.837450e-007 -9.690098e-007  1.319166e-006
  3.640398e-006 -3.700219e-007  1.503747e-006  2.002009e-006
 -6.891334e-007  1.577198e-006 -4.408926e-008 -3.460393e-007
  2.350852e-006  5.276677e-007  1.228974e-006  7.211955e-007
  2.096801e-006  4.786958e-007 -2.539090e-008  1.512148e-006
  1.402181e-006

 -9.987546e-005  9.511188e-005 -2.738908e-005  5.919221e-005
  2.060892e-005  7.486918e-006  5.986351e-005  4.280004e-005
  1.068306e-005 -2.774411e-005  3.937080e-005  1.279844e-005
  2.217532e-005  1.061961e-007  1.272291e-005 -2.875930e-006
 -1.720959e-005 -1.896244e-006 -4.219366e-006  1.386319e-005
  3.312700e-006  4.405872e-006  5.173180e-006  4.404271e-006
  6.734304e-006 -9.516856e-006  6.316397e-007  2.410910e-006
  2.532921e-007  1.053080e-005  5.706291e-007 -1.398353e-006
 -2.870179e-006 -5.658427e-006  4.621908e-006  3.786321e-006
  8.012801e-006 -2.045797e-006 -7.488445e-008  7.842427e-007
  1.115661e-006 -1.051355e-006 -5.073134e-006  2.042549e-006
 -4.784900e-006  1.190504e-005 -3.883858e-007  2.376031e-006
  3.219693e-006 -2.495813e-006  3.353455e-006  8.137259e-007
  2.178335e-006 -2.566385e-007  6.178668e-007 -1.241217e-006
 -1.396022e-006 -2.745133e-007 -1.207962e-006  4.616394e-007
 -2.011768e-006  2.414409e-006 -1.043798e-006  2.227556e-007
  2.187118e-006 -5.553011e-007  1.402167e-006  1.923575e-006
 -9.852014e-007  1.080618e-006 -2.761465e-007 -4.671604e-008
  3.085983e-007 -3.201190e-007  5.230639e-007  3.826614e-007
 -3.344672e-007

  5.314594e-005 -7.415295e-005  3.350159e-005 -3.745094e-005
 -1.428410e-006 -2.074558e-005 -3.505597e-005 -2.188322e-005
 -9.515439e-006  7.028271e-007 -2.628327e-005 -1.121056e-005
 -5.459385e-006 -5.412594e-006 -8.621440e-006  2.286195e-006
  7.983379e-006  6.151906e-008  2.625959e-006 -1.010197e-005
  3.195417e-006 -1.341887e-006 -2.218391e-006 -3.891843e-007
 -4.580833e-006  1.838719e-007 -1.874477e-006 -5.152635e-006
 -6.699634e-007 -1.968488e-006  3.494399e-006  6.319397e-007
 -2.049764e-006 -3.265070e-006 -3.332445e-006 -5.183240e-006
 -6.104628e-007 -1.834428e-007 -2.673097e-006 -1.804868e-006
  5.901079e-008  3.065258e-006 -3.071640e-007  8.729222e-008
  1.009183e-007 -3.883858e-007  8.358965e-006 -1.373649e-006
  7.213590e-007 -3.352845e-006 -1.081460e-006 -2.897891e-006
 -1.600769e-006 -1.842336e-006 -5.233136e-007 -9.392602e-007
 -1.132978e-006  1.819543e-006 -1.455151e-006  5.237023e-007
  4.696515e-007 -2.245556e-007  2.576116e-006 -1.276727e-006
  6.513524e-008 -3.429534e-007  2.075828e-007 -1.725819e-007
  1.060690e-006 -1.726016e-007  1.304856e-006 -7.734042e-007
  2.500293e-007 -3.261248e-007 -1.942232e-007  2.818533e-007
  5.062129e-007

 -1.060670e-004  1.487405e-004  1.104395e-004  1.033433e-004
  5.938593e-006  6.193528e-006  6.723328e-005  4.751367e-005
  6.969417e-005 -8.908741e-006  3.701825e-005 -3.711217e-006
  4.647602e-005  1.543625e-005 -3.105389e-006  4.921903e-006
  9.787628e-006  1.203654e-005  1.340412e-005  1.756048e-005
  1.233553e-005 -4.050464e-006 -9.323812e-007  9.289589e-006
  9.097759e-006  5.345460e-006  2.899715e-006  4.065155e-006
  3.529148e-006  8.085699e-006 -3.495015e-006  1.022878e-005
  1.343732e-005  2.131497e-007  8.135693e-006  6.062850e-006
  5.565754e-006 -1.046956e-006  2.155521e-007  2.161568e-006
  1.311614e-006  4.599413e-006 -1.308473e-006  3.203068e-006
  3.565196e-006  2.376031e-006 -1.373649e-006  1.316906e-005
  4.280569e-006  1.362707e-006  2.628963e-006  2.796360e-006
 -5.263572e-007  5.740844e-007 -5.556445e-007  1.575541e-006
  2.296342e-006  2.028045e-006 -2.429027e-006  2.879798e-006
  6.447473e-007  1.323046e-008  4.067642e-007  4.157316e-006
 -2.908525e-007  1.623288e-006  5.139414e-007  1.313396e-006
 -2.141611e-007 -2.319440e-007 -3.981848e-008  1.393369e-006
  9.047316e-007  6.022796e-007 -8.394913e-007  1.335322e-006
  8.105236e-007

 -1.011040e-004  5.993024e-005  8.796552e-005  9.363600e-005
  2.444998e-005 -1.991075e-005  5.179780e-005  4.130016e-005
  6.473792e-005 -4.329600e-005  8.961883e-006 -2.726980e-005
  3.307056e-005  2.153083e-005 -1.467097e-005 -4.688849e-006
 -1.201759e-005  1.408352e-005  1.309343e-005  1.636608e-005
  2.264070e-005 -6.102880e-006  1.053569e-005  5.325593e-006
  1.604896e-005 -1.013266e-005 -1.864193e-006 -7.557292e-006
 -7.307958e-006  1.386573e-005 -3.023861e-006  4.380014e-006
  1.286425e-005 -4.298361e-006  5.952777e-006  5.459229e-006
  1.257975e-005 -3.333893e-006  2.388716e-006 -6.614615e-007
  9.604040e-008  3.014507e-006 -9.634921e-007 -6.202223e-007
  1.703286e-006  3.219693e-006  7.213590e-007  4.280569e-006
  1.547239e-005 -1.924027e-006  1.541015e-006  3.033873e-006
  1.024188e-006  3.999738e-007  3.308103e-007 -5.606751e-007
  1.544081e-006  2.778904e-006 -3.019154e-007  1.050340e-006
  3.748687e-006 -8.705653e-007 -2.189874e-007  2.404015e-006
  3.357296e-006  1.473746e-006  1.550790e-006  1.732933e-006
  6.328339e-007  1.624802e-007 -8.820757e-008  4.829509e-007
  2.324855e-006  6.982688e-007  2.749564e-007  1.043490e-006
  1.908738e-006

  1.268187e-006  4.144322e-005  2.520933e-005  1.473998e-005
 -2.790897e-006 -1.189472e-005  1.085236e-005 -1.159416e-005
  2.453678e-005 -2.567816e-006  1.574723e-005 -5.817439e-006
  1.346425e-005  6.951164e-007 -1.300133e-006 -2.641439e-009
  8.244142e-006  8.513864e-006  3.643335e-006 -2.041633e-006
 -4.260091e-006  1.355119e-006  3.308307e-006  7.576738e-007
  9.515516e-006  3.183187e-006  3.156544e-006  3.459425e-007
  6.240692e-006 -3.080300e-006 -2.918145e-006  2.072484e-006
  4.217159e-006  9.269387e-006 -1.652771e-007 -8.447174e-008
 -1.895428e-006  3.012536e-007  4.364690e-006  3.044954e-006
  6.173688e-006  5.569468e-007  4.515379e-007 -2.626127e-007
  2.742108e-006 -2.495813e-006 -3.352845e-006  1.362707e-006
 -1.924027e-006  9.122692e-006 -8.220451e-007  4.709520e-007
  2.832188e-006 -4.005325e-007  2.468542e-006  2.108378e-006
  2.859276e-006  6.085639e-007  1.090363e-006 -2.539829e-009
  4.483189e-007 -5.166960e-007 -8.523619e-007  1.386315e-006
 -7.881970e-007  2.569631e-006 -6.694143e-007  2.307572e-007
  2.064710e-006 -1.275475e-007  4.816180e-007  1.595563e-006
 -1.303003e-007  1.127247e-006  5.228394e-008  1.817205e-007
  4.794078e-007

 -3.005472e-005  1.711294e-005 -9.073869e-006  1.655600e-005
  8.506539e-006 -1.518656e-005  5.172740e-006  8.960298e-006
  1.011882e-005 -1.288364e-005  1.636158e-006  6.611875e-006
 -6.062412e-006  8.282385e-006  7.611738e-006 -2.465657e-006
 -5.209465e-006 -5.739890e-006  6.032368e-006  5.971186e-006
  4.973336e-006 -6.210823e-006 -2.222074e-006 -5.918090e-006
 -8.102459e-007  2.404765e-006 -7.708883e-007  1.482704e-006
 -2.432576e-006  3.846476e-006 -2.529007e-007 -6.682904e-007
  3.994568e-006 -4.304908e-006  6.162900e-006  8.155552e-007
 -9.487335e-008 -3.164501e-006 -3.353627e-006 -3.566614e-006
 -7.688029e-008  3.948913e-006  1.630862e-009  5.451432e-007
  4.750311e-007  3.353455e-006 -1.081460e-006  2.628963e-006
  1.541015e-006 -8.220451e-007  7.324965e-006 -1.665119e-006
 -5.061357e-007 -1.602736e-006 -1.817779e-006 -1.152463e-006
  1.054677e-006 -7.364597e-008 -4.729878e-007  1.099758e-007
 -2.727768e-007  9.116572e-007 -6.198932e-007  9.303313e-007
  7.680750e-007  3.835885e-007  2.170957e-006 -7.845341e-007
  2.494406e-007 -5.606742e-008 -1.621041e-007  4.409336e-007
  5.374362e-007 -1.365131e-008  4.209501e-007  8.932164e-008
  4.827937e-008

 -8.427341e-005  4.856043e-005  1.056375e-004  8.421493e-005
  3.542170e-006  2.482871e-005  4.863929e-005  4.755302e-005
  4.730394e-005 -1.229057e-005  9.078680e-006 -2.375019e-005
  4.262669e-005  1.293871e-005 -2.170540e-005 -2.407619e-006
  1.681412e-006  1.301266e-005  4.408407e-007  9.275860e-006
  1.310518e-005  8.889175e-006  6.413352e-006  1.577409e-005
  1.034420e-005 -6.596035e-006  6.636871e-007  1.489490e-006
 -1.123193e-006  7.984333e-006 -8.025212e-007  4.171740e-006
  4.529220e-006  3.526264e-006 -1.052779e-006  8.792587e-006
  5.790416e-006  2.828371e-006  3.638160e-006  3.382458e-006
  1.569824e-006 -3.335268e-006 -6.111161e-007  8.903810e-007
 -1.403856e-006  8.137259e-007 -2.897891e-006  2.796360e-006
  3.033873e-006  4.709520e-007 -1.665119e-006  1.069529e-005
  1.035424e-006  1.007155e-006  1.578985e-007  1.414910e-006
  1.141122e-006  2.126776e-007  7.493149e-007  1.104232e-006
  7.661702e-007  5.420276e-007 -2.411171e-006  2.012548e-006
  4.178408e-007 -4.599008e-007 -1.974620e-008  2.361420e-006
 -1.608312e-006 -6.581209e-008 -1.700697e-006  5.369172e-007
 -2.607451e-007  4.450212e-007  2.656614e-008  5.424934e-007
  1.327254e-007

 -1.584057e-005  2.380172e-005 -1.068788e-005  1.367711e-005
  2.069586e-005 -2.724268e-005  2.442533e-005 -2.143375e-006
  1.059280e-005 -1.044733e-005  1.734581e-005 -5.218840e-006
  3.374761e-006  2.883429e-006  3.781954e-006 -1.568765e-006
 -1.418213e-006  5.062816e-006  1.835753e-006 -1.528136e-006
 -7.012487e-006  1.896555e-006  9.337846e-006  2.328633e-006
  1.416275e-005 -3.443000e-006  2.251952e-006 -3.818527e-007
  5.866460e-006 -2.395270e-006 -9.900178e-008 -4.964144e-007
  5.518905e-007  7.151348e-006  1.050972e-006  1.182763e-006
  4.790798e-006 -1.326724e-006  4.116139e-006  2.892683e-006
  5.726146e-006 -1.500359e-006 -3.158156e-006 -8.427035e-007
 -2.914649e-006  2.178335e-006 -1.600769e-006 -5.263572e-007
  1.024188e-006  2.832188e-006 -5.061357e-007  1.035424e-006
  1.032743e-005 -1.808357e-006  9.228974e-007  2.214376e-007
  3.596597e-007  4.585185e-007  2.400818e-007 -1.315305e-006
  2.140038e-007  1.468708e-006 -4.169316e-007  3.527878e-007
  2.240520e-006  6.532017e-007 -1.227080e-006  9.735419e-007
  1.269915e-006  4.158648e-007 -4.804989e-008  6.944724e-007
 -2.052350e-007  5.222335e-007 -1.870390e-008 -6.860079e-007
  1.180761e-006

 -4.879576e-005  6.391020e-005 -1.662519e-005  3.542044e-005
  2.949282e-006  2.058108e-005  3.410250e-005  1.527458e-005
  9.250031e-006 -2.574191e-006  1.868399e-005  1.182948e-006
  9.518490e-006  2.294613e-006  5.348437e-006 -1.646722e-006
 -5.676833e-006  1.319769e-006 -4.333538e-006  8.562449e-006
  4.357227e-006  2.588702e-006  2.584891e-006  1.718447e-006
 -1.116683e-006 -1.328986e-007  8.657106e-007  1.452365e-006
  7.704708e-007  2.283947e-006 -4.016639e-007  3.443772e-007
  2.119270e-006 -2.219891e-006  1.930363e-007  2.261992e-006
  1.555408e-006  4.053758e-006  6.105319e-007  4.707808e-007
 -1.956619e-006 -1.089918e-006  9.051453e-007  1.113120e-006
  3.211929e-006 -2.566385e-007 -1.842336e-006  5.740844e-007
  3.999738e-007 -4.005325e-007 -1.602736e-006  1.007155e-006
 -1.808357e-006  5.624129e-006 -3.552183e-008  1.038291e-006
  1.294266e-006 -1.392021e-006  1.160060e-006  9.084252e-007
  9.114829e-007 -8.923771e-008 -5.750573e-008  2.388849e-007
 -6.209502e-007 -1.680945e-007 -7.548017e-007  7.065024e-007
 -1.259475e-006  1.084616e-006 -6.850896e-007 -2.970037e-009
  8.032154e-007 -1.426235e-007  2.155710e-007  4.994138e-007
 -5.764814e-007

  1.922170e-005 -1.624303e-005 -4.726202e-006 -8.573992e-006
 -3.886079e-006 -1.461876e-005 -3.628838e-006 -3.744190e-006
  3.080952e-006 -1.062470e-005 -4.962492e-006 -3.236288e-006
 -1.606927e-006 -5.517453e-006 -2.318158e-006  7.942937e-007
 -1.927065e-006  5.742126e-006 -8.431152e-007 -7.942380e-007
  2.186762e-006 -3.471046e-006  6.218416e-006 -5.656786e-007
  2.809269e-006 -4.770946e-006 -1.189129e-006 -4.904221e-006
  5.269815e-007 -3.477796e-007 -2.511286e-006 -5.195027e-007
 -1.571783e-006  3.018497e-006 -2.139470e-006 -8.266670e-007
  2.293699e-006 -1.069738e-006  5.582908e-006 -1.056739e-007
  2.323131e-007 -2.469433e-006 -8.565715e-007 -3.085410e-006
  9.190980e-007  6.178668e-007 -5.233136e-007 -5.556445e-007
  3.308103e-007  2.468542e-006 -1.817779e-006  1.578985e-007
  9.228974e-007 -3.552183e-008  5.757105e-006 -7.421669e-007
  4.266661e-007 -1.184808e-006 -5.965826e-007 -1.325095e-006
  8.693248e-007 -7.903950e-007  9.908691e-008 -1.893117e-007
  4.092772e-007  8.398425e-007 -4.240058e-007  1.058785e-006
  1.175244e-006  6.229638e-007  1.679934e-006 -3.828808e-007
  1.115039e-007 -1.596606e-007 -1.352428e-007  3.407988e-007
  6.362077e-007

 -2.817506e-005  4.410461e-005  4.662882e-005  2.260001e-005
 -2.562058e-006  1.995891e-005  1.368116e-005  8.961428e-006
  2.495048e-005  3.026662e-006  1.677989e-005 -1.601590e-006
  2.867608e-005 -3.574088e-006 -5.897111e-006 -6.593825e-006
  8.543899e-006  6.921627e-006 -9.081006e-008 -1.119539e-006
 -1.318064e-007  6.881417e-006 -3.709323e-006  6.763359e-006
  8.707174e-006  3.110005e-006  4.843370e-006  4.540894e-006
  4.562295e-006  7.796000e-007 -1.915128e-006  2.644495e-006
  2.520346e-006  4.649319e-006  1.914182e-006  1.698800e-006
  1.169488e-006  1.628175e-006 -1.263657e-006  4.347307e-006
  3.196395e-006  9.635850e-007  2.400254e-006  2.382770e-006
  9.988599e-007 -1.241217e-006 -9.392602e-007  1.575541e-006
 -5.606751e-007  2.108378e-006 -1.152463e-006  1.414910e-006
  2.214376e-007  1.038291e-006 -7.421669e-007  5.445648e-006
  1.015689e-006  9.854934e-007  9.450647e-007  1.060462e-006
  2.588464e-007 -3.289768e-007 -3.160914e-007  7.784585e-007
 -3.259137e-007  7.942773e-007 -9.051522e-007  6.566850e-007
 -3.238184e-009 -2.969711e-007 -4.133174e-008  1.345438e-006
 -3.783628e-008  6.775842e-007 -3.351833e-007  1.215812e-007
 -1.985285e-007

 -5.637967e-005  2.528146e-005  4.920430e-005  4.897928e-005
  2.065234e-005 -1.844512e-005  1.765982e-005  4.007417e-006
  3.854066e-005 -1.415262e-005  9.440227e-007 -1.590580e-005
  9.002713e-006  1.736982e-005 -3.618708e-006 -3.869878e-006
 -3.981233e-007  2.302945e-006  9.021685e-006  4.684152e-006
  1.005567e-005 -1.374392e-007  1.940805e-006 -5.385440e-007
  6.035975e-006 -2.221690e-007  2.287972e-006  1.023371e-006
  2.809156e-006  2.795505e-006 -8.891349e-007  1.183782e-006
  8.143749e-006 -5.317795e-007  2.108008e-006  3.963905e-007
  3.181909e-007  4.123262e-006  2.670362e-007  4.813984e-007
  4.590753e-006 -1.263781e-007  2.346968e-006 -2.984846e-007
  5.138440e-006 -1.396022e-006 -1.132978e-006  2.296342e-006
  1.544081e-006  2.859276e-006  1.054677e-006  1.141122e-006
  3.596597e-007  1.294266e-006  4.266661e-007  1.015689e-006
  7.767500e-006 -5.247531e-007  5.276905e-007  7.578041e-007
  1.133328e-006 -2.426908e-007 -3.650654e-007  1.217721e-006
 -2.582626e-007  2.340412e-006  2.152571e-007  1.385381e-007
  1.275650e-006 -7.156465e-007 -4.052287e-007  1.162894e-006
  2.065502e-006  9.068472e-007  5.731556e-007  8.517024e-007
  6.137098e-007

  1.979714e-006  1.910533e-005  5.314720e-005  1.757388e-005
 -6.526684e-006 -9.782126e-006  3.190063e-006 -2.189906e-006
  2.511369e-005 -5.240911e-006  2.908900e-007 -1.112221e-005
  1.467513e-005  2.149646e-006 -1.041715e-005 -1.419559e-006
  5.607512e-006  9.626110e-006  6.165972e-006 -1.660451e-006
  4.171442e-006 -7.974982e-007 -1.880944e-006  3.616416e-006
  7.054229e-006  3.147919e-006  1.790982e-006 -1.394086e-006
  1.037570e-007  2.304714e-006 -1.431035e-006  2.708454e-006
  3.981703e-006  2.650058e-006  1.066781e-006  4.123590e-007
  1.704397e-006 -1.479492e-006 -9.131901e-007  1.468894e-006
  2.114391e-006  4.161543e-006  3.766941e-007 -5.238739e-007
 -4.837450e-007 -2.745133e-007  1.819543e-006  2.028045e-006
  2.778904e-006  6.085639e-007 -7.364597e-008  2.126776e-007
  4.585185e-007 -1.392021e-006 -1.184808e-006  9.854934e-007
 -5.247531e-007  4.675670e-006 -4.380587e-007  8.133932e-007
  7.720950e-007 -6.547605e-007  1.194213e-006  1.193284e-006
  8.299652e-007  4.733125e-007  6.683047e-007  2.022757e-007
  6.484138e-007 -5.545326e-007 -1.826377e-008  7.354359e-007
 -2.261891e-007  1.171265e-006 -3.701688e-007 -5.171181e-008
  9.355571e-007

 -5.631334e-006 -1.155262e-005 -1.560334e-005 -4.412365e-006
  1.083250e-006  5.680472e-006 -3.589019e-006 -2.194359e-006
 -4.053647e-006 -3.223074e-006 -1.681761e-006 -8.204615e-007
  6.124320e-007 -7.187826e-007 -1.259470e-006 -4.144683e-006
 -3.426895e-006 -1.859665e-006 -3.074436e-006 -2.086950e-006
 -9.402704e-007  3.970320e-006  4.568313e-007 -1.047865e-006
  2.026462e-006 -2.350571e-006  8.715037e-007  7.712715e-007
  3.245831e-007  6.649830e-008 -5.166767e-008 -2.144773e-006
 -1.806274e-006  1.187698e-006 -6.556537e-007  7.722956e-007
 -7.928740e-007  1.389273e-006  1.678839e-007 -4.099102e-007
  1.442010e-006 -1.704150e-006  2.125730e-006  3.383684e-007
 -9.690098e-007 -1.207962e-006 -1.455151e-006 -2.429027e-006
 -3.019154e-007  1.090363e-006 -4.729878e-007  7.493149e-007
  2.400818e-007  1.160060e-006 -5.965826e-007  9.450647e-007
  5.276905e-007 -4.380587e-007  3.778952e-006 -1.495375e-007
  1.778333e-007 -7.611137e-007 -1.104389e-006 -8.124889e-007
  4.103238e-007 -4.481133e-007 -2.761054e-007 -5.137975e-009
 -8.154984e-008  2.986022e-007 -7.691682e-007  7.072581e-007
  2.216819e-007  1.625663e-007  9.138126e-007 -4.179098e-007
 -5.093502e-007

 -5.410789e-005  3.674986e-005  5.929654e-005  4.413306e-005
  5.694804e-006  1.064912e-005  2.068853e-005  1.738068e-005
  2.833019e-005 -7.906274e-006  1.966527e-006 -1.312457e-005
  2.166352e-005  4.559212e-006 -8.712179e-006  2.165681e-007
  4.511603e-006  3.653942e-006  6.374006e-007  3.869102e-006
  1.033087e-005  2.482858e-006 -9.876735e-007  6.415089e-006
  3.238202e-006  4.101767e-007 -1.431188e-007  1.680523e-006
  1.327242e-006  4.510505e-006 -1.429694e-007  2.842087e-006
  3.458475e-006  7.701185e-007 -3.546909e-007  2.975169e-006
  1.673542e-006  1.423446e-006  3.401231e-007  1.353482e-006
  1.611677e-006 -1.437112e-009 -1.337179e-007  2.707364e-006
  1.319166e-006  4.616394e-007  5.237023e-007  2.879798e-006
  1.050340e-006 -2.539829e-009  1.099758e-007  1.104232e-006
 -1.315305e-006  9.084252e-007 -1.325095e-006  1.060462e-006
  7.578041e-007  8.133932e-007 -1.495375e-007  4.771095e-006
  2.376157e-007  2.007040e-007  4.513991e-007  1.104737e-006
 -8.219177e-009 -1.389676e-007  2.093909e-007  7.565161e-008
  1.136778e-007  3.212490e-007 -1.171167e-006  8.925232e-007
  2.108049e-007 -4.969397e-008  3.830606e-007  1.384997e-006
 -1.222105e-007

  1.321237e-005 -8.815406e-006  3.676953e-005  1.377873e-005
  1.481213e-007 -1.673358e-005 -2.253714e-007 -5.698229e-006
  2.127738e-005 -3.885849e-006 -1.027074e-005 -1.803897e-005
  3.340565e-006  8.351897e-006 -7.855578e-006 -2.672123e-006
  2.955425e-006  8.153137e-006  6.830811e-006 -9.655275e-007
  7.228485e-006 -5.112690e-006  4.176442e-006  3.001705e-009
  7.294131e-006  8.648032e-007 -2.060893e-006 -3.788954e-006
  1.839410e-007  1.052338e-006 -1.018382e-006  2.435449e-006
  5.957687e-006  3.128936e-006  1.462242e-006  3.277963e-007
  3.045430e-006 -7.639874e-007  1.598880e-006 -7.284815e-007
 -1.407927e-008  2.092692e-006 -5.123502e-007 -1.102737e-006
  3.640398e-006 -2.011768e-006  4.696515e-007  6.447473e-007
  3.748687e-006  4.483189e-007 -2.727768e-007  7.661702e-007
  2.140038e-007  9.114829e-007  8.693248e-007  2.588464e-007
  1.133328e-006  7.720950e-007  1.778333e-007  2.376157e-007
  5.189517e-006 -1.124377e-006  1.160207e-007  8.072116e-007
  5.250514e-007  8.501610e-007 -3.885373e-007  1.055281e-007
  6.599982e-008  5.592784e-007  2.084956e-007  3.123389e-008
  1.123485e-006  1.379738e-007 -2.193988e-007  3.213005e-007
  1.654470e-006

 -2.412174e-005  1.612174e-005  5.857827e-006  1.487241e-005
  9.175393e-006 -3.239105e-006  1.300363e-005  3.977090e-006
  6.068044e-006 -5.721250e-006  4.931349e-006 -1.456355e-006
  4.055084e-006  1.809448e-006  1.313009e-006 -1.246735e-006
 -2.528717e-006 -3.708721e-007 -1.241358e-006  1.517656e-006
  8.504616e-007  2.095484e-006  1.769088e-006  2.283483e-006
  2.120881e-006 -5.436633e-007  3.853147e-007  1.350758e-006
  9.280419e-007  9.920803e-007  1.390123e-006 -4.584930e-007
 -2.127397e-008 -5.533722e-008 -3.147798e-007  1.261258e-006
  1.141973e-006  8.016371e-007 -4.765622e-007  6.664320e-007
  2.864782e-008  3.874896e-008 -7.256636e-007  9.642291e-007
 -3.700219e-007  2.414409e-006 -2.245556e-007  1.323046e-008
 -8.705653e-007 -5.166960e-007  9.116572e-007  5.420276e-007
  1.468708e-006 -8.923771e-008 -7.903950e-007 -3.289768e-007
 -2.426908e-007 -6.547605e-007 -7.611137e-007  2.007040e-007
 -1.124377e-006  2.974367e-006 -4.049248e-007  3.997697e-007
  2.053125e-007 -4.798955e-007  6.241430e-007  6.008194e-007
  3.070892e-007  2.467249e-007  1.267475e-007 -1.773787e-007
 -2.797457e-007 -3.341614e-007 -7.578962e-008  1.432187e-007
 -4.633345e-007

  1.775908e-005 -1.697831e-005  9.708488e-006 -1.229877e-005
 -4.397648e-006 -1.024638e-005 -9.863545e-006 -8.095954e-006
  4.731970e-006 -2.381591e-006 -1.156420e-005 -3.926997e-006
 -7.862547e-006 -2.852521e-006 -3.038578e-006  9.025288e-007
  4.752202e-006  3.433350e-006  1.647907e-006 -2.442727e-006
  5.307178e-006 -4.406416e-006 -1.075586e-006 -1.520132e-006
 -2.753354e-006  2.775893e-006 -1.084751e-006 -2.986267e-006
 -5.131593e-007 -1.608014e-006 -7.114950e-008  5.264492e-007
  4.785086e-007  1.922860e-007 -4.630953e-007 -1.704330e-006
 -4.082757e-007 -1.093269e-006 -3.512251e-009 -3.997020e-007
 -7.403731e-007  1.138040e-006  2.720813e-007 -1.519750e-006
  1.503747e-006 -1.043798e-006  2.576116e-006  4.067642e-007
 -2.189874e-007 -8.523619e-007 -6.198932e-007 -2.411171e-006
 -4.169316e-007 -5.750573e-008  9.908691e-008 -3.160914e-007
 -3.650654e-007  1.194213e-006 -1.104389e-006  4.513991e-007
  1.160207e-007 -4.049248e-007  3.687513e-006 -2.062875e-007
  1.375593e-007 -6.498244e-007 -5.098747e-007 -8.584646e-007
  1.251039e-006 -4.214297e-007  6.118969e-007 -1.696141e-007
  1.065749e-007  3.457309e-007 -5.414671e-007  4.696552e-007
  4.835189e-007

 -4.501730e-005  5.676355e-005  5.396996e-005  5.138871e-005
 -3.279263e-008 -5.442479e-006  3.065411e-005  2.029083e-005
  3.957380e-005 -1.433982e-005  1.518085e-005 -8.957178e-006
  2.542552e-005  4.422188e-006 -7.295940e-006 -1.847600e-006
  2.590523e-006  8.980708e-006  4.529357e-006  7.836591e-006
  7.914724e-006 -5.029118e-007  1.024931e-006  6.142098e-006
  9.354217e-006  8.165991e-007  1.969085e-006  1.563788e-006
  1.933721e-006  3.655301e-006 -2.116888e-006  3.222939e-006
  6.255198e-006  2.003241e-006  2.066659e-006  2.624135e-006
  2.960573e-006  3.824913e-007 -1.572704e-007  2.687750e-006
  1.465748e-006  2.278663e-006  6.383398e-007  1.450607e-006
  2.002009e-006  2.227556e-007 -1.276727e-006  4.157316e-006
  2.404015e-006  1.386315e-006  9.303313e-007  2.012548e-006
  3.527878e-007  2.388849e-007 -1.893117e-007  7.784585e-007
  1.217721e-006  1.193284e-006 -8.124889e-007  1.104737e-006
  8.072116e-007  3.997697e-007 -2.062875e-007  4.139906e-006
  1.201001e-007  9.470697e-007  6.915442e-007  9.244371e-007
  2.863900e-007 -1.810331e-007 -6.131813e-008  4.766694e-007
  7.186009e-007  6.516658e-007 -8.440795e-007  9.269694e-007
  3.475385e-007

 -2.926540e-005 -5.398825e-008  9.197635e-006  2.262925e-005
  1.275021e-005 -1.687764e-005  1.208259e-005  6.801367e-006
  1.227846e-005 -1.825973e-005 -5.689543e-006 -1.195183e-005
  1.742710e-006  6.089796e-006 -4.615389e-006 -2.700357e-006
 -4.820073e-006  2.877482e-006  2.067485e-006  2.675936e-006
  7.257040e-006 -1.750382e-006  4.981418e-006 -6.267987e-007
  5.694321e-006 -5.582470e-006 -1.429949e-006 -3.265330e-006
  4.199055e-007  2.928609e-006 -9.356756e-007 -1.247159e-006
  1.258317e-006  1.156183e-007  7.979859e-007  1.037192e-006
  3.871040e-006 -3.572991e-007  1.815400e-006 -4.272942e-007
  2.366022e-006 -1.023349e-006 -3.220971e-007 -9.048272e-007
 -6.891334e-007  2.187118e-006  6.513524e-008 -2.908525e-007
  3.357296e-006 -7.881970e-007  7.680750e-007  4.178408e-007
  2.240520e-006 -6.209502e-007  4.092772e-007 -3.259137e-007
 -2.582626e-007  8.299652e-007  4.103238e-007 -8.219177e-009
  5.250514e-007  2.053125e-007  1.375593e-007  1.201001e-007
  3.858209e-006 -5.498820e-007  2.251345e-007  3.700687e-007
  6.002627e-007  3.113378e-007  4.924298e-009  1.449842e-007
  7.176678e-008  5.895010e-007  3.455348e-007  3.596271e-008
  8.524835e-007

 -8.259875e-006  1.992950e-005  1.452504e-005  1.566437e-005
  6.238458e-006 -2.148280e-005  1.089326e-005 -4.821211e-006
  2.060343e-005 -9.206309e-006  1.085381e-005 -4.947504e-006
  4.752104e-006  3.817065e-006  8.371650e-007 -2.407663e-006
  2.577874e-007  3.763358e-006  4.881169e-006  9.565365e-007
  9.341792e-007 -1.084079e-006  1.651188e-006 -1.843455e-007
  6.795376e-006  1.970910e-006  2.724468e-006  1.463234e-007
  2.121036e-006  3.665909e-007 -4.164834e-007  1.471513e-006
  5.208431e-006  8.845114e-007  2.161978e-006 -6.548777e-007
  8.238508e-007  6.517967e-007  4.746879e-007  1.642458e-006
  1.789063e-006  2.420781e-006 -8.119498e-010  5.376042e-007
  1.577198e-006 -5.553011e-007 -3.429534e-007  1.623288e-006
  1.473746e-006  2.569631e-006  3.835885e-007 -4.599008e-007
  6.532017e-007 -1.680945e-007  8.398425e-007  7.942773e-007
  2.340412e-006  4.733125e-007 -4.481133e-007 -1.389676e-007
  8.501610e-007 -4.798955e-007 -6.498244e-007  9.470697e-007
 -5.498820e-007  3.218256e-006  2.182349e-008  4.702215e-007
  6.892246e-007 -3.915206e-007  5.710372e-007  7.509641e-007
  9.617945e-007  4.598327e-007  2.664984e-007  2.520965e-008
  4.455546e-007

 -1.673453e-005  6.970997e-006  1.856830e-005  1.424561e-005
  6.203256e-006 -1.249288e-005  3.144746e-006  5.771781e-006
  1.174128e-005 -1.517930e-005 -1.322312e-006 -1.453095e-006
  5.435378e-006  2.790532e-006 -1.275614e-006  1.452504e-006
 -3.573427e-006  2.754640e-007  1.875526e-006  5.391300e-006
  6.185250e-006 -1.409787e-006  4.127322e-007 -1.675623e-007
  1.828232e-006 -2.510029e-006  2.005367e-007 -1.317184e-006
 -2.185712e-006  3.175609e-006 -5.173916e-007 -7.766156e-007
  1.277318e-006 -2.712651e-006 -1.752244e-008  1.303387e-006
  1.360639e-006 -1.092774e-006 -3.705234e-007 -7.106137e-007
  6.379511e-007  1.269449e-006  1.379972e-006  5.654063e-007
 -4.408926e-008  1.402167e-006  2.075828e-007  5.139414e-007
  1.550790e-006 -6.694143e-007  2.170957e-006 -1.974620e-008
 -1.227080e-006 -7.548017e-007 -4.240058e-007 -9.051522e-007
  2.152571e-007  6.683047e-007 -2.761054e-007  2.093909e-007
 -3.885373e-007  6.241430e-007 -5.098747e-007  6.915442e-007
  2.251345e-007  2.182349e-008  2.923145e-006  1.348754e-007
  7.331834e-007 -2.459700e-007  8.742073e-008 -2.846075e-007
  6.441250e-007 -5.804556e-007  1.050882e-007  3.547266e-007
 -1.467536e-007

 -3.419602e-005  3.459684e-005  2.231513e-005  3.196125e-005
  5.381842e-006 -1.193944e-005  2.844188e-005  1.708977e-005
  2.073562e-005 -1.947769e-005  1.258990e-005 -6.144339e-006
  1.783911e-005 -1.963864e-006 -3.955231e-006 -5.307239e-007
 -5.796363e-007  5.850875e-006 -1.963306e-006  6.472431e-006
  3.352089e-006  2.411897e-006  5.293748e-006  6.119287e-006
  7.429571e-006 -3.659407e-006  1.499709e-006  7.623152e-008
  2.868490e-006  1.843915e-006 -8.018250e-007  1.288403e-006
  1.938724e-006  9.722158e-007 -1.328149e-006  2.622217e-006
  3.525193e-006  8.594830e-007  1.290115e-006  2.324487e-006
  1.077552e-006  4.753420e-007 -1.285688e-006  1.247167e-006
 -3.460393e-007  1.923575e-006 -1.725819e-007  1.313396e-006
  1.732933e-006  2.307572e-007 -7.845341e-007  2.361420e-006
  9.735419e-007  7.065024e-007  1.058785e-006  6.566850e-007
  1.385381e-007  2.022757e-007 -5.137975e-009  7.565161e-008
  1.055281e-007  6.008194e-007 -8.584646e-007  9.244371e-007
  3.700687e-007  4.702215e-007  1.348754e-007  3.475344e-006
 -2.654482e-007  4.843579e-007  3.328960e-007  4.804715e-007
  2.495047e-007 -1.081043e-007 -7.495280e-008  8.800011e-008
  1.227265e-007

  8.410491e-006 -1.254587e-005  2.954634e-005  2.416399e-006
  2.749944e-006 -2.600934e-005 -1.052946e-005 -1.317377e-005
  1.850987e-005 -1.548545e-005 -1.243892e-005 -9.750749e-006
  1.340843e-006 -1.189793e-006 -6.702091e-006 -4.202369e-009
  1.828688e-006  4.913518e-006  3.468269e-006 -3.676814e-006
  6.274155e-006 -3.615076e-006  1.336028e-006 -2.805159e-006
  4.642829e-006 -6.029778e-007  6.932166e-007 -4.063023e-006
  1.857687e-006 -1.498158e-006 -1.437138e-006 -1.228469e-006
  2.694396e-006  2.561409e-006 -1.309940e-006 -1.264257e-006
  9.662617e-007 -1.040471e-006  1.611267e-006  4.291655e-007
  3.352136e-006  1.494241e-006  2.338327e-006 -1.057941e-006
  2.350852e-006 -9.852014e-007  1.060690e-006 -2.141611e-007
  6.328339e-007  2.064710e-006  2.494406e-007 -1.608312e-006
  1.269915e-006 -1.259475e-006  1.175244e-006 -3.238184e-009
  1.275650e-006  6.484138e-007 -8.154984e-008  1.136778e-007
  6.599982e-008  3.070892e-007  1.251039e-006  2.863900e-007
  6.002627e-007  6.892246e-007  7.331834e-007 -2.654482e-007
  4.139322e-006 -3.792120e-007  1.073729e-006  4.188897e-007
  5.117025e-007  1.944359e-007 -1.445366e-007  4.171929e-007
  1.657675e-007

 -9.108825e-006  1.733296e-005 -1.731736e-005  1.131573e-005
 -2.764111e-006 -2.492010e-007  1.023318e-005  5.139518e-006
  1.184114e-006 -6.359487e-006  6.530181e-006  1.752822e-006
  3.696554e-006 -4.022806e-006  3.515628e-006 -1.325471e-006
 -2.918239e-006  4.177346e-007 -2.951957e-006  1.386802e-006
 -6.311162e-007  4.062539e-007  1.948731e-006  4.543362e-007
  1.154614e-006 -1.558904e-006 -4.026696e-009 -4.531398e-007
  1.316695e-006 -2.758860e-007 -8.198981e-008 -1.126355e-006
 -7.460399e-007 -1.176679e-007 -8.415696e-007  2.540775e-007
  1.321002e-006  1.629862e-007  1.111093e-006  1.792466e-007
  3.999273e-007 -2.481169e-007 -3.547225e-007  1.480767e-007
  5.276677e-007  1.080618e-006 -1.726016e-007 -2.319440e-007
  1.624802e-007 -1.275475e-007 -5.606742e-008 -6.581209e-008
  4.158648e-007  1.084616e-006  6.229638e-007 -2.969711e-007
 -7.156465e-007 -5.545326e-007  2.986022e-007  3.212490e-007
  5.592784e-007  2.467249e-007 -4.214297e-007 -1.810331e-007
  3.113378e-007 -3.915206e-007 -2.459700e-007  4.843579e-007
 -3.792120e-007  2.053324e-006  2.444571e-007  1.064166e-007
 -1.533496e-008 -5.280550e-007  4.954378e-007  2.974334e-007
  3.972119e-007

  2.479502e-005 -2.700179e-005  9.429432e-006 -1.440963e-005
 -3.601174e-006 -1.344316e-005 -1.347026e-005 -9.049156e-006
  1.300984e-006 -3.390133e-006 -8.856394e-006 -1.423167e-006
 -7.335788e-007 -6.433966e-006 -1.522311e-006  7.547715e-007
  4.647409e-006  2.190992e-006  9.751373e-007 -2.547783e-006
  4.514673e-007 -2.385847e-006  1.520563e-007 -7.100776e-007
 -1.399913e-006 -5.567213e-007  2.744211e-007 -2.649853e-006
  8.683124e-007 -3.507610e-006 -1.288295e-006 -7.843853e-007
 -1.408756e-006  9.498244e-007 -1.362577e-006 -1.953474e-006
 -2.299835e-007 -1.577418e-006  5.688240e-007 -8.021567e-007
  1.500149e-006  3.303140e-007  1.524297e-006 -1.495532e-006
  1.228974e-006 -2.761465e-007  1.304856e-006 -3.981848e-008
 -8.820757e-008  4.816180e-007 -1.621041e-007 -1.700697e-006
 -4.804989e-008 -6.850896e-007  1.679934e-006 -4.133174e-008
 -4.052287e-007 -1.826377e-008 -7.691682e-007 -1.171167e-006
  2.084956e-007  1.267475e-007  6.118969e-007 -6.131813e-008
  4.924298e-009  5.710372e-007  8.742073e-008  3.328960e-007
  1.073729e-006  2.444571e-007  2.889205e-006 -2.023505e-007
  5.032006e-007 -5.700790e-007 -5.298085e-007 -2.367384e-007
  4.756698e-007

 -1.865345e-005  1.514037e-005  2.839630e-005  2.091656e-005
  9.796647e-007 -9.020834e-006  7.502279e-006  4.705032e-006
  1.999046e-005 -9.662375e-006  4.983651e-006 -6.631791e-006
  1.187240e-005  6.891509e-007 -4.174534e-006 -3.232362e-006
  2.846056e-006  3.232751e-006  9.628877e-007  4.578431e-007
  2.143415e-006  2.211771e-006 -8.170273e-007  2.314975e-006
  4.981170e-006  8.301438e-007  2.391490e-006  1.554212e-006
  2.967279e-006  4.014582e-007 -8.367734e-007  7.594091e-007
  2.754644e-006  1.368029e-006  2.120932e-007  7.499328e-007
  2.597748e-007  9.511371e-007 -4.053243e-007  1.531169e-006
  2.296677e-006  8.896663e-007  6.449314e-007  1.101747e-006
  7.211955e-007 -4.671604e-008 -7.734042e-007  1.393369e-006
  4.829509e-007  1.595563e-006  4.409336e-007  5.369172e-007
  6.944724e-007 -2.970037e-009 -3.828808e-007  1.345438e-006
  1.162894e-006  7.354359e-007  7.072581e-007  8.925232e-007
  3.123389e-008 -1.773787e-007 -1.696141e-007  4.766694e-007
  1.449842e-007  7.509641e-007 -2.846075e-007  4.804715e-007
  4.188897e-007  1.064166e-007 -2.023505e-007  2.233888e-006
  1.107381e-007  4.303495e-007  4.327679e-007  2.291595e-007
  1.118982e-007

 -4.079630e-005  1.959872e-005  2.232275e-005  2.965699e-005
  1.185054e-005 -7.721309e-006  1.513528e-005  1.347078e-005
  2.228328e-005 -1.491318e-005  2.670304e-006 -7.038080e-006
  7.755940e-006  4.180547e-006 -9.809747e-007 -5.248187e-007
 -3.026817e-006  6.333336e-007  2.672689e-006  5.656131e-006
  7.271474e-006 -1.502718e-006  1.904648e-006  4.159219e-007
  3.888631e-006 -2.507344e-006 -1.015966e-008 -1.374235e-006
 -7.361636e-008  2.082372e-006 -2.654853e-007 -1.035393e-007
  3.041767e-006 -1.412590e-006  9.870429e-007  7.218105e-007
  2.062582e-006  2.670279e-007  4.949346e-007 -2.345227e-007
  2.106200e-006  9.329132e-008  1.209662e-006  5.372683e-007
  2.096801e-006  3.085983e-007  2.500293e-007  9.047316e-007
  2.324855e-006 -1.303003e-007  5.374362e-007 -2.607451e-007
 -2.052350e-007  8.032154e-007  1.115039e-007 -3.783628e-008
  2.065502e-006 -2.261891e-007  2.216819e-007  2.108049e-007
  1.123485e-006 -2.797457e-007  1.065749e-007  7.186009e-007
  7.176678e-008  9.617945e-007  6.441250e-007  2.495047e-007
  5.117025e-007 -1.533496e-008  5.032006e-007  1.107381e-007
  2.587885e-006 -3.623748e-007  3.380825e-008  4.243515e-007
  2.794644e-007

 -7.931275e-006  5.859055e-006  1.513203e-005  1.004978e-005
 -1.125140e-006 -3.131067e-006  3.288575e-006 -4.578555e-007
  1.089302e-005 -3.483426e-006  3.341189e-006 -4.530479e-006
  3.883791e-006  2.609673e-006 -3.803396e-006 -2.982661e-006
  1.279776e-006  3.556980e-006  2.132729e-006 -7.283085e-007
  1.751603e-006  7.807021e-007 -1.228908e-007  7.681526e-007
  3.452858e-006  7.968491e-007  1.269287e-006  3.943071e-007
  6.282743e-007  8.817835e-007 -8.205749e-007  6.693172e-007
  1.807424e-006  1.421239e-006  1.138907e-006 -2.236148e-008
  1.888410e-007  5.922007e-007 -2.150849e-007  8.884520e-007
  9.793920e-007  6.262520e-007  3.418415e-008 -1.645847e-007
  4.786958e-007 -3.201190e-007 -3.261248e-007  6.022796e-007
  6.982688e-007  1.127247e-006 -1.365131e-008  4.450212e-007
  5.222335e-007 -1.426235e-007 -1.596606e-007  6.775842e-007
  9.068472e-007  1.171265e-006  1.625663e-007 -4.969397e-008
  1.379738e-007 -3.341614e-007  3.457309e-007  6.516658e-007
  5.895010e-007  4.598327e-007 -5.804556e-007 -1.081043e-007
  1.944359e-007 -5.280550e-007 -5.700790e-007  4.303495e-007
 -3.623748e-007  1.927832e-006  1.091617e-008  1.067947e-007
  2.018207e-007

 -1.068070e-005 -4.779886e-006 -1.697589e-005  6.057376e-006
  3.464556e-006 -5.724526e-006  3.930368e-006  3.063545e-006
  1.127763e-006 -7.811243e-006  3.040274e-006  1.309308e-006
 -3.384544e-006  1.165021e-006  3.262069e-006 -2.127438e-006
 -5.086192e-006 -2.377227e-006  1.087900e-007  1.797536e-006
  1.675830e-006  7.814469e-008  7.601087e-007 -4.955531e-007
  5.209696e-007 -1.634472e-006  2.885173e-007  4.819716e-007
 -1.135078e-006  9.798014e-007  3.879812e-007 -1.026571e-006
 -2.481441e-007 -1.997017e-006  3.082651e-007  2.487355e-007
  3.123087e-008  5.979424e-007  2.045725e-007 -5.826874e-008
  1.638781e-007 -7.649113e-007 -8.844320e-008  1.173274e-007
 -2.539090e-008  5.230639e-007 -1.942232e-007 -8.394913e-007
  2.749564e-007  5.228394e-008  4.209501e-007  2.656614e-008
 -1.870390e-008  2.155710e-007 -1.352428e-007 -3.351833e-007
  5.731556e-007 -3.701688e-007  9.138126e-007  3.830606e-007
 -2.193988e-007 -7.578962e-008 -5.414671e-007 -8.440795e-007
  3.455348e-007  2.664984e-007  1.050882e-007 -7.495280e-008
 -1.445366e-007  4.954378e-007 -5.298085e-007  4.327679e-007
  3.380825e-008  1.091617e-008  1.712297e-006 -6.329578e-009
  5.237518e-008

 -1.725032e-005  1.184049e-005  3.158313e-005  1.905375e-005
 -1.879602e-006  3.749346e-007  4.840601e-006  7.256843e-006
  1.499578e-005 -6.332365e-006 -6.170011e-007 -5.512602e-006
  1.190651e-005  1.067675e-006 -4.754747e-006  4.961875e-007
  4.565207e-008  2.746428e-006  1.453223e-006  1.890622e-006
  4.486369e-006 -3.580849e-007 -2.612599e-008  1.939215e-006
  1.608690e-006 -1.095435e-006 -2.611969e-007 -6.284796e-007
  2.431160e-007  2.056827e-006 -6.294341e-007  9.344928e-007
  1.945859e-006 -2.811896e-007 -1.356870e-007  4.404221e-007
  1.371024e-006  1.448055e-007  4.590779e-007  9.735850e-008
  7.615762e-007  2.294107e-008  4.227740e-007  7.138262e-007
  1.512148e-006  3.826614e-007  2.818533e-007  1.335322e-006
  1.043490e-006  1.817205e-007  8.932164e-008  5.424934e-007
 -6.860079e-007  4.994138e-007  3.407988e-007  1.215812e-007
  8.517024e-007 -5.171181e-008 -4.179098e-007  1.384997e-006
  3.213005e-007  1.432187e-007  4.696552e-007  9.269694e-007
  3.596271e-008  2.520965e-008  3.547266e-007  8.800011e-008
  4.171929e-007  2.974334e-007 -2.367384e-007  2.291595e-007
  4.243515e-007  1.067947e-007 -6.329578e-009  1.802998e-006
  5.299917e-008

 -7.627996e-006  1.011365e-005  1.646408e-005  1.715154e-005
  3.478940e-007 -6.948035e-006  7.763115e-006  6.057171e-006
  1.403876e-005 -5.111390e-006  1.060503e-006 -5.037296e-006
  4.383962e-006  2.952496e-006 -1.263269e-006 -6.533892e-007
  1.247199e-006  3.490384e-006  3.053707e-006  5.674232e-007
  2.696043e-006 -1.639918e-006  1.525672e-006  8.107663e-007
  3.164167e-006  1.081825e-007 -2.455096e-007 -9.471928e-007
  7.580722e-007  2.218129e-007 -1.417719e-007  9.351972e-007
  2.793538e-006  8.201488e-007  8.590652e-007 -2.482666e-007
  1.507326e-006 -6.790967e-007  1.079736e-006  1.086404e-007
  1.363904e-006  6.461464e-007 -3.792975e-007 -6.997131e-007
  1.402181e-006 -3.344672e-007  5.062129e-007  8.105236e-007
  1.908738e-006  4.794078e-007  4.827937e-008  1.327254e-007
  1.180761e-006 -5.764814e-007  6.362077e-007 -1.985285e-007
  6.137098e-007  9.355571e-007 -5.093502e-007 -1.222105e-007
  1.654470e-006 -4.633345e-007  4.835189e-007  3.475385e-007
  8.524835e-007  4.455546e-007 -1.467536e-007  1.227265e-007
  1.657675e-007  3.972119e-007  4.756698e-007  1.118982e-007
  2.794644e-007  2.018207e-007  5.237518e-008  5.299917e-008
  2.118642e-006


[EIGEN VALUE]
  1.497130e-002  7.829900e-003  3.382508e-003  1.750587e-003
  9.107227e-004  5.824584e-004  3.944976e-004  3.354387e-004
  2.069517e-004  1.864494e-004  1.600093e-004  1.220905e-004
  8.895855e-005  6.640545e-005  5.939840e-005  4.412236e-005
  3.843879e-005  3.600882e-005  3.057579e-005  2.153684e-005
  2.024040e-005  1.690965e-005  1.455984e-005  1.357369e-005
  1.230644e-005  1.071360e-005  9.722488e-006  9.140708e-006
  7.428470e-006  6.850961e-006  6.067603e-006  5.844132e-006
  5.355232e-006  4.522715e-006  4.007261e-006  3.624753e-006
  3.249891e-006  3.121394e-006  2.691965e-006  2.438303e-006
  2.041339e-006  1.863398e-006  1.821586e-006  1.442871e-006
  1.402214e-006  1.300707e-006  1.204773e-006  1.100697e-006
  1.008799e-006  9.407009e-007  7.628419e-007  7.083985e-007
  5.212151e-007  4.944201e-007  4.206915e-007  2.684143e-007
  1.537966e-007


[EIGEN VECTOR]
57 57

  7.436677e-001 -4.813260e-002  4.034071e-001  1.950269e-001
  3.373540e-001  2.706657e-001 -3.534239e-002  2.033481e-001
  6.128079e-002  3.272888e-003  4.570096e-002  1.147819e-002
  7.421839e-003 -1.875630e-002  6.903423e-002  1.173877e-002
  5.757051e-003  2.445105e-002 -4.343027e-004  1.110114e-002
  2.047311e-002  1.830766e-002  6.985789e-003  3.778336e-003
 -9.759661e-003  1.287174e-002  1.377682e-002  5.309410e-003
  3.893238e-003  1.439035e-002  3.247383e-003 -1.526234e-003
  1.168245e-002  9.438659e-003 -6.763898e-003  1.291590e-002
  2.440485e-003  1.525752e-003  6.729743e-003  5.842814e-003
 -1.443246e-003  3.605327e-003  1.093388e-003 -7.208512e-004
  3.760401e-003  1.606810e-003 -1.917056e-003  5.266279e-003
  1.402477e-003  7.197673e-004  3.543832e-003  1.673728e-003
 -2.557734e-003  1.427114e-003  5.622037e-004  1.336962e-004
  1.231774e-003

 -3.719626e-002  9.057878e-001  2.733609e-001 -9.300283e-002
  2.626729e-002  2.000135e-002 -5.072556e-002 -1.012752e-001
 -1.970538e-001  6.553144e-002 -1.490865e-001  2.064889e-002
  7.597852e-002  5.680326e-002  9.926963e-003  2.500552e-003
  2.515949e-003  5.031628e-002  1.413683e-004  2.458341e-003
 -1.940149e-002  2.171297e-002 -1.005352e-002  2.697810e-002
  1.950464e-002 -5.094651e-003  1.896248e-002  3.953580e-003
  1.225125e-003  5.008587e-003  4.104606e-003  4.887498e-003
  4.240896e-003 -2.223639e-003  3.719419e-003  1.623307e-002
  3.525943e-003 -5.725432e-004  1.634205e-002 -1.408826e-003
 -3.437098e-004  5.823925e-003  7.519428e-003 -1.975715e-003
  8.908865e-003  1.215449e-003  1.172212e-003  8.507447e-003
  2.554215e-003  3.021014e-003  4.115538e-003 -1.848503e-003
  9.667629e-004  4.402453e-003  2.369361e-003 -1.753917e-003
  4.653923e-003

 -2.273986e-001 -2.673690e-001  3.609886e-001 -6.010088e-001
  2.677037e-001  1.195349e-001 -4.857589e-001 -3.795131e-002
 -1.540699e-001  5.038666e-002 -2.407247e-002 -9.454360e-002
  5.106264e-002  8.598954e-003  9.917048e-002 -4.773419e-002
  8.216899e-002 -1.223021e-002 -4.081048e-002 -8.367458e-003
 -2.619293e-002  1.917718e-002 -5.857514e-003 -1.968542e-003
 -1.780071e-002 -5.073779e-003  2.068169e-002  2.334462e-003
  1.568757e-002  9.411584e-003  6.888675e-003 -5.082258e-003
 -6.816347e-004  1.063646e-002 -1.228718e-003  8.485063e-005
 -1.141590e-004  6.596659e-003  2.276017e-003  8.365799e-004
  4.749111e-003 -7.007141e-003 -2.566261e-004  6.720238e-004
 -1.364017e-004  2.733410e-003  4.070532e-004  4.385862e-003
  5.366444e-003  4.817579e-003  7.689941e-003  3.277439e-003
  1.074221e-003  3.081351e-003  1.104705e-003  4.901706e-003
  6.570633e-004

 -4.653853e-001 -5.229237e-002  2.563147e-001  5.587473e-001
 -1.562471e-002  5.456640e-001 -1.332959e-001 -8.431085e-002
  6.701096e-002 -1.147999e-001 -9.152006e-002 -1.410765e-001
 -2.661232e-002 -8.992275e-002 -1.049308e-002  6.839149e-002
 -1.692692e-002  7.197155e-002 -8.637619e-002 -1.931084e-002
  2.196090e-002  3.295078e-002 -9.867698e-003 -2.625756e-002
 -3.933058e-003 -2.107273e-002  1.860958e-002  3.445895e-003
 -2.389915e-004 -2.192214e-002 -4.432514e-002  1.055145e-002
 -3.903205e-003  8.220999e-004  1.212893e-003 -1.532521e-002
 -1.859427e-002 -4.446084e-003  1.997118e-002 -8.007847e-004
 -1.261390e-003 -5.794445e-004 -8.138476e-003  5.366395e-003
  4.006532e-003 -1.847622e-003 -3.029256e-003 -4.960023e-003
 -1.272083e-002 -1.633717e-003 -2.455524e-003 -3.174211e-004
 -1.413691e-003 -2.643449e-003 -1.710384e-003  2.329594e-003
  1.489697e-003

 -5.302946e-002  2.591356e-001 -4.363177e-001 -1.862842e-001
  1.212134e-001  2.672945e-001 -2.732592e-001  5.301711e-001
  2.899530e-001 -2.589094e-001  1.592873e-001 -3.953781e-002
 -5.665565e-002 -1.053232e-001 -1.129599e-002  1.509712e-001
 -1.244237e-002  1.366468e-001 -2.193031e-002  1.022017e-001
  7.830517e-002 -4.720358e-002  2.587418e-002 -4.440530e-003
 -1.426905e-002 -1.995708e-002  1.384310e-002  5.203286e-003
 -1.832446e-002  6.459007e-002  2.353238e-002 -8.307611e-003
  4.478674e-002  1.715288e-002  4.962170e-003  1.160746e-002
  5.646480e-003 -1.653123e-003 -7.141820e-004 -7.088840e-003
  3.742451e-003  1.187206e-002  2.396798e-003 -2.969943e-003
 -3.004650e-003  2.227173e-003 -7.850107e-004  6.535159e-003
  5.973463e-003  4.295283e-003  1.295007e-002  9.712841e-005
  5.519420e-003  5.284253e-003  2.874315e-004  1.120757e-004
  2.554006e-004

 -1.841251e-001  3.894092e-002  3.401312e-001 -2.175588e-001
 -1.680661e-001  1.862017e-001  3.087740e-001  1.324671e-001
  3.263550e-001  1.596507e-001  3.399502e-001  2.766834e-001
 -3.611419e-001  2.059512e-001  4.334611e-002 -9.882327e-002
 -1.935298e-001 -1.140414e-001  1.309925e-001 -2.491829e-002
  1.102338e-001 -7.609820e-003  5.540462e-002  6.529502e-002
 -1.262459e-001  5.743078e-002 -4.856913e-002  3.509367e-003
 -5.826902e-002 -2.190534e-002  2.137501e-002 -8.558321e-003
  2.863064e-002  1.012485e-003 -5.303927e-004  2.178816e-002
 -1.473306e-002  2.601493e-002 -1.260102e-002 -9.879974e-003
 -1.534802e-002 -1.455349e-002 -9.019109e-003 -9.258838e-003
 -3.898889e-003 -5.988415e-004 -5.388573e-003 -2.413618e-003
  2.048697e-003  5.333285e-003 -1.194818e-002 -4.642985e-003
 -1.965829e-003 -1.578339e-003 -3.254524e-003  5.907625e-003
 -2.520855e-004

  1.274567e-001  4.520100e-002 -4.490546e-001 -7.947441e-002
  7.144302e-002  5.196193e-001 -9.249951e-003 -3.371701e-001
 -2.302594e-002  2.247773e-001 -1.775496e-002  2.247749e-001
 -9.007227e-003  9.253856e-002  2.509475e-001 -3.147990e-001
  1.477519e-001 -8.221955e-002 -5.121718e-002 -1.700458e-001
 -1.379776e-001  6.003540e-002 -8.032205e-003  4.505290e-002
 -3.958797e-002  3.816465e-002  3.317911e-002 -9.496376e-002
  4.312319e-002 -8.103917e-002 -5.855171e-004 -3.444221e-002
 -2.325199e-002 -6.004133e-004  1.044547e-002  1.224498e-002
 -2.906239e-002  1.633461e-002 -2.446991e-003 -1.394513e-002
  1.114664e-002 -3.131614e-002 -7.617681e-003 -1.276139e-002
 -6.202378e-003 -8.060755e-003  1.212285e-002 -6.897199e-003
 -1.660933e-002  1.007878e-002 -1.922166e-003 -8.680476e-003
  2.957367e-003 -1.600256e-002 -1.180365e-002 -6.135320e-003
  4.404189e-004

 -2.756608e-001  1.232504e-002 -9.750894e-002  1.658663e-001
  6.576876e-001 -1.219171e-001  2.584459e-001  1.564467e-001
 -3.498967e-001  2.031295e-001  2.321847e-001  1.537898e-001
 -1.253341e-001 -9.864228e-002  6.395824e-002  1.190423e-001
  1.323574e-001  1.097742e-002  4.378647e-002 -8.082588e-002
  5.538933e-002 -3.516753e-002  1.150807e-001  3.031843e-002
 -2.838725e-002 -1.621188e-002  2.352538e-002  4.419496e-002
  2.859626e-002 -1.146717e-002 -4.962906e-002 -6.273280e-002
  3.320513e-002  8.307999e-003 -1.046309e-002 -1.505247e-002
 -1.165397e-002 -3.032915e-002  4.595345e-002  2.387547e-002
 -1.158901e-002 -7.912207e-003 -2.495125e-002  3.890049e-003
  4.633923e-003  9.214719e-003 -1.533217e-002 -1.187604e-002
 -6.778550e-003 -2.239601e-002  2.399392e-003 -2.382814e-003
 -1.737682e-002 -1.281679e-002 -3.623256e-003  3.138265e-003
 -1.058808e-002

  6.099123e-002 -1.479804e-002 -6.025569e-003 -1.588856e-001
  1.327757e-001  1.619193e-001  1.491854e-001 -3.507960e-001
 -1.616544e-001 -5.563485e-001 -2.031464e-002  1.569493e-001
 -4.855145e-002 -2.620935e-001 -1.593876e-001 -3.534529e-002
 -2.224601e-001 -2.535494e-004  3.329588e-001  2.429096e-002
  8.324099e-002 -2.585787e-001  1.875902e-001 -2.476314e-002
 -5.733485e-002 -1.185333e-001 -1.053429e-001 -8.669508e-003
 -9.188172e-002  2.941613e-002  4.952542e-002  1.689758e-002
  2.249140e-002 -5.118848e-002  4.584165e-002 -4.182177e-002
 -1.636234e-002 -2.592636e-002 -3.764744e-002 -1.478017e-002
  8.638447e-004 -6.164846e-003  1.470482e-003 -9.830364e-003
  2.946231e-003 -2.384637e-003  2.866530e-002 -1.422333e-002
 -1.745294e-002 -1.320699e-002  1.983870e-003  6.988947e-003
  2.233728e-002  1.097787e-003 -1.354273e-002 -1.323316e-002
 -1.853557e-003

 -1.499606e-001 -6.228373e-002  7.458306e-002 -1.644169e-001
  1.654414e-001  1.242425e-001  5.219475e-001  1.900098e-001
  1.610557e-001 -1.810506e-001 -2.140829e-001 -1.038426e-001
  4.932300e-001  1.950331e-001  3.598430e-002 -1.944281e-001
  1.077708e-001  1.970670e-001  4.294455e-002  8.836501e-003
 -9.898741e-002 -4.584602e-002 -1.335755e-001  1.059322e-001
  1.717430e-001  7.925183e-002  7.249460e-003 -7.082480e-002
  4.446986e-002  5.087330e-002 -3.261397e-003 -5.418445e-002
 -4.499476e-002 -2.247171e-002 -2.047876e-002  4.243899e-002
  2.669781e-002 -3.880887e-002  3.401361e-002 -6.752181e-003
  1.824895e-002  1.985097e-002  1.378908e-002 -2.032252e-002
 -2.264569e-002 -1.099237e-002  1.047007e-004  1.930990e-002
  1.028090e-002 -3.517614e-002  8.306519e-003 -1.596255e-003
  6.149791e-003 -6.029186e-003  7.706421e-003 -9.160133e-003
 -1.089049e-002

  5.201486e-002 -1.215693e-002 -1.235469e-001 -2.436920e-002
 -1.111170e-001  2.093418e-001  6.916483e-002  1.301946e-001
 -3.869034e-001  2.035126e-001  1.508329e-001 -6.029913e-001
  6.799293e-003  8.737252e-002 -1.110900e-001 -1.208313e-001
 -2.479753e-001 -9.601669e-003  3.559642e-001 -1.051874e-002
  9.330393e-002  1.309132e-001  7.071455e-002  5.526758e-002
 -2.143860e-002  1.505768e-001 -1.279033e-002 -1.528217e-002
 -1.197814e-001 -8.379209e-003  1.345238e-001 -6.938933e-003
  1.035665e-002 -1.894090e-002 -4.477569e-003  4.781369e-002
  3.498202e-003  4.257392e-002 -4.894376e-003 -4.279704e-004
 -4.488752e-002  4.245155e-002  3.207562e-002 -6.260702e-005
  1.169956e-002 -2.491995e-003  2.334626e-003  2.197583e-002
  2.454296e-002 -1.469254e-002 -2.334517e-002 -1.370862e-002
 -2.141425e-002  1.919843e-002  2.041852e-002 -1.317670e-004
 -3.314103e-003

 -5.062676e-002  7.406362e-002 -8.017164e-002  1.347290e-001
  4.456663e-001 -2.151741e-001 -2.129083e-001 -3.251603e-001
  5.069086e-001  5.847947e-002 -1.839302e-002 -1.517649e-001
  6.232314e-002  2.509794e-001 -2.013607e-001 -1.202242e-001
 -1.058425e-001 -9.425104e-002  1.835909e-001 -3.004229e-002
  1.918879e-001  6.305899e-002  3.597885e-002  9.463931e-002
 -9.382650e-003  1.554474e-001 -3.803151e-002 -1.208794e-002
 -1.349555e-001  2.291403e-002  7.260593e-002  1.923710e-002
  7.795395e-003  1.140893e-002  3.382049e-003  5.536376e-002
 -1.830967e-002  5.343509e-002 -2.638680e-002 -5.908019e-003
 -2.697946e-002  1.592844e-002  1.615110e-002 -9.115253e-003
  4.017651e-003  8.670457e-003  2.157657e-002  7.333542e-003
  4.625073e-003  4.297201e-003 -1.788439e-002 -1.493474e-002
 -1.204489e-003 -7.524947e-003  4.280248e-003 -3.081839e-003
 -3.461631e-003

 -7.360674e-002  3.381045e-002  7.497479e-002  2.303541e-001
 -5.508220e-002 -2.061143e-001 -2.580953e-001  2.302206e-001
 -1.647944e-001 -3.908572e-001  2.540130e-001  1.821792e-001
  9.538551e-002  7.303704e-002  1.717565e-001 -4.080228e-001
 -1.889830e-002 -1.614040e-001  1.306297e-001 -2.645428e-001
 -1.362757e-001  1.295536e-001 -6.518795e-002  1.178414e-001
  4.955380e-002  1.229250e-001 -4.188331e-002 -2.314398e-001
  2.921759e-002 -8.086317e-002  1.027390e-001 -4.381827e-002
 -2.156178e-002  2.916128e-002  2.098774e-002  3.345458e-002
  3.022312e-002  2.642598e-002 -8.932413e-002  3.371491e-003
  5.159729e-002 -1.004870e-002  2.270642e-002 -2.717654e-002
  2.771146e-003 -2.009399e-002  3.939721e-002  1.634545e-002
  1.434081e-002  2.027102e-002 -2.198435e-003  1.996395e-002
  4.038588e-002 -9.399752e-003 -1.612160e-003 -7.007819e-004
  2.004964e-002

 -3.809933e-002 -2.482996e-002 -3.449380e-002  3.651215e-002
  4.994217e-002 -1.288126e-001  3.232624e-002  5.840079e-002
  3.918955e-002 -4.688107e-002 -3.717205e-001 -2.724487e-002
 -5.826197e-002 -8.675874e-002  6.752982e-001  6.604581e-002
 -2.794596e-001  2.764677e-002  1.158463e-001  1.352956e-001
 -1.327871e-002  7.520641e-002 -3.434335e-002  1.151107e-001
 -3.464466e-001  6.358607e-002  7.085221e-002  3.306400e-002
 -2.458681e-001 -1.915572e-002  1.794984e-002  2.139095e-002
  4.729851e-002  2.313062e-002 -6.901818e-003  3.285907e-002
 -1.191068e-001  3.118683e-002  6.059179e-003  5.197501e-002
 -9.288219e-002  1.712612e-002 -6.262408e-003 -1.558081e-003
  1.818220e-002 -6.762796e-003 -1.284803e-002  1.878799e-002
 -2.980451e-002  3.103291e-002 -2.343084e-003 -2.354578e-002
 -3.290134e-002 -7.954424e-003 -5.707533e-003  5.559866e-003
 -5.744900e-004

 -1.936107e-002  8.797705e-002  5.745894e-002  4.292076e-002
 -3.421040e-002 -7.227109e-002  1.361721e-002 -1.723582e-001
  1.669082e-001  1.008693e-001  4.831921e-001 -2.394017e-001
  2.066563e-001 -2.640503e-001  3.739891e-001 -1.565101e-001
  1.303661e-001  3.354736e-002  1.041607e-001  1.716199e-001
  1.854276e-002 -3.299968e-001 -1.139531e-001 -2.533375e-001
  7.431432e-002 -1.484075e-001  9.546712e-002  1.829865e-002
 -4.023290e-003  2.141415e-003  8.307848e-003  1.906333e-001
 -6.479124e-002 -7.727710e-002 -7.124885e-002  7.445284e-003
  2.066151e-002  3.379802e-002 -4.528886e-002  4.286211e-002
  3.352091e-003  6.828293e-003 -4.444052e-002 -2.296965e-003
 -2.258239e-002  7.542419e-003  1.067362e-002 -5.030889e-003
 -6.076866e-003  2.067554e-002 -2.392718e-002  1.052730e-002
  4.009203e-002 -2.035803e-003 -1.743620e-002 -1.293856e-003
 -4.020615e-003

  3.380239e-002  4.189318e-002  7.241664e-002 -1.110827e-001
 -8.408803e-004 -9.545160e-002  1.392712e-001 -1.511677e-001
  1.741533e-001 -7.805241e-002  1.562775e-001 -2.129894e-001
 -9.624105e-002 -3.353491e-001 -6.031946e-002 -1.092926e-002
  8.334938e-002  3.742299e-001 -8.836270e-002 -2.185754e-001
 -1.691017e-001  3.432916e-001  1.553266e-001 -5.439495e-002
 -1.685076e-001  8.131166e-002  1.431879e-001 -2.205568e-001
  2.747048e-002 -1.389812e-001 -1.078835e-002 -2.596271e-001
  1.448170e-002  2.509996e-001  5.983025e-002  9.283650e-003
 -1.619181e-001  7.713970e-002  7.291811e-003 -1.273680e-002
 -5.458832e-003 -8.644060e-002 -2.735335e-002 -5.092386e-002
  2.858561e-002  7.407210e-002 -1.116064e-002 -3.667591e-002
 -5.217980e-002  4.490912e-002  2.925973e-002  3.741664e-002
 -1.366385e-002 -3.517668e-002 -4.611980e-002  8.285030e-003
  1.111700e-002

 -4.349079e-002 -5.942091e-002  3.750830e-002  9.879843e-002
 -1.411462e-001 -5.043178e-004 -1.784279e-001  1.293147e-001
  5.576933e-002  3.608601e-001 -5.469310e-002  3.394401e-001
  3.980695e-001 -1.295332e-001 -1.184250e-001 -3.690736e-002
  3.871219e-002  2.801967e-001  3.035911e-001  2.721697e-002
 -4.411534e-002 -3.184677e-002  3.375192e-001 -1.026030e-003
 -1.621522e-001 -1.492237e-001 -4.311973e-002 -8.602944e-002
 -1.075782e-001  1.119272e-001  2.397679e-001 -7.633025e-002
  5.101738e-002 -8.245189e-002  9.002589e-002 -3.209444e-002
 -4.356790e-002 -4.486461e-002  3.346352e-002 -2.104049e-002
 -5.358378e-002 -4.059034e-002  6.336361e-002 -3.189561e-002
  5.797603e-003 -7.316933e-003  3.178921e-002 -3.538779e-003
 -5.951723e-003  9.411709e-003 -1.491707e-002 -2.513985e-002
 -3.811711e-002 -1.846587e-002  1.610998e-002 -2.108559e-003
 -4.528987e-003

 -2.628649e-002  4.458616e-002  1.003707e-002  1.431654e-002
  7.208582e-002  2.951492e-002  7.696690e-002  7.799255e-002
  6.064921e-003 -4.019669e-002  3.369300e-002 -1.360057e-001
  1.289262e-001  1.233185e-001 -1.126275e-001  5.782917e-002
  1.191965e-001 -3.305913e-001 -1.735888e-001  1.781816e-001
 -4.154189e-001 -1.446534e-001  1.629950e-001 -1.992292e-001
 -4.099944e-001  8.970811e-002 -3.108097e-001  2.364675e-002
 -9.787681e-002 -1.915182e-001  9.993235e-002  7.368749e-002
 -3.089644e-002  8.569876e-002  2.067503e-001 -5.981357e-002
 -1.223873e-001  6.840096e-002 -1.472813e-001 -1.665943e-002
  3.504186e-003 -8.772588e-002  1.440912e-002 -3.264642e-002
 -9.010899e-002 -9.286267e-003  5.359935e-002 -5.680306e-002
  3.435171e-002  3.448723e-002 -4.581928e-002  9.610635e-003
  6.565147e-002 -3.281282e-002  1.801232e-003  1.313318e-002
  4.504070e-003

 -2.336671e-002  3.402120e-002  4.472546e-002 -5.152788e-002
 -3.841529e-002  4.271082e-002  3.495968e-002  6.030454e-002
  1.827780e-001  8.692524e-002 -1.758972e-001 -3.548006e-002
  1.016049e-002 -4.204438e-001 -1.218736e-002  2.325755e-001
  2.134420e-001 -5.008958e-001  3.442228e-001 -6.608809e-002
 -1.429835e-001  1.301846e-003  2.497273e-002  1.670236e-001
  1.491791e-001  1.886088e-001  9.526619e-002 -8.309360e-002
  1.582058e-001 -1.899958e-001  7.516336e-002 -9.389372e-002
  5.305818e-002 -7.216728e-002 -1.266353e-001  6.286514e-002
  1.430072e-001  5.921068e-002  3.780608e-002 -5.077071e-003
  1.169821e-002  3.795095e-002 -1.297447e-002  3.403663e-002
 -2.054922e-002 -1.553817e-002 -2.594808e-002  4.723972e-003
  2.933598e-002 -2.491274e-002 -1.681971e-002 -1.294469e-002
 -3.238259e-002  3.118935e-002  2.830566e-002 -3.065021e-002
 -1.201547e-002

 -3.203580e-003 -1.116593e-002 -7.404519e-003 -4.102414e-002
 -5.514821e-002  7.204784e-002  5.111053e-002 -2.842688e-002
 -1.026895e-001  3.258863e-003  9.031880e-002  1.650951e-001
  3.840599e-001 -9.546985e-002  3.370496e-002  1.542787e-001
 -7.333638e-002 -2.279384e-001 -2.134931e-001  4.427930e-002
  4.970740e-001  8.667987e-002  8.051930e-003 -1.954283e-001
  3.187940e-002  2.480508e-001 -8.710800e-002 -2.690659e-001
 -1.550941e-001  1.010685e-002 -8.850334e-002 -1.316226e-002
  1.289968e-001  2.816491e-001 -8.300315e-002  6.899228e-002
 -8.995668e-002  1.860908e-001  3.363747e-002 -1.176890e-001
 -7.113693e-002  5.549737e-003  8.005364e-003 -7.590014e-003
 -1.223059e-002  3.759345e-002 -7.037498e-002  3.718081e-002
 -3.265861e-002  7.142105e-002  6.926698e-003 -2.009971e-002
 -2.329982e-002  2.865896e-002  8.283297e-003 -6.600343e-003
  2.101159e-003

  4.085395e-002 -9.046576e-003  3.541368e-002  1.527261e-002
 -1.219169e-001 -1.207331e-002  1.488759e-002 -5.689297e-002
 -3.723928e-002 -9.394802e-002  3.850208e-002 -1.351781e-001
 -7.399731e-002  1.015227e-001  9.448689e-002  5.712223e-002
  4.408214e-001  6.079018e-002 -1.656900e-001 -1.105578e-001
  2.715390e-001 -2.909825e-001  7.035093e-002  4.207370e-001
 -1.236761e-002 -7.187852e-002 -4.713705e-002  4.488678e-002
 -2.323150e-001 -1.386145e-001  2.784915e-001 -1.587558e-001
  2.698816e-001 -4.706957e-002  1.607374e-001  1.171014e-001
 -2.349674e-002  4.514162e-002 -7.288460e-002 -2.535168e-003
 -1.248137e-001  3.370204e-002  1.618939e-002 -5.460762e-002
  6.534415e-002  4.265434e-002 -1.224282e-002  4.250355e-002
  2.652036e-002 -2.501790e-002  5.500380e-002  1.089235e-002
 -1.195586e-003  2.558245e-002 -1.542868e-002 -2.630408e-002
  1.448606e-002

  1.094973e-002  2.396235e-002 -1.069632e-002 -5.503601e-002
 -2.610521e-002  3.332287e-002  4.214863e-002 -4.818765e-002
  7.326516e-002 -5.921880e-003  1.863341e-001 -4.872387e-002
  3.267865e-001 -1.378716e-001  4.314850e-002  9.270946e-002
 -1.309056e-001 -1.907500e-001 -5.717686e-002 -2.461209e-001
  5.867552e-002  3.264187e-001 -4.731187e-002  2.339928e-001
 -8.812427e-002 -2.390327e-001 -2.185217e-001  3.717370e-001
  9.072287e-002  2.859915e-002 -1.322593e-001  8.256098e-002
  2.022791e-001 -4.106424e-002  1.536620e-001 -4.101393e-002
 -1.037563e-001 -2.714719e-001  4.469063e-003  2.160830e-001
  1.001406e-001  4.500925e-002 -6.422667e-002 -9.050203e-003
  8.138776e-002 -3.576598e-002  7.004958e-002 -4.216616e-002
 -5.286157e-002 -2.557713e-002  3.868822e-002  3.898168e-002
 -1.832363e-002 -2.226073e-002 -3.124671e-002 -1.003080e-002
  6.838645e-002

  1.352379e-002  3.251597e-002  1.765457e-002  8.037123e-003
 -4.722210e-002 -5.850516e-002 -1.539294e-002  2.591871e-002
  6.414336e-002  2.752741e-002 -1.055874e-001 -1.647023e-001
 -1.012164e-001 -6.323176e-002  1.787581e-001 -1.789368e-001
  7.735023e-002  4.936868e-002 -8.852270e-002 -1.079735e-001
  8.356984e-002 -1.091275e-001  4.262052e-001 -4.004973e-002
  6.030208e-004  2.363941e-001 -3.978362e-001 -1.406788e-001
  9.367535e-002  2.554854e-001 -2.993584e-001 -5.768185e-002
  1.573712e-001 -1.430655e-001 -7.582101e-002 -2.349254e-001
  1.944538e-001 -1.472622e-001  3.974891e-003 -1.739231e-002
  9.766407e-002  8.660222e-002 -1.482806e-001  8.695580e-002
 -5.353862e-002 -1.932146e-002 -6.519620e-002 -3.621294e-002
  8.474407e-002 -7.836316e-002 -3.084699e-002 -1.619917e-002
 -5.210086e-003  2.183054e-002  2.564528e-002  4.797483e-002
  9.076545e-003

 -1.856063e-002  1.157173e-002  1.556696e-002 -2.875755e-002
  2.946646e-002  9.626513e-003  7.999886e-002  4.097625e-002
  3.881364e-002 -6.482708e-002 -6.434407e-002 -3.314388e-003
 -1.034645e-001  8.126320e-003  3.099567e-002 -3.763413e-002
  1.295751e-001 -1.202074e-001  7.823529e-003 -1.897357e-001
 -1.425325e-001  2.030852e-001  2.285481e-002 -3.162519e-001
  2.992164e-001 -3.064470e-002  1.021933e-001  8.991815e-002
 -2.590258e-001  2.689614e-001  2.651045e-001  2.038707e-001
  2.797679e-001 -5.162991e-002  7.545926e-002 -3.358456e-001
 -1.539576e-001  4.873134e-002 -4.415741e-002 -1.296955e-002
 -2.937651e-001  9.180457e-002  3.946779e-002  1.444773e-001
  1.576488e-002  7.342456e-002 -6.413656e-002 -2.127428e-002
 -6.850308e-002  6.060831e-002 -1.616371e-002 -5.442660e-003
 -1.047787e-001 -2.677757e-003 -9.439405e-003  9.072204e-003
 -4.399429e-002

  4.707820e-003  1.096948e-002  1.201972e-002  2.874302e-002
 -7.158521e-002  8.009534e-003  1.354559e-002 -3.365930e-003
 -5.056383e-002 -1.693043e-001  3.500776e-002  7.355186e-003
  2.081441e-002  7.171869e-002 -1.012226e-001 -2.218527e-001
  3.430022e-001 -1.920858e-001  5.202449e-002  3.230774e-001
  1.505562e-001  1.677902e-001  1.590370e-001  6.244440e-002
 -2.961547e-001  3.857967e-002  3.700340e-001  1.497379e-001
 -1.882634e-002  2.130647e-001 -7.750482e-003 -3.821862e-002
 -8.409886e-002  5.506984e-002 -1.579507e-001 -9.966265e-002
 -9.633187e-002 -7.320251e-002  2.610615e-001  1.894790e-001
  1.296061e-001 -4.147147e-003 -1.544680e-001  8.148000e-002
 -6.759175e-002  1.450196e-002 -1.282024e-001 -4.152904e-002
  1.360293e-002 -4.906902e-003  9.914060e-002  5.449746e-002
 -7.600058e-002 -2.250544e-002 -3.205416e-002  6.498193e-002
  5.183504e-003

  1.091694e-002 -3.688912e-003  1.201859e-003  2.392567e-002
 -3.080863e-002  2.169374e-002 -4.044029e-003 -1.446051e-001
 -3.095523e-003 -5.903035e-002  1.792367e-001 -6.610877e-002
  3.423850e-002  2.179171e-001  2.389050e-001  3.488456e-001
 -2.964672e-002 -1.461003e-001  5.623797e-002  1.444750e-001
 -1.378702e-001  5.684617e-002  1.979438e-001  1.619266e-001
  2.001675e-001 -7.764489e-002  1.110735e-001 -1.347663e-001
  6.323524e-002  4.033954e-001  1.860708e-002 -2.467792e-001
 -1.650849e-001  1.524817e-001  2.000422e-001 -8.635533e-002
  6.162853e-003 -1.229004e-001 -2.081966e-002 -2.452846e-001
  8.086025e-002  9.615986e-003  1.507973e-001 -1.506363e-001
 -5.297984e-002  2.763922e-002  1.217035e-001 -1.020603e-001
 -3.740850e-002 -1.139222e-002  5.537239e-003 -4.917149e-002
  5.030018e-002 -6.115592e-002 -1.011295e-002 -4.665089e-002
 -6.286709e-002

 -1.011407e-002  2.589112e-002 -1.847941e-003  1.077762e-002
  9.238242e-003 -1.000648e-002  7.491347e-003  1.158727e-001
  4.672954e-002  7.422661e-002 -1.870538e-001 -7.309902e-002
 -8.521399e-002 -1.001578e-001  4.300019e-002 -1.868709e-001
  4.964443e-002 -1.374573e-001  9.353740e-002 -1.497858e-001
  1.486905e-001 -1.331744e-002 -1.317548e-001 -1.710028e-001
  8.291047e-002 -3.382724e-001 -2.623972e-001  2.031353e-001
 -1.879968e-001  3.607710e-002  8.754703e-002 -3.203570e-001
 -2.323311e-001  3.087592e-001 -4.472799e-002 -1.062801e-001
  6.153998e-002  4.967776e-002  3.910422e-002 -9.751846e-002
  1.858508e-001 -2.168614e-001 -7.330953e-002 -1.866948e-001
 -1.517974e-001  1.589292e-001 -8.355870e-002  6.445953e-002
  2.180883e-002 -2.612363e-002  1.248975e-001  1.698790e-002
  9.023070e-003 -3.438469e-002  4.204121e-002 -4.660471e-002
 -1.332202e-002

 -2.427307e-002  4.854264e-003  1.664723e-002  1.867889e-002
 -5.168487e-004 -7.384924e-003  8.952474e-003  4.848368e-002
 -1.473495e-002  6.027828e-002 -1.025573e-001  3.133755e-002
 -1.389180e-001 -2.377515e-001 -7.238569e-002 -2.699477e-001
  1.208826e-001 -6.064519e-002  2.034772e-002  2.235866e-001
  7.567011e-002  4.300471e-003 -1.678567e-001 -1.039636e-001
  2.256849e-002  2.234499e-001 -4.385351e-002  1.133780e-001
  1.310755e-001  3.035542e-001 -7.976912e-002 -1.258017e-001
  7.190487e-002  1.445655e-002  2.645069e-001  2.646176e-001
 -2.580639e-001 -9.078837e-002 -2.246182e-001 -2.170043e-002
 -8.492210e-002  2.502125e-002  7.394542e-002 -2.387077e-001
  2.452096e-001 -2.461302e-002  2.745136e-001  5.011406e-002
  8.776799e-003 -1.296147e-001 -6.816941e-002 -4.474077e-002
 -4.476437e-002 -1.751865e-003  5.967028e-002 -5.141652e-002
  7.125379e-002

 -1.833799e-003  2.531662e-002  1.705231e-002 -3.633298e-002
  4.074859e-002 -3.987261e-002  6.428476e-002  7.436139e-002
  3.771894e-002  4.057220e-002 -7.128739e-002 -1.086241e-001
 -6.776049e-002 -2.123403e-001 -5.315145e-002 -1.267651e-001
 -6.730915e-002 -1.467984e-001 -2.727219e-001 -1.818016e-001
  1.869054e-001 -4.235445e-002  4.124825e-003  8.421996e-002
 -1.224048e-001 -8.346342e-002  5.300260e-002 -2.670166e-001
  4.045739e-002  6.460724e-002  1.949402e-001  2.130366e-001
 -3.197060e-001 -2.596757e-001  1.218687e-001 -1.622879e-002
 -1.890692e-001 -2.172391e-001  2.761341e-001 -1.271071e-001
 -3.418690e-002  3.015380e-002  2.428938e-001 -2.767582e-002
 -2.186489e-001 -1.352178e-001  3.919515e-002  6.916430e-002
 -4.483138e-002  1.681502e-002  2.554136e-002 -9.401169e-002
  4.928773e-002 -7.731059e-002  5.111749e-002 -1.099474e-001
 -6.678028e-002

  1.278129e-002  1.724578e-002  5.086919e-003  3.158462e-003
 -1.369903e-002  1.882250e-003 -6.599933e-002  7.380566e-002
  4.490850e-003  1.091320e-001  1.193877e-002 -1.479899e-002
  7.520435e-002 -7.022612e-002 -1.436862e-001 -9.700481e-002
 -2.035768e-001 -1.101808e-001 -1.243116e-001 -1.109972e-001
 -1.175470e-001 -3.645248e-001 -9.086418e-002  1.745185e-001
  2.853607e-002  1.734834e-002  2.284208e-001 -7.439899e-002
 -2.662373e-001 -3.757867e-003 -2.278651e-001 -2.541119e-001
 -3.300283e-002  1.303887e-001 -1.087334e-001 -2.043911e-001
 -1.706175e-001 -1.385840e-001 -1.004569e-001  1.290227e-001
 -1.613919e-001  4.679761e-002 -9.245835e-002  1.196012e-001
 -4.838175e-002  1.014223e-002  1.124117e-001 -2.609241e-001
 -2.403123e-001 -2.355549e-001 -7.367343e-002  7.979539e-002
 -9.915475e-002  2.768661e-002  3.407774e-002  3.388758e-002
 -6.823566e-002

  2.161845e-002  4.441564e-003  4.092074e-003 -3.092388e-002
 -6.068403e-002  2.176295e-002 -1.153382e-002 -1.908158e-002
 -4.000142e-003 -7.025065e-002 -1.681334e-003  5.996354e-002
  1.252465e-002  9.701971e-002  1.072765e-001  2.052010e-001
  2.490228e-001  1.319677e-001  2.021980e-001 -1.204430e-001
  2.832606e-001  1.170858e-001 -5.507005e-002 -2.002652e-001
 -1.811571e-002  2.246373e-001 -7.052673e-002  1.011349e-001
 -3.161061e-002 -2.145044e-001 -2.885360e-002 -8.575344e-002
 -4.051718e-001 -1.009246e-001  1.209339e-001 -2.317628e-001
 -4.889438e-002 -7.861966e-002 -1.906641e-001  2.400482e-001
 -2.070465e-002  4.672527e-002  1.721511e-001  1.424590e-001
 -8.947926e-002 -1.131824e-001  2.257147e-001 -1.314190e-001
 -1.560849e-004 -1.146809e-001 -3.420504e-002 -2.284302e-002
 -1.512262e-002  2.437217e-002  1.261924e-001  7.552037e-002
 -7.036146e-002

 -1.990137e-002 -2.689044e-003  4.183477e-003  4.405383e-003
  6.088847e-002  9.195318e-003  2.961804e-002 -7.164377e-002
 -3.713987e-003  7.892825e-002  6.072315e-002  7.083526e-002
 -5.476609e-002 -2.063758e-001 -5.842485e-002 -1.198025e-001
 -3.162828e-002  7.202450e-002 -9.195783e-002  3.440905e-001
 -5.663851e-002  1.785388e-001 -2.388392e-001  1.360566e-001
  3.111995e-002 -7.767601e-004 -1.290888e-001 -1.029927e-001
 -1.835409e-001 -4.785408e-002  1.836098e-001 -4.571452e-002
  1.012899e-001  1.533313e-001  8.748501e-002 -1.406818e-001
  2.090129e-001 -1.456095e-001 -1.198510e-001 -3.361016e-002
  1.692898e-001  3.327127e-001  1.572996e-001  1.811692e-001
 -8.343563e-002 -1.824703e-001 -1.422023e-001 -1.589858e-001
  2.040751e-001 -9.773138e-002  2.026878e-001 -3.861604e-002
  9.804273e-002  1.429064e-001  6.039558e-002  4.463499e-002
 -1.184483e-001

 -1.047272e-002  2.092267e-002 -3.796480e-003 -7.206684e-003
  5.011914e-002 -1.504238e-002  5.959094e-002  2.740197e-002
  2.974042e-002 -4.643025e-002 -2.590864e-002 -8.502390e-002
  3.619305e-002  7.066067e-003  1.371367e-002 -1.342651e-001
 -2.452974e-002 -1.367133e-001 -9.886847e-002  9.253288e-002
  1.395151e-001  1.073256e-001  3.683961e-002 -2.748105e-002
 -1.369018e-001 -3.358674e-001  7.687078e-002 -6.931494e-002
  1.381225e-001 -7.667609e-002 -1.174200e-002 -1.910390e-001
  1.788312e-003 -1.028468e-001 -6.493525e-003 -1.153228e-001
  2.769960e-001  6.666846e-002 -1.262356e-001 -1.915336e-001
 -1.586086e-001 -2.046925e-001  2.051041e-001  1.520873e-001
  3.178944e-001 -1.691439e-001  2.283581e-002 -1.193699e-001
  3.763356e-003  9.912592e-002 -2.649083e-001 -4.005860e-002
 -3.125164e-001  1.148957e-001  9.544319e-002  2.185870e-001
  5.889023e-002

  3.633809e-003  3.072192e-003 -4.062727e-003 -4.807081e-003
  8.004393e-003  1.626617e-002  2.238719e-002 -5.556148e-002
  1.214583e-002 -2.336364e-002  3.123803e-002 -3.034644e-002
  7.302592e-004  1.075987e-001 -7.941618e-003  2.054800e-001
  1.862309e-002 -5.882274e-002 -9.357412e-004 -2.985070e-001
 -1.070999e-001 -9.283278e-002 -1.800218e-001 -3.021943e-001
 -2.628915e-001 -5.082654e-002  1.299292e-002 -1.822726e-001
 -1.200755e-001  3.257474e-001  1.547605e-001 -1.982357e-001
  1.720998e-002 -5.609555e-002 -1.320758e-001  2.650493e-001
  1.494377e-001 -7.856780e-002  9.425255e-002  2.049601e-001
  8.338544e-002  1.476427e-001 -1.721193e-002 -2.351182e-003
  1.632632e-001 -2.771866e-001 -1.729315e-002  8.434132e-002
  7.390162e-002 -1.428479e-001  9.898839e-002  1.186452e-001
 -3.877431e-002  1.756644e-001  2.602516e-002  2.416080e-002
  1.418382e-001

  4.089234e-003  1.193145e-003  5.117975e-003 -1.460606e-002
  7.817996e-003  1.379878e-002  2.758305e-002 -1.312178e-002
 -2.882117e-002 -8.568621e-003  1.834916e-002  2.060312e-002
  6.314817e-002 -2.976244e-002 -7.488245e-002  6.229002e-002
 -1.293697e-002  8.120716e-003 -6.304257e-002 -9.080889e-002
  5.987389e-002  9.514494e-002 -1.398409e-001 -6.068514e-003
 -1.668423e-001  1.812848e-002  2.413289e-001  2.506363e-002
 -1.097676e-001  9.617424e-002  6.074768e-003 -1.008849e-001
  1.292156e-001 -2.813884e-001 -1.413372e-001 -1.194185e-001
  6.992043e-002 -3.544082e-004 -4.278276e-001 -1.147006e-001
  1.143051e-001 -9.349171e-002 -2.433940e-001 -2.383982e-001
 -2.698407e-001 -1.037601e-001 -2.161432e-002  2.428406e-002
  2.539510e-001  5.009188e-002 -2.512557e-001 -2.477465e-001
  1.231027e-001 -1.576585e-001 -4.078087e-002 -1.361581e-001
 -1.177663e-001

 -4.342662e-003 -6.199732e-003 -4.523782e-004 -8.679009e-003
 -3.746228e-003  1.369961e-002  3.495757e-002  8.146082e-002
  3.273119e-004  5.388779e-002 -1.387170e-001 -3.841190e-002
 -4.265590e-002  3.178545e-002 -6.853678e-002  1.362157e-002
  1.791667e-001 -2.761587e-002  1.774856e-001 -1.365666e-001
  1.325982e-001 -2.092970e-002 -1.187997e-001  5.820147e-002
 -2.567494e-001 -2.159588e-001  6.507586e-002 -2.706519e-001
  8.091130e-002  9.138256e-002 -1.248451e-001  3.263291e-001
 -6.059284e-002  2.461318e-001  6.948772e-002 -1.275123e-001
  1.232425e-001  6.999521e-003 -1.985548e-001 -4.139201e-002
  1.967108e-002  3.288821e-001 -5.592696e-002 -6.807393e-002
  1.697634e-001  2.869351e-001  7.314969e-002 -1.282670e-001
 -8.327983e-002  8.938341e-002 -1.092727e-001  4.982748e-002
  2.574960e-001  3.437747e-002 -1.460125e-001  2.648742e-002
  7.126793e-002

  1.494388e-002  3.124469e-003 -2.895885e-003  2.313321e-002
 -3.250542e-002 -1.776202e-002 -5.556710e-002  2.588322e-003
 -3.619304e-003 -1.312087e-002  1.555005e-002 -2.039673e-003
  5.366992e-002  2.770127e-002 -9.545602e-004  8.319734e-003
 -1.844178e-003  4.590511e-002  1.601701e-001 -2.124857e-001
  2.254870e-002 -1.856426e-001 -2.350686e-001 -5.750594e-002
 -1.907129e-001  1.512524e-001  4.240470e-002  2.218528e-001
  2.255618e-001  5.894990e-002 -1.028719e-001 -8.216508e-002
  1.341806e-001 -2.363941e-002  2.101922e-001 -3.457145e-002
 -1.341880e-001  1.128509e-001  2.212598e-001 -3.793174e-001
 -6.437945e-002  4.896797e-002  4.826638e-002 -4.048052e-002
 -1.044514e-001 -8.732129e-002 -2.415552e-001 -3.378633e-001
  1.054279e-001  9.272084e-002  1.350522e-001 -7.679082e-003
  3.447643e-003  1.008436e-001 -6.664934e-002  2.510630e-001
 -1.935788e-001

 -1.481368e-002 -1.679115e-003 -4.828503e-003 -3.451605e-003
  2.580512e-002 -1.185653e-002  2.171131e-002  7.352740e-002
  1.816189e-002  3.996689e-002 -1.515629e-001 -2.651900e-002
 -6.678471e-003  5.626139e-002  7.645234e-002 -4.145821e-002
 -1.424180e-001 -9.755848e-002 -6.238281e-002  2.686548e-002
  1.702974e-001  2.747472e-002  2.349242e-001 -1.963505e-001
  1.986718e-001 -1.345842e-001  1.551513e-001 -1.151764e-001
  1.478885e-001 -1.480102e-001  1.893709e-001 -3.585760e-002
  2.681489e-003 -8.049524e-002  2.106884e-001  2.085657e-001
 -1.412687e-001 -6.368933e-002 -1.919740e-001  8.912261e-002
  1.219360e-001 -7.982205e-002 -2.700602e-001  9.496156e-002
  5.430267e-002 -8.837919e-002 -1.082677e-001 -2.867257e-001
  1.073159e-001 -1.860127e-001  8.567030e-002  2.395331e-001
  1.904510e-001 -1.258719e-002 -2.905485e-001  9.744791e-002
 -1.033304e-001

 -5.158534e-003 -6.326377e-003  7.008993e-003 -1.267913e-002
 -1.824439e-002 -1.202724e-002  1.994080e-002  3.966505e-002
  2.218626e-002 -3.121886e-002 -1.709585e-002  2.570697e-002
  5.910025e-002 -4.105664e-002  1.352812e-002 -8.657125e-002
 -3.415499e-002 -2.583342e-002 -9.175463e-002 -1.866397e-001
 -3.535269e-002 -2.363987e-003  2.934803e-001 -9.617920e-002
  3.160579e-002  3.064739e-002  3.250855e-001  2.751928e-001
 -2.454401e-001 -8.865484e-002 -1.330361e-001  1.674601e-001
 -7.581630e-002  1.572878e-001  2.553106e-001  2.541018e-001
  2.962455e-001  7.129100e-003  7.348166e-002 -1.909183e-001
  9.120956e-002  1.345365e-001 -5.878945e-002  6.017891e-002
 -1.827138e-002  2.331794e-002  1.523045e-001  2.334145e-002
  1.251115e-001 -1.718654e-001 -3.364017e-002 -2.416519e-001
  4.481468e-002  1.793285e-001  2.330141e-001  2.084735e-002
  3.810327e-002

  2.859841e-003  9.110888e-004 -9.943035e-004  1.484474e-002
 -5.022963e-003 -1.406849e-002 -2.033850e-002  2.029320e-002
  8.882020e-003 -2.350714e-002 -4.554123e-002 -5.488481e-002
 -2.950377e-002  1.628615e-001  4.181349e-003 -3.603699e-002
  5.103969e-002 -5.436815e-002  1.531303e-001  4.294445e-002
  4.552156e-002 -1.020782e-002 -7.680276e-003 -2.646881e-001
 -7.463566e-002 -1.366655e-001  1.353701e-001 -1.393118e-001
  6.124737e-002 -2.146090e-001 -2.217015e-001 -1.009435e-001
  4.063294e-001  2.835248e-002 -9.921483e-003  1.129434e-001
  7.361900e-002 -4.393520e-001 -2.705008e-002  2.212830e-002
 -1.028389e-001 -1.091350e-001  2.657684e-001  3.948664e-002
 -1.861590e-001  1.148560e-001  4.563022e-002  6.089639e-002
 -9.762625e-002  4.930653e-002  2.816933e-001 -1.288047e-001
  7.720409e-002 -9.797697e-002  8.632827e-002 -1.528098e-001
 -9.485168e-002

  6.389837e-003 -4.788552e-003  9.006306e-003  1.598817e-003
 -2.071980e-002 -7.838777e-003  6.026652e-003  1.293049e-002
 -1.421456e-002 -1.723119e-003 -3.168341e-002 -3.055996e-002
 -8.413962e-002  1.578498e-002 -2.123358e-003  2.819586e-002
  2.040073e-001  6.712950e-002  1.530555e-001 -1.743550e-002
 -5.983963e-003  7.538152e-002 -4.474900e-002  9.487312e-002
  1.023322e-002 -1.269684e-001 -1.163756e-001 -6.627656e-002
 -9.252048e-002  1.322997e-001 -1.090675e-001  2.363286e-001
  1.385198e-001  1.480803e-001 -6.946393e-002  2.355011e-001
 -1.641486e-001  9.847090e-002 -7.773516e-002 -1.867105e-001
  2.510608e-001 -2.504638e-001 -1.784812e-002  2.954639e-001
 -2.225131e-001 -3.869078e-001  7.322294e-002 -4.545402e-002
 -3.136726e-001 -1.077474e-001 -1.968694e-001  6.057970e-002
  1.089558e-004  5.102712e-002  7.712416e-002 -7.287335e-003
 -1.197559e-001

  3.657478e-003  5.362850e-003  2.636294e-003 -7.669649e-003
 -2.090657e-002  2.016437e-002 -3.932801e-003  5.336160e-003
  5.038981e-003  1.056297e-002  4.049615e-002  1.209578e-002
  1.688931e-002 -8.721849e-002 -4.877700e-002  2.218938e-002
  9.355277e-002 -3.879313e-002  3.403606e-002 -5.299950e-002
 -8.743125e-002  4.965557e-002  2.061332e-002  1.285212e-001
  3.288057e-002  2.925483e-002 -4.682177e-002  8.316012e-003
 -2.888691e-001  1.503729e-001 -2.948077e-001  6.778972e-002
 -2.636186e-001 -4.080999e-002 -7.726950e-003  1.838465e-001
 -4.170963e-004 -1.837179e-001 -1.651064e-001  2.123204e-002
 -2.648099e-001 -2.978871e-001  1.554589e-001  1.322055e-001
  1.304527e-001  4.893574e-002 -2.605424e-001  1.520180e-001
  2.515689e-001  1.424120e-001  7.155154e-002  6.080274e-002
  1.690787e-001  1.608558e-001 -2.552452e-001  1.246292e-001
 -1.958424e-001

  5.567698e-003 -4.317521e-003 -5.550139e-004 -7.242445e-003
 -7.111743e-003  5.460235e-003 -1.169035e-002  1.488926e-002
  3.469984e-003  5.557957e-002 -1.944852e-002  2.587271e-003
 -1.702619e-003 -1.612617e-002 -1.733146e-002  3.497746e-002
 -6.728190e-003  1.100602e-002  6.708539e-002 -3.601349e-002
  2.706187e-002 -1.523023e-001 -1.051330e-001 -2.360644e-002
  4.608095e-002  1.989527e-001  1.727586e-001 -2.874395e-002
 -1.768260e-001 -9.056029e-002 -6.053489e-002  5.195792e-002
  6.255132e-002  8.085876e-002  3.065018e-001 -2.510831e-001
  6.392185e-002 -1.959729e-001  6.039584e-002 -1.001980e-001
  3.303241e-001 -1.586406e-001  4.704657e-002  4.704470e-002
  2.476569e-001 -1.979387e-001 -1.591906e-001  2.299828e-001
  1.269380e-002  9.080173e-002 -7.707813e-002  2.067053e-001
 -3.043586e-002 -4.012870e-001 -5.426094e-002  5.482777e-002
  2.615741e-001

 -1.341259e-002  1.481881e-003 -4.461702e-003  9.902829e-003
  1.249707e-002  4.522077e-003  2.647555e-002 -1.857525e-002
 -2.819818e-003  3.164169e-002  2.642015e-004  1.079183e-002
  5.912823e-002 -8.155591e-002 -9.125859e-004 -4.762133e-002
 -1.197707e-001 -1.017387e-002 -1.086850e-001 -2.234054e-002
  5.285207e-002 -3.125743e-002 -2.563489e-002  2.392618e-002
 -1.524437e-001  1.333508e-001  1.197499e-001  1.663584e-001
  2.021952e-001  1.867713e-001  1.322570e-001 -1.524901e-001
  4.698905e-002 -5.173952e-002  1.688144e-001 -6.794646e-002
  2.819376e-001  1.965285e-001 -1.473350e-001  3.336205e-002
 -2.517908e-002 -7.547549e-002  1.021368e-001  2.846567e-001
 -1.970781e-001  1.575239e-001  9.142941e-002  3.329252e-001
 -2.729209e-001  4.511053e-003  4.454934e-002  3.504744e-001
  2.646808e-001  7.430114e-002  2.974909e-003 -6.447538e-003
 -1.382037e-001

 -6.804487e-003 -6.555200e-004 -2.653079e-003  4.793970e-003
 -1.156747e-002 -2.492976e-004  9.810054e-003  1.367239e-002
  1.960092e-002  9.417797e-003 -5.817928e-002 -2.065220e-002
  1.532553e-002  1.494757e-002  3.574230e-002 -4.150895e-002
 -6.486793e-002  7.273709e-003 -5.995760e-002 -1.468982e-001
  1.998914e-002 -1.595861e-001  2.383782e-001  1.973512e-002
  1.232177e-002  2.753243e-002  1.302684e-001  1.873516e-001
  2.021212e-001  9.041445e-003  1.018723e-001  1.191690e-001
  6.382806e-002  3.122520e-001 -3.152153e-001 -7.133763e-002
 -1.852218e-001 -6.994002e-003 -2.155710e-001  1.448558e-001
  1.638506e-001  5.722793e-002  4.463929e-001 -1.759802e-001
  1.031316e-001 -1.504078e-001 -1.620531e-001  3.229025e-002
  1.831850e-001  4.041292e-002 -9.938767e-002  1.263632e-001
  5.420723e-002  6.735020e-002  1.760872e-001 -6.462210e-002
 -1.682412e-001

 -5.739745e-003  2.186900e-003  8.629294e-003  5.007774e-003
 -6.006581e-003 -3.931444e-003  3.653943e-003  5.040478e-002
  8.874417e-003  2.994811e-002 -3.552295e-002 -3.378098e-002
  1.370168e-002  7.554657e-003 -2.606575e-002 -5.465725e-002
 -2.107325e-002 -3.968033e-002  4.034315e-003 -5.909001e-002
 -2.699457e-003 -1.112375e-001  9.065075e-002  8.486522e-003
  7.471699e-003 -8.625090e-002  2.052506e-002  4.214385e-002
  5.351807e-002  4.532365e-002 -1.229966e-001 -1.231116e-001
 -1.023337e-001  5.236183e-002  6.957720e-002 -1.514564e-002
 -7.080191e-002  2.799128e-001 -1.439215e-001  8.685385e-002
  6.668895e-002  2.145786e-001 -6.646252e-002  2.713841e-001
  1.674069e-001 -2.954492e-001  7.881924e-002  1.079320e-001
 -5.788166e-002  3.411347e-001  3.579671e-001 -3.520626e-001
 -9.048146e-002 -1.636777e-001 -1.978067e-001 -2.521635e-001
 -1.331574e-001

  1.151398e-004  1.905383e-004 -3.150822e-003  4.584260e-003
  1.293351e-002 -6.086090e-003  8.983110e-003  8.434532e-003
  1.196708e-002  2.252306e-002  9.708299e-003 -1.909365e-002
  2.952279e-002  4.146390e-002 -7.617415e-004  5.208353e-002
 -1.561058e-002 -1.641845e-002  3.324359e-002  6.201939e-003
 -1.363732e-003  4.614346e-003  4.758621e-004  5.989543e-002
 -2.484511e-002 -5.073415e-002  8.586030e-002 -9.564754e-002
  4.411983e-002 -6.922695e-002 -4.281448e-002  8.113553e-002
  3.957808e-002 -1.284878e-001 -1.286832e-001 -2.994023e-001
 -2.985013e-001  6.591735e-002 -1.358001e-001 -2.726002e-001
  1.293642e-001 -1.444186e-001 -8.878491e-002  7.115969e-003
  1.303174e-001  2.313160e-002  1.959711e-001  2.903969e-001
  1.163309e-001 -2.335883e-001  4.402503e-001 -2.926833e-002
  6.463652e-002  3.531036e-001  9.575126e-002  1.555884e-001
  1.783265e-001

 -7.458692e-003 -6.915868e-003  1.174450e-003  1.473380e-004
  4.158708e-003  9.205577e-003  2.768114e-002 -5.505563e-003
 -1.700152e-002  3.652334e-002 -3.806099e-002 -5.954889e-003
 -2.646329e-002 -6.384481e-002  2.305239e-004  1.689009e-002
 -5.803060e-002  4.092210e-002 -7.694778e-002 -7.093881e-002
  2.701357e-002 -1.274753e-001 -6.966790e-002  4.625880e-002
  1.477134e-002  2.186912e-001  2.044025e-002  1.330066e-002
  3.184943e-002  1.385329e-001  2.766132e-001  1.335359e-001
  8.064517e-002  1.502091e-001 -7.824991e-002 -7.725901e-003
  1.394504e-001 -1.420983e-001  1.879829e-002  1.713120e-001
  1.930644e-001 -4.062410e-001  4.256650e-002  9.047541e-002
 -2.228165e-002  1.344369e-001  3.346379e-001 -2.859717e-001
  4.047471e-002  2.591175e-001  9.664263e-002 -2.768568e-001
 -5.696333e-002  1.437048e-001 -2.163306e-001  1.408210e-001
  1.146686e-001

  2.796851e-003 -1.643522e-003 -4.213108e-003 -4.200118e-003
  4.927468e-004  1.423895e-002  1.453642e-002 -1.322580e-002
 -2.994515e-003  1.846654e-002 -8.507617e-003 -1.562405e-002
 -1.073809e-002 -2.263867e-002 -1.627399e-002  3.989541e-002
 -3.274881e-002 -1.669773e-002  1.270248e-002 -3.612011e-002
 -5.386852e-003 -3.158996e-002 -5.656084e-002  1.140792e-001
 -1.396805e-003 -9.861413e-002  6.626360e-003 -1.801667e-001
  8.453217e-002  1.781780e-001 -4.726029e-002  1.265228e-001
  2.620564e-002  6.744811e-002  1.500213e-001  4.331009e-002
  2.370738e-002  2.315425e-001 -4.641814e-002  2.826757e-001
 -1.327619e-001 -1.942647e-001 -9.049651e-002  6.377442e-002
 -3.416064e-002  4.905328e-002 -3.734968e-002 -7.887203e-002
  2.587141e-001 -5.815761e-002  1.999998e-001 -4.839602e-002
  3.548567e-002 -3.896379e-001  5.473965e-001  2.537662e-001
 -4.852079e-002

  4.290662e-003 -1.754731e-003 -2.110053e-003  4.170681e-004
 -2.075886e-003 -8.600164e-003 -4.829803e-003  1.679736e-002
  9.795792e-003  9.265372e-003 -2.296001e-002 -1.656094e-002
 -2.594131e-002  1.224094e-002 -5.549511e-003 -5.035229e-002
  9.842871e-003 -2.275993e-002  4.237622e-002  5.417833e-002
  1.397568e-002  1.801232e-002 -1.947406e-002  4.336073e-003
  5.817641e-002 -1.067880e-001  2.943815e-002 -7.374382e-002
 -4.626914e-002 -4.215399e-002 -1.697778e-001 -3.372903e-002
  1.819440e-001  9.171246e-002  1.229265e-001 -2.343277e-001
  6.299398e-002  2.428932e-001  3.863538e-001  2.262577e-001
 -1.483012e-001 -1.295431e-001  7.785975e-002 -1.607486e-001
 -2.515017e-002 -3.018154e-001  3.307252e-001  4.054223e-002
  2.796888e-001 -8.111311e-002 -1.514591e-001  5.887864e-002
  3.013543e-001  1.240715e-001 -2.115422e-001 -1.195282e-001
 -9.558912e-002

 -7.784736e-003 -5.259338e-003 -1.025317e-003  8.552501e-004
  1.429872e-002  3.256833e-003  1.365105e-002  2.256210e-002
 -3.054078e-004  3.479660e-002 -4.438053e-002 -1.312047e-003
 -2.727096e-002 -2.204828e-002 -1.803761e-002 -3.484408e-002
 -7.577888e-003 -9.166409e-003  1.245682e-002  8.983897e-003
  4.316121e-003  1.657555e-003  8.162776e-002  3.814614e-002
  1.009253e-001 -8.418445e-002  7.771181e-002 -2.864436e-002
 -6.216272e-002  1.588763e-002 -1.808340e-001  2.889616e-003
 -1.644358e-003 -4.397189e-002  1.012143e-001  8.671918e-002
 -2.437527e-002  9.254323e-002 -1.784649e-001  8.057126e-002
 -2.198788e-002  1.425363e-001  9.892260e-002 -1.451554e-001
 -4.850954e-001 -1.164458e-001  6.853370e-002 -4.260239e-002
  1.166020e-001  3.586185e-001  1.124465e-001  3.210798e-001
 -2.355617e-001  1.431336e-001 -3.102707e-002  1.150698e-001
  4.485611e-001

  3.425000e-003  1.326671e-003 -3.993656e-003  1.391465e-002
 -8.296863e-003 -9.464047e-004 -2.461101e-002 -3.146094e-002
  6.606284e-003 -9.053405e-003  1.378702e-002  4.993828e-005
  1.257919e-002  3.695447e-002  3.192216e-002  2.057379e-002
 -3.162874e-002  3.235982e-002  6.754406e-002 -2.125196e-002
  2.816790e-002 -8.113740e-002 -5.550859e-002  3.196172e-002
 -4.613417e-002 -2.615831e-002 -1.760540e-002  2.876353e-002
  2.949650e-001  2.655451e-002  1.291618e-001 -3.530186e-002
 -4.717118e-002  3.383983e-001  5.455841e-002 -3.295917e-002
 -1.131812e-001 -1.666269e-001 -3.531888e-002 -4.624468e-002
 -3.119335e-001 -1.399111e-002 -1.423764e-001  3.676472e-001
 -2.067065e-001 -4.565513e-002 -1.417011e-001  1.811854e-001
  2.894603e-001 -1.676272e-001 -2.049633e-001 -1.671780e-001
 -4.033141e-002  3.450457e-002 -9.332349e-002 -1.871309e-001
  3.505661e-001

 -3.461548e-003 -7.756934e-004 -7.164255e-006 -7.551941e-004
  2.285355e-003 -1.840863e-003  3.512949e-003  1.010072e-002
 -4.231750e-003  9.015232e-004  5.949074e-003  2.889647e-003
  1.543151e-002 -1.225763e-002 -1.455252e-004 -1.169065e-002
  1.389928e-002  1.932661e-002  6.528306e-004  9.268669e-003
  1.989200e-002  3.747982e-002  8.002181e-003  2.972668e-002
 -2.499456e-002  9.019451e-002  3.260652e-002  4.145342e-002
 -1.955004e-002  5.640625e-002 -4.153311e-002  5.850598e-002
 -6.068721e-002 -1.022785e-001  5.437512e-002 -7.980268e-002
  1.123700e-001  1.108384e-001 -5.444786e-002  6.036692e-003
 -9.776844e-002 -2.524710e-001  3.833040e-002 -6.675496e-002
  1.261969e-001 -9.736016e-002 -2.784976e-001 -3.825975e-001
 -1.670139e-001 -3.300475e-002  1.782848e-001  2.452239e-002
  2.142444e-001  1.592847e-001  1.893871e-001 -5.609130e-001
  3.354619e-001

  1.410096e-003 -2.575413e-003 -4.140940e-004  5.566901e-004
  7.388516e-003 -2.789337e-003 -5.094945e-004  1.204700e-002
  3.688960e-003  9.630046e-003 -9.300721e-003 -6.723758e-003
 -1.263199e-002  7.666098e-003  7.052933e-004 -1.794994e-002
 -1.897854e-002 -4.083821e-002 -1.727705e-003  2.707011e-002
 -2.118535e-002 -1.665667e-002 -7.650872e-003 -4.124186e-002
  9.515135e-002 -7.965758e-002 -1.057520e-002  7.277102e-003
 -7.572763e-002 -1.205489e-003 -4.366833e-002 -2.917484e-001
  5.539681e-002 -1.774477e-001 -2.211766e-002  6.515046e-002
 -2.993776e-001  5.617170e-002  1.144238e-001  8.276410e-002
  2.138675e-001  1.041907e-001  1.207991e-001  2.583283e-001
  4.431420e-002  1.573016e-001 -7.523092e-002 -3.444452e-002
 -3.912950e-004  2.591898e-001 -2.759628e-001 -2.077940e-001
  4.877115e-001  8.412808e-002  1.907288e-001  1.632471e-001
  2.597313e-001

  1.572222e-003 -2.248987e-003 -3.447725e-003  5.003955e-003
  1.241279e-002 -1.082698e-003 -1.236021e-002 -4.137308e-003
  2.987816e-003  1.442918e-002 -3.889951e-003 -6.653420e-003
 -1.735712e-002  4.700978e-002 -2.496889e-003  3.311652e-002
 -3.402548e-002 -4.114910e-003  4.812421e-002  2.753274e-002
  5.514581e-003 -6.845051e-002 -7.444087e-002  7.287240e-004
  2.909564e-002 -1.732704e-002  4.581218e-002 -1.999017e-001
  6.143690e-002 -1.292080e-002 -4.132213e-002  1.716791e-002
  2.773719e-002 -8.649540e-003  3.905805e-001 -8.570208e-002
 -7.824242e-002 -2.803703e-002  1.359869e-002  2.740390e-001
  2.191876e-001 -8.522997e-002 -1.631745e-001 -7.530669e-002
 -1.778348e-002  1.343633e-001 -2.451188e-001  1.673323e-001
 -2.606966e-002  1.383228e-001 -1.695395e-001 -9.706282e-002
 -2.943552e-001  4.767616e-001  1.640307e-001 -1.562548e-001
 -2.680441e-001

  1.886243e-004  1.718002e-003  1.225663e-003 -1.854105e-003
  4.075126e-004 -9.479827e-004 -2.899307e-003  1.444682e-003
  4.708949e-003  3.716553e-003 -1.143019e-002 -5.816640e-003
 -8.762247e-003 -8.094208e-003 -1.007799e-002 -1.636341e-002
 -4.253710e-003 -1.225205e-002 -1.150777e-003  2.869188e-002
  2.780628e-003  2.444474e-003  6.373980e-002  9.525065e-003
  5.344316e-002  1.235021e-002  1.977916e-002  1.018693e-002
  6.873157e-002 -1.046000e-002  2.790665e-002  2.746086e-002
 -1.112717e-002  8.943709e-002  6.920820e-002 -5.732181e-002
  1.042754e-001  1.940925e-002 -8.810407e-002  1.994807e-001
 -1.339331e-001 -1.711752e-002  3.073626e-002 -3.129867e-001
 -1.086178e-001 -2.626562e-001 -2.908756e-001  1.577559e-001
 -4.237774e-001 -1.572816e-001  4.144680e-002 -3.907261e-001
  1.631026e-001  5.376784e-002 -1.422007e-001  4.139721e-001
  1.483920e-001

 -4.216308e-004  2.110809e-003  1.835135e-003 -7.449357e-004
 -2.085891e-003 -2.266456e-003 -8.825029e-004  7.294291e-003
  1.745673e-004 -3.900089e-003  1.019134e-002 -1.271736e-004
  1.441844e-002 -9.290384e-003 -1.947871e-003  4.518931e-004
 -6.809984e-003 -1.681624e-002 -6.461168e-003 -3.386620e-002
 -1.680027e-002  3.237943e-003 -2.747042e-002 -2.338781e-003
 -5.377669e-002 -5.551504e-002  1.971981e-002 -4.505345e-002
 -3.803816e-002  6.564063e-002 -1.392896e-001  2.332267e-002
  6.276527e-002 -1.488978e-001  7.392760e-002  3.864356e-002
 -2.432626e-002  3.215353e-001 -3.017846e-002  1.103996e-001
  2.525485e-001 -1.869636e-002  4.359582e-001  9.659557e-002
 -9.047219e-002  2.981857e-001 -1.386004e-001 -5.110858e-002
  9.311480e-002 -4.528539e-001 -1.727281e-002 -1.542784e-001
 -2.318409e-001 -1.192236e-001 -3.268280e-001 -6.836571e-002
  1.138310e-001
