# Supplementary material for: Possible Fossil Larvae of Staphylinidae from Kachin Amber and a Quantitative Morphological Comparison Indicate That Rove Beetle Larvae Partly Replaced Lacewing Larvae
Source: Insects. 2025 Sep 1;16(9):910. doi: 10.3390/insects16090910 (PMC12470659; doi:10.3390/insects16090910)
Supplement: Supplementary file 1 [file insects-16-00910-s001.zip › SUPPLEMENT_Staphylinidae/File_S07_all_analysis1_part5.pcs]

DATA_NAME	PC1	PC2	PC3	PC4	PC5	PC6
0001_1	2.670190e-02	-8.734006e-02	-3.430074e-02	4.072984e-02	2.690201e-02	-2.108868e-02
0002_1	4.500661e-02	-1.329756e-01	7.872334e-03	6.579097e-02	-3.582809e-03	-2.565841e-02
0003_1	1.258624e-02	-6.125557e-02	-3.194095e-02	2.329672e-02	6.096149e-03	-1.214131e-02
0004_1	-1.744235e-02	-9.315037e-02	-4.815192e-02	2.453553e-02	1.770607e-02	4.858776e-03
0005_1	4.867858e-03	-6.604249e-02	-5.075574e-02	3.542050e-03	1.005406e-02	-4.101784e-03
0007_1	-1.904470e-02	-7.952789e-02	-5.310393e-02	2.271870e-02	4.073445e-02	8.693188e-03
0008_1	-2.878318e-02	-5.720327e-02	-1.092320e-01	-2.684440e-03	1.495917e-02	1.068011e-02
0009_1	-9.546424e-03	-9.265834e-02	-5.352542e-02	4.494629e-02	6.034710e-02	1.231066e-02
0010_1	-8.802312e-03	-5.453744e-02	-2.013270e-02	2.584376e-02	3.447292e-02	3.045670e-02
0011_1	-3.426171e-02	-6.797877e-02	-8.385493e-02	-1.714855e-02	2.840437e-02	1.918427e-02
0013_1	-9.545405e-02	-1.138113e-01	-6.575813e-02	-1.418184e-02	-1.126398e-02	3.690162e-02
0014_1	-4.000346e-02	-5.835675e-02	-4.236677e-02	6.357842e-03	3.993198e-02	3.247024e-02
0015_1	-9.291792e-02	-1.623593e-01	-5.663129e-02	4.746081e-02	1.511720e-03	5.753222e-02
0016_1	8.232958e-02	-9.626857e-02	5.801178e-02	8.427183e-02	2.484944e-02	-3.245527e-02
0018_1	-7.615166e-02	-1.543933e-01	-6.040672e-02	4.358327e-02	-1.726003e-03	5.133327e-02
0019_1	-4.913422e-02	-1.141676e-01	-6.485327e-02	1.133620e-02	-1.414431e-02	2.055386e-02
0020_1	-4.587681e-02	-1.385793e-01	-5.257105e-02	4.445981e-02	2.262885e-02	4.286839e-02
0021_1	9.853632e-02	-2.416495e-01	6.715658e-02	8.574829e-02	-2.550189e-02	-5.559356e-02
0022_1	4.477937e-03	-2.793876e-01	6.228937e-03	9.595913e-02	-4.163983e-02	-5.061369e-02
0023_1	-5.555750e-02	-1.390580e-01	-4.813911e-02	4.064620e-02	7.700641e-03	2.947663e-02
0024_1	-1.714600e-02	-1.295776e-01	-4.195188e-02	3.323866e-02	3.453043e-02	2.589634e-02
0025_1	-8.658751e-02	-1.236941e-01	-6.983938e-02	4.744979e-03	-1.457595e-02	3.919584e-02
0027_1	-3.518440e-02	-1.237270e-01	-5.299007e-02	2.821731e-02	3.713112e-02	2.700079e-02
0028_1	1.510590e-02	-1.947828e-01	-9.462895e-03	7.762682e-02	1.410787e-02	-3.185981e-02
0029_1	-7.522917e-02	-1.101443e-01	-6.120080e-02	1.593376e-02	1.066287e-02	3.387540e-02
0030_1	2.627660e-02	-1.562828e-01	-9.302734e-03	7.026049e-02	2.008632e-02	-1.892810e-02
0031_1	-7.702115e-02	-7.192655e-02	-6.410074e-02	-1.205704e-02	2.260169e-02	4.234116e-02
0032_1	-3.266212e-02	-1.452780e-01	-4.453450e-02	4.256119e-02	8.512598e-03	1.863889e-02
0033_1	5.222092e-02	-1.004626e-01	2.323503e-02	5.294812e-02	3.556969e-02	-3.990405e-02
0034_1	1.614569e-02	-1.495622e-01	-8.908920e-03	8.448506e-02	3.699451e-02	1.078169e-02
0035_1	-4.064474e-02	-8.892955e-02	-5.288044e-02	2.772673e-02	2.069036e-02	4.193930e-02
0036_1	-3.336623e-02	-7.275669e-02	-3.311916e-02	1.983010e-02	4.067695e-02	3.199885e-02
0037_1	5.635297e-02	-3.806091e-02	1.871269e-02	3.479399e-02	9.150782e-03	-3.597229e-02
0038_1	-4.333657e-02	-1.040122e-01	-5.017375e-02	1.111737e-02	3.611207e-03	1.367086e-02
0039_1	1.937745e-03	-1.630037e-01	-1.880136e-02	6.067335e-02	1.037620e-02	-2.546561e-02
0040_1	1.064711e-02	-1.317331e-01	-1.750573e-02	5.474610e-02	2.548167e-02	-2.190148e-02
0041_1	2.569057e-01	-2.896833e-01	1.642669e-01	1.256033e-02	-1.400317e-01	-1.960606e-02
0042_1	8.346933e-02	-7.237179e-02	4.003767e-02	7.026826e-02	2.961973e-02	-3.212430e-02
0043_1	-7.750370e-02	-1.406639e-01	-6.316136e-02	3.279719e-02	1.795629e-02	3.882766e-02
0044_1	-3.637438e-02	-1.216546e-01	-4.388891e-02	1.578228e-02	-1.424014e-02	1.352473e-02
0045_1	2.552547e-02	-4.605817e-02	-3.224027e-02	1.476924e-02	4.832771e-02	5.862729e-03
0046_1	1.087406e-01	-7.934981e-02	6.134224e-02	7.807473e-02	-4.842375e-03	-3.944803e-02
0047_1	8.614875e-03	-1.316612e-01	-2.026539e-02	4.032645e-02	1.681916e-02	-2.569809e-02
0049_1	1.660297e-02	-1.008472e-01	-2.400511e-02	3.550644e-02	2.149416e-02	-3.073214e-02
0050_1	2.079415e-03	-1.522477e-01	-1.354901e-02	7.820338e-02	4.050383e-02	-1.677500e-02
0056_1	2.873990e-02	-2.187282e-01	5.750039e-03	6.761507e-02	-2.953606e-02	-4.650509e-02
0057_1	1.665704e-01	-1.166133e-01	1.086665e-01	2.022185e-02	-6.388537e-02	-4.181313e-02
0058_1	4.548573e-02	-4.652871e-01	8.729181e-02	6.650105e-02	-1.504931e-01	-1.276324e-01
0059_1	-6.776676e-03	-1.072461e-01	-3.063023e-02	3.644325e-02	1.944900e-02	-7.506468e-03
0060_1	1.513508e-01	-1.867056e-01	8.762816e-02	5.992745e-02	-4.055660e-02	-4.819045e-02
0061_1	1.014025e-01	-9.949968e-02	7.531819e-02	8.383355e-02	6.023294e-03	-4.049604e-02
0063_1	-9.221204e-02	-1.194238e-01	-1.123773e-01	-3.198794e-04	-1.708861e-02	3.541805e-02
0065_1	7.727451e-02	-2.025883e-01	4.905878e-02	7.872033e-02	-1.602696e-02	-5.588742e-02
0066_1	-4.052027e-03	-1.377586e-01	-5.298498e-02	2.635883e-02	-6.772261e-03	-2.435776e-02
0068_1	-9.375310e-03	-6.246355e-02	-4.670236e-02	2.352977e-02	4.905465e-02	1.059292e-02
0069_1	4.339401e-03	-2.599742e-01	1.070646e-02	9.664463e-02	-2.998795e-02	-4.174200e-02
0070_1	-5.062803e-02	-1.529332e-01	-4.941171e-02	6.833330e-02	3.055595e-02	4.607788e-02
0072_1	1.051733e-02	-2.678498e-01	-1.119084e-02	7.803827e-02	-6.174188e-02	-5.609489e-02
0073_1	-4.170579e-02	-4.089732e-02	-9.965835e-02	-9.468795e-03	3.586928e-02	-4.933149e-03
0074_1	-8.184946e-02	-2.202005e-01	-4.920376e-02	6.383324e-02	-2.986535e-02	-1.132008e-02
0075_1	-6.271442e-02	-1.747249e-01	-3.631337e-02	5.669225e-02	2.282266e-04	2.729081e-02
0076_1	-1.009789e-01	-3.804595e-02	-9.310459e-02	-4.284029e-02	-3.796423e-03	2.793478e-02
0077_1	-1.241875e-02	-1.053510e-01	-9.148619e-02	5.837890e-02	7.041724e-02	2.564936e-02
0078_1	-1.922128e-01	-8.781933e-02	-3.059318e-02	-1.053859e-02	-9.384603e-02	2.235592e-02
0079_1	-7.587822e-02	-4.262488e-03	-1.052176e-01	-2.818445e-02	5.968473e-02	4.431952e-02
0080_1	-1.464672e-01	-9.657554e-02	-4.182590e-02	-7.459891e-03	-5.372270e-02	3.028688e-02
0081_1	-3.120788e-02	-1.124500e-01	-3.390715e-02	5.674925e-02	3.873386e-02	3.017986e-02
0082_1	4.578738e-02	-8.907599e-02	-6.447498e-03	3.262371e-02	1.816719e-02	-5.206318e-02
0083_1	-7.442105e-02	-1.298069e-01	-5.045575e-02	2.671134e-02	-4.259522e-03	4.447060e-02
0084_1	-1.377045e-03	-2.898861e-01	-2.365816e-02	1.038920e-01	-2.425572e-02	-7.197520e-02
0086_1	-2.828740e-03	-2.021002e-01	-1.577352e-02	6.455254e-02	-3.218822e-02	-2.291950e-02
0087_1	-6.036728e-02	-1.375565e-01	-6.289703e-02	3.813293e-02	1.665549e-02	2.830804e-02
0088_1	-4.496784e-02	-1.651242e-01	-6.945302e-02	1.664120e-03	-6.823545e-05	-8.357000e-03
0089_1	-3.669823e-03	-1.741019e-01	-3.075913e-02	5.581833e-02	-2.939840e-03	-3.837248e-02
0090_1	-2.096290e-01	-1.619836e-01	-2.394465e-02	2.596388e-02	-7.499002e-02	4.742440e-02
0091_1	-7.014054e-02	-1.211837e-01	-6.682227e-02	2.685787e-02	8.875132e-03	2.838253e-02
0092_1	-7.345488e-02	-2.626522e-01	-3.662276e-02	8.355955e-02	-4.317664e-02	2.124963e-02
0093_1	-8.082320e-02	-1.194779e-01	-4.268654e-02	1.647506e-02	-5.290350e-03	4.587384e-02
0094_1	-8.790796e-02	1.113397e-03	-1.012059e-01	-3.833392e-02	2.452549e-02	3.297662e-02
0095_1	-2.808754e-02	-1.249588e-01	-4.098069e-02	3.161786e-02	1.298197e-02	1.358324e-02
0097_1	-1.218631e-02	-1.547173e-01	-4.505583e-02	5.157907e-02	3.440863e-02	-5.018972e-03
0098_1	-4.208744e-02	-1.715356e-01	-5.386542e-02	6.695689e-02	1.228120e-02	2.553526e-02
0401_1	5.209170e-02	3.263953e-02	4.204043e-02	5.113438e-02	1.738451e-02	-3.178827e-03
0402_1	2.503474e-02	3.260706e-02	5.463821e-03	2.373811e-02	2.818434e-02	1.233539e-03
0407_1	2.410875e-02	7.001089e-03	-1.596050e-03	1.399112e-02	2.552206e-02	-1.390382e-02
0408_1	1.580999e-02	4.020099e-02	-6.008564e-03	1.194609e-02	3.378700e-02	-1.415805e-03
0410_1	2.731271e-02	2.194298e-02	1.230902e-02	2.493424e-02	2.766750e-02	-1.088155e-02
0411_1	2.411442e-02	3.110651e-02	9.007967e-03	1.785342e-02	3.255378e-02	-5.995190e-03
0412_1	2.591515e-02	2.528038e-02	1.692737e-02	2.344480e-02	2.749579e-02	-5.037161e-03
0414_1	3.688942e-02	4.007778e-02	4.071532e-02	2.555611e-02	1.263987e-02	6.607666e-03
0416_1	3.658443e-02	5.491787e-02	3.850079e-03	2.417032e-02	3.108103e-02	-8.906943e-03
0417_1	4.886540e-02	4.221348e-02	3.096266e-02	1.231315e-02	-5.402523e-03	-6.649161e-03
0418_1	3.599274e-02	5.497715e-02	2.949268e-02	6.284985e-03	1.180360e-02	1.112261e-02
0419_1	4.142848e-02	7.603673e-02	2.880354e-02	2.006757e-02	2.585541e-02	1.337690e-02
0420_1	3.321159e-02	4.091339e-02	1.651174e-02	1.964649e-02	2.837859e-02	-5.471734e-03
0421_1	3.569344e-02	4.664949e-02	2.704935e-02	2.177805e-02	2.329908e-02	2.477311e-03
0422_1	4.381387e-02	5.387615e-02	2.532221e-02	1.930543e-02	2.826240e-02	1.857273e-03
0423_1	3.998195e-02	4.237598e-02	3.139690e-02	2.225367e-02	2.107131e-02	2.179851e-03
0424_1	4.306137e-02	3.826520e-02	1.497209e-02	1.704827e-02	2.648554e-02	-1.296773e-02
0425_1	4.284839e-02	3.906123e-02	-4.955667e-03	2.249991e-02	3.541861e-02	-2.268397e-02
0426_1	6.152407e-02	5.692077e-02	4.413624e-02	2.780426e-02	1.235304e-02	1.008569e-02
0431_1	3.601038e-02	4.396335e-02	2.292027e-02	3.320859e-02	3.084127e-02	-3.808300e-03
0432_1	4.844093e-02	3.283785e-02	5.491888e-02	4.452141e-02	1.422664e-02	7.488036e-03
0433_1	3.718449e-02	2.172983e-02	2.882933e-02	2.488688e-02	3.483597e-02	5.279587e-04
0435_1	2.281731e-02	2.224204e-02	6.048395e-03	1.356452e-02	2.540507e-02	-1.213992e-02
0439_1	5.528252e-02	3.242136e-02	5.267547e-02	2.485955e-02	3.626603e-03	7.519604e-03
0440_1	4.319423e-02	4.809149e-02	2.869535e-02	2.632927e-02	1.824674e-02	-2.638958e-03
0441_1	2.866586e-02	3.906417e-02	2.526772e-02	2.291714e-02	2.009202e-02	1.578127e-03
0442_1	1.667082e-02	4.171332e-02	7.136078e-03	2.165241e-02	4.475185e-02	6.613079e-03
0443_1	4.607164e-02	4.174806e-02	4.142378e-02	2.692065e-02	1.178424e-02	6.222073e-03
0444_1	4.672708e-02	5.170264e-02	3.983990e-02	1.509233e-02	2.580271e-03	7.336131e-03
0446_1	3.074281e-02	2.226383e-02	1.423882e-02	1.067549e-02	1.967260e-02	-1.408761e-02
0447_1	4.740944e-02	3.867754e-02	2.807925e-02	1.623112e-02	1.361587e-02	-2.504230e-03
0449_1	4.274750e-02	3.101643e-02	1.869783e-02	1.703921e-02	1.493119e-02	-1.439596e-02
0450_1	3.640844e-02	2.391493e-02	5.694398e-03	2.335344e-02	2.331142e-02	-1.680121e-02
0451_1	3.374844e-02	3.997639e-02	2.488788e-02	1.937826e-02	1.965642e-02	-4.687445e-03
0452_1	2.958535e-02	2.323334e-02	2.304388e-02	2.462016e-02	2.336724e-02	-5.970215e-03
0453_1	2.939796e-02	5.337237e-02	1.011018e-02	1.991730e-02	2.850873e-02	1.411365e-03
0462_1	3.423224e-02	2.969192e-02	2.424896e-02	2.156345e-02	1.606442e-02	-5.986276e-03
0463_1	2.853934e-02	2.440777e-02	2.099452e-02	2.220449e-02	2.525594e-02	-8.375317e-03
0464_1	1.462423e-02	3.450555e-02	1.679118e-03	6.065254e-04	2.572720e-02	-7.636779e-03
0465_1	4.178953e-02	4.763694e-02	5.025952e-02	3.564117e-02	1.679254e-02	1.428578e-02
0628_1	1.828500e-02	3.885687e-02	-3.402855e-02	4.160730e-03	5.580668e-02	-1.882033e-03
0630_1	2.650122e-03	-1.609315e-02	-2.564920e-02	1.084461e-03	2.621726e-02	-2.938353e-03
0631_1	4.497783e-02	1.368631e-02	2.470519e-02	1.079101e-02	1.428326e-02	-5.449371e-03
0632_1	-4.256480e-02	-6.311270e-02	-5.593817e-02	-1.497298e-02	1.432549e-02	2.554800e-02
0633_1	3.980924e-02	3.997942e-03	2.488584e-02	3.717465e-02	3.020298e-02	-1.136603e-02
4001_1	1.926325e-02	5.613527e-02	-7.939277e-02	-6.728592e-02	-6.056932e-05	-3.735960e-02
4002_1	2.340023e-02	-1.425843e-02	-5.281520e-02	1.834811e-02	-1.076842e-02	3.123566e-03
4003_1	-1.790564e-02	5.895958e-02	-3.958351e-02	-5.702582e-02	-4.597228e-04	3.516577e-03
4004_1	-1.345514e-02	1.682692e-02	-4.767055e-02	-3.458427e-02	3.190718e-04	1.145541e-02
4005_1	-1.655191e-02	8.603977e-03	-4.243604e-02	-3.594923e-02	6.723438e-03	1.204366e-02
4006_1	-6.871164e-03	5.198041e-03	-5.675953e-02	-2.914351e-02	1.032236e-02	3.786016e-03
4007_1	-6.545201e-03	2.392083e-02	-4.743026e-02	-3.439038e-02	1.084074e-02	1.821548e-02
4008_1	-1.364217e-02	1.152349e-02	-6.192622e-02	-3.725124e-02	1.216321e-02	9.186187e-03
4009_1	-1.772596e-02	2.218103e-02	-3.940502e-02	-4.313173e-02	5.609540e-03	1.724252e-02
4010_1	7.050289e-03	3.541096e-02	-5.576228e-02	-3.723289e-02	2.001986e-02	-4.592764e-03
4011_1	2.311665e-02	3.064079e-02	-3.266035e-02	-2.045610e-02	2.300822e-02	-1.966052e-02
4012_1	-2.558150e-02	-4.653999e-02	-4.687106e-02	-1.723827e-02	7.223498e-03	1.992157e-02
4013_1	1.287906e-02	5.280057e-03	-4.579033e-02	-1.297272e-02	1.794996e-02	1.760046e-03
4014_1	-3.974392e-03	-1.604151e-02	-7.465764e-02	-1.886426e-02	2.046873e-02	9.387219e-04
4015_1	2.248226e-02	-7.484993e-04	-3.114562e-02	-2.127794e-03	1.513627e-02	-1.949921e-03
4016_1	5.949672e-02	-2.124644e-02	3.492617e-03	1.072421e-02	9.269086e-03	-2.484211e-02
4017_1	3.855879e-02	-2.067836e-02	-2.665731e-02	2.270704e-03	1.120332e-03	-2.659681e-02
4018_1	1.373999e-02	-1.161859e-02	-4.083115e-02	-3.435904e-03	4.768630e-03	-4.068034e-03
4019_1	-6.373260e-03	-2.839834e-02	-3.973458e-02	6.514563e-03	2.283731e-02	1.287529e-02
4020_1	1.869164e-02	2.765002e-03	-3.204730e-02	-1.748301e-02	2.123920e-02	3.930908e-03
4021_1	-2.222605e-02	-3.661874e-02	-6.878941e-02	-3.332400e-02	8.559740e-03	3.538709e-02
4022_1	8.644630e-03	-2.471604e-02	-7.945888e-02	-3.287584e-02	1.675758e-02	1.803783e-03
4023_1	4.437822e-02	9.229504e-03	-2.161325e-02	-1.871238e-02	2.452276e-03	-4.778485e-02
4024_1	4.391674e-02	5.444768e-03	-1.292798e-02	-5.634620e-03	2.168603e-04	-3.473696e-02
4025_1	-8.901843e-02	-4.425342e-02	-8.689551e-02	-2.838715e-02	-4.589212e-02	4.423333e-02
4026_1	-3.083865e-03	-4.022273e-03	-5.357277e-02	-3.483137e-02	1.920464e-02	2.124056e-02
4027_1	3.212137e-02	-4.391503e-02	-3.169530e-02	8.006556e-03	2.114729e-03	-2.988996e-02
4028_1	-2.312199e-02	3.502215e-02	-8.226583e-02	-2.483555e-02	-4.198777e-03	1.792115e-02
4029_1	-5.802874e-03	-2.887333e-02	-6.773527e-02	9.934023e-03	-9.419321e-03	1.476922e-02
4030_1	-7.540636e-02	5.250626e-02	-5.101743e-02	-6.361695e-02	-5.930664e-02	1.322739e-02
4031_1	1.283480e-02	6.142570e-03	-6.383900e-02	-1.187658e-02	5.061861e-03	-2.354674e-02
4032_1	-6.094160e-02	1.413036e-04	-9.338425e-02	-1.810029e-02	-2.284822e-02	1.820857e-02
4033_1	-3.570810e-02	1.495226e-02	-5.392272e-02	-7.112817e-02	-1.982618e-02	2.631450e-02
4034_1	1.170622e-01	-9.139668e-03	-3.171020e-03	-4.818878e-02	9.176238e-03	-2.617226e-02
4035_1	-5.863553e-03	1.030569e-02	-3.994654e-02	-3.103624e-02	1.308362e-02	3.578107e-03
4036_1	5.683111e-04	-3.241042e-02	-4.248425e-02	-7.805143e-03	5.784790e-03	1.549372e-02
4037_1	3.039498e-02	2.013411e-02	-5.206922e-02	-2.705293e-02	2.019901e-02	-2.604790e-02
4038_1	6.191265e-02	-4.467831e-02	-1.818946e-02	-2.290418e-03	8.571293e-03	-2.438711e-02
4039_1	2.721906e-02	3.986780e-03	-1.230884e-02	-7.193050e-03	1.495105e-02	-5.874668e-03
4040_1	2.851446e-02	3.885974e-03	-2.299109e-02	-1.496672e-02	1.324829e-02	-1.440884e-03
4041_1	-3.316580e-02	-3.529911e-03	-5.172127e-02	-5.443566e-02	-5.170883e-03	1.916897e-02
4042_1	8.892331e-03	3.256217e-02	-6.349170e-02	-3.780181e-02	3.055061e-02	-1.292266e-02
4043_1	2.126175e-02	1.414630e-02	-3.781516e-02	-3.624200e-02	1.588477e-02	-2.762276e-02
4044_1	6.552876e-02	2.291539e-02	2.160160e-02	-6.574076e-03	-1.472393e-02	-2.523137e-02
4045_1	1.434869e-02	-4.458983e-02	-3.990336e-02	3.605290e-02	1.029938e-02	-3.780889e-03
4046_1	-3.551226e-02	6.886162e-02	-8.626207e-02	-6.267229e-02	-2.073168e-02	1.775570e-02
4047_1	2.770461e-03	-2.973914e-02	-3.706562e-02	-1.539153e-02	1.566700e-02	1.821312e-02
4048_1	-3.372698e-02	-6.431659e-03	-5.047515e-02	-4.443608e-02	1.087648e-02	2.706212e-02
4049_1	1.502237e-02	-9.820488e-03	-4.561441e-02	-1.117115e-02	1.011802e-02	2.544712e-02
4050_1	-9.353691e-03	-5.428701e-03	-8.004030e-02	-3.463071e-02	1.291914e-03	1.513856e-02
4051_1	4.250962e-02	-2.381677e-02	-3.085365e-02	-1.435992e-02	1.436626e-02	-2.506104e-02
4052_1	-4.049819e-03	2.156498e-02	-5.719592e-02	-2.327011e-02	2.169932e-02	6.397873e-03
4053_1	4.080570e-02	-4.805478e-02	-6.001949e-03	3.775016e-02	-7.891026e-04	-2.425798e-03
4054_1	1.245932e-02	1.454154e-03	-7.028181e-02	-2.905535e-02	-5.357218e-03	1.430069e-02
4055_1	-5.114816e-03	1.758596e-02	-5.830741e-02	-2.592278e-02	1.739274e-02	3.759132e-03
4056_1	4.750508e-02	-1.023702e-02	-1.299119e-02	-1.830419e-02	1.227978e-02	-2.318567e-02
4057_1	8.407077e-03	-4.334639e-03	-6.118438e-02	-3.172746e-02	2.873499e-02	-1.759641e-02
4058_1	-3.039491e-03	1.268661e-02	-4.119241e-02	-3.647290e-02	6.850600e-03	2.350548e-02
4059_1	-3.138216e-02	-4.599096e-02	-3.988975e-02	-3.986528e-03	-4.417495e-03	3.332437e-02
4060_1	2.192844e-03	-2.672497e-02	-4.992286e-02	1.361787e-03	1.824710e-02	1.045319e-02
4061_1	-6.056996e-03	-5.709313e-02	-5.447758e-02	-2.331290e-02	7.824598e-03	6.131595e-03
4062_1	-1.684896e-02	2.904715e-02	-5.583665e-02	-4.850890e-02	2.000009e-02	1.456930e-02
4063_1	-1.708097e-03	-1.031704e-01	-4.619774e-02	2.407379e-02	-2.343895e-02	2.936074e-03
4064_1	-2.214517e-03	-5.173714e-02	-4.393410e-02	3.547729e-03	-4.177643e-03	1.853626e-02
4065_1	-3.365101e-02	8.018369e-02	-3.859040e-02	-9.017842e-02	-1.610901e-02	5.763751e-03
4066_1	-2.845578e-03	2.903643e-02	-5.588086e-02	-5.702346e-02	2.302360e-02	-4.401598e-03
4067_1	-3.313967e-02	6.809610e-02	-2.273976e-02	-6.900738e-02	-9.466818e-03	8.439798e-03
4068_1	-4.546849e-02	3.527629e-02	-3.577558e-02	-7.547718e-02	-1.413059e-02	8.889697e-03
4069_1	4.053049e-03	-1.034763e-02	-5.033109e-02	-3.378192e-02	2.269390e-02	-4.736578e-03
4070_1	1.100406e-02	4.134431e-03	-4.320288e-02	-4.474019e-02	1.628024e-02	-8.969533e-03
4071_1	2.366846e-02	1.332269e-02	-3.298312e-02	-1.085637e-02	1.418019e-02	-2.127731e-02
4072_1	-9.173682e-03	-1.761920e-02	-4.650168e-02	-3.430355e-02	1.168388e-02	1.937135e-02
4073_1	-1.530254e-02	9.870114e-03	-6.154348e-02	-3.587945e-02	2.764399e-03	2.432948e-02
4074_1	7.480573e-04	3.369202e-02	-4.416215e-02	-2.763296e-02	3.138033e-02	-1.944505e-02
4075_1	-2.183928e-04	2.844740e-03	-3.177432e-02	-3.188604e-02	7.122517e-03	2.214633e-02
4076_1	-3.875070e-03	-2.194001e-03	-4.719850e-02	-3.127545e-02	1.461284e-02	2.731486e-04
4077_1	2.333351e-02	1.491606e-02	-1.991623e-02	-2.762729e-02	8.067101e-03	-2.909115e-03
4078_1	-6.032550e-03	3.338451e-02	-6.707065e-02	-3.793369e-02	1.074252e-02	4.252312e-03
4079_1	1.228621e-04	4.230970e-02	-3.487401e-02	-5.498730e-02	1.923103e-02	-1.544441e-02
4080_1	3.550757e-04	3.665645e-02	-4.805548e-02	-3.128421e-02	1.400046e-02	-4.093546e-03
4081_1	-1.059356e-02	-4.038957e-02	-4.059807e-02	-1.888557e-03	3.249313e-03	3.114593e-02
4082_1	-2.219101e-02	1.028702e-02	-7.256207e-02	-3.908903e-02	-2.587304e-02	-1.276852e-04
4083_1	1.410181e-03	3.756246e-02	-5.685279e-02	-4.508860e-02	1.600732e-02	-2.248620e-02
4084_1	3.392271e-02	-8.856652e-03	-1.585574e-02	-1.836139e-02	2.372386e-03	-3.501508e-02
4085_1	2.371400e-02	-1.103221e-03	-5.019669e-02	-1.063999e-02	-6.807958e-03	-2.023236e-02
4086_1	-1.534723e-03	8.666612e-03	-4.432563e-02	-2.356159e-02	5.354700e-03	5.033136e-03
4087_1	-8.616955e-03	5.011458e-03	-4.146164e-02	-2.430201e-02	8.272954e-03	-1.953743e-03
4088_1	1.699993e-02	4.050348e-02	-3.277385e-02	-2.466822e-02	1.002302e-03	-2.099140e-02
4089_1	1.240135e-02	3.673747e-02	-4.170369e-02	-3.273863e-02	2.128219e-02	-1.533564e-02
4090_1	3.237246e-02	-8.220931e-03	-2.304120e-02	-3.757275e-03	1.387978e-02	-1.587881e-02
4091_1	-1.437610e-03	1.898980e-02	-5.144609e-02	-1.816905e-02	2.103289e-02	1.413407e-03
4092_1	1.069972e-02	1.715977e-03	-4.141152e-02	-2.117572e-02	1.271494e-02	-9.046876e-03
4093_1	1.388974e-02	-5.537126e-02	-3.924161e-02	1.045902e-02	8.904536e-03	3.293592e-04
4094_1	-6.485648e-03	2.001694e-02	-5.230313e-02	-2.288882e-02	2.156677e-02	6.363642e-03
4095_1	2.816211e-04	-8.058155e-03	-4.923868e-02	-1.642904e-02	2.340889e-02	2.213665e-03
4201_1	5.247513e-02	2.222300e-02	-7.384637e-03	-1.230171e-02	-7.934649e-03	-2.644428e-02
4202_1	2.691572e-02	1.818076e-02	-2.089128e-02	3.549303e-03	2.931793e-02	-8.710252e-03
4203_1	7.575906e-02	7.160406e-02	2.947468e-02	-3.110952e-02	-1.130610e-02	2.041400e-02
4204_1	6.577028e-02	2.194902e-02	4.741016e-03	-2.640795e-03	-1.505033e-02	-2.731593e-02
4205_1	4.332630e-02	3.204566e-02	2.595781e-03	-8.636500e-03	3.982198e-03	-1.829724e-02
4206_1	4.736677e-02	4.868069e-02	-2.988293e-02	-3.499351e-02	8.648513e-03	-2.138686e-02
4207_1	8.578735e-02	4.299260e-02	-1.676583e-02	-3.503275e-02	1.120088e-02	-4.342163e-02
4208_1	7.721341e-02	4.456571e-02	2.441435e-02	-4.555563e-02	-3.876570e-02	-1.354536e-02
4209_1	9.562424e-02	4.508188e-02	7.955916e-02	-1.285079e-02	-6.063698e-02	2.789027e-02
4210_1	4.304547e-02	2.158010e-02	2.619572e-06	1.982813e-02	2.598064e-02	-6.793395e-03
4211_1	3.757175e-02	3.368295e-02	1.002946e-02	1.930309e-02	3.020432e-02	1.689462e-03
4212_1	3.309103e-02	5.414385e-02	-3.687159e-02	9.850675e-03	5.222697e-02	-9.783293e-03
4213_1	2.843981e-02	3.080385e-02	-2.090950e-02	-5.415754e-03	2.798117e-02	-1.009468e-03
4214_1	2.496291e-02	2.777367e-02	-2.986905e-02	5.874729e-03	4.046295e-02	-8.065830e-03
4215_1	2.030551e-02	2.464861e-02	-3.877191e-02	-7.987612e-03	2.773332e-02	-9.078077e-03
4216_1	1.120762e-02	3.657274e-02	-5.012532e-02	8.511753e-04	4.298441e-02	2.601915e-03
4217_1	2.274321e-02	3.867528e-02	-3.587731e-02	-1.925577e-02	3.263171e-02	-1.164544e-02
4218_1	2.655906e-02	3.865015e-02	-3.552193e-02	-7.616929e-03	3.408113e-02	-1.245914e-02
4219_1	2.765598e-02	4.596478e-02	-2.919281e-02	-2.987580e-03	3.317833e-02	-1.009637e-02
4220_1	3.383095e-02	3.043002e-02	-1.608782e-02	1.336454e-02	2.575262e-02	-3.955573e-03
4221_1	2.813004e-02	-2.137508e-02	-2.041579e-02	2.030989e-02	4.491574e-03	-1.112568e-03
4222_1	7.476094e-02	3.253414e-02	5.307836e-02	3.182295e-02	-4.867116e-03	3.575687e-03
4223_1	1.505481e-02	3.934094e-02	-5.590431e-02	8.548461e-04	4.321443e-02	-2.139608e-03
4224_1	5.930191e-02	4.704705e-02	1.471655e-02	2.342824e-02	1.406765e-02	2.387867e-03
4225_1	6.699689e-02	6.303152e-02	2.406234e-03	-1.270530e-02	1.622846e-02	-6.188584e-03
4226_1	3.692673e-02	1.800928e-02	-2.996447e-02	1.421667e-02	1.341085e-02	-6.510246e-03
4227_1	-4.562373e-02	2.630391e-02	-5.563447e-02	-2.479548e-02	-1.680718e-02	4.184064e-02
4228_1	4.470065e-02	-2.484781e-02	-4.189071e-02	2.075322e-02	1.900651e-02	1.905855e-02
4229_1	5.639965e-02	1.753073e-02	-4.099093e-02	-6.899958e-03	2.080182e-02	-4.591714e-03
4230_1	5.774913e-02	6.698081e-03	2.590685e-02	5.726759e-03	-1.208147e-02	-1.757215e-02
4231_1	7.889244e-02	3.829240e-02	-3.337347e-03	1.847720e-02	2.437803e-02	-1.915529e-02
4232_1	-1.208393e-02	6.494193e-03	-6.766090e-02	-1.542064e-02	-6.425715e-03	2.819988e-02
4233_1	4.161798e-02	4.082377e-02	2.862370e-03	-1.862013e-02	4.910872e-03	-1.440569e-02
4234_1	3.229667e-02	3.826924e-02	-2.807519e-02	4.071645e-03	2.813311e-02	-5.461541e-04
4235_1	5.220019e-02	-4.545091e-02	-7.527408e-03	1.958444e-02	-1.170104e-02	-3.826122e-02
4236_1	3.498543e-02	2.821951e-02	-4.163391e-03	1.196133e-02	8.074522e-03	-5.759094e-03
4237_1	1.973116e-02	2.990680e-02	-4.487185e-02	-2.323494e-02	8.060575e-03	-1.261979e-02
4238_1	5.049382e-02	4.245580e-02	-1.914850e-02	-6.291720e-03	-1.130914e-03	-1.901413e-02
4239_1	3.525890e-02	-2.414981e-02	-2.600334e-02	1.907195e-02	1.826900e-02	-4.438142e-03
4240_1	9.753153e-02	1.850554e-02	2.946635e-02	2.550559e-02	1.271019e-03	-8.374475e-03
4241_1	6.131919e-02	4.567573e-02	6.484671e-03	2.380376e-02	1.570040e-02	-7.826355e-03
4242_1	6.426985e-02	2.678043e-02	-2.242160e-02	-1.330351e-02	1.740928e-02	-2.921438e-02
4243_1	7.527467e-02	3.414921e-02	1.369148e-02	1.227105e-02	2.234384e-02	-9.062262e-03
4244_1	8.407330e-02	-8.496510e-02	4.011586e-02	7.150558e-02	-8.147792e-03	-2.285264e-02
4245_1	9.167238e-02	-1.217849e-02	3.808733e-02	3.982193e-02	-1.461100e-03	-4.580837e-03
4246_1	9.139547e-02	-4.296412e-02	2.544187e-02	3.945743e-02	2.223184e-02	3.842509e-03
4247_1	3.427759e-02	5.214521e-02	-7.128254e-02	-3.750139e-02	2.683351e-02	9.539881e-03
4248_1	2.742323e-02	3.794227e-02	-1.355008e-02	-6.276222e-03	2.545719e-02	-2.086982e-02
4249_1	9.670436e-02	2.717317e-02	4.619096e-02	2.091958e-02	-3.174515e-02	-9.093647e-03
4250_1	6.380362e-02	5.210032e-02	2.162567e-02	2.151729e-02	1.913827e-02	1.273738e-02
4251_1	5.080847e-02	4.113465e-02	5.325753e-03	1.263683e-02	1.479986e-02	9.566729e-03
4252_1	6.988136e-02	2.462578e-03	1.307500e-02	2.566008e-02	1.247044e-03	-2.013903e-02
4253_1	7.639365e-02	1.202217e-02	1.406242e-02	2.557281e-02	-1.081656e-02	-2.309188e-02
4254_1	5.609938e-02	2.394239e-03	-1.538496e-02	1.243248e-02	-6.256914e-04	-3.043913e-02
4255_1	6.029873e-02	1.543881e-02	2.720123e-03	-1.915538e-04	-7.010281e-03	-2.278104e-02
4256_1	6.652764e-02	5.351525e-03	-1.570894e-03	7.028357e-04	-7.699498e-03	-3.113950e-02
4257_1	6.818617e-02	4.134093e-02	3.233601e-02	1.466070e-02	-6.986160e-05	-1.215872e-03
4258_1	5.787580e-02	4.380384e-02	4.437047e-04	5.112282e-03	2.031943e-02	1.234578e-02
4259_1	3.869797e-02	2.568370e-02	-2.201004e-02	1.131681e-02	1.917733e-02	-9.657612e-04
4260_1	6.989214e-02	2.494746e-02	2.661375e-02	3.195445e-02	1.012538e-02	-1.560698e-03
4261_1	6.149705e-02	2.183760e-02	6.992115e-03	1.448459e-02	4.902601e-03	-1.346846e-02
4262_1	3.892311e-02	6.815622e-03	-2.368252e-02	1.381478e-02	3.020982e-02	1.053264e-04
4263_1	4.332977e-02	1.229961e-02	-1.911112e-02	6.381892e-03	2.056314e-02	-8.072298e-03
4264_1	5.491621e-02	6.034283e-03	9.226446e-03	1.681332e-02	9.237995e-03	-1.014292e-02
4265_1	2.143384e-02	8.231113e-03	-3.914578e-02	-1.191756e-02	3.252939e-02	1.067325e-02
4266_1	1.952986e-02	5.227821e-03	-2.368281e-02	1.035139e-02	3.743220e-02	7.646364e-03
4267_1	3.548657e-02	-6.246689e-03	-2.102277e-03	2.811303e-02	2.561971e-02	-7.607216e-03
4268_1	4.195954e-02	-1.673975e-02	-1.262115e-02	2.699889e-02	2.832514e-02	-1.304446e-02
4269_1	6.632177e-02	-1.631613e-02	-1.297698e-02	2.694737e-02	1.149078e-02	-3.642393e-02
4270_1	7.954241e-02	3.395712e-02	5.144428e-02	3.576124e-02	1.164234e-04	1.101098e-02
4271_1	7.097839e-02	1.752628e-03	1.951553e-02	2.857151e-02	3.119219e-03	-2.477071e-02
4272_1	8.672729e-02	-4.820952e-02	3.230176e-02	4.045266e-02	-1.275895e-02	-2.143370e-02
4273_1	5.000505e-02	2.409284e-02	-9.132013e-03	1.479232e-02	8.496870e-03	-1.726164e-02
4274_1	2.063928e-02	-1.343784e-02	-1.347107e-02	2.896918e-02	1.375564e-02	2.006446e-02
4275_1	9.149438e-02	2.492619e-02	3.706167e-02	6.566424e-03	-1.912171e-02	-7.893352e-03
4276_1	3.544649e-02	5.355023e-02	-4.155891e-02	-4.324458e-03	2.328335e-02	-1.869949e-02
4277_1	5.319362e-02	-1.529562e-02	-1.977626e-02	3.282054e-02	2.236633e-03	-1.881171e-02
4278_1	7.961639e-02	2.849757e-02	3.810903e-02	2.326374e-02	-4.997792e-03	-9.809243e-03
4279_1	1.004221e-01	-2.419379e-02	6.182591e-02	6.470429e-02	-2.154115e-02	-2.314501e-02
4280_1	-5.747623e-02	-5.815288e-02	-2.321492e-02	2.276289e-02	-4.760479e-03	3.979050e-02
4281_1	7.706114e-02	1.943819e-02	2.916096e-02	4.894449e-03	-1.337074e-02	-1.860660e-02
4282_1	6.143453e-02	1.728458e-02	5.281617e-02	3.970331e-02	-8.828377e-03	9.698222e-03
4283_1	9.203594e-02	3.528939e-02	5.616978e-02	4.617864e-03	-2.041644e-02	9.926307e-03
4284_1	3.764065e-02	-1.328247e-02	-2.266080e-02	1.394325e-02	1.501816e-02	-1.227994e-02
4285_1	9.456060e-02	-1.955482e-02	2.513509e-02	2.704075e-02	-1.702061e-02	-2.926053e-02
4286_1	8.432160e-03	2.978143e-02	-4.202815e-02	-3.718269e-02	2.678367e-02	-6.526310e-03
4287_1	1.713086e-02	7.126222e-03	-2.963232e-02	2.929253e-02	2.623365e-02	1.615088e-02
4288_1	5.938227e-02	3.542613e-02	9.608758e-03	-6.894041e-03	-1.294060e-04	-1.838365e-02
4289_1	8.088962e-02	1.021391e-02	1.680249e-02	1.346858e-02	-1.572004e-02	-2.405113e-02
4290_1	7.294933e-02	5.248270e-02	2.006973e-02	-1.353586e-02	3.609022e-03	7.967471e-04
4291_1	6.777023e-02	4.064198e-03	3.885705e-03	1.405923e-02	2.559474e-03	-1.703566e-02
4292_1	3.092912e-02	7.647370e-04	-4.101522e-02	-1.149866e-02	1.745833e-02	2.031752e-02
4293_1	2.774611e-02	1.522174e-02	-2.684861e-02	-2.757071e-04	1.324726e-02	-1.452449e-02
4294_1	2.567778e-02	-1.459432e-02	-1.725728e-02	2.936675e-02	2.145005e-02	2.697420e-03
4295_1	8.707928e-02	4.783222e-02	4.010795e-04	-2.737930e-02	2.957157e-03	-1.687626e-02
4296_1	9.258827e-02	3.622183e-02	1.815045e-02	-1.301193e-02	-4.164044e-03	-1.582754e-02
4297_1	5.198929e-02	2.358010e-02	-4.276588e-02	-6.370567e-03	2.653311e-02	-2.469371e-02
4298_1	6.149969e-02	1.949357e-02	8.888302e-03	8.732796e-03	1.011074e-03	-1.958093e-02
4299_1	6.951541e-02	7.214009e-03	1.258660e-02	2.090438e-02	1.396074e-02	-4.625611e-03
4300_1	9.090053e-02	3.306709e-02	1.301422e-02	8.708209e-03	9.655264e-03	-1.586817e-02
4301_1	6.517820e-02	1.915328e-02	1.125634e-02	2.409630e-02	6.779393e-03	-1.445397e-02
4302_1	6.078912e-02	2.245888e-02	-4.400199e-04	1.983749e-02	1.446292e-02	-1.569149e-02
4303_1	7.766924e-02	4.524954e-02	-1.322521e-02	1.436810e-02	2.167477e-02	-1.619439e-02
4304_1	4.831286e-02	1.869503e-02	-2.322247e-02	3.141963e-02	2.647094e-02	-1.465837e-02
4305_1	7.534819e-02	4.554157e-02	-4.202516e-03	-1.108268e-02	2.122592e-02	-1.853532e-02
4306_1	6.767292e-02	3.112153e-02	3.989416e-03	3.125019e-02	1.149682e-02	-9.116063e-03
4307_1	3.690916e-02	1.919000e-02	-3.403010e-02	1.234336e-02	1.751517e-02	-7.254928e-03
4308_1	1.621238e-02	2.276393e-02	-4.765581e-02	2.939257e-02	1.790572e-02	3.083454e-02
4309_1	6.281673e-02	3.467806e-02	-7.197160e-03	5.711138e-03	9.206764e-03	-2.781885e-02
4310_1	4.261745e-02	-5.981299e-03	-6.723510e-03	1.307280e-02	1.464001e-02	-1.868622e-02
4311_1	7.983213e-02	3.835632e-02	3.635733e-02	-7.658024e-04	-1.215825e-02	-1.015726e-03
4312_1	5.644851e-02	4.645298e-02	1.397047e-03	5.945956e-03	5.878700e-03	-9.202934e-03
4313_1	4.277441e-02	3.679606e-02	-7.082992e-03	-5.451091e-03	1.806145e-02	-1.609343e-02
4314_1	5.343618e-02	4.675877e-02	1.054333e-02	-3.009762e-03	9.698235e-03	-4.578744e-03
4315_1	3.749871e-02	3.484402e-02	3.790674e-03	3.050023e-02	3.048586e-02	-3.729278e-03
4316_1	5.660948e-02	4.068885e-02	1.561641e-02	-5.423945e-03	3.866945e-03	-7.527869e-03
4317_1	3.168468e-02	2.148477e-02	-1.315853e-02	-2.328832e-03	2.783316e-02	-6.799208e-03
4318_1	7.506770e-02	2.984745e-02	1.476882e-02	8.072083e-03	2.354639e-03	-1.941784e-02
4319_1	6.803255e-02	5.424717e-02	2.507038e-02	2.038468e-03	7.241975e-03	5.413083e-03
4320_1	7.562379e-02	5.062361e-02	2.277526e-02	1.261242e-02	-1.975182e-03	-5.160854e-03
4321_1	7.961759e-02	4.126067e-02	3.943980e-02	7.897763e-03	-1.716970e-02	2.716526e-03
4322_1	7.801131e-02	6.027913e-02	2.913653e-02	6.306282e-03	-7.246783e-03	-1.697117e-04
4323_1	7.070282e-02	2.884284e-02	1.183619e-02	-1.163196e-02	6.537625e-03	-2.088460e-02
4324_1	7.313946e-02	3.989234e-02	1.059424e-02	1.647809e-02	8.019467e-03	-1.107671e-02
4325_1	6.732531e-02	4.160457e-02	1.610867e-02	1.516083e-02	5.991436e-03	-8.535466e-03
4326_1	9.525344e-02	5.367905e-02	4.775473e-02	5.213549e-03	-9.701680e-03	1.056678e-02
4327_1	7.652195e-02	3.841143e-02	2.197170e-02	-1.084675e-02	-1.464305e-02	-1.224828e-02
4328_1	9.612400e-02	5.384081e-02	4.335491e-02	-4.919149e-03	-2.121451e-02	3.983573e-03
4329_1	1.036861e-01	3.863263e-02	6.634647e-02	3.817366e-02	-2.576342e-02	1.998025e-02
4330_1	9.946491e-02	5.320918e-02	5.801539e-02	-3.220412e-03	-2.667940e-02	1.537406e-02
4331_1	5.029595e-02	4.275083e-02	-7.442169e-03	-9.320432e-03	1.430395e-02	-1.391746e-02
4332_1	7.013086e-02	4.982775e-02	3.951476e-02	1.406598e-02	-7.192440e-03	5.232380e-03
4333_1	9.478139e-02	3.719460e-02	6.908014e-02	1.903032e-02	-3.495254e-02	1.210042e-02
4334_1	1.002421e-01	4.749066e-02	5.185572e-02	9.238419e-03	-2.048507e-02	5.175364e-03
4335_1	1.020067e-01	5.607572e-02	5.925689e-02	-4.006408e-04	-3.879097e-02	1.553045e-02
4336_1	9.035101e-02	4.258763e-02	4.140802e-02	-4.619640e-03	-2.389447e-02	-1.068822e-03
4337_1	8.412296e-02	4.725536e-02	3.548143e-02	8.607422e-03	-7.358040e-03	2.598414e-04
4338_1	9.377520e-02	6.307741e-02	3.506065e-02	1.448997e-02	-6.488979e-04	5.248056e-03
4339_1	9.411975e-02	3.582809e-02	5.466819e-02	5.830198e-03	-3.407529e-02	2.706054e-03
4340_1	8.189620e-02	5.344200e-02	2.769824e-02	-1.297453e-03	-4.124073e-03	-2.951580e-03
4341_1	8.484489e-02	4.731405e-02	3.701029e-02	1.261402e-02	-4.874794e-03	-2.162603e-03
4342_1	8.641450e-02	4.719716e-02	5.638167e-02	9.925945e-03	-2.581909e-02	1.025318e-02
4343_1	7.779310e-02	3.302547e-02	2.898803e-02	2.680303e-02	-1.450494e-03	-9.583852e-03
4344_1	9.687312e-02	1.663142e-02	4.009958e-02	2.585586e-02	-2.431310e-02	-1.958730e-02
4345_1	7.905539e-02	3.360438e-02	3.034750e-02	1.073714e-02	-3.196783e-03	-9.906582e-03
4346_1	8.192601e-02	3.637646e-02	3.719634e-02	1.707758e-02	-1.603156e-02	-8.114998e-03
4347_1	8.765456e-02	5.159611e-02	3.590262e-02	2.652289e-04	-1.662146e-02	-4.164454e-07
4348_1	8.732864e-02	5.329901e-02	4.276728e-02	-1.275392e-02	-2.257792e-02	1.009582e-02
4349_1	6.958474e-02	4.398092e-02	1.985297e-02	-9.047771e-05	-6.026334e-03	-1.002878e-02
4350_1	9.554591e-02	3.611967e-02	3.852163e-02	1.271103e-03	-2.240305e-02	-5.906077e-03
4351_1	9.016644e-02	5.613911e-02	3.643293e-02	-2.223971e-03	-1.181882e-02	2.444404e-03
4352_1	8.264281e-02	4.745338e-02	2.270668e-02	-1.249925e-03	-1.273589e-02	-1.243897e-02
4353_1	8.874315e-02	6.542999e-02	2.770118e-02	-2.290557e-02	-1.034915e-02	1.065896e-02
4354_1	1.064443e-01	7.077448e-02	5.865828e-02	4.143880e-03	-3.575419e-02	2.111143e-02
4355_1	6.274131e-02	4.138803e-02	1.257322e-02	9.604969e-03	-2.372040e-03	-1.498212e-02
4356_1	8.763011e-02	6.283213e-02	5.258827e-02	-3.532130e-03	-3.042158e-02	1.862459e-02
4357_1	8.569196e-02	5.448616e-02	3.080382e-02	-8.528278e-03	-1.437426e-02	5.215983e-04
4358_1	9.019391e-02	3.457709e-02	5.396831e-02	2.712377e-02	-1.997847e-02	1.811143e-03
4359_1	8.334442e-02	2.080967e-02	2.582412e-02	-4.211491e-03	-2.077498e-02	-2.481990e-02
4360_1	9.203442e-02	4.884447e-02	4.049287e-02	-1.085551e-02	-2.472079e-02	3.755182e-03
4361_1	9.935762e-02	5.618189e-02	4.266204e-02	-1.118566e-02	-2.048401e-02	1.071392e-02
4362_1	8.198300e-02	1.698751e-02	4.056259e-02	3.489024e-02	-5.472244e-03	-1.152245e-02
4363_1	1.041779e-01	5.903902e-02	5.602245e-02	-1.379290e-02	-3.355021e-02	2.003499e-02
4364_1	9.467220e-02	5.344834e-02	5.246527e-02	-7.097610e-03	-2.922319e-02	1.573785e-02
4365_1	8.746329e-02	5.407140e-02	3.993798e-02	3.664564e-03	-5.224135e-03	5.130545e-03
4366_1	8.126113e-02	4.462015e-02	2.825342e-02	2.047735e-02	-5.240835e-03	-1.012027e-02
4367_1	1.014912e-01	4.866645e-02	5.148428e-02	4.065654e-03	-2.295795e-02	8.362707e-03
4368_1	8.868882e-02	4.701699e-02	4.243254e-02	7.009918e-03	-1.785395e-02	2.061921e-03
4369_1	8.893913e-02	6.715640e-02	5.298026e-02	8.314660e-03	-1.315794e-02	2.089223e-02
4370_1	8.331698e-02	5.042027e-02	3.582090e-02	1.324215e-02	-1.599737e-02	-2.379479e-03
4371_1	7.276648e-02	3.971176e-02	3.887032e-02	1.521364e-02	-1.135317e-02	-2.744074e-03
4372_1	7.201821e-02	4.299014e-02	2.572047e-02	1.873370e-03	-4.261567e-03	-6.393714e-03
4373_1	9.343739e-02	6.366082e-02	4.768024e-02	-3.414556e-04	-1.934611e-02	1.542719e-02
4374_1	6.015035e-02	5.814767e-02	3.499737e-03	2.636148e-03	7.827149e-03	-8.005651e-03
4375_1	9.168042e-02	5.064189e-02	4.285116e-02	-1.373521e-03	-1.979513e-02	3.174365e-03
4376_1	9.362806e-02	2.738170e-02	3.567120e-02	-2.389346e-03	-1.646996e-02	-1.349340e-02
4377_1	8.506837e-02	5.395087e-02	3.915636e-02	-6.875916e-03	-1.964821e-02	4.572989e-03
4378_1	9.324982e-02	5.461222e-02	6.373382e-02	1.116725e-02	-3.668109e-02	1.633660e-02
4379_1	8.502749e-02	5.201443e-02	5.630075e-02	1.108739e-02	-2.643977e-02	1.129136e-02
4380_1	1.123239e-01	3.209931e-02	5.987890e-02	1.333747e-02	-3.945191e-02	5.551618e-03
4381_1	9.197225e-02	3.453911e-02	2.648241e-02	2.352884e-02	-2.299449e-02	-3.856335e-03
4382_1	6.549989e-02	5.716429e-02	2.968225e-02	-1.703115e-02	-1.213187e-02	7.634117e-03
4383_1	5.294451e-02	3.848312e-02	1.144309e-02	-8.060171e-03	1.157238e-02	-1.036047e-02
4384_1	7.096740e-02	6.432787e-02	4.270935e-02	-1.200033e-02	-1.792008e-02	1.994980e-02
4385_1	8.167765e-02	2.487648e-02	4.405284e-02	1.483982e-02	-2.160118e-02	-7.018523e-03
4386_1	7.012123e-02	6.597570e-02	-1.877796e-02	-2.794814e-02	2.206099e-02	-2.931094e-03
4387_1	7.455540e-02	5.625608e-02	4.071573e-04	-2.436431e-02	1.031870e-02	-3.506998e-03
4388_1	7.994860e-02	4.085683e-02	3.521481e-02	-1.066940e-02	-1.402737e-02	1.077362e-03
4389_1	5.036226e-02	2.629121e-02	-1.449522e-02	1.179601e-02	1.802316e-02	-1.581892e-02
4601_1	3.842541e-02	5.500135e-02	1.366157e-03	-1.979420e-02	-4.171361e-05	-1.301319e-02
4602_1	-8.379289e-03	6.381399e-02	-4.983434e-02	-8.182340e-03	2.558915e-02	6.671438e-03
4603_1	8.561817e-02	8.496585e-02	2.554349e-02	-3.839429e-02	-1.196427e-02	2.502988e-02
4702_1	9.807671e-02	6.423512e-02	6.925465e-02	-2.780413e-02	-5.666966e-02	3.604905e-02
4703_1	8.844205e-02	2.235512e-02	4.829804e-02	2.867682e-02	-9.329552e-03	5.173387e-04
4751_1	-2.365048e-02	1.176630e-03	-6.410719e-02	-3.657458e-02	1.398187e-02	8.929033e-03
4752_1	2.250534e-02	-8.568993e-03	-2.138644e-02	-1.603871e-02	1.864306e-02	-4.576970e-02
4753_1	3.604227e-02	-2.793251e-03	-3.853911e-02	-2.530398e-02	3.099145e-02	-3.297885e-02
4801_1	9.870026e-02	1.029339e-01	1.297448e-01	2.519725e-02	-8.179997e-02	8.002261e-02
4802_1	2.582394e-02	6.927245e-02	6.214945e-03	-3.126341e-02	1.093705e-04	2.538678e-03
4803_1	7.416356e-02	7.533558e-02	8.512430e-02	1.449302e-02	-3.387822e-02	4.435558e-02
4804_1	5.450473e-02	6.638601e-03	-7.514678e-03	-4.939488e-04	2.175079e-02	-1.513361e-02
4805_1	5.982160e-02	5.162597e-02	5.900668e-02	1.655783e-02	-4.248991e-03	1.905802e-02
4806_1	9.419034e-02	8.004208e-02	8.951215e-02	-1.117040e-02	-6.145254e-02	5.767070e-02
4807_1	2.765760e-02	6.423339e-02	-1.207411e-02	-4.353528e-02	3.996495e-03	-1.381216e-02
4810_1	7.116824e-02	3.902623e-02	9.021202e-02	-2.220365e-03	-3.329949e-02	3.312155e-02
4811_1	2.102952e-02	5.396092e-02	-2.191524e-02	-4.936915e-02	-2.109666e-03	-2.633506e-02
4812_1	1.347227e-03	5.367162e-02	-2.121636e-02	-6.346402e-02	1.049248e-03	-2.860315e-02
4814_1	1.269688e-02	3.960922e-02	-2.409577e-02	3.755357e-03	3.526013e-02	-1.236351e-02
4816_1	-1.136955e-02	2.733989e-02	-8.183783e-02	-2.653227e-03	1.919514e-02	1.116882e-02
4817_1	5.958209e-02	3.702150e-02	-7.842222e-03	4.952443e-03	2.167403e-02	-1.367742e-02
4818_1	4.990281e-03	4.779607e-02	-1.836613e-02	-5.914818e-02	1.022253e-02	-2.077336e-02
4819_1	4.537191e-02	6.523260e-02	1.856858e-02	1.987213e-02	3.477631e-03	1.776403e-02
4820_1	4.848598e-02	3.538668e-02	1.095339e-02	1.292942e-02	1.273830e-02	-6.593265e-03
4821_1	8.903153e-02	7.829947e-02	2.335895e-02	-1.934711e-02	-6.399162e-03	1.429691e-02
4822_1	9.024245e-02	7.829750e-02	2.517376e-02	-1.885515e-02	-7.562764e-03	1.506258e-02
4823_1	4.859326e-02	3.160778e-02	7.119694e-03	2.455597e-02	1.199003e-02	-1.059554e-03
4824_1	1.073493e-01	9.471529e-03	1.338180e-01	6.458287e-02	-4.738871e-02	3.528276e-02
4825_1	6.618620e-02	5.655374e-02	8.176407e-02	2.184673e-02	5.478172e-04	3.871528e-02
4826_1	1.060985e-01	7.130359e-02	1.017468e-01	1.899434e-02	-5.691851e-02	4.661439e-02
4827_1	8.065279e-02	7.186408e-02	6.710956e-02	1.374503e-03	-1.226920e-03	4.300889e-02
4828_1	2.464813e-02	2.748489e-02	-5.955728e-02	-1.645138e-02	2.621129e-02	3.951217e-03
4829_1	-2.012441e-03	3.087692e-02	-2.934852e-02	5.541974e-03	4.570878e-02	-2.432776e-03
4831_1	9.259425e-02	6.582052e-02	7.987633e-02	3.417642e-02	-1.892250e-02	3.588782e-02
4832_1	2.935277e-02	-2.333912e-03	4.994522e-03	1.369545e-02	2.109150e-02	-1.629481e-02
4833_1	7.556322e-02	5.924982e-02	5.832316e-02	6.453299e-03	-3.064820e-02	1.582314e-02
4834_1	6.900200e-02	5.374241e-02	4.098587e-02	2.914870e-02	2.109885e-03	1.010168e-02
4835_1	7.802717e-02	5.844782e-02	8.401492e-02	6.730342e-03	-1.967414e-02	3.997743e-02
4836_1	5.932063e-02	5.297178e-02	2.389805e-02	3.524011e-02	1.053113e-02	-1.932485e-03
4837_1	6.129183e-02	5.608191e-02	3.287050e-02	-3.151844e-02	-2.990920e-02	7.490744e-03
4838_1	9.943895e-02	7.645055e-02	4.688828e-02	-1.311484e-02	-2.997505e-02	1.825300e-02
4839_1	5.106105e-02	5.378105e-02	2.568477e-02	-5.641659e-03	7.348364e-04	9.724789e-03
4840_1	9.378442e-02	2.943777e-02	6.078590e-02	3.664470e-03	-2.963514e-02	1.168265e-02
4841_1	4.279452e-02	5.537811e-02	4.477440e-03	-2.818973e-02	1.065771e-02	-4.509297e-03
4842_1	5.527808e-02	1.717944e-02	2.586874e-02	1.399985e-02	1.472863e-03	-1.522798e-02
4843_1	7.791950e-02	7.549617e-02	4.726042e-02	-2.043508e-02	-2.680252e-02	3.031360e-02
4844_1	6.112717e-02	7.487108e-02	3.820826e-02	-1.364656e-02	1.005252e-03	2.934859e-02
4845_1	8.080957e-02	4.191822e-02	6.491273e-02	2.671620e-02	-1.987120e-02	1.085839e-02
4846_1	9.335668e-02	5.974166e-02	7.957513e-02	-4.740519e-04	-4.292089e-02	3.741894e-02
4848_1	6.466502e-02	6.580748e-02	4.238166e-02	1.721955e-02	-9.580542e-04	2.254793e-02
4849_1	5.163396e-02	3.810502e-02	-1.632279e-02	-3.211910e-02	-2.589363e-03	-3.524755e-02
4850_1	8.610763e-02	3.183768e-02	7.082623e-02	8.872923e-03	-4.415610e-02	1.106595e-02
4851_1	5.687417e-02	7.821389e-02	-1.705583e-02	-2.271168e-02	-1.278860e-03	-1.432234e-02
4852_1	1.812122e-02	2.137549e-02	-4.054859e-02	-8.065824e-03	2.271215e-02	-1.856520e-02
4853_1	2.512433e-02	-2.733677e-02	5.023804e-02	6.903089e-02	3.650038e-02	2.115364e-02
4854_1	6.805046e-02	3.238416e-02	1.751105e-02	8.272164e-03	-6.065753e-03	-1.987146e-02
4856_1	4.306699e-02	4.780989e-02	3.691771e-03	1.009444e-02	1.319896e-02	2.644050e-03
4857_1	7.572151e-02	4.801347e-02	4.980894e-02	-6.070708e-03	-4.009894e-02	1.643203e-03
4858_1	8.662356e-02	6.248748e-02	7.090770e-02	-4.582795e-03	-4.147963e-02	2.680856e-02
4859_1	5.565154e-02	5.870721e-02	5.148703e-02	2.659111e-02	1.054558e-02	1.478362e-02
4860_1	8.194381e-02	7.726263e-02	4.500740e-02	-2.165453e-02	-3.389848e-02	2.037869e-02
4861_1	7.019162e-02	4.722870e-02	3.796171e-02	-1.381786e-02	-2.638796e-02	8.284552e-06
4862_1	6.283884e-02	4.829525e-03	1.175637e-02	-8.214187e-03	-1.240381e-02	-3.757476e-02
4863_1	7.898588e-02	9.754398e-02	6.567569e-02	2.139176e-02	2.360902e-02	4.815240e-02
4864_1	8.413340e-02	5.048539e-02	7.956966e-02	2.581705e-02	-3.345637e-02	2.572395e-02
4865_1	9.009136e-02	5.814624e-02	7.604397e-02	-1.286385e-02	-6.717896e-02	2.774375e-02
4866_1	6.587582e-02	7.762050e-02	2.591329e-02	-3.798243e-02	-2.160961e-02	1.797775e-02
4867_1	7.526124e-02	4.364372e-02	6.680005e-02	7.394878e-03	-2.864803e-02	1.989843e-02
4868_1	8.616950e-02	5.253421e-02	5.305982e-02	1.075872e-02	-1.752789e-02	2.073457e-02
4869_1	8.571294e-02	6.288402e-02	6.918503e-02	-2.860938e-03	-4.693607e-02	2.331317e-02
4870_1	3.455496e-02	4.440711e-02	-3.783381e-03	-4.545544e-02	3.679425e-03	-1.515218e-02
4871_1	4.421049e-02	6.181260e-02	-4.160152e-02	1.727789e-03	4.185323e-02	-1.510217e-03
4872_1	7.903436e-02	7.839452e-02	2.600352e-02	-1.429914e-03	-6.175346e-03	1.641273e-02
4873_1	7.094824e-02	6.559622e-02	6.642289e-02	1.205061e-02	-3.484292e-02	2.482541e-02
4874_1	7.993210e-02	5.278687e-02	8.517353e-02	2.566491e-02	-2.267958e-02	4.428409e-02
4875_1	7.058655e-02	6.016597e-02	1.589482e-02	-6.599732e-02	-2.908919e-02	-3.127328e-03
4876_1	1.168103e-01	6.573097e-02	1.280483e-01	4.777790e-02	-6.781960e-02	5.696309e-02
4877_1	7.350441e-02	6.601554e-02	4.544152e-02	-1.919487e-02	-2.519676e-02	2.107832e-02
4878_1	3.317902e-02	5.886360e-02	1.426299e-02	-1.507410e-02	-3.908344e-03	-6.985452e-04
4882_1	1.079755e-02	-2.835197e-02	-2.027786e-02	2.975898e-02	4.574411e-02	3.635812e-03
4883_1	5.139342e-02	8.776406e-02	6.392805e-02	2.107556e-02	4.963311e-03	3.563423e-02
4884_1	9.655836e-03	5.545547e-02	-8.695126e-03	-4.685344e-02	3.966563e-03	-1.404958e-02
4887_1	3.704574e-03	5.121863e-02	-1.479440e-02	-4.305031e-02	1.843736e-02	-1.253444e-02
4888_1	7.553002e-02	6.145545e-02	8.208242e-02	-1.090681e-02	-5.102106e-02	4.353070e-02
4889_1	-9.972026e-03	4.419642e-02	-3.297700e-02	-7.535039e-02	8.064899e-03	-3.868165e-02
4890_1	2.040981e-02	3.575894e-02	-2.843775e-03	-2.305407e-02	3.107520e-03	-2.120158e-02
4891_1	6.796556e-02	1.210999e-02	5.683095e-03	-5.655284e-02	-2.616185e-02	-3.997239e-02
4892_1	2.108741e-02	-9.817280e-03	-2.012613e-02	9.512996e-03	2.621331e-02	-2.129329e-02
4894_1	2.345531e-02	4.451072e-02	-1.051706e-03	-5.669327e-02	-1.220750e-02	-1.279414e-02
4895_1	1.171177e-02	5.458653e-02	-3.914910e-02	-2.768330e-02	2.982671e-02	-5.450642e-03
4896_1	2.696189e-02	7.036928e-02	6.530808e-03	-2.061822e-02	1.298115e-02	6.395693e-03
4897_1	9.074669e-02	5.471001e-02	5.539632e-02	-3.011730e-02	-4.342900e-02	2.902205e-02
4899_1	2.951452e-02	5.674642e-02	-6.256178e-03	-2.101561e-02	1.446591e-02	-1.836520e-02
4900_1	1.084491e-01	3.626825e-02	4.461304e-02	-1.005739e-03	-3.183860e-02	4.757835e-03
4901_1	5.931795e-02	6.284108e-02	8.027645e-02	5.284545e-02	1.078105e-02	3.560554e-02
4902_1	-6.952990e-03	5.496828e-02	-2.491318e-02	-6.321000e-02	4.001132e-03	-3.359429e-02
4903_1	6.981146e-02	7.149405e-02	2.207028e-02	-5.296648e-02	-3.718983e-02	1.057447e-02
4904_1	1.231176e-02	9.935027e-03	-1.467811e-02	-1.641487e-02	1.839504e-02	-1.896576e-02
4905_1	7.005831e-03	5.559638e-02	-4.595874e-02	-3.308351e-02	2.646123e-02	-1.017124e-02
4907_1	5.078026e-02	5.378484e-02	4.514484e-02	9.886637e-03	9.749877e-03	3.657835e-02
4909_1	9.150944e-02	7.558149e-02	7.795513e-02	-1.752556e-02	-4.943167e-02	4.690465e-02
4910_1	4.988415e-02	7.572738e-02	3.562751e-02	-2.431947e-02	-2.166241e-02	2.278980e-02
Dyt001_1	1.420450e-02	8.985370e-02	-2.880042e-02	-1.141122e-01	-4.450597e-03	-3.201115e-02
Dyt002_1	-4.798550e-01	9.865085e-02	2.959469e-01	3.997749e-02	1.365898e-01	8.035238e-02
Dyt003_1	-5.775377e-01	1.761572e-01	3.661018e-01	4.934195e-02	2.154742e-01	8.001273e-02
Dyt004_1	-7.456548e-01	-1.339493e-01	2.542592e-01	2.375499e-03	2.723574e-02	2.426608e-03
Dyt005_1	-8.445193e-01	9.216278e-01	-2.959975e-01	3.405608e-01	-7.889311e-02	-6.600467e-02
Dyt006_1	-8.683829e-01	7.893667e-01	-3.659626e-01	4.162983e-01	-1.820730e-01	-3.116184e-02
Dyt007_1	-7.504330e-02	2.180517e-02	-3.754745e-02	-7.459080e-02	-2.496998e-02	3.118575e-03
Dyt008_1	-1.128976e-01	7.921713e-03	-3.659932e-02	-9.546368e-02	-1.954759e-02	-1.823664e-02
Dyt009_1	-1.131745e-01	3.011591e-02	-3.647136e-02	-9.895547e-02	-2.338225e-02	-2.244518e-02
Dyt010_1	-1.365052e-01	-8.735416e-03	-4.854813e-02	-9.691045e-02	-1.354244e-02	-2.501772e-02
Dyt011_1	-1.009007e-01	-4.697107e-02	-3.869825e-02	-1.784276e-02	-3.035551e-02	5.746838e-02
Dyt012_1	-1.090944e-01	-3.688864e-02	-4.254297e-02	-5.917508e-02	-2.787743e-02	2.760248e-02
Dyt013_1	-1.383459e-01	-1.177751e-01	-3.803314e-02	-1.069217e-02	-2.997091e-02	5.498840e-02
Dyt014_1	-1.790700e-01	-2.654329e-02	-3.531401e-02	-9.292342e-02	-2.978856e-02	-1.699546e-02
Dyt015_1	-5.679715e-02	-8.950401e-02	-3.539890e-02	1.966857e-02	2.584842e-02	3.012880e-02
Dyt016_1	-9.616562e-02	-9.024616e-02	-6.008524e-02	-1.570094e-02	6.611965e-03	2.409485e-02
Dyt017_1	-8.052646e-02	-1.286503e-01	-3.371868e-02	3.406266e-02	2.211313e-02	3.317803e-02
Dyt018_1	-8.067655e-02	-9.100342e-02	-3.903056e-02	3.181542e-03	6.129318e-03	3.428874e-02
Dyt019_1	-7.379107e-02	-1.110280e-01	-3.885016e-02	6.909947e-03	2.076815e-02	1.448715e-02
Dyt020_1	-7.567638e-02	-8.365508e-02	-3.799241e-02	5.007560e-03	-5.283305e-05	3.711614e-02
Dyt021_1	-8.218796e-02	-7.988204e-02	-4.909107e-02	-2.142802e-03	2.574338e-03	3.394978e-02
Dyt022_1	-5.849120e-01	-1.329337e-01	1.752645e-01	8.281148e-03	-1.204854e-02	-5.692172e-04
Dyt023_1	-1.475459e-01	-5.937116e-02	-5.121027e-02	-6.276089e-02	-1.749397e-02	-7.134670e-04
Dyt024_1	-1.240748e-01	-2.651572e-02	-4.822537e-02	-7.932924e-02	-2.206527e-02	-6.241438e-03
Dyt025_1	-1.082780e-01	-1.356042e-02	-3.670280e-02	-4.849711e-02	-2.118658e-02	-4.556501e-03
Dyt026_1	-4.848956e-02	-6.805681e-02	-5.254564e-02	6.868449e-03	7.967818e-03	4.448498e-02
Dyt027_1	-1.253196e-01	-2.699713e-02	-4.382420e-02	-6.073549e-02	-1.140478e-02	-1.255845e-02
Dyt028_1	-1.157885e-01	-4.899196e-02	-2.529263e-02	-1.033182e-03	8.667188e-03	1.638550e-02
Dyt029_1	-4.350648e-01	2.813595e-02	1.923346e-01	-4.620126e-02	5.289802e-02	-3.645798e-02
Dyt030_1	-4.258914e-01	4.088558e-02	2.120804e-01	-4.373412e-02	7.760963e-02	-3.306886e-02
Dyt031_1	-5.049651e-01	-2.316203e-02	1.614153e-01	-2.946506e-02	2.556635e-02	-3.915021e-02
Dyt032_1	-4.503929e-01	2.791661e-02	1.809694e-01	-3.779487e-02	5.323475e-02	-3.755229e-02
Dyt033_1	-5.017037e-01	-9.364068e-03	1.992766e-01	-3.000739e-02	4.817838e-02	-3.452800e-02
Dyt034_1	-4.371971e-01	3.333493e-02	2.104292e-01	-4.980088e-02	8.655855e-02	-3.116852e-02
Dyt035_1	-4.381067e-01	-4.854114e-02	1.061377e-01	-3.135152e-02	-1.686313e-02	-3.954648e-02
Dyt036_1	-4.763909e-01	-6.877531e-02	1.042270e-01	-2.237804e-02	-2.005419e-02	-4.440653e-02
Dyt037_1	-5.023427e-01	-5.609966e-02	1.355918e-01	-2.762178e-02	-6.775476e-03	-4.468441e-02
Dyt038_1	-4.970810e-01	-1.257699e-02	1.859953e-01	-2.976402e-02	2.632913e-02	-2.589838e-02
Dyt039_1	5.879037e-03	8.837946e-02	-3.097231e-02	-1.078456e-01	1.101559e-03	-3.848110e-02
Dyt040_1	-6.126990e-01	-6.656870e-02	2.438490e-01	1.435517e-02	3.279918e-02	3.570991e-04
Dyt041_1	-1.022875e-01	-1.941535e-02	-6.607845e-02	-5.236475e-02	-3.921396e-03	3.013051e-02
Dyt042_1	-3.236560e-02	6.098134e-02	-4.625346e-02	-8.011151e-02	-2.921444e-02	-2.936336e-03
Dyt043_1	-4.980811e-02	2.413965e-02	-5.919805e-02	-6.311273e-02	-2.833205e-02	6.300520e-03
Dyt044_1	-4.577965e-02	3.626879e-02	-5.072230e-02	-6.760688e-02	-2.658751e-02	1.336397e-03
Dyt045_1	-1.355438e-01	-3.440654e-04	-5.410696e-02	-8.118275e-02	-4.130207e-02	-8.496238e-03
Dyt046_1	-7.875960e-02	2.951483e-02	-5.148402e-02	-8.101967e-02	-2.446245e-02	-3.504268e-03
Dyt047_1	-6.608558e-02	8.477742e-02	-9.495466e-03	-9.766437e-02	-2.523194e-02	-3.834732e-02
Dyt048_1	-9.314743e-02	2.087496e-02	-4.916573e-02	-9.261747e-02	-3.165812e-02	-7.635429e-03
Dyt049_1	-1.118323e-01	3.449882e-02	-2.344207e-02	-9.599130e-02	-3.937226e-02	-2.769646e-02
Dyt050_1	-9.494352e-02	3.509289e-02	-3.209620e-02	-8.343738e-02	-2.795522e-02	-1.046250e-02
Sta001_1	-1.468754e-01	-1.314623e-01	-2.910801e-02	6.862356e-03	-2.991367e-02	5.445855e-02
Sta002_1	-2.290683e-01	-6.491289e-02	-5.014388e-03	-3.111267e-02	-4.586963e-02	6.777613e-03
Sta003_1	-1.878725e-01	-1.023165e-01	-5.390441e-03	-8.266839e-03	-4.219623e-02	2.852724e-02
Sta004_1	-1.463898e-01	-7.554133e-02	-1.296612e-02	-2.966373e-02	-2.951454e-03	2.664330e-02
Sta005_1	-2.723606e-02	-1.822503e-01	6.937268e-03	7.329452e-02	-5.531109e-03	1.713321e-02
Sta006_1	-4.300973e-02	-1.024290e-01	-4.599123e-02	4.713453e-02	2.030633e-02	4.034010e-02
Sta007_1	-1.221892e-01	-1.340888e-01	-3.908407e-02	1.914452e-02	-2.286573e-02	3.636732e-02
Sta008_1	-1.981731e-01	-1.108499e-01	-1.023686e-02	-2.195767e-02	-5.478143e-02	1.358977e-02
Sta009_1	-1.272191e-01	-1.697885e-01	-2.614928e-02	2.052550e-02	-3.570224e-02	2.598358e-02
Sta010_1	-1.413010e-01	-1.295557e-01	-2.907658e-02	2.663494e-03	-3.248145e-02	2.116414e-02
Sta011_1	-1.828138e-01	-7.100115e-02	-2.306140e-02	-4.395797e-02	-3.554491e-02	1.209077e-03
Sta012_1	-1.906770e-01	-1.363908e-01	6.371539e-03	6.733144e-03	-6.184722e-02	2.096580e-02
Sta013_1	-1.878616e-01	3.696958e-03	-1.544989e-02	-2.818695e-02	-4.610096e-02	3.333885e-02
Sta014_1	-2.168853e-01	-3.166544e-03	4.104795e-03	-1.011140e-01	-7.971918e-02	-3.952034e-02
Sta015_1	-2.105423e-01	2.925052e-02	4.626042e-02	-9.601650e-02	-3.595726e-02	-4.918167e-02
Sta016_1	-2.379403e-01	-5.323524e-02	2.564372e-02	-4.660075e-02	-5.418465e-02	-2.227277e-02
Sta017_1	-2.635248e-01	-2.920024e-02	7.251267e-02	-4.786269e-02	-3.421091e-02	-3.553777e-02
Sta018_1	-2.518289e-01	-7.334205e-02	2.137048e-02	-4.346255e-02	-4.888306e-02	-1.831092e-02
Sta019_1	-2.441158e-01	-4.402224e-02	2.743270e-02	-7.348421e-02	-4.245909e-02	-4.164844e-02
Sta020_1	-1.981068e-01	-6.329402e-03	2.714241e-02	-6.729906e-02	-2.890661e-02	-4.330206e-02
Sta021_1	-2.262764e-01	-1.181829e-01	7.857220e-04	3.202626e-03	-5.978357e-02	2.724384e-02
Sta022_1	-2.487768e-01	-4.239543e-02	2.650583e-02	-4.472903e-02	-5.128260e-02	-3.011736e-02
Sta023_1	-2.063989e-01	-7.527849e-02	-5.077847e-03	-4.275070e-02	-5.082309e-02	-3.599056e-03
Sta024_1	-1.843238e-01	-1.215335e-01	-5.860138e-03	-1.485378e-02	-6.221104e-02	2.631225e-02
Sta025_1	-1.813247e-01	-1.553957e-01	-1.257490e-02	2.646638e-02	-3.236322e-02	2.732702e-02
Sta026_1	-2.241013e-01	-1.028719e-01	8.893557e-04	-2.114274e-02	-3.747351e-02	6.993782e-03
Sta027_1	-8.012125e-02	-5.590248e-02	-2.999726e-02	-4.940961e-03	-9.776228e-03	3.776830e-02
Sta028_1	-2.208167e-01	-4.513758e-02	5.326756e-03	-4.679296e-02	-2.945065e-02	-1.470267e-02
Sta029_1	-1.916556e-01	-7.342502e-02	-3.235337e-02	-5.809776e-02	-4.674564e-02	9.506633e-03
Sta030_1	-1.742967e-01	-8.144693e-02	-6.054536e-03	-3.040257e-02	-4.717984e-02	4.378993e-02
Sta031_1	-1.709565e-01	-1.464503e-01	-3.621506e-02	-1.277595e-02	-5.333060e-02	4.653671e-02
Sta032_1	-1.240855e-01	7.568529e-02	-1.540384e-02	-1.149797e-01	-1.187372e-02	-6.248296e-02
Sta033_1	-1.566187e-01	-1.800196e-02	-1.332569e-02	-6.067164e-02	-1.609839e-02	-1.859707e-02
Sta034_1	-8.935852e-02	3.264700e-02	-4.424912e-02	-1.044419e-01	-2.327560e-02	-3.015012e-02
