# Supplementary material for: Possible Fossil Larvae of Staphylinidae from Kachin Amber and a Quantitative Morphological Comparison Indicate That Rove Beetle Larvae Partly Replaced Lacewing Larvae
Source: Insects. 2025 Sep 1;16(9):910. doi: 10.3390/insects16090910 (PMC12470659; doi:10.3390/insects16090910)
Supplement: Supplementary file 1 [file insects-16-00910-s001.zip › SUPPLEMENT_Staphylinidae/File_S08_excl_pol_analysis2_PCA.txt]

[Analysis Information]

Results File : \\Mac\Home\Desktop\staphy_2.pcr
Analyzed NEF File : \\Mac\Home\Desktop\staphy_2.nef
Title of NEF File Data : 
Analyzed Date : Sun Jun 16 19:36:13 2024
Method of Analysis : Covariance
Number of Data : 580
Number of Harmonics : 20
Number of Analyzed Harmonics : 20
Constant Coefficient(s) : a1 b1 c1 
Number of Principal Components : 57
( = Number of Analyzed Coefficients (NAC) )
Number of Effective Principal Components : 6
( = Number of Principal Components whose proportion is larger than 1 / NAC )
Analyzed Coefficients : a2 b2 c2 a3 b3 c3 a4 b4 c4 a5 b5 c5 a6 b6 c6 a7 b7 c7 a8 b8 c8 a9 b9 c9 a10 b10 c10 a11 b11 c11 a12 b12 c12 a13 b13 c13 a14 b14 c14 a15 b15 c15 a16 b16 c16 a17 b17 c17 a18 b18 c18 a19 b19 c19 a20 b20 c20 

[Mean of Coefficients]

		a             	b             	c             	d             
	1	 1,000000E+000	 1,412011E-018	-4,226221E-018	 2,439930E-001
	2	-9,741936E-003	-6,497279E-002	 7,172377E-002	-1,348325E-001
	3	 1,213154E-001	-1,623945E-002	 6,022359E-002	 3,719929E-002
	4	-7,797376E-003	 2,878111E-003	 5,738791E-002	-8,270140E-003
	5	 1,441974E-002	-3,613602E-003	 8,100423E-003	-2,889788E-003
	6	 2,109201E-003	 1,196960E-004	 1,556778E-002	-7,431948E-003
	7	 7,856966E-003	-5,031684E-003	 8,095865E-003	 6,316942E-003
	8	 6,174117E-004	 2,177687E-003	 9,465341E-003	-5,425526E-003
	9	 3,792662E-003	-3,177862E-003	 3,126601E-003	 9,822900E-004
	10	 1,011210E-003	 1,022030E-003	 4,486692E-003	-5,855681E-004
	11	 1,189285E-003	-2,453914E-003	 3,353330E-003	 3,268356E-004
	12	 1,136023E-003	 1,299686E-003	 1,906407E-003	-9,314477E-004
	13	 9,436626E-004	-1,497510E-003	 1,925982E-003	 1,239445E-003
	14	 6,356334E-004	 7,517271E-004	 1,400955E-003	-4,791286E-004
	15	 5,704714E-004	-9,398276E-004	 1,506956E-003	 5,233831E-004
	16	 8,222394E-004	 3,767813E-004	 9,087594E-004	 1,378679E-004
	17	 2,697239E-004	-5,399932E-004	 1,032193E-003	 6,771211E-004
	18	 5,354852E-004	 2,066350E-004	 5,223353E-004	 1,455181E-005
	19	 3,107960E-004	-3,539946E-004	 8,857166E-004	 3,736328E-004
	20	 5,434211E-004	 1,421037E-004	 4,740420E-004	 2,645867E-004

[Std of Coefficients]

		a             	b             	c             	d             
	1	Constant      	Constant      	Constant      	 8,532118E-002
	2	 4,655767E-002	 6,554407E-002	 5,732216E-002	 3,361821E-002
	3	 3,059816E-002	 3,686847E-002	 3,845469E-002	 4,208109E-002
	4	 2,725116E-002	 2,090354E-002	 2,239993E-002	 2,856540E-002
	5	 1,543038E-002	 1,302485E-002	 1,325287E-002	 1,671917E-002
	6	 1,387564E-002	 1,136366E-002	 1,150580E-002	 1,545537E-002
	7	 1,111113E-002	 9,629950E-003	 9,434371E-003	 1,218190E-002
	8	 9,635920E-003	 6,514818E-003	 7,429430E-003	 7,747221E-003
	9	 7,085640E-003	 5,274141E-003	 5,468610E-003	 7,731001E-003
	10	 5,878518E-003	 4,775472E-003	 4,991016E-003	 5,779365E-003
	11	 4,418158E-003	 4,613856E-003	 4,307391E-003	 4,958172E-003
	12	 4,097843E-003	 3,154452E-003	 3,380926E-003	 3,973681E-003
	13	 3,182837E-003	 2,657892E-003	 3,465011E-003	 3,821254E-003
	14	 2,966587E-003	 2,630977E-003	 2,869985E-003	 2,846858E-003
	15	 2,235767E-003	 2,332137E-003	 2,199385E-003	 2,708787E-003
	16	 2,122409E-003	 1,913881E-003	 2,102149E-003	 2,212948E-003
	17	 1,662092E-003	 1,833542E-003	 2,001978E-003	 1,933803E-003
	18	 1,722366E-003	 1,505341E-003	 1,722377E-003	 1,740312E-003
	19	 1,367082E-003	 1,433021E-003	 1,477882E-003	 1,579574E-003
	20	 1,364257E-003	 1,268790E-003	 1,279634E-003	 1,449709E-003

[Eigenvalue and Proportion]

		Eigenvalue	Proportion(%)	Cumulative(%)	> 1/57
	Prin1	 8,487829E-003	       49,5306	       49,5306	*
	Prin2	 4,145360E-003	       24,1902	       73,7208	*
	Prin3	 1,597169E-003	        9,3203	       83,0411	*
	Prin4	 7,491249E-004	        4,3715	       87,4126	*
	Prin5	 5,322106E-004	        3,1057	       90,5183	*
	Prin6	 3,314587E-004	        1,9342	       92,4525	*
	Prin7	 2,560135E-004	        1,4940	       93,9465	
	Prin8	 1,980652E-004	        1,1558	       95,1023	
	Prin9	 1,430551E-004	        0,8348	       95,9371	
	Prin10	 1,249857E-004	        0,7294	       96,6664	
	Prin11	 8,118471E-005	        0,4738	       97,1402	
	Prin12	 7,209098E-005	        0,4207	       97,5608	
	Prin13	 5,966797E-005	        0,3482	       97,9090	
	Prin14	 5,677490E-005	        0,3313	       98,2403	
	Prin15	 4,214939E-005	        0,2460	       98,4863	
	Prin16	 3,382720E-005	        0,1974	       98,6837	
	Prin17	 2,699080E-005	        0,1575	       98,8412	
	Prin18	 2,445411E-005	        0,1427	       98,9839	
	Prin19	 1,897838E-005	        0,1107	       99,0947	
	Prin20	 1,734467E-005	        0,1012	       99,1959	
	Prin21	 1,644281E-005	        0,0960	       99,2918	
	Prin22	 1,415623E-005	        0,0826	       99,3744	
	Prin23	 1,172964E-005	        0,0684	       99,4429	
	Prin24	 1,123062E-005	        0,0655	       99,5084	
	Prin25	 9,453449E-006	        0,0552	       99,5636	
	Prin26	 8,060189E-006	        0,0470	       99,6106	
	Prin27	 7,214837E-006	        0,0421	       99,6527	
	Prin28	 5,731835E-006	        0,0334	       99,6862	
	Prin29	 5,542973E-006	        0,0323	       99,7185	
	Prin30	 5,190527E-006	        0,0303	       99,7488	
	Prin31	 4,780385E-006	        0,0279	       99,7767	
	Prin32	 4,405451E-006	        0,0257	       99,8024	
	Prin33	 3,646438E-006	        0,0213	       99,8237	
	Prin34	 3,597070E-006	        0,0210	       99,8447	
	Prin35	 3,019153E-006	        0,0176	       99,8623	
	Prin36	 2,831090E-006	        0,0165	       99,8788	
	Prin37	 2,611723E-006	        0,0152	       99,8941	
	Prin38	 2,124619E-006	        0,0124	       99,9065	
	Prin39	 1,931047E-006	        0,0113	       99,9177	
	Prin40	 1,660813E-006	        0,0097	       99,9274	
	Prin41	 1,619143E-006	        0,0094	       99,9369	
	Prin42	 1,431616E-006	        0,0084	       99,9452	
	Prin43	 1,262028E-006	        0,0074	       99,9526	
	Prin44	 1,191630E-006	        0,0070	       99,9595	
	Prin45	 1,056505E-006	        0,0062	       99,9657	
	Prin46	 1,005098E-006	        0,0059	       99,9716	
	Prin47	 8,934933E-007	        0,0052	       99,9768	
	Prin48	 7,708757E-007	        0,0045	       99,9813	
	Prin49	 5,804109E-007	        0,0034	       99,9847	
	Prin50	 5,672395E-007	        0,0033	       99,9880	
	Prin51	 4,862282E-007	        0,0028	       99,9908	
	Prin52	 4,428987E-007	        0,0026	       99,9934	
	Prin53	 3,843026E-007	        0,0022	       99,9956	
	Prin54	 3,416259E-007	        0,0020	       99,9976	
	Prin55	 2,409470E-007	        0,0014	       99,9990	
	Prin56	 8,628148E-008	        0,0005	       99,9995	
	Prin57	 7,745112E-008	        0,0005	      100,0000	

	Total Variance :	1,713653E-002
