# Supplementary material for: Possible Fossil Larvae of Staphylinidae from Kachin Amber and a Quantitative Morphological Comparison Indicate That Rove Beetle Larvae Partly Replaced Lacewing Larvae
Source: Insects. 2025 Sep 1;16(9):910. doi: 10.3390/insects16090910 (PMC12470659; doi:10.3390/insects16090910)
Supplement: Supplementary file 1 [file insects-16-00910-s001.zip › SUPPLEMENT_Staphylinidae/File_S12_excl_pol_analysis2_part3.pcc]

6 20
Prin1
-2StD
  1.000000e+000  1.412011e-018 -4.226221e-018  2.439930e-001
 -9.098890e-002 -1.495788e-001 -3.151684e-002 -1.348325e-001
  1.355451e-001 -7.900600e-002  1.481895e-002  3.719929e-002
  3.183504e-002 -1.431492e-002  8.004845e-002 -8.270140e-003
  6.573413e-003  9.104641e-003  1.366849e-002 -2.889788e-003
 -1.170921e-002 -3.502459e-003  1.952906e-003 -7.431948e-003
  6.389368e-003 -9.230270e-003 -2.203393e-003  6.316942e-003
  1.777536e-003 -4.901207e-006  8.676862e-003 -5.425526e-003
 -2.941928e-003 -2.170601e-003 -8.129080e-004  9.822900e-004
 -4.877680e-004  2.643966e-004 -1.332882e-003 -5.855681e-004
 -6.692104e-004 -3.588719e-003 -7.659585e-004  3.268356e-004
 -5.286275e-004  9.822484e-004 -4.512787e-004 -9.314477e-004
 -4.272340e-004 -8.038966e-004 -1.924703e-003  1.239445e-003
 -3.883134e-004  3.980373e-004 -1.769638e-003 -4.791286e-004
 -1.664117e-004 -8.408816e-004  8.683562e-005  5.233831e-004
 -4.242082e-004  5.243985e-004 -8.565544e-004  1.378679e-004
 -1.766470e-004 -4.770449e-004 -1.052784e-003  6.771211e-004
 -2.489188e-004 -3.584715e-004 -8.330970e-004  1.455181e-005
  1.804804e-004 -3.950126e-005 -1.033389e-004  3.736328e-004
  4.335597e-006  1.095697e-004 -2.063192e-004  2.645867e-004
MEAN
  1.000000e+000  1.412011e-018 -4.226221e-018  2.439930e-001
 -9.741936e-003 -6.497279e-002  7.172377e-002 -1.348325e-001
  1.213154e-001 -1.623945e-002  6.022359e-002  3.719929e-002
 -7.797376e-003  2.878111e-003  5.738791e-002 -8.270140e-003
  1.441974e-002 -3.613602e-003  8.100423e-003 -2.889788e-003
  2.109201e-003  1.196960e-004  1.556778e-002 -7.431948e-003
  7.856966e-003 -5.031684e-003  8.095865e-003  6.316942e-003
  6.174117e-004  2.177687e-003  9.465341e-003 -5.425526e-003
  3.792662e-003 -3.177862e-003  3.126601e-003  9.822900e-004
  1.011210e-003  1.022030e-003  4.486692e-003 -5.855681e-004
  1.189285e-003 -2.453914e-003  3.353330e-003  3.268356e-004
  1.136023e-003  1.299686e-003  1.906407e-003 -9.314477e-004
  9.436626e-004 -1.497510e-003  1.925982e-003  1.239445e-003
  6.356334e-004  7.517271e-004  1.400955e-003 -4.791286e-004
  5.704714e-004 -9.398276e-004  1.506956e-003  5.233831e-004
  8.222394e-004  3.767813e-004  9.087594e-004  1.378679e-004
  2.697239e-004 -5.399932e-004  1.032193e-003  6.771211e-004
  5.354852e-004  2.066350e-004  5.223353e-004  1.455181e-005
  3.107960e-004 -3.539946e-004  8.857166e-004  3.736328e-004
  5.434211e-004  1.421037e-004  4.740420e-004  2.645867e-004
+2StD
  1.000000e+000  1.412011e-018 -4.226221e-018  2.439930e-001
  7.150502e-002  1.963326e-002  1.749644e-001 -1.348325e-001
  1.070857e-001  4.652710e-002  1.056282e-001  3.719929e-002
 -4.742979e-002  2.007114e-002  3.472737e-002 -8.270140e-003
  2.226607e-002 -1.633184e-002  2.532352e-003 -2.889788e-003
  1.592761e-002  3.741851e-003  2.918265e-002 -7.431948e-003
  9.324564e-003 -8.330978e-004  1.839512e-002  6.316942e-003
 -5.427123e-004  4.360275e-003  1.025382e-002 -5.425526e-003
  1.052725e-002 -4.185123e-003  7.066110e-003  9.822900e-004
  2.510188e-003  1.779663e-003  1.030627e-002 -5.855681e-004
  3.047780e-003 -1.319109e-003  7.472619e-003  3.268356e-004
  2.800673e-003  1.617124e-003  4.264093e-003 -9.314477e-004
  2.314559e-003 -2.191123e-003  5.776667e-003  1.239445e-003
  1.659580e-003  1.105417e-003  4.571548e-003 -4.791286e-004
  1.307355e-003 -1.038774e-003  2.927076e-003  5.233831e-004
  2.068687e-003  2.291641e-004  2.674073e-003  1.378679e-004
  7.160948e-004 -6.029415e-004  3.117170e-003  6.771211e-004
  1.319889e-003  7.717415e-004  1.877768e-003  1.455181e-005
  4.411116e-004 -6.684879e-004  1.874772e-003  3.736328e-004
  1.082507e-003  1.746377e-004  1.154403e-003  2.645867e-004
Prin2
-2StD
  1.000000e+000  1.412011e-018 -4.226221e-018  2.439930e-001
  7.284112e-003 -1.607188e-001  9.901877e-002 -1.348325e-001
  1.609905e-001  1.156610e-002  1.089086e-001  3.719929e-002
 -2.858491e-002  1.566914e-002  7.473645e-002 -8.270140e-003
 -6.856422e-004  3.022415e-003 -6.853952e-003 -2.889788e-003
 -7.533660e-004 -1.264081e-002  1.926149e-002 -7.431948e-003
  1.083815e-002 -4.467409e-003  1.011617e-002  6.316942e-003
 -4.117274e-003  1.309453e-003  1.284078e-002 -5.425526e-003
  5.140204e-003 -2.621316e-003 -7.327458e-004  9.822900e-004
 -1.088229e-003  1.257679e-004  5.090087e-003 -5.855681e-004
  1.490564e-003 -2.291625e-003  3.268047e-003  3.268356e-004
 -1.165970e-003  1.447532e-003  1.895214e-003 -9.314477e-004
  1.882945e-003 -1.972952e-003  2.528047e-004  1.239445e-003
 -5.454464e-004  5.271632e-004  1.364465e-003 -4.791286e-004
  1.092908e-003 -9.057289e-004  1.096225e-003  5.233831e-004
 -7.450969e-005  8.633713e-004  7.276031e-004  1.378679e-004
  2.033173e-004 -6.176657e-004  4.482337e-004  6.771211e-004
 -3.297119e-004 -9.266947e-005  4.402780e-004  1.455181e-005
  7.222923e-004 -5.175245e-004  5.097122e-004  3.736328e-004
  3.074342e-004  4.872421e-004  2.358426e-004  2.645867e-004
MEAN
  1.000000e+000  1.412011e-018 -4.226221e-018  2.439930e-001
 -9.741936e-003 -6.497279e-002  7.172377e-002 -1.348325e-001
  1.213154e-001 -1.623945e-002  6.022359e-002  3.719929e-002
 -7.797376e-003  2.878111e-003  5.738791e-002 -8.270140e-003
  1.441974e-002 -3.613602e-003  8.100423e-003 -2.889788e-003
  2.109201e-003  1.196960e-004  1.556778e-002 -7.431948e-003
  7.856966e-003 -5.031684e-003  8.095865e-003  6.316942e-003
  6.174117e-004  2.177687e-003  9.465341e-003 -5.425526e-003
  3.792662e-003 -3.177862e-003  3.126601e-003  9.822900e-004
  1.011210e-003  1.022030e-003  4.486692e-003 -5.855681e-004
  1.189285e-003 -2.453914e-003  3.353330e-003  3.268356e-004
  1.136023e-003  1.299686e-003  1.906407e-003 -9.314477e-004
  9.436626e-004 -1.497510e-003  1.925982e-003  1.239445e-003
  6.356334e-004  7.517271e-004  1.400955e-003 -4.791286e-004
  5.704714e-004 -9.398276e-004  1.506956e-003  5.233831e-004
  8.222394e-004  3.767813e-004  9.087594e-004  1.378679e-004
  2.697239e-004 -5.399932e-004  1.032193e-003  6.771211e-004
  5.354852e-004  2.066350e-004  5.223353e-004  1.455181e-005
  3.107960e-004 -3.539946e-004  8.857166e-004  3.736328e-004
  5.434211e-004  1.421037e-004  4.740420e-004  2.645867e-004
+2StD
  1.000000e+000  1.412011e-018 -4.226221e-018  2.439930e-001
 -2.676798e-002  3.077325e-002  4.442877e-002 -1.348325e-001
  8.164027e-002 -4.404500e-002  1.153863e-002  3.719929e-002
  1.299015e-002 -9.912916e-003  4.003937e-002 -8.270140e-003
  2.952512e-002 -1.024962e-002  2.305480e-002 -2.889788e-003
  4.971768e-003  1.288021e-002  1.187407e-002 -7.431948e-003
  4.875780e-003 -5.595959e-003  6.075561e-003  6.316942e-003
  5.352098e-003  3.045921e-003  6.089907e-003 -5.425526e-003
  2.445120e-003 -3.734408e-003  6.985948e-003  9.822900e-004
  3.110649e-003  1.918292e-003  3.883297e-003 -5.855681e-004
  8.880062e-004 -2.616203e-003  3.438613e-003  3.268356e-004
  3.438016e-003  1.151840e-003  1.917600e-003 -9.314477e-004
  4.380357e-006 -1.022068e-003  3.599159e-003  1.239445e-003
  1.816713e-003  9.762910e-004  1.437445e-003 -4.791286e-004
  4.803469e-005 -9.739263e-004  1.917687e-003  5.233831e-004
  1.718988e-003 -1.098087e-004  1.089916e-003  1.378679e-004
  3.361305e-004 -4.623207e-004  1.616152e-003  6.771211e-004
  1.400682e-003  5.059395e-004  6.043926e-004  1.455181e-005
 -1.007003e-004 -1.904647e-004  1.261721e-003  3.736328e-004
  7.794080e-004 -2.030347e-004  7.122414e-004  2.645867e-004
Prin3
-2StD
  1.000000e+000  1.412011e-018 -4.226221e-018  2.439930e-001
  1.666948e-002 -4.056134e-002  4.290464e-002 -1.348325e-001
  1.602874e-001 -1.896545e-002  6.613007e-002  3.719929e-002
  7.171811e-003  3.610292e-002  7.780959e-002 -8.270140e-003
 -3.674535e-003  4.863201e-003  6.446518e-003 -2.889788e-003
 -1.420679e-004 -6.377859e-003  7.049694e-003 -7.431948e-003
  2.001469e-002 -1.254429e-002  1.714032e-002  6.316942e-003
  4.436564e-003  8.056362e-003  1.679713e-002 -5.425526e-003
  1.785873e-003 -2.212286e-003  3.586229e-003  9.822900e-004
  3.525385e-003  4.227195e-004  4.533329e-003 -5.855681e-004
  2.215248e-003 -4.711568e-003  7.297086e-003  3.268356e-004
  2.376455e-003  1.525742e-003  4.407658e-003 -9.314477e-004
  9.611491e-004 -1.582900e-003  2.874926e-003  1.239445e-003
  1.475733e-003 -2.778556e-005  1.521072e-003 -4.791286e-004
  6.026631e-004 -1.246339e-003  3.288000e-003  5.233831e-004
  1.318001e-003  3.851131e-004  1.206346e-003  1.378679e-004
  1.818795e-004 -5.191508e-004  1.392687e-003  6.771211e-004
  5.542895e-004 -1.327535e-004  6.404109e-004  1.455181e-005
  2.057016e-004 -3.687796e-004  1.132207e-003  3.736328e-004
  7.115605e-004 -1.865045e-004  4.224230e-004  2.645867e-004
MEAN
  1.000000e+000  1.412011e-018 -4.226221e-018  2.439930e-001
 -9.741936e-003 -6.497279e-002  7.172377e-002 -1.348325e-001
  1.213154e-001 -1.623945e-002  6.022359e-002  3.719929e-002
 -7.797376e-003  2.878111e-003  5.738791e-002 -8.270140e-003
  1.441974e-002 -3.613602e-003  8.100423e-003 -2.889788e-003
  2.109201e-003  1.196960e-004  1.556778e-002 -7.431948e-003
  7.856966e-003 -5.031684e-003  8.095865e-003  6.316942e-003
  6.174117e-004  2.177687e-003  9.465341e-003 -5.425526e-003
  3.792662e-003 -3.177862e-003  3.126601e-003  9.822900e-004
  1.011210e-003  1.022030e-003  4.486692e-003 -5.855681e-004
  1.189285e-003 -2.453914e-003  3.353330e-003  3.268356e-004
  1.136023e-003  1.299686e-003  1.906407e-003 -9.314477e-004
  9.436626e-004 -1.497510e-003  1.925982e-003  1.239445e-003
  6.356334e-004  7.517271e-004  1.400955e-003 -4.791286e-004
  5.704714e-004 -9.398276e-004  1.506956e-003  5.233831e-004
  8.222394e-004  3.767813e-004  9.087594e-004  1.378679e-004
  2.697239e-004 -5.399932e-004  1.032193e-003  6.771211e-004
  5.354852e-004  2.066350e-004  5.223353e-004  1.455181e-005
  3.107960e-004 -3.539946e-004  8.857166e-004  3.736328e-004
  5.434211e-004  1.421037e-004  4.740420e-004  2.645867e-004
+2StD
  1.000000e+000  1.412011e-018 -4.226221e-018  2.439930e-001
 -3.615335e-002 -8.938424e-002  1.005429e-001 -1.348325e-001
  8.234340e-002 -1.351345e-002  5.431711e-002  3.719929e-002
 -2.276656e-002 -3.034670e-002  3.696623e-002 -8.270140e-003
  3.251401e-002 -1.209040e-002  9.754328e-003 -2.889788e-003
  4.360470e-003  6.617251e-003  2.408587e-002 -7.431948e-003
 -4.300760e-003  2.480922e-003 -9.485869e-004  6.316942e-003
 -3.201741e-003 -3.700988e-003  2.133557e-003 -5.425526e-003
  5.799451e-003 -4.143438e-003  2.666973e-003  9.822900e-004
 -1.502965e-003  1.621341e-003  4.440055e-003 -5.855681e-004
  1.633219e-004 -1.962596e-004 -5.904260e-004  3.268356e-004
 -1.044093e-004  1.073630e-003 -5.948436e-004 -9.314477e-004
  9.261761e-004 -1.412120e-003  9.770378e-004  1.239445e-003
 -2.044664e-004  1.531240e-003  1.280838e-003 -4.791286e-004
  5.382797e-004 -6.333166e-004 -2.740878e-004  5.233831e-004
  3.264780e-004  3.684495e-004  6.111723e-004  1.378679e-004
  3.575683e-004 -5.608356e-004  6.716990e-004  6.771211e-004
  5.166809e-004  5.460235e-004  4.042597e-004  1.455181e-005
  4.158904e-004 -3.392096e-004  6.392266e-004  3.736328e-004
  3.752817e-004  4.707119e-004  5.256610e-004  2.645867e-004
Prin4
-2StD
  1.000000e+000  1.412011e-018 -4.226221e-018  2.439930e-001
 -3.921416e-002 -4.987007e-002  7.571697e-002 -1.348325e-001
  1.198772e-001 -2.807967e-002  9.276531e-002  3.719929e-002
 -1.864924e-002  6.589107e-003  7.390299e-002 -8.270140e-003
  1.518202e-002  1.354215e-003  9.301897e-003 -2.889788e-003
 -1.089616e-002  1.924007e-003  1.826928e-002 -7.431948e-003
  9.704696e-003 -7.154132e-003  9.134999e-003  6.316942e-003
 -4.471594e-003  2.569392e-003  1.255079e-002 -5.425526e-003
  6.000395e-003 -2.914159e-003  3.367570e-003  9.822900e-004
 -2.421783e-003  1.752322e-003  5.783872e-003 -5.855681e-004
  1.157633e-003 -3.162885e-003  2.498538e-003  3.268356e-004
  3.085600e-004  1.303530e-003  2.994473e-003 -9.314477e-004
  1.578269e-003 -1.505425e-003  2.071936e-003  1.239445e-003
 -4.471389e-004  1.844009e-003  2.081183e-003 -4.791286e-004
 -2.217022e-004 -1.087389e-003  1.165415e-003  5.233831e-004
  2.765316e-004  3.706059e-004  8.185256e-004  1.378679e-004
  3.390011e-004 -1.112225e-003  9.265306e-004  6.771211e-004
  3.691849e-004  7.844133e-004  6.059639e-004  1.455181e-005
  5.531030e-005 -5.266155e-004  9.766612e-004  3.736328e-004
  3.818257e-004  4.251989e-004  6.338990e-004  2.645867e-004
MEAN
  1.000000e+000  1.412011e-018 -4.226221e-018  2.439930e-001
 -9.741936e-003 -6.497279e-002  7.172377e-002 -1.348325e-001
  1.213154e-001 -1.623945e-002  6.022359e-002  3.719929e-002
 -7.797376e-003  2.878111e-003  5.738791e-002 -8.270140e-003
  1.441974e-002 -3.613602e-003  8.100423e-003 -2.889788e-003
  2.109201e-003  1.196960e-004  1.556778e-002 -7.431948e-003
  7.856966e-003 -5.031684e-003  8.095865e-003  6.316942e-003
  6.174117e-004  2.177687e-003  9.465341e-003 -5.425526e-003
  3.792662e-003 -3.177862e-003  3.126601e-003  9.822900e-004
  1.011210e-003  1.022030e-003  4.486692e-003 -5.855681e-004
  1.189285e-003 -2.453914e-003  3.353330e-003  3.268356e-004
  1.136023e-003  1.299686e-003  1.906407e-003 -9.314477e-004
  9.436626e-004 -1.497510e-003  1.925982e-003  1.239445e-003
  6.356334e-004  7.517271e-004  1.400955e-003 -4.791286e-004
  5.704714e-004 -9.398276e-004  1.506956e-003  5.233831e-004
  8.222394e-004  3.767813e-004  9.087594e-004  1.378679e-004
  2.697239e-004 -5.399932e-004  1.032193e-003  6.771211e-004
  5.354852e-004  2.066350e-004  5.223353e-004  1.455181e-005
  3.107960e-004 -3.539946e-004  8.857166e-004  3.736328e-004
  5.434211e-004  1.421037e-004  4.740420e-004  2.645867e-004
+2StD
  1.000000e+000  1.412011e-018 -4.226221e-018  2.439930e-001
  1.973029e-002 -8.007551e-002  6.773057e-002 -1.348325e-001
  1.227536e-001 -4.399229e-003  2.768187e-002  3.719929e-002
  3.054493e-003 -8.328850e-004  4.087283e-002 -8.270140e-003
  1.365746e-002 -8.581419e-003  6.898949e-003 -2.889788e-003
  1.511456e-002 -1.684615e-003  1.286628e-002 -7.431948e-003
  6.009236e-003 -2.909236e-003  7.056731e-003  6.316942e-003
  5.706417e-003  1.785982e-003  6.379894e-003 -5.425526e-003
  1.584929e-003 -3.441565e-003  2.885632e-003  9.822900e-004
  4.444203e-003  2.917381e-004  3.189512e-003 -5.855681e-004
  1.220937e-003 -1.744943e-003  4.208122e-003  3.268356e-004
  1.963486e-003  1.295842e-003  8.183408e-004 -9.314477e-004
  3.090562e-004 -1.489595e-003  1.780028e-003  1.239445e-003
  1.718406e-003 -3.405547e-004  7.207269e-004 -4.791286e-004
  1.362645e-003 -7.922663e-004  1.848497e-003  5.233831e-004
  1.367947e-003  3.829567e-004  9.989932e-004  1.378679e-004
  2.004467e-004  3.223882e-005  1.137855e-003  6.771211e-004
  7.017855e-004 -3.711433e-004  4.387067e-004  1.455181e-005
  5.662817e-004 -1.813737e-004  7.947720e-004  3.736328e-004
  7.050165e-004 -1.409915e-004  3.141850e-004  2.645867e-004
Prin5
-2StD
  1.000000e+000  1.412011e-018 -4.226221e-018  2.439930e-001
 -1.034908e-002 -6.152408e-002  4.500060e-002 -1.348325e-001
  1.192703e-001 -5.444422e-003  6.972973e-002  3.719929e-002
 -2.677298e-002 -5.749358e-004  4.919252e-002 -8.270140e-003
  1.332831e-002 -1.443868e-002  1.447821e-003 -2.889788e-003
  1.339719e-002 -7.025116e-003  2.084105e-002 -7.431948e-003
  9.122984e-003  7.918943e-003  1.309608e-002  6.316942e-003
 -9.138414e-003  1.797944e-003  3.247644e-003 -5.425526e-003
  4.667883e-003 -5.182586e-003  1.030300e-003  9.822900e-004
  3.942704e-003 -4.833785e-004  7.860494e-003 -5.855681e-004
 -4.351059e-004  1.217990e-003  3.069866e-003  3.268356e-004
 -4.217901e-004  6.653881e-004  8.048371e-004 -9.314477e-004
  1.362054e-003 -1.401335e-003  1.369024e-003  1.239445e-003
  5.267167e-004  1.152856e-004  2.457736e-003 -4.791286e-004
  5.811498e-004 -1.224154e-004  1.459581e-003  5.233831e-004
  7.928841e-004  4.855524e-004  7.353979e-004  1.378679e-004
  2.670330e-004 -5.028897e-004  1.011684e-003  6.771211e-004
  3.335543e-004  2.888581e-004  1.185726e-003  1.455181e-005
  2.490133e-004 -2.633314e-004  6.495836e-004  3.736328e-004
  4.614034e-004 -2.625636e-005  4.467598e-004  2.645867e-004
MEAN
  1.000000e+000  1.412011e-018 -4.226221e-018  2.439930e-001
 -9.741936e-003 -6.497279e-002  7.172377e-002 -1.348325e-001
  1.213154e-001 -1.623945e-002  6.022359e-002  3.719929e-002
 -7.797376e-003  2.878111e-003  5.738791e-002 -8.270140e-003
  1.441974e-002 -3.613602e-003  8.100423e-003 -2.889788e-003
  2.109201e-003  1.196960e-004  1.556778e-002 -7.431948e-003
  7.856966e-003 -5.031684e-003  8.095865e-003  6.316942e-003
  6.174117e-004  2.177687e-003  9.465341e-003 -5.425526e-003
  3.792662e-003 -3.177862e-003  3.126601e-003  9.822900e-004
  1.011210e-003  1.022030e-003  4.486692e-003 -5.855681e-004
  1.189285e-003 -2.453914e-003  3.353330e-003  3.268356e-004
  1.136023e-003  1.299686e-003  1.906407e-003 -9.314477e-004
  9.436626e-004 -1.497510e-003  1.925982e-003  1.239445e-003
  6.356334e-004  7.517271e-004  1.400955e-003 -4.791286e-004
  5.704714e-004 -9.398276e-004  1.506956e-003  5.233831e-004
  8.222394e-004  3.767813e-004  9.087594e-004  1.378679e-004
  2.697239e-004 -5.399932e-004  1.032193e-003  6.771211e-004
  5.354852e-004  2.066350e-004  5.223353e-004  1.455181e-005
  3.107960e-004 -3.539946e-004  8.857166e-004  3.736328e-004
  5.434211e-004  1.421037e-004  4.740420e-004  2.645867e-004
+2StD
  1.000000e+000  1.412011e-018 -4.226221e-018  2.439930e-001
 -9.134788e-003 -6.842150e-002  9.844694e-002 -1.348325e-001
  1.233605e-001 -2.703448e-002  5.071745e-002  3.719929e-002
  1.117822e-002  6.331158e-003  6.558330e-002 -8.270140e-003
  1.551117e-002  7.211476e-003  1.475302e-002 -2.889788e-003
 -9.178789e-003  7.264508e-003  1.029451e-002 -7.431948e-003
  6.590948e-003 -1.798231e-002  3.095653e-003  6.316942e-003
  1.037324e-002  2.557430e-003  1.568304e-002 -5.425526e-003
  2.917441e-003 -1.173138e-003  5.222902e-003  9.822900e-004
 -1.920284e-003  2.527438e-003  1.112890e-003 -5.855681e-004
  2.813676e-003 -6.125818e-003  3.636794e-003  3.268356e-004
  2.693836e-003  1.933984e-003  3.007977e-003 -9.314477e-004
  5.252712e-004 -1.593685e-003  2.482940e-003  1.239445e-003
  7.445501e-004  1.388169e-003  3.441745e-004 -4.791286e-004
  5.597930e-004 -1.757240e-003  1.554331e-003  5.233831e-004
  8.515947e-004  2.680102e-004  1.082121e-003  1.378679e-004
  2.724148e-004 -5.770967e-004  1.052702e-003  6.771211e-004
  7.374161e-004  1.244119e-004 -1.410558e-004  1.455181e-005
  3.725787e-004 -4.446578e-004  1.121850e-003  3.736328e-004
  6.254388e-004  3.104638e-004  5.013242e-004  2.645867e-004
Prin6
-2StD
  1.000000e+000  1.412011e-018 -4.226221e-018  2.439930e-001
  4.258642e-004 -6.676568e-002  5.925974e-002 -1.348325e-001
  1.108552e-001 -8.974561e-003  7.476997e-002  3.719929e-002
  8.920308e-004 -2.860674e-003  5.984097e-002 -8.270140e-003
  1.699621e-002  2.840475e-003  1.635264e-002 -2.889788e-003
 -9.946003e-004  6.538781e-003  1.999601e-002 -7.431948e-003
 -5.588979e-003 -8.517552e-003  5.124378e-003  6.316942e-003
  1.023353e-002 -2.767917e-003  1.003742e-002 -5.425526e-003
  3.656800e-003 -6.787926e-004  7.699630e-003  9.822900e-004
 -1.291132e-003  3.508615e-003  3.724101e-003 -5.855681e-004
 -1.752170e-003 -4.410700e-003  2.477262e-003  3.268356e-004
  3.799914e-003 -1.532291e-004  2.168740e-003 -9.314477e-004
  1.077618e-004 -8.491937e-004  3.284122e-003  1.239445e-003
 -9.893566e-005  1.374235e-003  5.147044e-004 -4.791286e-004
 -4.241272e-005 -1.231021e-003  1.016125e-003  5.233831e-004
  1.074338e-003 -4.244636e-004  8.985987e-004  1.378679e-004
 -4.511790e-005  3.474288e-004  9.996216e-004  6.771211e-004
  1.470659e-004  9.703436e-005  1.001824e-004  1.455181e-005
 -1.127180e-004 -1.814720e-004  4.031740e-004  3.736328e-004
  2.308498e-004 -1.767623e-004  2.592195e-004  2.645867e-004
MEAN
  1.000000e+000  1.412011e-018 -4.226221e-018  2.439930e-001
 -9.741936e-003 -6.497279e-002  7.172377e-002 -1.348325e-001
  1.213154e-001 -1.623945e-002  6.022359e-002  3.719929e-002
 -7.797376e-003  2.878111e-003  5.738791e-002 -8.270140e-003
  1.441974e-002 -3.613602e-003  8.100423e-003 -2.889788e-003
  2.109201e-003  1.196960e-004  1.556778e-002 -7.431948e-003
  7.856966e-003 -5.031684e-003  8.095865e-003  6.316942e-003
  6.174117e-004  2.177687e-003  9.465341e-003 -5.425526e-003
  3.792662e-003 -3.177862e-003  3.126601e-003  9.822900e-004
  1.011210e-003  1.022030e-003  4.486692e-003 -5.855681e-004
  1.189285e-003 -2.453914e-003  3.353330e-003  3.268356e-004
  1.136023e-003  1.299686e-003  1.906407e-003 -9.314477e-004
  9.436626e-004 -1.497510e-003  1.925982e-003  1.239445e-003
  6.356334e-004  7.517271e-004  1.400955e-003 -4.791286e-004
  5.704714e-004 -9.398276e-004  1.506956e-003  5.233831e-004
  8.222394e-004  3.767813e-004  9.087594e-004  1.378679e-004
  2.697239e-004 -5.399932e-004  1.032193e-003  6.771211e-004
  5.354852e-004  2.066350e-004  5.223353e-004  1.455181e-005
  3.107960e-004 -3.539946e-004  8.857166e-004  3.736328e-004
  5.434211e-004  1.421037e-004  4.740420e-004  2.645867e-004
+2StD
  1.000000e+000  1.412011e-018 -4.226221e-018  2.439930e-001
 -1.990974e-002 -6.317990e-002  8.418780e-002 -1.348325e-001
  1.317756e-001 -2.350434e-002  4.567721e-002  3.719929e-002
 -1.648678e-002  8.616896e-003  5.493485e-002 -8.270140e-003
  1.184327e-002 -1.006768e-002 -1.517957e-004 -2.889788e-003
  5.213002e-003 -6.299389e-003  1.113955e-002 -7.431948e-003
  2.130291e-002 -1.545816e-003  1.106735e-002  6.316942e-003
 -8.998706e-003  7.123291e-003  8.893266e-003 -5.425526e-003
  3.928524e-003 -5.676931e-003 -1.446428e-003  9.822900e-004
  3.313552e-003 -1.464555e-003  5.249283e-003 -5.855681e-004
  4.130740e-003 -4.971280e-004  4.229398e-003  3.268356e-004
 -1.527868e-003  2.752601e-003  1.644074e-003 -9.314477e-004
  1.779563e-003 -2.145826e-003  5.678423e-004  1.239445e-003
  1.370202e-003  1.292193e-004  2.287206e-003 -4.791286e-004
  1.183356e-003 -6.486340e-004  1.997787e-003  5.233831e-004
  5.701407e-004  1.178026e-003  9.189201e-004  1.378679e-004
  5.845657e-004 -1.427415e-003  1.064764e-003  6.771211e-004
  9.239045e-004  3.162356e-004  9.444882e-004  1.455181e-005
  7.343100e-004 -5.265172e-004  1.368259e-003  3.736328e-004
  8.559924e-004  4.609697e-004  6.888645e-004  2.645867e-004
