# Supplementary material for: Possible Fossil Larvae of Staphylinidae from Kachin Amber and a Quantitative Morphological Comparison Indicate That Rove Beetle Larvae Partly Replaced Lacewing Larvae
Source: Insects. 2025 Sep 1;16(9):910. doi: 10.3390/insects16090910 (PMC12470659; doi:10.3390/insects16090910)
Supplement: Supplementary file 1 [file insects-16-00910-s001.zip › SUPPLEMENT_Staphylinidae/File_S13_excl_pol_analysis2_part4.pcr]

[DATA INFORMATION]
DataFile
\\Mac\Home\Desktop\staphy_2.nef
DataAnalyzedTime
Sun Jun 16 19:36:13 2024
FileHeaderSize
2
Method
Covariance
DataNum
580
NumHarm
20
NumAnalHarm
20
Size
77
AnalSize
57
Const_a1
1
Const_b1
1
Const_c1
1
Const_d1
0

[ANALYZED COEFFICIENTS]
 -1 -1 -1 0
 1 1 1 0
 1 1 1 0
 1 1 1 0
 1 1 1 0
 1 1 1 0
 1 1 1 0
 1 1 1 0
 1 1 1 0
 1 1 1 0
 1 1 1 0
 1 1 1 0
 1 1 1 0
 1 1 1 0
 1 1 1 0
 1 1 1 0
 1 1 1 0
 1 1 1 0
 1 1 1 0
 1 1 1 0

[COEFFICIENTS MEAN]
  1.000000e+000  1.412011e-018 -4.226221e-018  2.439930e-001
 -9.741936e-003 -6.497279e-002  7.172377e-002 -1.348325e-001
  1.213154e-001 -1.623945e-002  6.022359e-002  3.719929e-002
 -7.797376e-003  2.878111e-003  5.738791e-002 -8.270140e-003
  1.441974e-002 -3.613602e-003  8.100423e-003 -2.889788e-003
  2.109201e-003  1.196960e-004  1.556778e-002 -7.431948e-003
  7.856966e-003 -5.031684e-003  8.095865e-003  6.316942e-003
  6.174117e-004  2.177687e-003  9.465341e-003 -5.425526e-003
  3.792662e-003 -3.177862e-003  3.126601e-003  9.822900e-004
  1.011210e-003  1.022030e-003  4.486692e-003 -5.855681e-004
  1.189285e-003 -2.453914e-003  3.353330e-003  3.268356e-004
  1.136023e-003  1.299686e-003  1.906407e-003 -9.314477e-004
  9.436626e-004 -1.497510e-003  1.925982e-003  1.239445e-003
  6.356334e-004  7.517271e-004  1.400955e-003 -4.791286e-004
  5.704714e-004 -9.398276e-004  1.506956e-003  5.233831e-004
  8.222394e-004  3.767813e-004  9.087594e-004  1.378679e-004
  2.697239e-004 -5.399932e-004  1.032193e-003  6.771211e-004
  5.354852e-004  2.066350e-004  5.223353e-004  1.455181e-005
  3.107960e-004 -3.539946e-004  8.857166e-004  3.736328e-004
  5.434211e-004  1.421037e-004  4.740420e-004  2.645867e-004

[COVARIANCE MATRIX]
77 77

  7.279703e-003 -2.287391e-003 -1.075970e-003 -2.927591e-003
 -1.439712e-003 -2.323763e-004 -2.144769e-003 -2.178365e-003
 -2.060971e-003  1.659891e-003 -6.260623e-004  5.338773e-004
 -5.298117e-004 -2.119894e-004  9.689062e-005  4.225188e-004
  2.136215e-004 -2.172128e-005  1.562728e-004 -4.768672e-004
 -7.062922e-004 -1.848705e-004 -6.641185e-005 -2.492181e-004
 -3.252308e-004  1.535628e-004 -5.443074e-005 -1.312027e-004
  7.016513e-005 -2.433345e-004 -3.781538e-005 -3.062566e-007
 -1.768628e-004  7.631015e-005 -1.253917e-005 -1.814821e-004
 -1.150385e-004 -8.773251e-005 -1.393185e-005 -8.367552e-005
 -9.294057e-005  1.627467e-005 -1.478504e-005 -8.578983e-005
  1.582647e-006 -6.979245e-005  2.692679e-005 -6.951031e-005
 -8.489331e-005  4.812170e-006 -2.398985e-005 -8.101249e-005
 -7.678809e-006 -2.886943e-005  1.204206e-005 -2.727363e-005
 -5.202064e-005 -4.060514e-006 -1.284430e-005 -5.527476e-005
  5.888069e-006 -2.092168e-005  6.857223e-006 -3.805111e-005
 -3.329207e-005 -5.644952e-006 -1.671537e-005 -3.211163e-005
 -4.536828e-006 -3.917022e-006  1.645346e-005 -2.299905e-005
 -3.710436e-005 -1.121102e-005 -1.196914e-005 -1.643463e-005
 -6.004984e-006

 -2.287391e-003  2.167617e-003  1.348711e-003  1.964161e-003
 -5.746727e-005  1.112068e-004  1.437044e-003  9.696215e-004
  1.501499e-003 -7.044669e-004  5.829785e-004 -3.518626e-004
  7.850682e-004 -1.138305e-005 -2.079004e-004 -1.839825e-004
  2.038202e-005  3.500347e-004 -7.778084e-006  2.245050e-004
  4.047288e-004  6.739890e-005  3.442914e-005  2.645273e-004
  2.871013e-004  3.934749e-005  6.987492e-005  5.361093e-005
  4.029071e-005  1.172414e-004 -1.351069e-005  7.524791e-005
  1.322045e-004  5.609145e-005  9.988359e-006  1.076837e-004
  1.109191e-004  3.802732e-005  7.904562e-006  1.140995e-004
  3.936847e-005  4.587852e-005  6.864055e-006  5.462512e-005
  2.860154e-005  2.398953e-005 -1.587420e-005  8.076724e-005
  4.222347e-005  2.832984e-005 -4.130102e-006  5.648620e-005
  6.119568e-006  2.061624e-005 -3.978912e-006  3.968939e-005
  1.508676e-005  3.060207e-005 -2.347374e-006  3.719079e-005
  9.176836e-006  6.149810e-006  5.478835e-006  4.359351e-005
  5.118391e-006  1.329197e-005  4.031627e-006  2.540347e-005
  6.230211e-006  4.159067e-006 -5.983213e-006  1.915399e-005
  1.124582e-005  1.253265e-005 -2.500255e-006  1.099019e-005
  9.465893e-006

 -1.075970e-003  1.348711e-003  4.296025e-003  1.352148e-003
  7.312188e-004 -1.001130e-003  6.180796e-004 -4.771683e-005
  1.669020e-003 -3.116829e-004  2.663999e-004 -7.210033e-004
  9.186805e-004  4.210792e-004 -3.594511e-004  2.270379e-004
  4.487937e-004  3.049642e-004  3.372182e-004  1.613664e-004
  3.282923e-004  4.646626e-005  3.732103e-005  2.287135e-004
  4.415751e-004  8.298316e-005  1.009635e-004 -1.159868e-005
  1.679131e-004  1.073322e-004 -2.821405e-005  1.752998e-004
  2.969681e-004  8.820153e-005  3.494687e-005  1.177627e-004
  1.082131e-004  3.753295e-005  7.814855e-006  1.084570e-004
  1.180043e-004  9.231215e-005  4.465013e-006  6.874099e-005
  7.620157e-005  1.000779e-005 -4.420497e-006  1.262798e-004
  8.436783e-005  5.083074e-005  1.185381e-005  7.223357e-005
  3.391857e-005  1.299370e-006 -4.302836e-006  4.940540e-005
  6.296167e-005  4.786274e-005 -1.429261e-005  4.306173e-005
  3.442409e-005  1.118134e-005 -1.668842e-006  5.937839e-005
  1.051241e-005  3.655837e-005  1.938732e-005  3.215741e-005
  2.491079e-005 -8.310373e-006 -3.418631e-006  3.142795e-005
  2.370293e-005  1.723999e-005 -8.494697e-006  2.048726e-005
  1.923184e-005

 -2.927591e-003  1.964161e-003  1.352148e-003  3.285830e-003
  2.708920e-005 -3.326497e-004  1.715894e-003  1.389113e-003
  1.867129e-003 -1.174146e-003  3.364893e-004 -5.444412e-004
  6.610446e-004  2.194465e-004 -2.919813e-004 -2.105683e-004
 -1.735114e-004  2.887297e-004  8.377918e-005  3.945499e-004
  6.680229e-004 -1.682216e-006  9.531914e-005  1.958599e-004
  2.629373e-004 -6.132096e-005  2.387191e-005  2.749770e-005
 -7.878796e-006  1.929053e-004 -2.834667e-005  7.385159e-005
  2.118529e-004 -2.455317e-006  2.065443e-005  1.368655e-004
  1.365106e-004  5.825091e-005  3.120167e-005  8.168424e-005
  5.056065e-005  1.974379e-005  1.476009e-005  4.885918e-005
  4.772947e-005  4.139076e-005 -2.359098e-005  8.123435e-005
  8.243291e-005  1.534152e-005  1.546493e-005  7.738583e-005
  1.292844e-005  2.306725e-005 -3.314407e-006  2.265891e-005
  4.776192e-005  2.160606e-005  4.659167e-007  4.274517e-005
  1.950916e-005  1.242965e-005 -5.569974e-006  4.760336e-005
  2.570505e-005  1.652184e-005  1.491975e-005  3.104889e-005
  1.175517e-005  8.818021e-006 -9.792440e-006  2.409644e-005
  2.729307e-005  1.228030e-005  7.557588e-006  1.729961e-005
  1.688712e-005

 -1.439712e-003 -5.746727e-005  7.312188e-004  2.708920e-005
  1.130184e-003 -2.879431e-004  1.161085e-004 -6.570492e-005
  1.372862e-004 -1.475913e-004 -7.255449e-005 -3.022142e-004
 -8.127708e-005  2.179436e-004 -2.432077e-006  7.442744e-005
  1.413453e-004 -1.250547e-004  2.094306e-005  6.102577e-005
  1.035861e-004  5.262991e-005  2.507684e-005 -1.732615e-005
  1.709212e-005 -3.555009e-005  1.277710e-006 -1.323377e-006
  2.536679e-005  2.930291e-005  3.051131e-005  5.555402e-006
  6.423915e-005 -3.740124e-005 -2.088617e-006  3.292892e-005
  1.252751e-006  2.545413e-005  6.471487e-006 -6.597076e-006
  4.254457e-005 -1.428457e-005 -1.054062e-006  1.735912e-005
  5.780337e-006  1.191987e-005  4.945603e-006  4.048553e-006
  2.471640e-005 -6.436954e-006  6.660834e-006  9.358381e-006
  1.159717e-005  3.212334e-007 -4.003433e-006 -5.660243e-007
  2.108487e-005 -4.262918e-006  2.075264e-006  1.005794e-005
  1.479237e-006  7.217490e-006 -2.038571e-006 -1.032519e-006
  1.251699e-005  1.451828e-006  7.102089e-006  2.929601e-006
  4.244551e-006 -4.896591e-006 -1.468879e-006  8.469332e-007
  1.189973e-005 -1.355284e-006  1.722536e-006  2.200124e-007
  2.423205e-007

 -2.323763e-004  1.112068e-004 -1.001130e-003 -3.326497e-004
 -2.879431e-004  9.362475e-004  1.306986e-005  3.172575e-004
 -4.200153e-004  6.262509e-005  3.845145e-004  4.107244e-004
  2.281753e-004 -3.130415e-004  2.059864e-004 -1.407884e-004
 -4.546120e-005 -1.079854e-004 -2.033207e-004 -9.075612e-005
 -1.732805e-004  1.583043e-004 -6.166665e-005  5.264725e-005
  7.333880e-006 -2.938774e-005  2.406106e-005  9.769714e-005
 -1.208596e-005 -9.140547e-006  1.145778e-005 -5.231640e-005
 -1.128417e-004  5.662843e-006 -1.732367e-005 -6.833369e-006
 -1.307409e-005  9.547766e-006 -1.713840e-005  1.705432e-005
 -1.111829e-005 -2.120621e-005  2.070913e-006  1.600180e-005
 -3.779573e-005  8.795923e-006 -7.175933e-006 -2.407204e-005
 -3.168018e-005 -5.406662e-006 -1.079519e-005 -8.980119e-006
 -1.352744e-005  7.125339e-006 -1.510161e-006  7.321405e-006
 -2.569827e-005 -1.034665e-005  7.658169e-006 -3.943213e-006
 -1.711332e-005 -2.168241e-006 -2.435363e-006 -9.897599e-006
 -1.185654e-005 -1.064708e-005 -6.659756e-006 -4.352456e-006
 -1.182271e-005  4.025393e-006 -2.579654e-006 -4.735780e-006
 -8.423970e-006 -2.018671e-006  1.446834e-006 -3.973724e-006
 -8.081854e-006

 -2.144769e-003  1.437044e-003  6.180796e-004  1.715894e-003
  1.161085e-004  1.306986e-005  1.359284e-003  9.747504e-004
  1.036282e-003 -7.743275e-004  2.952591e-004 -3.131011e-004
  4.768315e-004  2.478728e-005 -1.604628e-004 -1.704891e-004
 -7.774394e-005  2.198271e-004 -5.863729e-005  2.529889e-004
  3.693738e-004  4.026634e-005  1.186445e-004  1.666883e-004
  1.727755e-004 -4.580074e-005  9.346602e-006  2.736033e-005
  5.487363e-006  1.023777e-004  1.864200e-006  3.627561e-005
  8.993089e-005  1.354901e-005 -1.488008e-006  1.006858e-004
  9.318829e-005  3.283465e-005  2.692921e-005  6.136953e-005
  2.449860e-005  5.267657e-006  9.427778e-007  3.594550e-005
  1.444009e-005  3.002883e-005 -1.100621e-005  4.615048e-005
  4.126057e-005  5.048397e-006  9.194237e-008  5.092274e-005
  5.226363e-006  1.854407e-005 -8.792768e-008  1.771758e-005
  1.356485e-005  1.129762e-005  5.798460e-007  2.768226e-005
  6.061137e-006  8.217518e-006  7.487981e-007  2.598203e-005
  1.356268e-005  3.089699e-006  5.150086e-006  2.221374e-005
  1.523085e-006  4.855664e-006 -4.950197e-006  8.885093e-006
  1.256945e-005  4.083087e-006  1.169792e-006  7.150097e-006
  6.433576e-006

 -2.178365e-003  9.696215e-004 -4.771683e-005  1.389113e-003
 -6.570492e-005  3.172575e-004  9.747504e-004  1.478763e-003
  7.320099e-004 -7.660659e-004  4.058113e-004  8.486188e-005
  3.541769e-004 -1.172061e-004 -1.932635e-005 -2.321654e-004
 -1.861441e-004  4.157406e-005 -1.058372e-004  2.324964e-004
  2.752738e-004  3.922515e-005  4.315728e-005  1.683407e-004
  1.525658e-004 -9.256112e-005  1.005341e-005  6.677029e-005
 -5.917266e-005  1.041519e-004  4.924533e-007  8.951096e-006
  3.817542e-005 -2.831501e-005  3.543689e-006  8.741918e-005
  7.043061e-005  1.088898e-005  1.000992e-005  4.165787e-005
  5.462266e-006 -6.896445e-006 -6.641267e-007  3.592604e-005
 -1.245212e-005  2.783562e-005 -1.122089e-005  2.832842e-005
  3.127193e-005 -1.049920e-005  7.575767e-006  4.094784e-005
 -2.132125e-006  5.455647e-006 -4.393949e-007  9.743843e-006
  2.406883e-006  1.637886e-006  1.529079e-006  1.629143e-005
 -1.413172e-006  2.848307e-006 -3.046628e-006  1.649529e-005
  8.607523e-006 -4.080412e-006  5.713735e-006  1.580498e-005
 -5.876566e-006  3.122176e-006 -5.496250e-006  6.692288e-006
  1.096481e-005  1.425021e-006  4.538088e-006  5.304699e-006
  5.547101e-006

 -2.060971e-003  1.501499e-003  1.669020e-003  1.867129e-003
  1.372862e-004 -4.200153e-004  1.036282e-003  7.320099e-004
  1.770818e-003 -7.390710e-004  2.144283e-004 -4.817536e-004
  4.138910e-004  1.839053e-004 -2.699420e-004 -1.563264e-004
 -7.875181e-005  3.339217e-004  1.047098e-004  2.748422e-004
  4.682734e-004 -6.117065e-005  6.417706e-005  1.639910e-004
  2.898647e-004  2.193258e-005  4.111684e-005 -1.745886e-005
 -1.339459e-005  1.173572e-004 -2.517833e-005  6.995014e-005
  1.828516e-004  3.888871e-005  3.798006e-005  9.559753e-005
  1.138192e-004  8.639774e-006  1.725162e-005  7.343055e-005
  4.481939e-005  4.827994e-005  1.373792e-005  2.924983e-005
  5.200906e-005  1.185642e-005 -1.574470e-005  7.470878e-005
  6.503886e-005  2.770847e-005  1.285389e-005  4.784304e-005
  1.514109e-005  1.190391e-005  1.578661e-006  2.871461e-005
  4.304556e-005  2.542891e-005 -3.039010e-006  2.829188e-005
  2.275762e-005  5.467785e-006  2.881831e-006  4.090068e-005
  1.248176e-005  2.266340e-005  1.101516e-005  2.038273e-005
  1.715606e-005  8.781428e-007 -2.106647e-006  2.047821e-005
  2.251596e-005  1.174032e-005  1.451653e-006  1.368888e-005
  1.512168e-005

  1.659891e-003 -7.044669e-004 -3.116829e-004 -1.174146e-003
 -1.475913e-004  6.262509e-005 -7.743275e-004 -7.660659e-004
 -7.390710e-004  7.426257e-004 -1.080007e-004  1.974866e-004
 -2.465807e-004 -7.599509e-005  1.714699e-004  1.724656e-004
  2.249832e-004 -1.407741e-004  4.434550e-005 -1.989070e-004
 -2.657820e-004 -2.157649e-005 -1.208610e-004 -9.849521e-005
 -1.558118e-004  1.226793e-004 -6.854516e-006  1.496858e-005
  5.190954e-005 -9.528746e-005  1.448159e-005  2.690588e-006
 -5.780101e-005  7.242332e-006 -1.023486e-006 -7.527094e-005
 -7.380344e-005 -1.407357e-005 -3.263188e-005 -2.235969e-005
 -2.090416e-005  1.038059e-005 -7.234321e-006 -1.120972e-005
 -2.199216e-006 -2.179160e-005  9.147623e-006 -2.098398e-005
 -4.888975e-005  1.633659e-006 -7.626564e-006 -3.633359e-005
 -7.650317e-006 -8.495552e-006 -2.565781e-006 -4.985936e-006
 -1.938005e-005 -4.801249e-006 -3.997587e-006 -1.504740e-005
 -6.951981e-006 -4.734665e-006  2.948614e-006 -1.599141e-005
 -1.586765e-005 -3.881948e-006 -8.561471e-006 -1.450802e-005
 -4.889770e-006 -2.499250e-006  5.203866e-006 -7.398828e-006
 -1.372678e-005 -4.575918e-006 -4.645812e-006 -6.850777e-006
 -6.304349e-006

 -6.260623e-004  5.829785e-004  2.663999e-004  3.364893e-004
 -7.255449e-005  3.845145e-004  2.952591e-004  4.058113e-004
  2.144283e-004 -1.080007e-004  4.369579e-004  1.381838e-004
  4.081014e-004 -1.720416e-004  3.256512e-005 -9.912349e-005
  4.194004e-005  1.356152e-005 -7.520691e-005 -3.703808e-006
  2.554638e-006  1.350124e-004 -4.975020e-005  1.305986e-004
  1.130085e-004 -3.459475e-006  6.594217e-005  7.285089e-005
  3.241660e-005  2.541110e-005 -9.925869e-007  7.194716e-006
 -7.253406e-006  1.779726e-005 -2.177029e-006  2.654922e-005
  2.126284e-005  2.215525e-005 -1.150952e-005  4.972697e-005
  2.249005e-005  7.830908e-006  3.966239e-006  3.174568e-005
 -9.329560e-006  1.165554e-005 -4.639618e-006  1.841929e-005
 -5.740413e-007  8.378699e-006 -5.401198e-006  1.521665e-005
 -1.319234e-006  4.515712e-006 -2.761984e-006  2.000817e-005
 -4.025903e-006  6.746143e-006  1.858081e-006  9.120172e-006
 -4.953803e-006  9.296180e-007 -2.896263e-006  1.090546e-005
 -5.122155e-006  2.369328e-006 -1.044092e-006  6.794861e-006
 -3.467596e-006  1.115169e-006 -2.428864e-006  5.906676e-006
 -1.483785e-007  3.930157e-006 -5.158642e-007  2.146014e-006
 -4.955614e-007

  5.338773e-004 -3.518626e-004 -7.210033e-004 -5.444412e-004
 -3.022142e-004  4.107244e-004 -3.131011e-004  8.486188e-005
 -4.817536e-004  1.974866e-004  1.381838e-004  5.017569e-004
 -2.478754e-005 -2.063199e-004  1.557571e-004 -2.051778e-005
 -3.641645e-005 -1.399876e-004 -5.552753e-005 -1.045873e-004
 -1.598668e-004  5.104810e-005 -9.266890e-005  2.891912e-007
 -6.300822e-005 -4.617468e-007  2.508899e-005  7.154278e-005
 -7.753078e-006 -3.576356e-005  3.118311e-007 -2.321387e-005
 -8.442052e-005 -1.685382e-005  3.408031e-006 -3.190551e-005
 -4.093636e-005 -4.687793e-006 -3.008167e-005 -9.726040e-007
 -1.844927e-005 -1.235774e-005  3.532662e-006  1.589984e-006
 -2.685522e-005 -1.819220e-006 -4.931356e-007 -1.602335e-005
 -3.210042e-005 -1.029685e-005  1.104382e-006 -1.829653e-005
 -1.177527e-005 -6.357153e-006 -1.991964e-006 -1.678653e-006
 -1.869066e-005 -9.364912e-006  1.200092e-006 -1.107950e-005
 -1.510738e-005 -3.308194e-006 -3.199206e-007 -1.171092e-005
 -1.200284e-005 -8.630057e-006 -3.314726e-006 -8.616116e-006
 -7.884678e-006 -1.375069e-006  1.088221e-006 -6.198824e-006
 -9.212114e-006 -3.523184e-006  4.240138e-007 -4.979262e-006
 -5.691417e-006

 -5.298117e-004  7.850682e-004  9.186805e-004  6.610446e-004
 -8.127708e-005  2.281753e-004  4.768315e-004  3.541769e-004
  4.138910e-004 -2.465807e-004  4.081014e-004 -2.478754e-005
  8.159822e-004 -1.072686e-004 -1.058959e-004 -7.151382e-005
  5.533978e-005  1.195961e-004 -2.588496e-005 -2.384089e-006
  2.311466e-006  1.711280e-004  1.296077e-005  1.785984e-004
  2.433047e-004 -5.500910e-005  6.418347e-005  5.818545e-005
  8.873989e-005  5.107929e-005 -1.955260e-005  3.324719e-005
  2.599255e-005  4.913591e-005 -2.662696e-006  5.124472e-005
  5.941788e-005  3.031692e-005  2.583989e-006  6.503900e-005
  5.785341e-005  1.030864e-005  5.783364e-006  4.173891e-005
 -1.987765e-006  1.974684e-005 -7.209838e-006  3.931161e-005
  2.824464e-005  1.635840e-005 -6.443274e-006  3.821336e-005
  1.322004e-005  6.677977e-006 -7.186078e-007  2.909186e-005
  9.113659e-006  1.435710e-005  2.539607e-006  1.780499e-005
  6.111012e-006  4.842045e-006 -8.324828e-006  2.458531e-005
  3.119778e-006  8.769527e-006  3.338944e-006  1.894521e-005
  2.322945e-006  3.904434e-006 -2.842055e-006  1.299124e-005
  5.807535e-006  5.533146e-006 -1.926013e-006  8.748721e-006
  4.567831e-006

 -2.119894e-004 -1.138305e-005  4.210792e-004  2.194465e-004
  2.179436e-004 -3.130415e-004  2.478728e-005 -1.172061e-004
  1.839053e-004 -7.599509e-005 -1.720416e-004 -2.063199e-004
 -1.072686e-004  2.380967e-004 -5.811174e-005  5.508043e-005
  6.625687e-007  1.792260e-005  1.085116e-004  6.294502e-005
  1.199508e-004 -7.565291e-005  4.043056e-005 -4.371512e-005
 -4.918555e-008 -3.546415e-006 -3.505150e-005 -4.209664e-005
 -2.502343e-005  4.392480e-005 -9.127418e-006  2.254746e-005
  6.614102e-005 -1.078199e-005  1.145782e-005  1.492520e-005
  7.845320e-006  1.793075e-006  8.090031e-006 -1.703482e-005
 -1.714626e-007  1.020545e-005 -3.215009e-006 -4.371228e-006
  1.361779e-005  3.919258e-006 -9.154128e-007  1.274698e-005
  2.063875e-005  1.077464e-006  1.043138e-005  4.833484e-006
 -5.262129e-007  7.033157e-007 -2.152746e-006 -7.185716e-006
  1.456909e-005  3.040589e-006 -1.491451e-006  4.383581e-006
  6.190500e-006  2.918910e-006 -2.923314e-007  4.526246e-006
  6.975749e-006  3.937808e-006  6.665188e-006  7.862755e-007
  4.099862e-006 -2.036096e-006 -2.526157e-006  1.835671e-006
  5.447067e-006  1.467338e-006  1.212929e-006  2.791672e-006
  1.986695e-006

  9.689062e-005 -2.079004e-004 -3.594511e-004 -2.919813e-004
 -2.432077e-006  2.059864e-004 -1.604628e-004 -1.932635e-005
 -2.699420e-004  1.714699e-004  3.256512e-005  1.557571e-004
 -1.058959e-004 -5.811174e-005  1.696467e-004  2.023055e-005
  6.229012e-005 -1.332965e-004 -3.331321e-005 -6.374556e-005
 -6.811219e-005  7.318496e-006 -6.295303e-005 -3.401145e-005
 -7.031645e-005  4.291155e-005 -1.160405e-005  4.872993e-005
  7.494558e-007 -2.511005e-005  2.943019e-005 -1.448941e-005
 -2.404116e-005 -2.014091e-005 -1.845017e-006 -2.380001e-005
 -3.042228e-005 -2.864601e-007 -1.839030e-005 -1.186875e-005
 -1.087238e-005 -9.230686e-007 -7.553441e-007  4.387821e-006
 -4.024015e-006 -2.217759e-006  2.626301e-006 -1.215488e-005
 -1.925256e-005 -7.095828e-006  2.170741e-006 -1.450253e-005
 -7.422877e-006 -1.706491e-006 -2.290620e-006 -4.586678e-006
 -6.932638e-006 -7.820610e-006  2.748933e-007 -3.872445e-006
 -5.270259e-006 -3.049043e-007  7.765207e-007 -9.646769e-006
 -4.670931e-006 -4.913149e-006 -2.459729e-006 -7.417360e-006
 -3.684784e-006  1.204190e-007  8.492912e-007 -4.230742e-006
 -2.636409e-006 -3.716304e-006  6.956803e-007 -2.859640e-006
 -2.270956e-006

  4.225188e-004 -1.839825e-004  2.270379e-004 -2.105683e-004
  7.442744e-005 -1.407884e-004 -1.704891e-004 -2.321654e-004
 -1.563264e-004  1.724656e-004 -9.912349e-005 -2.051778e-005
 -7.151382e-005  5.508043e-005  2.023055e-005  1.756385e-004
  1.050626e-004 -5.536210e-005  6.236544e-005 -2.210280e-005
 -3.032539e-005 -3.583402e-005 -1.563205e-005 -4.133264e-005
 -3.895435e-005  3.525043e-005 -2.215758e-005 -1.322824e-006
  2.158793e-005 -2.032281e-005  1.111930e-005  2.720292e-005
  1.446373e-005 -1.449915e-006 -6.499902e-006 -1.075891e-005
 -2.089740e-005 -4.674004e-006 -1.504589e-007 -4.976283e-006
 -1.617930e-006  3.232901e-006 -7.392986e-006  9.424437e-007
  5.249185e-006 -9.585319e-006  3.783335e-006 -1.135967e-006
 -8.866145e-006  1.323971e-006 -3.702372e-006 -3.241821e-006
  3.985043e-007 -4.024171e-006  5.686189e-007 -4.697546e-006
 -3.575832e-006  7.275489e-008 -2.733744e-006  3.211118e-008
 -1.806922e-007 -1.401712e-006  1.717927e-006 -3.273172e-006
 -2.687392e-006 -1.886627e-006 -1.644401e-007 -2.131219e-006
  9.956858e-007 -2.412048e-006  3.015139e-007 -3.066947e-006
 -2.315637e-006 -1.845132e-006 -1.742428e-006 -1.152480e-006
 -7.690204e-007

  2.136215e-004  2.038202e-005  4.487937e-004 -1.735114e-004
  1.413453e-004 -4.546120e-005 -7.774394e-005 -1.861441e-004
 -7.875181e-005  2.249832e-004  4.194004e-005 -3.641645e-005
  5.533978e-005  6.625687e-007  6.229012e-005  1.050626e-004
  2.795306e-004 -6.016173e-005  2.280343e-005 -4.823818e-005
 -5.760382e-005  1.706293e-005 -5.280748e-005 -1.256491e-005
 -3.685745e-005  8.975416e-005  8.127827e-006  3.639133e-005
  7.515864e-005 -4.123924e-005  1.608073e-005  3.128547e-005
  4.065368e-005  1.311830e-005 -2.551668e-006 -1.007148e-005
 -2.761757e-005  6.428636e-006 -1.351365e-005  1.108117e-005
  1.326568e-005  1.812828e-005 -2.760412e-006  1.368201e-005
  1.698819e-005 -1.210764e-005  1.860889e-006  1.394659e-005
 -1.338296e-005  1.069314e-005 -3.568499e-006 -1.398251e-006
  3.316429e-006 -2.928537e-006 -3.529877e-006  9.508034e-006
  2.678281e-008  4.787750e-006 -3.942924e-006  3.262912e-006
  1.977209e-006 -8.798234e-007  2.497432e-006  2.985857e-006
 -4.904076e-006  2.197408e-006 -4.138855e-006  2.322956e-007
  1.206060e-006 -1.623473e-006  1.770391e-006  2.701881e-006
 -3.123413e-006  1.151257e-006 -5.198632e-006 -1.000190e-006
  1.174770e-006

 -2.172128e-005  3.500347e-004  3.049642e-004  2.887297e-004
 -1.250547e-004 -1.079854e-004  2.198271e-004  4.157406e-005
  3.339217e-004 -1.407741e-004  1.356152e-005 -1.399876e-004
  1.195961e-004  1.792260e-005 -1.332965e-004 -5.536210e-005
 -6.016173e-005  1.925333e-004  1.428815e-005  5.098821e-005
  6.674540e-005 -2.320559e-005  7.058269e-005  5.265997e-005
  9.178342e-005 -2.284790e-005  1.199934e-005 -4.420172e-005
 -5.803526e-006  1.862209e-005 -3.167789e-005  8.532770e-006
  1.205155e-005  4.375264e-005  1.581087e-006  2.333505e-005
  4.472238e-005 -7.619769e-006  1.995930e-005  1.856666e-005
  4.284925e-006  9.278577e-006  1.202747e-006 -6.081252e-006
  6.911633e-006  2.766277e-006 -3.173253e-006  1.478758e-005
  1.475072e-005  1.071676e-005 -4.120483e-006  1.104150e-005
  7.523278e-006  3.830340e-006  5.867700e-006  7.036600e-006
  3.235684e-006  9.396496e-006 -2.184809e-006  3.099151e-006
  7.282315e-006  3.471269e-007  2.391914e-006  9.932042e-006
  2.761390e-006  5.242002e-006  5.768346e-007  7.165385e-006
  4.362789e-006  1.435927e-006  1.339030e-006  3.538552e-006
  1.133242e-006  3.571811e-006 -1.889385e-006  2.456235e-006
  3.638898e-006

  1.562728e-004 -7.778084e-006  3.372182e-004  8.377918e-005
  2.094306e-005 -2.033207e-004 -5.863729e-005 -1.058372e-004
  1.047098e-004  4.434550e-005 -7.520691e-005 -5.552753e-005
 -2.588496e-005  1.085116e-004 -3.331321e-005  6.236544e-005
  2.280343e-005  1.428815e-005  1.291328e-004  1.339491e-005
  4.999570e-005 -7.151432e-005 -9.204936e-006 -3.045936e-005
  6.598194e-006  1.707931e-005 -1.670288e-005 -1.918885e-005
 -4.613438e-007  2.208379e-005 -1.581203e-005  3.299845e-005
  4.085883e-005  1.923251e-006  2.575743e-005 -6.706887e-006
  5.006789e-006 -5.319790e-006 -4.341559e-006 -4.482423e-006
  3.687121e-006  1.449346e-005 -8.039704e-007 -3.991929e-006
  1.197130e-005 -7.063004e-007  1.894359e-006  1.442759e-005
  1.264143e-005  3.973546e-006  7.560567e-006 -1.989473e-006
  1.986491e-006 -3.757729e-006  2.089790e-007 -1.361197e-006
  8.727463e-006  5.575679e-006 -3.112681e-006  2.081230e-007
  5.872438e-006 -9.607232e-007  1.587137e-006  5.121957e-006
  2.420930e-006  5.277576e-006  2.785090e-006 -4.079865e-007
  4.111052e-006 -2.188557e-006  8.419594e-007  1.539797e-006
  3.256711e-006  1.676724e-006 -3.086417e-008  1.859630e-006
  2.861751e-006

 -4.768672e-004  2.245050e-004  1.613664e-004  3.945499e-004
  6.102577e-005 -9.075612e-005  2.529889e-004  2.324964e-004
  2.748422e-004 -1.989070e-004 -3.703808e-006 -1.045873e-004
 -2.384089e-006  6.294502e-005 -6.374556e-005 -2.210280e-005
 -4.823818e-005  5.098821e-005  1.339491e-005  1.323835e-004
  1.260451e-004 -3.863090e-005  4.655771e-005  2.083113e-005
  2.772528e-005 -2.646825e-005 -1.241698e-005 -2.120872e-005
 -2.751724e-005  3.683863e-005 -1.472477e-005  1.723741e-005
  2.934886e-005 -6.053215e-006  5.575786e-006  3.599346e-005
  2.666978e-005 -1.062395e-006  8.446185e-006  4.893189e-006
 -7.803538e-006 -1.782818e-006 -2.377198e-006  4.163934e-006
  2.866988e-006  5.196276e-006 -5.836677e-006  1.123489e-005
  1.252418e-005 -4.064977e-006  2.907593e-006  1.202479e-005
 -3.667413e-006  4.321394e-006 -1.249315e-006  5.449800e-009
  3.114992e-006 -4.446147e-007 -8.302429e-007  5.051414e-006
  1.391774e-006  1.226722e-006 -9.888851e-007  6.120720e-006
  3.147702e-006 -6.154136e-007  3.825815e-006  4.622857e-006
 -1.961887e-006 -3.717257e-007 -2.656260e-006  5.390322e-007
  4.082481e-006 -6.047646e-008  9.011527e-007  1.628203e-006
  5.120133e-008

 -7.062922e-004  4.047288e-004  3.282923e-004  6.680229e-004
  1.035861e-004 -1.732805e-004  3.693738e-004  2.752738e-004
  4.682734e-004 -2.657820e-004  2.554638e-006 -1.598668e-004
  2.311466e-006  1.199508e-004 -6.811219e-005 -3.032539e-005
 -5.760382e-005  6.674540e-005  4.999570e-005  1.260451e-004
  2.388686e-004 -6.428130e-005  3.385531e-005  1.948094e-005
  3.333641e-005 -4.798308e-006 -1.721902e-005 -2.406134e-005
 -4.004214e-005  6.405258e-005 -5.233055e-006  2.552770e-005
  6.856686e-005 -1.729000e-005  1.502787e-005  3.492842e-005
  4.211718e-005  4.694209e-006  9.501697e-006  7.635862e-006
 -7.569511e-006  6.179975e-006 -1.331836e-006  4.754854e-006
  1.627118e-005  9.559416e-006 -3.273342e-006  1.784194e-005
  2.488633e-005 -2.926088e-006  6.066447e-006  1.383892e-005
 -2.007178e-006  8.180517e-006  8.003116e-007 -2.188980e-007
  1.160961e-005  2.368923e-006 -1.560403e-006  9.177796e-006
  6.367918e-006  2.056347e-006  2.562449e-006  8.979893e-006
  7.043159e-006  2.718723e-006  5.275968e-006  4.535017e-006
  3.376647e-006  4.500217e-007 -2.553690e-006  1.891327e-006
  7.833766e-006  1.851743e-006  2.207387e-006  3.785708e-006
  3.188432e-006

 -1.848705e-004  6.739890e-005  4.646626e-005 -1.682216e-006
  5.262991e-005  1.583043e-004  4.026634e-005  3.922515e-005
 -6.117065e-005 -2.157649e-005  1.350124e-004  5.104810e-005
  1.711280e-004 -7.565291e-005  7.318496e-006 -3.583402e-005
  1.706293e-005 -2.320559e-005 -7.151432e-005 -3.863090e-005
 -6.428130e-005  1.234573e-004 -1.436808e-005  4.478600e-005
  3.104518e-005 -2.496010e-005  4.368387e-005  3.557118e-005
  3.837306e-005 -1.336391e-005  9.801223e-006 -1.806997e-005
 -2.666009e-005  1.701441e-006 -2.210754e-005  5.054956e-006
 -1.129189e-005  2.533400e-005 -3.849791e-006  1.682824e-005
  2.126159e-005 -1.044884e-005  5.028662e-006  1.360260e-005
 -1.036394e-005  5.397052e-006 -7.607642e-007 -4.734708e-006
 -6.972180e-006  1.993514e-006 -5.616827e-006  7.013731e-006
  1.382566e-006  2.648667e-006 -2.869493e-006  6.893062e-006
 -5.947203e-007 -4.825910e-007  4.052423e-006  2.518068e-006
 -5.650598e-006  2.306421e-006 -4.005934e-006 -4.894121e-007
 -1.716830e-006 -9.562682e-007 -6.620003e-007  2.857517e-006
 -2.609393e-006  9.209443e-007 -1.679787e-006  2.527957e-006
 -1.388700e-006  6.710217e-007  1.998433e-007 -2.838963e-007
 -1.910452e-006

 -6.641185e-005  3.442914e-005  3.732103e-005  9.531914e-005
  2.507684e-005 -6.166665e-005  1.186445e-004  4.315728e-005
  6.417706e-005 -1.208610e-004 -4.975020e-005 -9.266890e-005
  1.296077e-005  4.043056e-005 -6.295303e-005 -1.563205e-005
 -5.280748e-005  7.058269e-005 -9.204936e-006  4.655771e-005
  3.385531e-005 -1.436808e-005  9.273593e-005  1.192219e-005
  3.626916e-005 -5.748945e-005 -1.795735e-005 -4.169380e-005
 -1.109222e-005  1.427133e-005 -1.912494e-005 -4.179877e-006
 -1.391716e-006  2.163827e-005 -8.491835e-006  2.170690e-005
  2.424319e-005 -4.165795e-006  2.976984e-005 -6.211304e-006
  3.245716e-006 -9.189302e-006 -4.802091e-006 -6.830583e-006
  3.927825e-007  3.783231e-006 -9.327515e-007 -4.180195e-007
  1.046572e-005  2.725053e-006 -2.145113e-006  7.700693e-006
  6.008213e-006  2.582014e-006  6.350738e-006 -2.790012e-006
  2.129839e-006 -1.066724e-006  7.275706e-007  7.441446e-007
  4.301740e-006  1.208705e-006 -4.292766e-007  1.144903e-006
  4.888452e-006  1.007464e-007  9.716007e-007  4.799453e-006
  1.998527e-006  1.504774e-006  6.635560e-007 -8.001258e-007
  2.090979e-006 -4.499744e-007  1.230094e-008  8.165652e-007
  1.412787e-006

 -2.492181e-004  2.645273e-004  2.287135e-004  1.958599e-004
 -1.732615e-005  5.264725e-005  1.666883e-004  1.683407e-004
  1.639910e-004 -9.849521e-005  1.305986e-004  2.891912e-007
  1.785984e-004 -4.371512e-005 -3.401145e-005 -4.133264e-005
 -1.256491e-005  5.265997e-005 -3.045936e-005  2.083113e-005
  1.948094e-005  4.478600e-005  1.192219e-005  8.900735e-005
  7.195445e-005 -2.136857e-005  2.676106e-005  1.022406e-005
  1.054320e-005  1.101348e-005 -4.050302e-006 -5.731484e-007
 -7.231760e-007  1.405834e-005 -9.927378e-006  2.334003e-005
  2.075328e-005  5.466699e-006  4.687412e-006  2.533574e-005
  1.246018e-005  8.336009e-007 -2.078615e-007  1.076612e-005
 -5.890491e-006  5.827999e-006 -7.506009e-007  9.891385e-006
  3.496600e-006  1.824342e-006 -3.937839e-006  1.229418e-005
  2.417258e-006  1.539474e-006 -1.378351e-007  7.334870e-006
 -6.229945e-007  3.716825e-006 -8.427340e-007  5.756888e-006
 -5.181905e-007  1.959508e-006 -1.167229e-006  6.025473e-006
 -2.097427e-007  4.839105e-007  9.952900e-007  6.150895e-006
 -1.097494e-006  8.137746e-007 -4.815040e-007  2.616933e-006
  7.537477e-007  4.349575e-007 -4.364009e-007  1.664881e-006
  7.358243e-007

 -3.252308e-004  2.871013e-004  4.415751e-004  2.629373e-004
  1.709212e-005  7.333880e-006  1.727755e-004  1.525658e-004
  2.898647e-004 -1.558118e-004  1.130085e-004 -6.300822e-005
  2.433047e-004 -4.918555e-008 -7.031645e-005 -3.895435e-005
 -3.685745e-005  9.178342e-005  6.598194e-006  2.772528e-005
  3.333641e-005  3.104518e-005  3.626916e-005  7.195445e-005
  1.483987e-004 -4.611018e-005  1.733553e-005 -6.756256e-006
  3.588418e-006  3.036978e-005 -1.990439e-005  2.991870e-006
  7.158940e-006  3.386130e-005  2.008755e-006  2.869415e-005
  4.306832e-005 -1.882511e-006  1.149755e-005  2.297451e-005
  2.855409e-005  4.768037e-006  3.116521e-006  8.008469e-006
 -2.092661e-006  7.524271e-006 -3.834241e-006  1.350460e-005
  1.986026e-005  8.535774e-006 -8.346131e-007  1.426716e-005
  9.810476e-006  4.860718e-007  2.496619e-006  9.305863e-006
  6.871231e-006  7.587380e-006  1.281712e-006  5.302964e-006
  6.354403e-006  1.273900e-006 -2.760187e-006  1.007417e-005
  4.922154e-006  4.958977e-006  2.955523e-006  7.012323e-006
  3.709297e-006  1.080728e-006 -2.326663e-007  4.725525e-006
  5.101635e-006  3.117563e-006  6.688845e-008  3.280102e-006
  3.545367e-006

  1.535628e-004  3.934749e-005  8.298316e-005 -6.132096e-005
 -3.555009e-005 -2.938774e-005 -4.580074e-005 -9.256112e-005
  2.193258e-005  1.226793e-004 -3.459475e-006 -4.617468e-007
 -5.500910e-005 -3.546415e-006  4.291155e-005  3.525043e-005
  8.975416e-005 -2.284790e-005  1.707931e-005 -2.646825e-005
 -4.798308e-006 -2.496010e-005 -5.748945e-005 -2.136857e-005
 -4.611018e-005  9.285096e-005  1.847953e-006  1.894084e-005
  1.054608e-005 -2.119142e-005  2.392517e-005  1.564454e-005
  2.806943e-005 -1.074579e-005  9.757213e-006 -1.677605e-005
 -2.081085e-005 -3.553183e-006 -2.240291e-005  1.901464e-006
 -1.234071e-005  2.323893e-005  8.594046e-007  4.102606e-006
  1.406864e-005 -9.551987e-006  1.833126e-006  5.827215e-006
 -9.896129e-006  3.001688e-006  2.698542e-006 -7.490325e-006
 -5.479835e-006 -6.360820e-007 -4.721506e-006  2.930523e-006
 -9.385365e-007  3.593556e-006 -2.986105e-006  5.975838e-007
  2.899749e-007 -7.011161e-007  3.542093e-006  7.131492e-007
 -5.577255e-006  1.829920e-006 -1.644905e-006 -4.050387e-006
  5.310808e-007 -1.538915e-006  7.896632e-007  7.437718e-007
 -2.130639e-006  5.376894e-007 -1.685254e-006 -6.694791e-007
 -2.857629e-008

 -5.443074e-005  6.987492e-005  1.009635e-004  2.387191e-005
  1.277710e-006  2.406106e-005  9.346602e-006  1.005341e-005
  4.111684e-005 -6.854516e-006  6.594217e-005  2.508899e-005
  6.418347e-005 -3.505150e-005 -1.160405e-005 -2.215758e-005
  8.127827e-006  1.199934e-005 -1.670288e-005 -1.241698e-005
 -1.721902e-005  4.368387e-005 -1.795735e-005  2.676106e-005
  1.733553e-005  1.847953e-006  4.244286e-005  1.602687e-005
  1.739739e-005 -1.484730e-005 -1.931234e-006 -8.345412e-006
 -4.353042e-006  1.401927e-006 -8.171198e-006  1.414082e-006
 -3.301465e-006  1.370542e-005 -7.684842e-006  1.473423e-005
  9.829308e-006  1.128583e-006  9.739512e-006  3.290010e-006
 -1.477907e-008 -8.524201e-007 -1.267047e-006  2.437670e-006
 -2.350354e-006  2.731321e-006 -1.082665e-006  2.186724e-006
  9.898949e-007  7.222416e-007 -1.113497e-006  5.412793e-006
  2.810282e-006  2.040515e-006  1.423635e-006  6.656963e-007
 -1.715120e-006 -2.073166e-007 -9.044927e-007  2.031017e-006
 -1.614944e-006  1.980483e-006 -6.515573e-008  1.276741e-006
  3.268438e-007 -5.661529e-007  9.771889e-008  2.642555e-006
 -1.622967e-007  1.403651e-006 -1.306992e-008 -3.764636e-008
 -2.469051e-007

 -1.312027e-004  5.361093e-005 -1.159868e-005  2.749770e-005
 -1.323377e-006  9.769714e-005  2.736033e-005  6.677029e-005
 -1.745886e-005  1.496858e-005  7.285089e-005  7.154278e-005
  5.818545e-005 -4.209664e-005  4.872993e-005 -1.322824e-006
  3.639133e-005 -4.420172e-005 -1.918885e-005 -2.120872e-005
 -2.406134e-005  3.557118e-005 -4.169380e-005  1.022406e-005
 -6.756256e-006  1.894084e-005  1.602687e-005  5.519643e-005
  1.819357e-005 -1.091798e-005  1.414596e-005 -1.542419e-006
 -3.456566e-006 -9.335613e-006 -1.646018e-006 -6.571262e-006
 -1.237010e-005  9.487936e-006 -1.703512e-005  1.079198e-005
  3.291859e-006  5.627008e-007  4.893154e-006  1.226527e-005
 -1.260889e-006  1.025788e-006 -2.043073e-006  2.813924e-006
 -8.358599e-006 -8.999040e-007  1.410979e-006  9.591552e-007
 -3.592527e-006 -3.202309e-007 -4.201441e-006  3.993227e-006
 -2.941369e-007 -1.089336e-006  6.879160e-007  2.106529e-006
 -4.243004e-006  8.124797e-007 -1.729231e-006  1.130958e-006
 -3.009746e-006 -7.869435e-007 -2.631495e-007 -1.670891e-007
 -2.316963e-006 -6.503058e-007 -1.039779e-006  1.707463e-006
 -1.099126e-006  4.020879e-008  9.574627e-008  1.107898e-007
 -1.214989e-006

  7.016513e-005  4.029071e-005  1.679131e-004 -7.878796e-006
  2.536679e-005 -1.208596e-005  5.487363e-006 -5.917266e-005
 -1.339459e-005  5.190954e-005  3.241660e-005 -7.753078e-006
  8.873989e-005 -2.502343e-005  7.494558e-007  2.158793e-005
  7.515864e-005 -5.803526e-006 -4.613438e-007 -2.751724e-005
 -4.004214e-005  3.837306e-005 -1.109222e-005  1.054320e-005
  3.588418e-006  1.054608e-005  1.739739e-005  1.819357e-005
  6.001944e-005 -2.395790e-005  1.348443e-006  4.109206e-006
 -8.092515e-007  1.138377e-005 -7.277555e-006 -7.141423e-006
 -1.403697e-005  1.386277e-005 -9.833139e-007  1.127256e-005
  2.000880e-005 -3.218117e-006  2.814915e-006  6.702855e-006
  8.445603e-006 -2.471085e-006 -6.351376e-008  3.822379e-006
 -6.412496e-006  5.886811e-006 -3.485657e-006  1.580657e-006
  5.027018e-006  6.734205e-007 -8.653593e-008  5.667107e-006
  3.600622e-006  6.662554e-007  3.871880e-007  2.212257e-006
  9.551348e-007  4.162328e-007 -4.273868e-007  1.835531e-006
 -4.186193e-008  1.361015e-006 -2.730154e-006  1.866223e-006
  1.080957e-006  7.248198e-007  1.053929e-006  2.700920e-006
 -2.995516e-007  9.486626e-007 -1.265902e-006  3.873498e-007
  1.081352e-006

 -2.433345e-004  1.172414e-004  1.073322e-004  1.929053e-004
  2.930291e-005 -9.140547e-006  1.023777e-004  1.041519e-004
  1.173572e-004 -9.528746e-005  2.541110e-005 -3.576356e-005
  5.107929e-005  4.392480e-005 -2.511005e-005 -2.032281e-005
 -4.123924e-005  1.862209e-005  2.208379e-005  3.683863e-005
  6.405258e-005 -1.336391e-005  1.427133e-005  1.101348e-005
  3.036978e-005 -2.119142e-005 -1.484730e-005 -1.091798e-005
 -2.395790e-005  5.020630e-005 -7.386993e-006  1.109919e-005
  1.440075e-005 -5.525965e-006  1.590776e-005  1.565518e-005
  2.360589e-005 -5.158431e-006  6.306807e-006 -1.117520e-006
 -4.356942e-006  8.065037e-007 -6.817848e-006  3.049391e-006
 -4.926003e-006  1.210404e-005 -1.040145e-006  7.789730e-006
  1.475994e-005 -3.122513e-006  3.919310e-006  6.609032e-006
 -2.112267e-006  1.791389e-006  1.723680e-007 -4.521698e-007
  1.788748e-006  2.144950e-006 -5.753924e-007  3.808482e-006
  4.662927e-007  1.467808e-006 -1.276194e-006  3.641544e-006
  3.256596e-006  1.034090e-006  3.839190e-006  2.398205e-006
 -6.679427e-007  2.597560e-007 -2.554334e-006  4.268777e-007
  2.449918e-006  7.637787e-007  1.382049e-006  2.193408e-006
  1.053487e-007

 -3.781538e-005 -1.351069e-005 -2.821405e-005 -2.834667e-005
  3.051131e-005  1.145778e-005  1.864200e-006  4.924533e-007
 -2.517833e-005  1.448159e-005 -9.925869e-007  3.118311e-007
 -1.955260e-005 -9.127418e-006  2.943019e-005  1.111930e-005
  1.608073e-005 -3.167789e-005 -1.581203e-005 -1.472477e-005
 -5.233055e-006  9.801223e-006 -1.912494e-005 -4.050302e-006
 -1.990439e-005  2.392517e-005 -1.931234e-006  1.414596e-005
  1.348443e-006 -7.386993e-006  2.781656e-005 -4.364656e-007
  3.116756e-006 -1.646202e-005 -3.822570e-006 -8.418464e-006
 -9.019392e-006  4.014417e-007 -9.455613e-006 -7.328124e-007
 -2.908862e-006  5.154328e-006 -1.432805e-006  5.178784e-006
  9.167454e-007 -1.015359e-006  5.029078e-006 -3.982548e-006
 -3.483538e-006 -2.685136e-006  3.658035e-007 -1.392886e-006
 -2.455832e-006 -6.093453e-007 -2.315579e-006 -9.284830e-007
 -4.850295e-007 -3.145267e-007  1.839438e-007  9.588370e-007
 -8.127561e-007  8.345805e-007  8.080866e-007 -2.138411e-006
 -1.167654e-006 -1.138023e-006  2.035649e-007 -1.505447e-006
 -5.135959e-007 -3.720398e-007 -3.396860e-007 -8.011821e-007
 -2.135177e-007 -9.174276e-007  2.317303e-007 -3.407732e-007
 -1.884723e-007

 -3.062566e-007  7.524791e-005  1.752998e-004  7.385159e-005
  5.555402e-006 -5.231640e-005  3.627561e-005  8.951096e-006
  6.995014e-005  2.690588e-006  7.194716e-006 -2.321387e-005
  3.324719e-005  2.254746e-005 -1.448941e-005  2.720292e-005
  3.128547e-005  8.532770e-006  3.299845e-005  1.723741e-005
  2.552770e-005 -1.806997e-005 -4.179877e-006 -5.731484e-007
  2.991870e-006  1.564454e-005 -8.345412e-006 -1.542419e-006
  4.109206e-006  1.109919e-005 -4.364656e-007  2.990569e-005
  2.185875e-005 -1.160861e-006  9.922897e-006  2.546277e-006
  3.035576e-006 -3.380318e-006 -1.664130e-006  1.460278e-008
 -1.544041e-006  8.428830e-006 -5.670180e-006  5.701140e-006
  4.073223e-006 -5.757688e-007  1.362010e-006  1.063254e-005
  4.243905e-006  1.880098e-006  1.682109e-007  2.416768e-006
 -1.421125e-006 -1.572989e-007  1.643155e-007  2.122654e-006
  5.915386e-007  2.717307e-006 -2.341909e-006  2.577234e-006
  1.945059e-006 -6.696022e-007  1.075141e-006  3.303788e-006
 -9.148397e-007  1.449547e-006  2.776758e-007  1.737382e-006
 -2.737870e-008 -8.021800e-007 -2.989276e-008  9.072912e-007
  2.764478e-007  2.667023e-007 -1.205437e-006  1.305016e-006
  8.855180e-007

 -1.768628e-004  1.322045e-004  2.969681e-004  2.118529e-004
  6.423915e-005 -1.128417e-004  8.993089e-005  3.817542e-005
  1.828516e-004 -5.780101e-005 -7.253406e-006 -8.442052e-005
  2.599255e-005  6.614102e-005 -2.404116e-005  1.446373e-005
  4.065368e-005  1.205155e-005  4.085883e-005  2.934886e-005
  6.856686e-005 -2.666009e-005 -1.391716e-006 -7.231760e-007
  7.158940e-006  2.806943e-005 -4.353042e-006 -3.456566e-006
 -8.092515e-007  1.440075e-005  3.116756e-006  2.185875e-005
  5.976837e-005 -7.968328e-006  8.592897e-006  8.170809e-006
  4.297217e-006  2.424162e-006 -3.159033e-006  9.194477e-007
 -2.639994e-006  1.709135e-005  1.044463e-006  5.143546e-006
  1.698652e-005 -4.153700e-006 -5.054124e-007  1.331428e-005
  1.349660e-005  3.547464e-006  3.837599e-006  5.311480e-006
 -1.214548e-006  1.480924e-006 -1.215044e-006  2.374498e-006
  8.175765e-006  4.337232e-006 -1.784540e-006  3.996964e-006
  6.195452e-006 -5.241837e-007  1.151089e-006  6.320820e-006
  1.322092e-006  4.579611e-006  1.731306e-006  1.817650e-006
  3.172799e-006 -1.054605e-006 -6.141131e-007  2.892344e-006
  3.252709e-006  1.720694e-006 -4.572308e-007  2.507078e-006
  2.866434e-006

  7.631015e-005  5.609145e-005  8.820153e-005 -2.455317e-006
 -3.740124e-005  5.662843e-006  1.354901e-005 -2.831501e-005
  3.888871e-005  7.242332e-006  1.779726e-005 -1.685382e-005
  4.913591e-005 -1.078199e-005 -2.014091e-005 -1.449915e-006
  1.311830e-005  4.375264e-005  1.923251e-006 -6.053215e-006
 -1.729000e-005  1.701441e-006  2.163827e-005  1.405834e-005
  3.386130e-005 -1.074579e-005  1.401927e-006 -9.335613e-006
  1.138377e-005 -5.525965e-006 -1.646202e-005 -1.160861e-006
 -7.968328e-006  3.455697e-005 -2.519489e-006  4.510997e-006
  7.813835e-006 -4.404381e-006  1.386728e-005  6.717184e-006
  1.265452e-005 -2.594508e-006  1.333777e-006 -2.824732e-006
 -2.526469e-007 -1.970244e-006 -4.157025e-006  2.614007e-006
 -2.330638e-006  1.010643e-005 -3.357954e-006  1.830034e-006
  7.824599e-006 -1.043515e-006  3.465169e-006  3.498564e-006
 -6.397854e-007  2.207471e-006  1.948802e-007 -1.093590e-007
  1.755161e-006  2.657150e-007 -9.022619e-008  2.420952e-006
  3.531213e-008  1.700043e-006 -1.618295e-006  1.873708e-006
  2.645500e-006  8.780669e-007  1.854835e-006  1.318507e-006
 -5.141829e-007  1.083041e-006 -1.521418e-006  7.603452e-008
  9.905213e-007

 -1.253917e-005  9.988359e-006  3.494687e-005  2.065443e-005
 -2.088617e-006 -1.732367e-005 -1.488008e-006  3.543689e-006
  3.798006e-005 -1.023486e-006 -2.177029e-006  3.408031e-006
 -2.662696e-006  1.145782e-005 -1.845017e-006 -6.499902e-006
 -2.551668e-006  1.581087e-006  2.575743e-005  5.575786e-006
  1.502787e-005 -2.210754e-005 -8.491835e-006 -9.927378e-006
  2.008755e-006  9.757213e-006 -8.171198e-006 -1.646018e-006
 -7.277555e-006  1.590776e-005 -3.822570e-006  9.922897e-006
  8.592897e-006 -2.519489e-006  2.280513e-005 -1.342382e-006
  5.849745e-006 -1.002330e-005 -4.501111e-006 -5.116615e-006
 -3.666183e-006  4.838186e-006 -3.298121e-006 -9.998519e-008
  1.357597e-006  4.068115e-006 -7.914595e-007  6.241188e-006
  5.665094e-006 -5.557443e-007  6.319748e-006 -2.648483e-006
 -8.566500e-007 -9.974334e-007 -9.845566e-007  1.046767e-006
  1.191740e-006  1.717936e-006 -6.750490e-007  6.434710e-010
  1.299164e-006 -3.372937e-007  7.488440e-007  2.025086e-006
  1.035323e-006  1.745329e-006  9.535695e-007 -8.269632e-007
  2.898573e-007 -6.661914e-007  1.907357e-007  5.668158e-007
  1.144156e-006  9.535524e-007  2.226071e-007  4.667879e-007
  5.716641e-007

 -1.814821e-004  1.076837e-004  1.177627e-004  1.368655e-004
  3.292892e-005 -6.833369e-006  1.006858e-004  8.741918e-005
  9.559753e-005 -7.527094e-005  2.654922e-005 -3.190551e-005
  5.124472e-005  1.492520e-005 -2.380001e-005 -1.075891e-005
 -1.007148e-005  2.333505e-005 -6.706887e-006  3.599346e-005
  3.492842e-005  5.054956e-006  2.170690e-005  2.334003e-005
  2.869415e-005 -1.677605e-005  1.414082e-006 -6.571262e-006
 -7.141423e-006  1.565518e-005 -8.418464e-006  2.546277e-006
  8.170809e-006  4.510997e-006 -1.342382e-006  2.491024e-005
  1.371725e-005 -3.605649e-008  7.477255e-006  3.965768e-006
  9.440978e-007 -1.620768e-006 -1.291021e-006  1.435221e-006
 -1.313558e-006  4.492162e-006 -4.636397e-006  6.071440e-006
  5.554785e-006 -4.017935e-007  1.146689e-006  8.361971e-006
  5.728651e-007  1.969529e-006 -3.014700e-007  1.114297e-006
 -3.074324e-008  2.428148e-007  7.447459e-007  2.871098e-006
 -8.310881e-008  1.171185e-006 -1.432702e-006  2.707315e-006
  1.266529e-006 -7.648827e-007  1.893852e-006  3.118237e-006
 -7.576573e-007  4.150389e-007 -1.464069e-006  9.284355e-007
  1.028043e-006 -2.504794e-007  2.400096e-007  7.404828e-007
 -2.901755e-007

 -1.150385e-004  1.109191e-004  1.082131e-004  1.365106e-004
  1.252751e-006 -1.307409e-005  9.318829e-005  7.043061e-005
  1.138192e-004 -7.380344e-005  2.126284e-005 -4.093636e-005
  5.941788e-005  7.845320e-006 -3.042228e-005 -2.089740e-005
 -2.761757e-005  4.472238e-005  5.006789e-006  2.666978e-005
  4.211718e-005 -1.129189e-005  2.424319e-005  2.075328e-005
  4.306832e-005 -2.081085e-005 -3.301465e-006 -1.237010e-005
 -1.403697e-005  2.360589e-005 -9.019392e-006  3.035576e-006
  4.297217e-006  7.813835e-006  5.849745e-006  1.371725e-005
  3.340106e-005 -7.053528e-006  7.337858e-006  4.521494e-006
  5.005639e-007  4.381067e-007 -2.359924e-006 -1.612253e-006
 -3.415220e-006  7.848545e-006 -5.940092e-008  5.490988e-006
  1.292176e-005 -1.809756e-006  1.219632e-007  5.715891e-006
  4.306151e-006  1.490248e-006  2.573005e-006  1.378633e-006
  5.379394e-007  2.059770e-006 -7.262952e-007  2.044414e-006
  3.243822e-006  9.489679e-007 -8.643572e-008  3.148800e-006
  3.928568e-006  7.223929e-007  1.621744e-006  3.503522e-006
  1.251307e-006  1.233941e-006  1.298799e-007  3.377372e-007
  2.174894e-006  1.711033e-007  4.573931e-008  1.513371e-006
  1.544738e-006

 -8.773251e-005  3.802732e-005  3.753295e-005  5.825091e-005
  2.545413e-005  9.547766e-006  3.283465e-005  1.088898e-005
  8.639774e-006 -1.407357e-005  2.215525e-005 -4.687793e-006
  3.031692e-005  1.793075e-006 -2.864601e-007 -4.674004e-006
  6.428636e-006 -7.619769e-006 -5.319790e-006 -1.062395e-006
  4.694209e-006  2.533400e-005 -4.165795e-006  5.466699e-006
 -1.882511e-006 -3.553183e-006  1.370542e-005  9.487936e-006
  1.386277e-005 -5.158431e-006  4.014417e-007 -3.380318e-006
  2.424162e-006 -4.404381e-006 -1.002330e-005 -3.605649e-008
 -7.053528e-006  1.952012e-005 -1.949845e-006  5.473926e-006
  5.570520e-006 -3.583831e-006  6.504680e-006  3.796671e-006
  4.419042e-006 -1.875699e-006  5.516077e-007 -6.803976e-007
 -2.594538e-006  1.658407e-007 -3.006084e-006  2.179200e-006
 -2.189166e-006  4.047288e-006 -7.445590e-007  1.211918e-006
  4.076141e-006 -1.355763e-006  1.068039e-006  1.393180e-006
 -1.156644e-006  6.686602e-007 -7.111615e-007  3.453594e-007
 -4.503847e-007  5.003695e-007 -3.491651e-007  9.538334e-007
 -5.354519e-007  4.535811e-007 -7.047210e-007  9.311260e-007
  6.194567e-007  4.034693e-007  6.573466e-007  5.694798e-007
 -6.343401e-007

 -1.393185e-005  7.904562e-006  7.814855e-006  3.120167e-005
  6.471487e-006 -1.713840e-005  2.692921e-005  1.000992e-005
  1.725162e-005 -3.263188e-005 -1.150952e-005 -3.008167e-005
  2.583989e-006  8.090031e-006 -1.839030e-005 -1.504589e-007
 -1.351365e-005  1.995930e-005 -4.341559e-006  8.446185e-006
  9.501697e-006 -3.849791e-006  2.976984e-005  4.687412e-006
  1.149755e-005 -2.240291e-005 -7.684842e-006 -1.703512e-005
 -9.833139e-007  6.306807e-006 -9.455613e-006 -1.664130e-006
 -3.159033e-006  1.386728e-005 -4.501111e-006  7.477255e-006
  7.337858e-006 -1.949845e-006  2.128767e-005 -1.619161e-006
  3.974904e-006 -9.136677e-006 -3.044007e-006 -5.370169e-006
 -6.695601e-007 -6.343661e-008 -2.420280e-006 -5.660129e-007
  2.243719e-006  4.687612e-006 -3.645887e-006  3.440765e-006
  4.241340e-006  6.101434e-007  5.963451e-006 -1.503951e-006
  8.821008e-008 -7.151659e-007  2.136853e-007  5.431793e-007
  1.593025e-006 -1.520801e-007  1.064438e-007 -1.321310e-007
  1.786232e-006  4.957632e-007 -4.029218e-007  1.674007e-006
  1.837629e-006  1.279241e-006  7.713180e-007 -2.709548e-007
  4.450943e-007 -1.758619e-007  2.891998e-007  5.496450e-007
  1.007654e-006

 -8.367552e-005  1.140995e-004  1.084570e-004  8.168424e-005
 -6.597076e-006  1.705432e-005  6.136953e-005  4.165787e-005
  7.343055e-005 -2.235969e-005  4.972697e-005 -9.726040e-007
  6.503900e-005 -1.703482e-005 -1.186875e-005 -4.976283e-006
  1.108117e-005  1.856666e-005 -4.482423e-006  4.893189e-006
  7.635862e-006  1.682824e-005 -6.211304e-006  2.533574e-005
  2.297451e-005  1.901464e-006  1.473423e-005  1.079198e-005
  1.127256e-005 -1.117520e-006 -7.328124e-007  1.460278e-008
  9.194477e-007  6.717184e-006 -5.116615e-006  3.965768e-006
  4.521494e-006  5.473926e-006 -1.619161e-006  1.855362e-005
  7.529382e-006  4.196143e-007  3.638267e-006  3.777701e-006
  5.511582e-007 -3.160538e-007 -7.671333e-007  2.527344e-006
 -3.461382e-007  2.781698e-006 -3.639944e-006  4.613339e-006
  6.213315e-007  6.272561e-007  2.384636e-008  5.012651e-006
  8.892497e-007  2.082649e-006 -2.868532e-007  2.595248e-006
 -7.253128e-007  1.013112e-007  4.255527e-008  2.881479e-006
 -8.240619e-007  6.763290e-007 -3.828689e-007  1.962126e-006
  4.365304e-007 -1.175558e-007 -2.711210e-007  1.605527e-006
 -6.405772e-008  8.610056e-007 -3.410352e-007  6.619206e-007
  1.432774e-007

 -9.294057e-005  3.936847e-005  1.180043e-004  5.056065e-005
  4.254457e-005 -1.111829e-005  2.449860e-005  5.462266e-006
  4.481939e-005 -2.090416e-005  2.249005e-005 -1.844927e-005
  5.785341e-005 -1.714626e-007 -1.087238e-005 -1.617930e-006
  1.326568e-005  4.284925e-006  3.687121e-006 -7.803538e-006
 -7.569511e-006  2.126159e-005  3.245716e-006  1.246018e-005
  2.855409e-005 -1.234071e-005  9.829308e-006  3.291859e-006
  2.000880e-005 -4.356942e-006 -2.908862e-006 -1.544041e-006
 -2.639994e-006  1.265452e-005 -3.666183e-006  9.440978e-007
  5.005639e-007  5.570520e-006  3.974904e-006  7.529382e-006
  2.458347e-005 -4.153699e-006  2.726617e-006  2.109103e-006
 -2.880282e-007  5.239473e-007 -8.209475e-007  3.875570e-007
 -1.663401e-007  6.397301e-006 -7.838748e-007  2.725236e-006
  7.352509e-006 -1.786806e-006  1.490594e-007  3.359901e-006
  5.163609e-006  2.041338e-006  1.940738e-006  1.715178e-006
  6.634395e-007  2.924679e-007 -1.228252e-006  1.669954e-006
  2.350402e-006  1.909674e-006 -3.324054e-007  1.469550e-006
  2.403517e-006  2.533475e-007  5.451969e-007  2.488686e-006
  1.639699e-006  1.345980e-006  1.753352e-007  4.483152e-007
  1.426046e-006

  1.627467e-005  4.587852e-005  9.231215e-005  1.974379e-005
 -1.428457e-005 -2.120621e-005  5.267657e-006 -6.896445e-006
  4.827994e-005  1.038059e-005  7.830908e-006 -1.235774e-005
  1.030864e-005  1.020545e-005 -9.230686e-007  3.232901e-006
  1.812828e-005  9.278577e-006  1.449346e-005 -1.782818e-006
  6.179975e-006 -1.044884e-005 -9.189302e-006  8.336009e-007
  4.768037e-006  2.323893e-005  1.128583e-006  5.627008e-007
 -3.218117e-006  8.065037e-007  5.154328e-006  8.428830e-006
  1.709135e-005 -2.594508e-006  4.838186e-006 -1.620768e-006
  4.381067e-007 -3.583831e-006 -9.136677e-006  4.196143e-007
 -4.153699e-006  1.679232e-005 -2.365600e-007  2.465503e-006
  4.780724e-006 -2.439553e-006  3.097022e-006  5.249253e-006
  3.871773e-006 -1.320329e-007  3.246987e-006 -9.343652e-007
 -1.994814e-006 -1.025461e-006 -3.106888e-006  1.329288e-006
  3.731391e-007  4.196352e-006 -1.686934e-006  4.001091e-007
  2.485077e-006 -3.451735e-007  8.719740e-007  2.183333e-006
 -1.339602e-006  1.887457e-006  7.350799e-007 -7.218030e-008
  4.785447e-007 -7.452986e-007 -5.480494e-008  7.021922e-007
 -3.444792e-009  8.288207e-007 -9.455371e-007  1.625259e-007
  8.813349e-007

 -1.478504e-005  6.864055e-006  4.465013e-006  1.476009e-005
 -1.054062e-006  2.070913e-006  9.427778e-007 -6.641267e-007
  1.373792e-005 -7.234321e-006  3.966239e-006  3.532662e-006
  5.783364e-006 -3.215009e-006 -7.553441e-007 -7.392986e-006
 -2.760412e-006  1.202747e-006 -8.039704e-007 -2.377198e-006
 -1.331836e-006  5.028662e-006 -4.802091e-006 -2.078615e-007
  3.116521e-006  8.594046e-007  9.739512e-006  4.893154e-006
  2.814915e-006 -6.817848e-006 -1.432805e-006 -5.670180e-006
  1.044463e-006  1.333777e-006 -3.298121e-006 -1.291021e-006
 -2.359924e-006  6.504680e-006 -3.044007e-006  3.638267e-006
  2.726617e-006 -2.365600e-007  9.950570e-006  9.206463e-009
  2.755196e-006 -4.174474e-006 -2.028044e-006 -2.040605e-006
 -9.100005e-007  8.921539e-007 -7.647966e-007  7.839100e-008
 -2.248964e-007  1.622226e-006 -9.831538e-007  1.767000e-006
  2.664867e-006 -3.500042e-007  2.342062e-006 -8.745076e-007
 -3.563029e-007  8.687671e-009 -7.046647e-007  7.749260e-007
 -4.812773e-007  8.323807e-007  2.182013e-007 -4.028670e-007
  8.879231e-007 -9.558458e-008  3.223780e-007  8.349451e-007
  8.814185e-007  4.648099e-007  3.377619e-007 -1.045456e-007
 -3.091910e-007

 -8.578983e-005  5.462512e-005  6.874099e-005  4.885918e-005
  1.735912e-005  1.600180e-005  3.594550e-005  3.592604e-005
  2.924983e-005 -1.120972e-005  3.174568e-005  1.589984e-006
  4.173891e-005 -4.371228e-006  4.387821e-006  9.424437e-007
  1.368201e-005 -6.081252e-006 -3.991929e-006  4.163934e-006
  4.754854e-006  1.360260e-005 -6.830583e-006  1.076612e-005
  8.008469e-006  4.102606e-006  3.290010e-006  1.226527e-005
  6.702855e-006  3.049391e-006  5.178784e-006  5.701140e-006
  5.143546e-006 -2.824732e-006 -9.998519e-008  1.435221e-006
 -1.612253e-006  3.796671e-006 -5.370169e-006  3.777701e-006
  2.109103e-006  2.465503e-006  9.206463e-009  1.143066e-005
  7.382308e-007  6.509666e-007  6.598343e-007  2.537488e-006
 -4.563099e-007 -1.866569e-007  3.979767e-007  1.202082e-006
 -1.391815e-006  1.009747e-006 -3.014179e-006  2.928096e-006
  1.340613e-007  1.183895e-007  5.715961e-007  3.408094e-006
 -5.460882e-007  7.863240e-007 -1.204371e-006  1.659349e-006
 -1.090383e-006  2.021243e-007  5.649200e-007  1.081227e-006
 -1.067524e-006 -4.536971e-008 -1.270912e-006  1.143165e-006
  3.144113e-007 -2.897810e-008  5.384115e-008  7.818987e-007
 -6.864860e-007

  1.582647e-006  2.860154e-005  7.620157e-005  4.772947e-005
  5.780337e-006 -3.779573e-005  1.444009e-005 -1.245212e-005
  5.200906e-005 -2.199216e-006 -9.329560e-006 -2.685522e-005
 -1.987765e-006  1.361779e-005 -4.024015e-006  5.249185e-006
  1.698819e-005  6.911633e-006  1.197130e-005  2.866988e-006
  1.627118e-005 -1.036394e-005  3.927825e-007 -5.890491e-006
 -2.092661e-006  1.406864e-005 -1.477907e-008 -1.260889e-006
  8.445603e-006 -4.926003e-006  9.167454e-007  4.073223e-006
  1.698652e-005 -2.526469e-007  1.357597e-006 -1.313558e-006
 -3.415220e-006  4.419042e-006 -6.695601e-007  5.511582e-007
 -2.880282e-007  4.780724e-006  2.755196e-006  7.382308e-007
  1.579014e-005 -5.364900e-006 -5.666146e-007  2.720862e-006
  7.105655e-007  2.873088e-006  2.562591e-007 -1.168976e-006
 -1.821206e-006  3.095000e-006  8.131916e-007  1.217914e-006
  5.429964e-006 -7.290030e-007 -5.038920e-007  1.084741e-006
  4.197117e-006 -2.745114e-007  1.216654e-006  1.976803e-006
 -4.573545e-007  1.871750e-006 -7.397516e-007 -2.004715e-007
  2.079522e-006  2.815914e-007  3.727698e-007  8.877869e-007
  1.750403e-006  6.931598e-007 -3.971346e-008  1.112412e-006
  1.405650e-006

 -6.979245e-005  2.398953e-005  1.000779e-005  4.139076e-005
  1.191987e-005  8.795923e-006  3.002883e-005  2.783562e-005
  1.185642e-005 -2.179160e-005  1.165554e-005 -1.819220e-006
  1.974684e-005  3.919258e-006 -2.217759e-006 -9.585319e-006
 -1.210764e-005  2.766277e-006 -7.063004e-007  5.196276e-006
  9.559416e-006  5.397052e-006  3.783231e-006  5.827999e-006
  7.524271e-006 -9.551987e-006 -8.524201e-007  1.025788e-006
 -2.471085e-006  1.210404e-005 -1.015359e-006 -5.757688e-007
 -4.153700e-006 -1.970244e-006  4.068115e-006  4.492162e-006
  7.848545e-006 -1.875699e-006 -6.343661e-008 -3.160538e-007
  5.239473e-007 -2.439553e-006 -4.174474e-006  6.509666e-007
 -5.364900e-006  1.013045e-005  1.261701e-007  1.868857e-006
  3.068718e-006 -3.065825e-006  2.907650e-006  2.006974e-006
  1.822500e-006 -9.422589e-007  3.294925e-007 -6.805124e-007
 -1.278506e-006 -5.224781e-008 -9.907289e-007  8.068333e-007
 -1.364217e-006  2.076423e-006 -8.966649e-007  1.427854e-008
  2.246203e-006 -9.853522e-007  1.031155e-006  1.251294e-006
 -1.107939e-006  5.803343e-007 -4.793525e-007 -2.058521e-007
 -6.809439e-009 -1.714351e-007  2.874486e-007  2.908940e-007
 -2.694399e-007

  2.692679e-005 -1.587420e-005 -4.420497e-006 -2.359098e-005
  4.945603e-006 -7.175933e-006 -1.100621e-005 -1.122089e-005
 -1.574470e-005  9.147623e-006 -4.639618e-006 -4.931356e-007
 -7.209838e-006 -9.154128e-007  2.626301e-006  3.783335e-006
  1.860889e-006 -3.173253e-006  1.894359e-006 -5.836677e-006
 -3.273342e-006 -7.607642e-007 -9.327515e-007 -7.506009e-007
 -3.834241e-006  1.833126e-006 -1.267047e-006 -2.043073e-006
 -6.351376e-008 -1.040145e-006  5.029078e-006  1.362010e-006
 -5.054124e-007 -4.157025e-006 -7.914595e-007 -4.636397e-006
 -5.940092e-008  5.516077e-007 -2.420280e-006 -7.671333e-007
 -8.209475e-007  3.097022e-006 -2.028044e-006  6.598343e-007
 -5.666146e-007  1.261701e-007  7.064389e-006 -8.959274e-007
  8.775028e-007 -3.043158e-006 -1.231243e-006 -2.272606e-006
 -1.583251e-007 -1.070829e-006 -9.396917e-007 -7.205169e-007
 -5.751452e-007  1.561952e-006 -1.364672e-006  3.239652e-007
  6.208728e-007 -1.996570e-008  1.925244e-006 -1.213703e-006
 -1.382940e-007 -1.916158e-008 -4.446691e-007 -4.416612e-008
  1.041305e-008 -1.229052e-007  4.037898e-007 -8.142913e-007
  8.567016e-008 -9.794694e-008 -2.920514e-008 -6.237122e-008
  6.618503e-007

 -6.951031e-005  8.076724e-005  1.262798e-004  8.123435e-005
  4.048553e-006 -2.407204e-005  4.615048e-005  2.832842e-005
  7.470878e-005 -2.098398e-005  1.841929e-005 -1.602335e-005
  3.931161e-005  1.274698e-005 -1.215488e-005 -1.135967e-006
  1.394659e-005  1.478758e-005  1.442759e-005  1.123489e-005
  1.784194e-005 -4.734708e-006 -4.180195e-007  9.891385e-006
  1.350460e-005  5.827215e-006  2.437670e-006  2.813924e-006
  3.822379e-006  7.789730e-006 -3.982548e-006  1.063254e-005
  1.331428e-005  2.614007e-006  6.241188e-006  6.071440e-006
  5.490988e-006 -6.803976e-007 -5.660129e-007  2.527344e-006
  3.875570e-007  5.249253e-006 -2.040605e-006  2.537488e-006
  2.720862e-006  1.868857e-006 -8.959274e-007  1.200630e-005
  3.718743e-006  1.309967e-006  2.425104e-006  2.512753e-006
 -1.954252e-007 -1.388024e-008 -2.086477e-007  1.299088e-006
  2.084451e-006  2.137834e-006 -2.216316e-006  2.840728e-006
  9.515698e-007  1.457926e-007  6.259061e-007  4.206123e-006
 -6.903143e-008  1.756016e-006  3.540160e-007  1.681833e-006
  6.627880e-008 -3.093145e-007 -4.076200e-008  1.629844e-006
  6.753030e-007  7.143766e-007 -8.481193e-007  1.248717e-006
  7.081724e-007

 -8.489331e-005  4.222347e-005  8.436783e-005  8.243291e-005
  2.471640e-005 -3.168018e-005  4.126057e-005  3.127193e-005
  6.503886e-005 -4.888975e-005 -5.740413e-007 -3.210042e-005
  2.824464e-005  2.063875e-005 -1.925256e-005 -8.866145e-006
 -1.338296e-005  1.475072e-005  1.264143e-005  1.252418e-005
  2.488633e-005 -6.972180e-006  1.046572e-005  3.496600e-006
  1.986026e-005 -9.896129e-006 -2.350354e-006 -8.358599e-006
 -6.412496e-006  1.475994e-005 -3.483538e-006  4.243905e-006
  1.349660e-005 -2.330638e-006  5.665094e-006  5.554785e-006
  1.292176e-005 -2.594538e-006  2.243719e-006 -3.461382e-007
 -1.663401e-007  3.871773e-006 -9.100005e-007 -4.563099e-007
  7.105655e-007  3.068718e-006  8.775028e-007  3.718743e-006
  1.460198e-005 -1.917319e-006  1.657579e-006  2.819703e-006
  8.757904e-007  1.261139e-007  3.696973e-007 -3.385826e-007
  1.308174e-006  2.852251e-006  8.593379e-009  1.157992e-006
  3.896242e-006 -8.561374e-007 -1.555652e-007  2.275377e-006
  3.583803e-006  1.463318e-006  1.436671e-006  1.735796e-006
  1.029047e-006  5.333804e-008 -3.705837e-007  6.738410e-007
  2.237895e-006  7.380792e-007  1.533968e-007  9.460699e-007
  1.792550e-006

  4.812170e-006  2.832984e-005  5.083074e-005  1.534152e-005
 -6.436954e-006 -5.406662e-006  5.048397e-006 -1.049920e-005
  2.770847e-005  1.633659e-006  8.378699e-006 -1.029685e-005
  1.635840e-005  1.077464e-006 -7.095828e-006  1.323971e-006
  1.069314e-005  1.071676e-005  3.973546e-006 -4.064977e-006
 -2.926088e-006  1.993514e-006  2.725053e-006  1.824342e-006
  8.535774e-006  3.001688e-006  2.731321e-006 -8.999040e-007
  5.886811e-006 -3.122513e-006 -2.685136e-006  1.880098e-006
  3.547464e-006  1.010643e-005 -5.557443e-007 -4.017935e-007
 -1.809756e-006  1.658407e-007  4.687612e-006  2.781698e-006
  6.397301e-006 -1.320329e-007  8.921539e-007 -1.866569e-007
  2.873088e-006 -3.065825e-006 -3.043158e-006  1.309967e-006
 -1.917319e-006  8.800641e-006 -1.077037e-006  1.012804e-006
  2.476868e-006 -8.482821e-007  2.557952e-006  2.038542e-006
  2.706876e-006  5.003236e-007  1.141485e-006  5.926789e-009
  5.602174e-007 -7.223837e-007 -7.695116e-007  1.358929e-006
 -6.504623e-007  2.371668e-006 -6.790287e-007  1.269336e-007
  2.182709e-006 -2.966520e-007  5.447908e-007  1.566731e-006
 -1.501321e-007  1.097031e-006 -1.308423e-007  2.871400e-007
  4.928285e-007

 -2.398985e-005 -4.130102e-006  1.185381e-005  1.546493e-005
  6.660834e-006 -1.079519e-005  9.194237e-008  7.575767e-006
  1.285389e-005 -7.626564e-006 -5.401198e-006  1.104382e-006
 -6.443274e-006  1.043138e-005  2.170741e-006 -3.702372e-006
 -3.568499e-006 -4.120483e-006  7.560567e-006  2.907593e-006
  6.066447e-006 -5.616827e-006 -2.145113e-006 -3.937839e-006
 -8.346131e-007  2.698542e-006 -1.082665e-006  1.410979e-006
 -3.485657e-006  3.919310e-006  3.658035e-007  1.682109e-007
  3.837599e-006 -3.357954e-006  6.319748e-006  1.146689e-006
  1.219632e-007 -3.006084e-006 -3.645887e-006 -3.639944e-006
 -7.838748e-007  3.246987e-006 -7.647966e-007  3.979767e-007
  2.562591e-007  2.907650e-006 -1.231243e-006  2.425104e-006
  1.657579e-006 -1.077037e-006  6.922038e-006 -7.613820e-007
 -9.649651e-008 -1.748514e-006 -2.122018e-006 -1.187398e-006
  1.057827e-006 -1.980109e-007 -4.574543e-007  6.897955e-008
 -4.365907e-008  1.034674e-006 -8.344270e-007  8.327725e-007
  7.486453e-007  3.618257e-007  1.736095e-006 -9.084621e-007
 -1.967132e-007 -2.055971e-007 -4.883646e-007  3.968392e-007
  3.503124e-007  1.486156e-007  4.290546e-007 -1.344540e-008
  7.115506e-008

 -8.101249e-005  5.648620e-005  7.223357e-005  7.738583e-005
  9.358381e-006 -8.980119e-006  5.092274e-005  4.094784e-005
  4.784304e-005 -3.633359e-005  1.521665e-005 -1.829653e-005
  3.821336e-005  4.833484e-006 -1.450253e-005 -3.241821e-006
 -1.398251e-006  1.104150e-005 -1.989473e-006  1.202479e-005
  1.383892e-005  7.013731e-006  7.700693e-006  1.229418e-005
  1.426716e-005 -7.490325e-006  2.186724e-006  9.591552e-007
  1.580657e-006  6.609032e-006 -1.392886e-006  2.416768e-006
  5.311480e-006  1.830034e-006 -2.648483e-006  8.361971e-006
  5.715891e-006  2.179200e-006  3.440765e-006  4.613339e-006
  2.725236e-006 -9.343652e-007  7.839100e-008  1.202082e-006
 -1.168976e-006  2.006974e-006 -2.272606e-006  2.512753e-006
  2.819703e-006  1.012804e-006 -7.613820e-007  8.236814e-006
  6.544682e-007  8.076585e-007  9.502980e-007  8.740869e-007
  7.386003e-007  4.954605e-007  5.775216e-007  8.675192e-007
  2.716106e-007  7.036460e-007 -1.852827e-006  2.167299e-006
  6.290699e-007 -1.538282e-007  1.042498e-006  2.965959e-006
 -2.705220e-007  4.453839e-007 -7.795121e-007  7.888186e-007
  5.198971e-008  1.283630e-007  1.448540e-007  7.909916e-007
 -4.140973e-008

 -7.678809e-006  6.119568e-006  3.391857e-005  1.292844e-005
  1.159717e-005 -1.352744e-005  5.226363e-006 -2.132125e-006
  1.514109e-005 -7.650317e-006 -1.319234e-006 -1.177527e-005
  1.322004e-005 -5.262129e-007 -7.422877e-006  3.985043e-007
  3.316429e-006  7.523278e-006  1.986491e-006 -3.667413e-006
 -2.007178e-006  1.382566e-006  6.008213e-006  2.417258e-006
  9.810476e-006 -5.479835e-006  9.898949e-007 -3.592527e-006
  5.027018e-006 -2.112267e-006 -2.455832e-006 -1.421125e-006
 -1.214548e-006  7.824599e-006 -8.566500e-007  5.728651e-007
  4.306151e-006 -2.189166e-006  4.241340e-006  6.213315e-007
  7.352509e-006 -1.994814e-006 -2.248964e-007 -1.391815e-006
 -1.821206e-006  1.822500e-006 -1.583251e-007 -1.954252e-007
  8.757904e-007  2.476868e-006 -9.649651e-008  6.544682e-007
  8.104600e-006 -2.339730e-006  1.146292e-006  4.710956e-007
 -1.018236e-007  9.382784e-007  8.225835e-008 -6.790574e-007
 -1.224504e-007  1.100934e-006  2.968652e-007  2.996385e-007
  2.399034e-006 -2.241062e-008 -3.957975e-007  5.545812e-007
  2.445540e-006  3.066821e-007  8.995968e-007  6.720860e-007
  1.072664e-007  1.984083e-007 -3.852208e-007 -1.783868e-007
  1.053520e-006

 -2.886943e-005  2.061624e-005  1.299370e-006  2.306725e-005
  3.212334e-007  7.125339e-006  1.854407e-005  5.455647e-006
  1.190391e-005 -8.495552e-006  4.515712e-006 -6.357153e-006
  6.677977e-006  7.033157e-007 -1.706491e-006 -4.024171e-006
 -2.928537e-006  3.830340e-006 -3.757729e-006  4.321394e-006
  8.180517e-006  2.648667e-006  2.582014e-006  1.539474e-006
  4.860718e-007 -6.360820e-007  7.222416e-007 -3.202309e-007
  6.734205e-007  1.791389e-006 -6.093453e-007 -1.572989e-007
  1.480924e-006 -1.043515e-006 -9.974334e-007  1.969529e-006
  1.490248e-006  4.047288e-006  6.101434e-007  6.272561e-007
 -1.786806e-006 -1.025461e-006  1.622226e-006  1.009747e-006
  3.095000e-006 -9.422589e-007 -1.070829e-006 -1.388024e-008
  1.261139e-007 -8.482821e-007 -1.748514e-006  8.076585e-007
 -2.339730e-006  4.998656e-006  1.447243e-007  9.049996e-007
  9.203396e-007 -1.403531e-006  1.228097e-006  8.605466e-007
  1.073660e-006 -2.557553e-007  3.107297e-007  1.096035e-007
 -3.744768e-007 -3.092504e-007 -5.947116e-007  6.045139e-007
 -7.200110e-007  9.706153e-007 -3.853382e-007 -1.984334e-008
  7.944066e-007 -2.405910e-007  8.213157e-008  5.762222e-007
 -6.560304e-007

  1.204206e-005 -3.978912e-006 -4.302836e-006 -3.314407e-006
 -4.003433e-006 -1.510161e-006 -8.792768e-008 -4.393949e-007
  1.578661e-006 -2.565781e-006 -2.761984e-006 -1.991964e-006
 -7.186078e-007 -2.152746e-006 -2.290620e-006  5.686189e-007
 -3.529877e-006  5.867700e-006  2.089790e-007 -1.249315e-006
  8.003116e-007 -2.869493e-006  6.350738e-006 -1.378351e-007
  2.496619e-006 -4.721506e-006 -1.113497e-006 -4.201441e-006
 -8.653593e-008  1.723680e-007 -2.315579e-006  1.643155e-007
 -1.215044e-006  3.465169e-006 -9.845566e-007 -3.014700e-007
  2.573005e-006 -7.445590e-007  5.963451e-006  2.384636e-008
  1.490594e-007 -3.106888e-006 -9.831538e-007 -3.014179e-006
  8.131916e-007  3.294925e-007 -9.396917e-007 -2.086477e-007
  3.696973e-007  2.557952e-006 -2.122018e-006  9.502980e-007
  1.146292e-006  1.447243e-007  5.438861e-006 -3.609992e-007
  5.945808e-007 -1.247402e-006 -6.374262e-007 -1.295401e-006
  9.999300e-007 -7.924681e-007 -1.815737e-007 -3.105919e-007
  3.219452e-007  8.717837e-007 -8.042325e-007  7.136086e-007
  8.227590e-007  4.784625e-007  1.363946e-006 -5.367363e-007
  2.015371e-008 -3.748619e-008 -1.407364e-007  1.944556e-007
  7.026216e-007

 -2.727363e-005  3.968939e-005  4.940540e-005  2.265891e-005
 -5.660243e-007  7.321405e-006  1.771758e-005  9.743843e-006
  2.871461e-005 -4.985936e-006  2.000817e-005 -1.678653e-006
  2.909186e-005 -7.185716e-006 -4.586678e-006 -4.697546e-006
  9.508034e-006  7.036600e-006 -1.361197e-006  5.449800e-009
 -2.188980e-007  6.893062e-006 -2.790012e-006  7.334870e-006
  9.305863e-006  2.930523e-006  5.412793e-006  3.993227e-006
  5.667107e-006 -4.521698e-007 -9.284830e-007  2.122654e-006
  2.374498e-006  3.498564e-006  1.046767e-006  1.114297e-006
  1.378633e-006  1.211918e-006 -1.503951e-006  5.012651e-006
  3.359901e-006  1.329288e-006  1.767000e-006  2.928096e-006
  1.217914e-006 -6.805124e-007 -7.205169e-007  1.299088e-006
 -3.385826e-007  2.038542e-006 -1.187398e-006  8.740869e-007
  4.710956e-007  9.049996e-007 -3.609992e-007  4.837293e-006
  7.921720e-007  8.030419e-007  8.715075e-007  7.359307e-007
  4.251412e-008 -2.221724e-007 -2.251205e-007  8.060092e-007
 -2.281746e-007  9.499224e-007 -6.927383e-007  1.171908e-006
  1.551531e-007 -8.146941e-008  2.347340e-007  1.497423e-006
  8.186640e-008  6.039549e-007 -2.509814e-007  2.716290e-007
 -2.352671e-007

 -5.202064e-005  1.508676e-005  6.296167e-005  4.776192e-005
  2.108487e-005 -2.569827e-005  1.356485e-005  2.406883e-006
  4.304556e-005 -1.938005e-005 -4.025903e-006 -1.869066e-005
  9.113659e-006  1.456909e-005 -6.932638e-006 -3.575832e-006
  2.678281e-008  3.235684e-006  8.727463e-006  3.114992e-006
  1.160961e-005 -5.947203e-007  2.129839e-006 -6.229945e-007
  6.871231e-006 -9.385365e-007  2.810282e-006 -2.941369e-007
  3.600622e-006  1.788748e-006 -4.850295e-007  5.915386e-007
  8.175765e-006 -6.397854e-007  1.191740e-006 -3.074324e-008
  5.379394e-007  4.076141e-006  8.821008e-008  8.892497e-007
  5.163609e-006  3.731391e-007  2.664867e-006  1.340613e-007
  5.429964e-006 -1.278506e-006 -5.751452e-007  2.084451e-006
  1.308174e-006  2.706876e-006  1.057827e-006  7.386003e-007
 -1.018236e-007  9.203396e-007  5.945808e-007  7.921720e-007
  7.337529e-006 -5.509227e-007  4.050894e-007  7.100667e-007
  9.434512e-007 -1.162219e-007 -1.414456e-007  1.164056e-006
 -8.245675e-008  2.364391e-006  4.654965e-007  2.233281e-007
  1.899093e-006 -6.319460e-007 -6.553054e-008  1.196102e-006
  2.193568e-006  8.014727e-007  5.048725e-007  9.766408e-007
  5.040069e-007

 -4.060514e-006  3.060207e-005  4.786274e-005  2.160606e-005
 -4.262918e-006 -1.034665e-005  1.129762e-005  1.637886e-006
  2.542891e-005 -4.801249e-006  6.746143e-006 -9.364912e-006
  1.435710e-005  3.040589e-006 -7.820610e-006  7.275489e-008
  4.787750e-006  9.396496e-006  5.575679e-006 -4.446147e-007
  2.368923e-006 -4.825910e-007 -1.066724e-006  3.716825e-006
  7.587380e-006  3.593556e-006  2.040515e-006 -1.089336e-006
  6.662554e-007  2.144950e-006 -3.145267e-007  2.717307e-006
  4.337232e-006  2.207471e-006  1.717936e-006  2.428148e-007
  2.059770e-006 -1.355763e-006 -7.151659e-007  2.082649e-006
  2.041338e-006  4.196352e-006 -3.500042e-007  1.183895e-007
 -7.290030e-007 -5.224781e-008  1.561952e-006  2.137834e-006
  2.852251e-006  5.003236e-007 -1.980109e-007  4.954605e-007
  9.382784e-007 -1.403531e-006 -1.247402e-006  8.030419e-007
 -5.509227e-007  4.504622e-006 -4.076638e-007  5.972699e-007
  7.759812e-007 -6.484104e-007  1.027736e-006  1.181363e-006
  8.823349e-007  5.710081e-007  5.012620e-007  3.331990e-007
  3.698361e-007 -5.582800e-007 -2.873642e-007  7.718110e-007
 -2.464676e-007  1.239796e-006 -3.483968e-007 -1.188001e-007
  9.979855e-007

 -1.284430e-005 -2.347374e-006 -1.429261e-005  4.659167e-007
  2.075264e-006  7.658169e-006  5.798460e-007  1.529079e-006
 -3.039010e-006 -3.997587e-006  1.858081e-006  1.200092e-006
  2.539607e-006 -1.491451e-006  2.748933e-007 -2.733744e-006
 -3.942924e-006 -2.184809e-006 -3.112681e-006 -8.302429e-007
 -1.560403e-006  4.052423e-006  7.275706e-007 -8.427340e-007
  1.281712e-006 -2.986105e-006  1.423635e-006  6.879160e-007
  3.871880e-007 -5.753924e-007  1.839438e-007 -2.341909e-006
 -1.784540e-006  1.948802e-007 -6.750490e-007  7.447459e-007
 -7.262952e-007  1.068039e-006  2.136853e-007 -2.868532e-007
  1.940738e-006 -1.686934e-006  2.342062e-006  5.715961e-007
 -5.038920e-007 -9.907289e-007 -1.364672e-006 -2.216316e-006
  8.593379e-009  1.141485e-006 -4.574543e-007  5.775216e-007
  8.225835e-008  1.228097e-006 -6.374262e-007  8.715075e-007
  4.050894e-007 -4.076638e-007  3.662939e-006 -1.874949e-007
  5.811856e-009 -7.243393e-007 -1.086091e-006 -8.353386e-007
  3.932026e-007 -4.080709e-007 -1.122524e-007 -3.420733e-008
  6.158958e-008  4.161525e-007 -5.494541e-007  6.591543e-007
  3.401961e-007  1.139004e-007  9.709865e-007 -3.502289e-007
 -5.228530e-007

 -5.527476e-005  3.719079e-005  4.306173e-005  4.274517e-005
  1.005794e-005 -3.943213e-006  2.768226e-005  1.629143e-005
  2.829188e-005 -1.504740e-005  9.120172e-006 -1.107950e-005
  1.780499e-005  4.383581e-006 -3.872445e-006  3.211118e-008
  3.262912e-006  3.099151e-006  2.081230e-007  5.051414e-006
  9.177796e-006  2.518068e-006  7.441446e-007  5.756888e-006
  5.302964e-006  5.975838e-007  6.656963e-007  2.106529e-006
  2.212257e-006  3.808482e-006  9.588370e-007  2.577234e-006
  3.996964e-006 -1.093590e-007  6.434710e-010  2.871098e-006
  2.044414e-006  1.393180e-006  5.431793e-007  2.595248e-006
  1.715178e-006  4.001091e-007 -8.745076e-007  3.408094e-006
  1.084741e-006  8.068333e-007  3.239652e-007  2.840728e-006
  1.157992e-006  5.926789e-009  6.897955e-008  8.675192e-007
 -6.790574e-007  8.605466e-007 -1.295401e-006  7.359307e-007
  7.100667e-007  5.972699e-007 -1.874949e-007  4.419030e-006
  1.836328e-007  2.937908e-007  3.671830e-007  1.024523e-006
  1.029580e-007  1.094372e-007  1.964984e-007  2.834616e-007
  6.040781e-008  4.343680e-007 -1.234702e-006  9.481895e-007
  2.187524e-007 -3.961978e-008  5.405287e-007  1.338689e-006
 -9.080809e-008

  5.888069e-006  9.176836e-006  3.442409e-005  1.950916e-005
  1.479237e-006 -1.711332e-005  6.061137e-006 -1.413172e-006
  2.275762e-005 -6.951981e-006 -4.953803e-006 -1.510738e-005
  6.111012e-006  6.190500e-006 -5.270259e-006 -1.806922e-007
  1.977209e-006  7.282315e-006  5.872438e-006  1.391774e-006
  6.367918e-006 -5.650598e-006  4.301740e-006 -5.181905e-007
  6.354403e-006  2.899749e-007 -1.715120e-006 -4.243004e-006
  9.551348e-007  4.662927e-007 -8.127561e-007  1.945059e-006
  6.195452e-006  1.755161e-006  1.299164e-006 -8.310881e-008
  3.243822e-006 -1.156644e-006  1.593025e-006 -7.253128e-007
  6.634395e-007  2.485077e-006 -3.563029e-007 -5.460882e-007
  4.197117e-006 -1.364217e-006  6.208728e-007  9.515698e-007
  3.896242e-006  5.602174e-007 -4.365907e-008  2.716106e-007
 -1.224504e-007  1.073660e-006  9.999300e-007  4.251412e-008
  9.434512e-007  7.759812e-007  5.811856e-009  1.836328e-007
  4.897140e-006 -1.059623e-006  1.691480e-007  7.858408e-007
  5.125715e-007  9.129997e-007 -6.853978e-008  2.691144e-007
  3.574029e-007  7.808086e-007  5.146728e-007  8.046678e-008
  1.382654e-006  2.695082e-008 -1.669614e-007  4.905863e-007
  1.669144e-006

 -2.092168e-005  6.149810e-006  1.118134e-005  1.242965e-005
  7.217490e-006 -2.168241e-006  8.217518e-006  2.848307e-006
  5.467785e-006 -4.734665e-006  9.296180e-007 -3.308194e-006
  4.842045e-006  2.918910e-006 -3.049043e-007 -1.401712e-006
 -8.798234e-007  3.471269e-007 -9.607232e-007  1.226722e-006
  2.056347e-006  2.306421e-006  1.208705e-006  1.959508e-006
  1.273900e-006 -7.011161e-007 -2.073166e-007  8.124797e-007
  4.162328e-007  1.467808e-006  8.345805e-007 -6.696022e-007
 -5.241837e-007  2.657150e-007 -3.372937e-007  1.171185e-006
  9.489679e-007  6.686602e-007 -1.520801e-007  1.013112e-007
  2.924679e-007 -3.451735e-007  8.687671e-009  7.863240e-007
 -2.745114e-007  2.076423e-006 -1.996570e-008  1.457926e-007
 -8.561374e-007 -7.223837e-007  1.034674e-006  7.036460e-007
  1.100934e-006 -2.557553e-007 -7.924681e-007 -2.221724e-007
 -1.162219e-007 -6.484104e-007 -7.243393e-007  2.937908e-007
 -1.059623e-006  2.762550e-006 -2.887953e-007  3.880575e-007
  2.313016e-007 -6.738140e-007  7.513103e-007  4.137435e-007
  3.763364e-007  1.119422e-007  1.940900e-007 -2.072435e-007
 -2.541872e-007 -3.822127e-007 -1.790664e-007  2.183234e-007
 -4.314600e-007

  6.857223e-006  5.478835e-006 -1.668842e-006 -5.569974e-006
 -2.038571e-006 -2.435363e-006  7.487981e-007 -3.046628e-006
  2.881831e-006  2.948614e-006 -2.896263e-006 -3.199206e-007
 -8.324828e-006 -2.923314e-007  7.765207e-007  1.717927e-006
  2.497432e-006  2.391914e-006  1.587137e-006 -9.888851e-007
  2.562449e-006 -4.005934e-006 -4.292766e-007 -1.167229e-006
 -2.760187e-006  3.542093e-006 -9.044927e-007 -1.729231e-006
 -4.273868e-007 -1.276194e-006  8.080866e-007  1.075141e-006
  1.151089e-006 -9.022619e-008  7.488440e-007 -1.432702e-006
 -8.643572e-008 -7.111615e-007  1.064438e-007  4.255527e-008
 -1.228252e-006  8.719740e-007 -7.046647e-007 -1.204371e-006
  1.216654e-006 -8.966649e-007  1.925244e-006  6.259061e-007
 -1.555652e-007 -7.695116e-007 -8.344270e-007 -1.852827e-006
  2.968652e-007  3.107297e-007 -1.815737e-007 -2.251205e-007
 -1.414456e-007  1.027736e-006 -1.086091e-006  3.671830e-007
  1.691480e-007 -2.887953e-007  3.361876e-006 -2.169964e-007
  3.591882e-008 -5.151771e-007 -9.509145e-007 -8.599967e-007
  6.604794e-007 -4.480411e-007  1.051959e-007 -2.171832e-007
  1.647732e-008  5.157154e-007 -4.681031e-007  2.861422e-007
  5.712215e-007

 -3.805111e-005  4.359351e-005  5.937839e-005  4.760336e-005
 -1.032519e-006 -9.897599e-006  2.598203e-005  1.649529e-005
  4.090068e-005 -1.599141e-005  1.090546e-005 -1.171092e-005
  2.458531e-005  4.526246e-006 -9.646769e-006 -3.273172e-006
  2.985857e-006  9.932042e-006  5.121957e-006  6.120720e-006
  8.979893e-006 -4.894121e-007  1.144903e-006  6.025473e-006
  1.007417e-005  7.131492e-007  2.031017e-006  1.130958e-006
  1.835531e-006  3.641544e-006 -2.138411e-006  3.303788e-006
  6.320820e-006  2.420952e-006  2.025086e-006  2.707315e-006
  3.148800e-006  3.453594e-007 -1.321310e-007  2.881479e-006
  1.669954e-006  2.183333e-006  7.749260e-007  1.659349e-006
  1.976803e-006  1.427854e-008 -1.213703e-006  4.206123e-006
  2.275377e-006  1.358929e-006  8.327725e-007  2.167299e-006
  2.996385e-007  1.096035e-007 -3.105919e-007  8.060092e-007
  1.164056e-006  1.181363e-006 -8.353386e-007  1.024523e-006
  7.858408e-007  3.880575e-007 -2.169964e-007  4.007917e-006
  1.225194e-007  9.401449e-007  6.751370e-007  7.922628e-007
  3.692964e-007 -2.259854e-007 -6.449201e-008  4.873654e-007
  7.308954e-007  7.038812e-007 -8.557157e-007  9.558593e-007
  3.442189e-007

 -3.329207e-005  5.118391e-006  1.051241e-005  2.570505e-005
  1.251699e-005 -1.185654e-005  1.356268e-005  8.607523e-006
  1.248176e-005 -1.586765e-005 -5.122155e-006 -1.200284e-005
  3.119778e-006  6.975749e-006 -4.670931e-006 -2.687392e-006
 -4.904076e-006  2.761390e-006  2.420930e-006  3.147702e-006
  7.043159e-006 -1.716830e-006  4.888452e-006 -2.097427e-007
  4.922154e-006 -5.577255e-006 -1.614944e-006 -3.009746e-006
 -4.186193e-008  3.256596e-006 -1.167654e-006 -9.148397e-007
  1.322092e-006  3.531213e-008  1.035323e-006  1.266529e-006
  3.928568e-006 -4.503847e-007  1.786232e-006 -8.240619e-007
  2.350402e-006 -1.339602e-006 -4.812773e-007 -1.090383e-006
 -4.573545e-007  2.246203e-006 -1.382940e-007 -6.903143e-008
  3.583803e-006 -6.504623e-007  7.486453e-007  6.290699e-007
  2.399034e-006 -3.744768e-007  3.219452e-007 -2.281746e-007
 -8.245675e-008  8.823349e-007  3.932026e-007  1.029580e-007
  5.125715e-007  2.313016e-007  3.591882e-008  1.225194e-007
  3.739594e-006 -5.783088e-007  1.277298e-007  3.144920e-007
  3.787499e-007  3.666005e-007 -8.891467e-008  1.420354e-007
  9.283209e-008  6.656131e-007  3.960858e-007  5.188583e-008
  9.382867e-007

 -5.644952e-006  1.329197e-005  3.655837e-005  1.652184e-005
  1.451828e-006 -1.064708e-005  3.089699e-006 -4.080412e-006
  2.266340e-005 -3.881948e-006  2.369328e-006 -8.630057e-006
  8.769527e-006  3.937808e-006 -4.913149e-006 -1.886627e-006
  2.197408e-006  5.242002e-006  5.277576e-006 -6.154136e-007
  2.718723e-006 -9.562682e-007  1.007464e-007  4.839105e-007
  4.958977e-006  1.829920e-006  1.980483e-006 -7.869435e-007
  1.361015e-006  1.034090e-006 -1.138023e-006  1.449547e-006
  4.579611e-006  1.700043e-006  1.745329e-006 -7.648827e-007
  7.223929e-007  5.003695e-007  4.957632e-007  6.763290e-007
  1.909674e-006  1.887457e-006  8.323807e-007  2.021243e-007
  1.871750e-006 -9.853522e-007 -1.916158e-008  1.756016e-006
  1.463318e-006  2.371668e-006  3.618257e-007 -1.538282e-007
 -2.241062e-008 -3.092504e-007  8.717837e-007  9.499224e-007
  2.364391e-006  5.710081e-007 -4.080709e-007  1.094372e-007
  9.129997e-007 -6.738140e-007 -5.151771e-007  9.401449e-007
 -5.783088e-007  2.966545e-006  1.243495e-007  3.114330e-007
  8.201435e-007 -5.169401e-007  7.000529e-007  7.553188e-007
  1.007688e-006  4.065151e-007  1.071713e-007  1.846821e-007
  4.401984e-007

 -1.671537e-005  4.031627e-006  1.938732e-005  1.491975e-005
  7.102089e-006 -6.659756e-006  5.150086e-006  5.713735e-006
  1.101516e-005 -8.561471e-006 -1.044092e-006 -3.314726e-006
  3.338944e-006  6.665188e-006 -2.459729e-006 -1.644401e-007
 -4.138855e-006  5.768346e-007  2.785090e-006  3.825815e-006
  5.275968e-006 -6.620003e-007  9.716007e-007  9.952900e-007
  2.955523e-006 -1.644905e-006 -6.515573e-008 -2.631495e-007
 -2.730154e-006  3.839190e-006  2.035649e-007  2.776758e-007
  1.731306e-006 -1.618295e-006  9.535695e-007  1.893852e-006
  1.621744e-006 -3.491651e-007 -4.029218e-007 -3.828689e-007
 -3.324054e-007  7.350799e-007  2.182013e-007  5.649200e-007
 -7.397516e-007  1.031155e-006 -4.446691e-007  3.540160e-007
  1.436671e-006 -6.790287e-007  1.736095e-006  1.042498e-006
 -3.957975e-007 -5.947116e-007 -8.042325e-007 -6.927383e-007
  4.654965e-007  5.012620e-007 -1.122524e-007  1.964984e-007
 -6.853978e-008  7.513103e-007 -9.509145e-007  6.751370e-007
  1.277298e-007  1.243495e-007  2.266051e-006  3.667109e-008
 -1.151942e-008 -4.438899e-007 -6.411225e-007 -3.267091e-007
  3.839135e-007 -3.512891e-007  1.318763e-007  7.716802e-008
 -9.601969e-008

 -3.211163e-005  2.540347e-005  3.215741e-005  3.104889e-005
  2.929601e-006 -4.352456e-006  2.221374e-005  1.580498e-005
  2.038273e-005 -1.450802e-005  6.794861e-006 -8.616116e-006
  1.894521e-005  7.862755e-007 -7.417360e-006 -2.131219e-006
  2.322956e-007  7.165385e-006 -4.079865e-007  4.622857e-006
  4.535017e-006  2.857517e-006  4.799453e-006  6.150895e-006
  7.012323e-006 -4.050387e-006  1.276741e-006 -1.670891e-007
  1.866223e-006  2.398205e-006 -1.505447e-006  1.737382e-006
  1.817650e-006  1.873708e-006 -8.269632e-007  3.118237e-006
  3.503522e-006  9.538334e-007  1.674007e-006  1.962126e-006
  1.469550e-006 -7.218030e-008 -4.028670e-007  1.081227e-006
 -2.004715e-007  1.251294e-006 -4.416612e-008  1.681833e-006
  1.735796e-006  1.269336e-007 -9.084621e-007  2.965959e-006
  5.545812e-007  6.045139e-007  7.136086e-007  1.171908e-006
  2.233281e-007  3.331990e-007 -3.420733e-008  2.834616e-007
  2.691144e-007  4.137435e-007 -8.599967e-007  7.922628e-007
  3.144920e-007  3.114330e-007  3.667109e-008  2.966582e-006
 -2.636452e-007  2.639662e-007  2.910420e-007  3.243210e-007
  2.153930e-007 -6.957468e-008 -1.839371e-007  4.464840e-008
  1.523989e-007

 -4.536828e-006  6.230211e-006  2.491079e-005  1.175517e-005
  4.244551e-006 -1.182271e-005  1.523085e-006 -5.876566e-006
  1.715606e-005 -4.889770e-006 -3.467596e-006 -7.884678e-006
  2.322945e-006  4.099862e-006 -3.684784e-006  9.956858e-007
  1.206060e-006  4.362789e-006  4.111052e-006 -1.961887e-006
  3.376647e-006 -2.609393e-006  1.998527e-006 -1.097494e-006
  3.709297e-006  5.310808e-007  3.268438e-007 -2.316963e-006
  1.080957e-006 -6.679427e-007 -5.135959e-007 -2.737870e-008
  3.172799e-006  2.645500e-006  2.898573e-007 -7.576573e-007
  1.251307e-006 -5.354519e-007  1.837629e-006  4.365304e-007
  2.403517e-006  4.785447e-007  8.879231e-007 -1.067524e-006
  2.079522e-006 -1.107939e-006  1.041305e-008  6.627880e-008
  1.029047e-006  2.182709e-006 -1.967132e-007 -2.705220e-007
  2.445540e-006 -7.200110e-007  8.227590e-007  1.551531e-007
  1.899093e-006  3.698361e-007  6.158958e-008  6.040781e-008
  3.574029e-007  3.763364e-007  6.604794e-007  3.692964e-007
  3.787499e-007  8.201435e-007 -1.151942e-008 -2.636452e-007
  3.028685e-006 -5.159483e-007  2.681749e-007  3.706688e-007
  3.234598e-007  4.764870e-007 -3.771764e-008  1.725642e-007
  3.416363e-007

 -3.917022e-006  4.159067e-006 -8.310373e-006  8.818021e-006
 -4.896591e-006  4.025393e-006  4.855664e-006  3.122176e-006
  8.781428e-007 -2.499250e-006  1.115169e-006 -1.375069e-006
  3.904434e-006 -2.036096e-006  1.204190e-007 -2.412048e-006
 -1.623473e-006  1.435927e-006 -2.188557e-006 -3.717257e-007
  4.500217e-007  9.209443e-007  1.504774e-006  8.137746e-007
  1.080728e-006 -1.538915e-006 -5.661529e-007 -6.503058e-007
  7.248198e-007  2.597560e-007 -3.720398e-007 -8.021800e-007
 -1.054605e-006  8.780669e-007 -6.661914e-007  4.150389e-007
  1.233941e-006  4.535811e-007  1.279241e-006 -1.175558e-007
  2.533475e-007 -7.452986e-007 -9.558458e-008 -4.536971e-008
  2.815914e-007  5.803343e-007 -1.229052e-007 -3.093145e-007
  5.333804e-008 -2.966520e-007 -2.055971e-007  4.453839e-007
  3.066821e-007  9.706153e-007  4.784625e-007 -8.146941e-008
 -6.319460e-007 -5.582800e-007  4.161525e-007  4.343680e-007
  7.808086e-007  1.119422e-007 -4.480411e-007 -2.259854e-007
  3.666005e-007 -5.169401e-007 -4.438899e-007  2.639662e-007
 -5.159483e-007  1.868913e-006  8.739750e-008  6.614442e-008
 -1.121987e-007 -5.046775e-007  4.285908e-007  2.490063e-007
  4.197733e-007

  1.645346e-005 -5.983213e-006 -3.418631e-006 -9.792440e-006
 -1.468879e-006 -2.579654e-006 -4.950197e-006 -5.496250e-006
 -2.106647e-006  5.203866e-006 -2.428864e-006  1.088221e-006
 -2.842055e-006 -2.526157e-006  8.492912e-007  3.015139e-007
  1.770391e-006  1.339030e-006  8.419594e-007 -2.656260e-006
 -2.553690e-006 -1.679787e-006  6.635560e-007 -4.815040e-007
 -2.326663e-007  7.896632e-007  9.771889e-008 -1.039779e-006
  1.053929e-006 -2.554334e-006 -3.396860e-007 -2.989276e-008
 -6.141131e-007  1.854835e-006  1.907357e-007 -1.464069e-006
  1.298799e-007 -7.047210e-007  7.713180e-007 -2.711210e-007
  5.451969e-007 -5.480494e-008  3.223780e-007 -1.270912e-006
  3.727698e-007 -4.793525e-007  4.037898e-007 -4.076200e-008
 -3.705837e-007  5.447908e-007 -4.883646e-007 -7.795121e-007
  8.995968e-007 -3.853382e-007  1.363946e-006  2.347340e-007
 -6.553054e-008 -2.873642e-007 -5.494541e-007 -1.234702e-006
  5.146728e-007  1.940900e-007  1.051959e-007 -6.449201e-008
 -8.891467e-008  7.000529e-007 -6.411225e-007  2.910420e-007
  2.681749e-007  8.739750e-008  2.053548e-006 -2.184770e-007
  2.559049e-007 -3.528761e-007 -5.606980e-007 -5.570392e-007
  5.484730e-007

 -2.299905e-005  1.915399e-005  3.142795e-005  2.409644e-005
  8.469332e-007 -4.735780e-006  8.885093e-006  6.692288e-006
  2.047821e-005 -7.398828e-006  5.906676e-006 -6.198824e-006
  1.299124e-005  1.835671e-006 -4.230742e-006 -3.066947e-006
  2.701881e-006  3.538552e-006  1.539797e-006  5.390322e-007
  1.891327e-006  2.527957e-006 -8.001258e-007  2.616933e-006
  4.725525e-006  7.437718e-007  2.642555e-006  1.707463e-006
  2.700920e-006  4.268777e-007 -8.011821e-007  9.072912e-007
  2.892344e-006  1.318507e-006  5.668158e-007  9.284355e-007
  3.377372e-007  9.311260e-007 -2.709548e-007  1.605527e-006
  2.488686e-006  7.021922e-007  8.349451e-007  1.143165e-006
  8.877869e-007 -2.058521e-007 -8.142913e-007  1.629844e-006
  6.738410e-007  1.566731e-006  3.968392e-007  7.888186e-007
  6.720860e-007 -1.984334e-008 -5.367363e-007  1.497423e-006
  1.196102e-006  7.718110e-007  6.591543e-007  9.481895e-007
  8.046678e-008 -2.072435e-007 -2.171832e-007  4.873654e-007
  1.420354e-007  7.553188e-007 -3.267091e-007  3.243210e-007
  3.706688e-007  6.614442e-008 -2.184770e-007  2.184135e-006
  1.105387e-007  4.556461e-007  4.252937e-007  2.004489e-007
  1.475888e-007

 -3.710436e-005  1.124582e-005  2.370293e-005  2.729307e-005
  1.189973e-005 -8.423970e-006  1.256945e-005  1.096481e-005
  2.251596e-005 -1.372678e-005 -1.483785e-007 -9.212114e-006
  5.807535e-006  5.447067e-006 -2.636409e-006 -2.315637e-006
 -3.123413e-006  1.133242e-006  3.256711e-006  4.082481e-006
  7.833766e-006 -1.388700e-006  2.090979e-006  7.537477e-007
  5.101635e-006 -2.130639e-006 -1.622967e-007 -1.099126e-006
 -2.995516e-007  2.449918e-006 -2.135177e-007  2.764478e-007
  3.252709e-006 -5.141829e-007  1.144156e-006  1.028043e-006
  2.174894e-006  6.194567e-007  4.450943e-007 -6.405772e-008
  1.639699e-006 -3.444792e-009  8.814185e-007  3.144113e-007
  1.750403e-006 -6.809439e-009  8.567016e-008  6.753030e-007
  2.237895e-006 -1.501321e-007  3.503124e-007  5.198971e-008
  1.072664e-007  7.944066e-007  2.015371e-008  8.186640e-008
  2.193568e-006 -2.464676e-007  3.401961e-007  2.187524e-007
  1.382654e-006 -2.541872e-007  1.647732e-008  7.308954e-007
  9.283209e-008  1.007688e-006  3.839135e-007  2.153930e-007
  3.234598e-007 -1.121987e-007  2.559049e-007  1.105387e-007
  2.495055e-006 -2.783315e-007  1.261864e-008  3.068575e-007
  2.795785e-007

 -1.121102e-005  1.253265e-005  1.723999e-005  1.228030e-005
 -1.355284e-006 -2.018671e-006  4.083087e-006  1.425021e-006
  1.174032e-005 -4.575918e-006  3.930157e-006 -3.523184e-006
  5.533146e-006  1.467338e-006 -3.716304e-006 -1.845132e-006
  1.151257e-006  3.571811e-006  1.676724e-006 -6.047646e-008
  1.851743e-006  6.710217e-007 -4.499744e-007  4.349575e-007
  3.117563e-006  5.376894e-007  1.403651e-006  4.020879e-008
  9.486626e-007  7.637787e-007 -9.174276e-007  2.667023e-007
  1.720694e-006  1.083041e-006  9.535524e-007 -2.504794e-007
  1.711033e-007  4.034693e-007 -1.758619e-007  8.610056e-007
  1.345980e-006  8.288207e-007  4.648099e-007 -2.897810e-008
  6.931598e-007 -1.714351e-007 -9.794694e-008  7.143766e-007
  7.380792e-007  1.097031e-006  1.486156e-007  1.283630e-007
  1.984083e-007 -2.405910e-007 -3.748619e-008  6.039549e-007
  8.014727e-007  1.239796e-006  1.139004e-007 -3.961978e-008
  2.695082e-008 -3.822127e-007  5.157154e-007  7.038812e-007
  6.656131e-007  4.065151e-007 -3.512891e-007 -6.957468e-008
  4.764870e-007 -5.046775e-007 -3.528761e-007  4.556461e-007
 -2.783315e-007  1.861198e-006 -3.769878e-008  2.276783e-007
  1.785947e-007

 -1.196914e-005 -2.500255e-006 -8.494697e-006  7.557588e-006
  1.722536e-006  1.446834e-006  1.169792e-006  4.538088e-006
  1.451653e-006 -4.645812e-006 -5.158642e-007  4.240138e-007
 -1.926013e-006  1.212929e-006  6.956803e-007 -1.742428e-006
 -5.198632e-006 -1.889385e-006 -3.086417e-008  9.011527e-007
  2.207387e-006  1.998433e-007  1.230094e-008 -4.364009e-007
  6.688845e-008 -1.685254e-006 -1.306992e-008  9.574627e-008
 -1.265902e-006  1.382049e-006  2.317303e-007 -1.205437e-006
 -4.572308e-007 -1.521418e-006  2.226071e-007  2.400096e-007
  4.573931e-008  6.573466e-007  2.891998e-007 -3.410352e-007
  1.753352e-007 -9.455371e-007  3.377619e-007  5.384115e-008
 -3.971346e-008  2.874486e-007 -2.920514e-008 -8.481193e-007
  1.533968e-007 -1.308423e-007  4.290546e-007  1.448540e-007
 -3.852208e-007  8.213157e-008 -1.407364e-007 -2.509814e-007
  5.048725e-007 -3.483968e-007  9.709865e-007  5.405287e-007
 -1.669614e-007 -1.790664e-007 -4.681031e-007 -8.557157e-007
  3.960858e-007  1.071713e-007  1.318763e-007 -1.839371e-007
 -3.771764e-008  4.285908e-007 -5.606980e-007  4.252937e-007
  1.261864e-008 -3.769878e-008  1.609827e-006  4.818791e-008
  2.083064e-008

 -1.643463e-005  1.099019e-005  2.048726e-005  1.729961e-005
  2.200124e-007 -3.973724e-006  7.150097e-006  5.304699e-006
  1.368888e-005 -6.850777e-006  2.146014e-006 -4.979262e-006
  8.748721e-006  2.791672e-006 -2.859640e-006 -1.152480e-006
 -1.000190e-006  2.456235e-006  1.859630e-006  1.628203e-006
  3.785708e-006 -2.838963e-007  8.165652e-007  1.664881e-006
  3.280102e-006 -6.694791e-007 -3.764636e-008  1.107898e-007
  3.873498e-007  2.193408e-006 -3.407732e-007  1.305016e-006
  2.507078e-006  7.603452e-008  4.667879e-007  7.404828e-007
  1.513371e-006  5.694798e-007  5.496450e-007  6.619206e-007
  4.483152e-007  1.625259e-007 -1.045456e-007  7.818987e-007
  1.112412e-006  2.908940e-007 -6.237122e-008  1.248717e-006
  9.460699e-007  2.871400e-007 -1.344540e-008  7.909916e-007
 -1.783868e-007  5.762222e-007  1.944556e-007  2.716290e-007
  9.766408e-007 -1.188001e-007 -3.502289e-007  1.338689e-006
  4.905863e-007  2.183234e-007  2.861422e-007  9.558593e-007
  5.188583e-008  1.846821e-007  7.716802e-008  4.464840e-008
  1.725642e-007  2.490063e-007 -5.570392e-007  2.004489e-007
  3.068575e-007  2.276783e-007  4.818791e-008  1.637463e-006
  7.910226e-008

 -6.004984e-006  9.465893e-006  1.923184e-005  1.688712e-005
  2.423205e-007 -8.081854e-006  6.433576e-006  5.547101e-006
  1.512168e-005 -6.304349e-006 -4.955614e-007 -5.691417e-006
  4.567831e-006  1.986695e-006 -2.270956e-006 -7.690204e-007
  1.174770e-006  3.638898e-006  2.861751e-006  5.120133e-008
  3.188432e-006 -1.910452e-006  1.412787e-006  7.358243e-007
  3.545367e-006 -2.857629e-008 -2.469051e-007 -1.214989e-006
  1.081352e-006  1.053487e-007 -1.884723e-007  8.855180e-007
  2.866434e-006  9.905213e-007  5.716641e-007 -2.901755e-007
  1.544738e-006 -6.343401e-007  1.007654e-006  1.432774e-007
  1.426046e-006  8.813349e-007 -3.091910e-007 -6.864860e-007
  1.405650e-006 -2.694399e-007  6.618503e-007  7.081724e-007
  1.792550e-006  4.928285e-007  7.115506e-008 -4.140973e-008
  1.053520e-006 -6.560304e-007  7.026216e-007 -2.352671e-007
  5.040069e-007  9.979855e-007 -5.228530e-007 -9.080809e-008
  1.669144e-006 -4.314600e-007  5.712215e-007  3.442189e-007
  9.382867e-007  4.401984e-007 -9.601969e-008  1.523989e-007
  3.416363e-007  4.197733e-007  5.484730e-007  1.475888e-007
  2.795785e-007  1.785947e-007  2.083064e-008  7.910226e-008
  2.101657e-006


[EIGEN VALUE]
  8.487829e-003  4.145360e-003  1.597169e-003  7.491249e-004
  5.322106e-004  3.314587e-004  2.560135e-004  1.980652e-004
  1.430551e-004  1.249857e-004  8.118471e-005  7.209098e-005
  5.966797e-005  5.677490e-005  4.214939e-005  3.382720e-005
  2.699080e-005  2.445411e-005  1.897838e-005  1.734467e-005
  1.644281e-005  1.415623e-005  1.172964e-005  1.123062e-005
  9.453449e-006  8.060189e-006  7.214837e-006  5.731835e-006
  5.542973e-006  5.190527e-006  4.780385e-006  4.405451e-006
  3.646438e-006  3.597070e-006  3.019153e-006  2.831090e-006
  2.611723e-006  2.124619e-006  1.931047e-006  1.660813e-006
  1.619143e-006  1.431616e-006  1.262028e-006  1.191630e-006
  1.056505e-006  1.005098e-006  8.934933e-007  7.708757e-007
  5.804109e-007  5.672395e-007  4.862282e-007  4.428987e-007
  3.843026e-007  3.416259e-007  2.409470e-007  8.628148e-008
  7.745112e-008


[EIGEN VECTOR]
57 57

  4.409393e-001  4.591696e-001  5.603021e-001 -7.722658e-002
  3.406434e-001  2.464177e-001 -2.150910e-001  9.330913e-002
 -1.229821e-001  4.258318e-002 -6.902379e-002 -3.021875e-002
  7.499455e-002  1.965797e-002  7.388994e-002  7.964872e-003
  2.278635e-002  5.589560e-002 -6.296165e-003  1.184523e-002
  4.279194e-003  3.654962e-002 -5.466556e-003  2.138030e-002
  8.135176e-003  4.111789e-003  3.158369e-002  1.008633e-002
  6.158757e-003  2.235599e-002  9.034305e-003  1.722781e-003
  1.279551e-002  7.440059e-003 -3.764343e-003  2.089824e-002
  5.557111e-003  1.919527e-003  1.720728e-002  3.999174e-003
 -5.369944e-004  7.707204e-003  6.764656e-003 -8.011406e-004
  9.580620e-003  2.422521e-003 -3.416297e-004  1.131548e-002
  4.257077e-003  3.066917e-003  7.356132e-003  7.072420e-004
 -1.706802e-003  5.367751e-003  2.925697e-003  1.765666e-004
  3.692421e-003

 -1.322217e-001  7.435492e-001 -2.119688e-001 -3.081110e-001
 -2.159337e-001 -3.780800e-001  1.614328e-001 -9.933317e-002
 -1.347261e-001  1.173061e-001 -5.153430e-002  1.161334e-001
  2.223026e-002  9.909618e-002 -2.868476e-002 -2.315144e-002
 -4.382072e-003 -1.568937e-002  3.676885e-002  6.742572e-003
 -2.621311e-002 -1.046481e-002 -4.322050e-003  2.997110e-002
  1.630392e-002  6.960235e-003 -4.685875e-003 -2.339685e-003
 -1.260310e-003  6.622919e-004  1.787693e-002 -1.148153e-003
  8.692463e-005 -7.294323e-003  3.692214e-003  1.299364e-002
  9.172086e-003  1.743929e-003  2.833729e-004 -4.057164e-003
 -2.648054e-004  3.189676e-003  6.964017e-003 -3.778784e-003
  1.406832e-003  5.157033e-004  6.031931e-004  4.534939e-003
  6.718989e-003  2.324353e-003  6.372444e-004 -3.195618e-003
  1.269948e-003  2.919993e-003  1.832638e-003 -2.680292e-003
  1.849820e-003

 -3.304351e-001 -3.054134e-001  3.605583e-001 -4.875816e-001
  3.410515e-002 -7.389636e-002 -1.872806e-001 -4.156780e-001
 -2.554971e-001  2.263788e-001 -1.060539e-001  2.069213e-002
  2.816579e-002  8.129139e-002  1.065704e-001 -1.521062e-001
  9.399077e-002 -1.131558e-001 -4.778170e-002 -7.354853e-002
 -9.172849e-002  2.510709e-002 -1.208039e-002 -5.750443e-003
 -3.145503e-002  7.498018e-003 -5.834789e-004 -1.283590e-002
  2.824568e-002 -4.934062e-002 -1.551914e-002 -2.828200e-003
 -3.129333e-002 -2.187747e-004  1.068325e-003 -1.187231e-002
 -1.051055e-002  9.752540e-003 -1.502796e-003 -4.027522e-004
  3.834781e-003 -2.228277e-002 -6.202507e-003 -1.042400e-004
 -3.723134e-003  1.099028e-003 -2.607603e-004 -4.510167e-003
 -2.352626e-004  4.246114e-003 -1.477252e-003  1.314844e-003
  1.849759e-004 -3.083855e-003 -2.103604e-003  4.111241e-003
  6.458091e-004

  5.384009e-001 -2.758977e-001 -7.294817e-002  2.627397e-002
  2.162981e-001 -5.944748e-001  1.982428e-001 -6.779277e-002
 -3.016988e-001 -1.392546e-002 -9.075247e-002 -2.194863e-002
  2.375829e-001 -3.296130e-002 -4.935121e-002 -3.375447e-002
  3.877305e-002 -1.898299e-002  9.296636e-002 -7.155699e-003
 -5.636519e-002 -4.033104e-002 -4.817351e-003 -4.402048e-003
  6.271419e-002 -1.334103e-002 -2.369699e-002  5.782258e-004
  1.295154e-002  1.561540e-002  1.511616e-002 -7.022762e-005
 -1.987688e-002 -1.159304e-002  1.445954e-004 -2.666296e-003
  1.978017e-002 -1.995389e-002 -1.242646e-002  1.447149e-002
  2.695661e-003  6.239293e-003  9.969033e-003  1.128126e-004
  1.648399e-003 -1.265561e-003  1.045358e-002  1.930249e-003
  3.037987e-003 -1.055490e-002 -1.527733e-003  4.667233e-003
  3.153453e-003 -1.661384e-003  2.952038e-003 -5.171606e-003
 -2.920280e-003

  1.315899e-002 -7.474543e-002  5.791835e-001  4.432377e-002
 -2.339656e-001 -2.060310e-001  4.112669e-001  7.483947e-002
  1.776224e-001  2.365496e-002  2.346169e-001  1.441849e-001
 -2.446498e-001  1.548528e-001 -1.142901e-001 -2.743898e-002
 -2.806849e-001 -1.083719e-001  2.114425e-001  8.230346e-003
  1.347590e-001 -1.896907e-002  4.344930e-002  4.543409e-002
 -6.353561e-002  3.262741e-002 -7.312197e-002  3.520617e-002
 -7.958287e-002  6.143642e-003  3.376320e-002  1.374743e-002
  2.387483e-002 -9.067990e-003 -2.084442e-003  1.207120e-002
  2.360601e-003  1.379389e-002 -2.290409e-002 -2.314372e-004
 -1.771615e-002  1.026770e-003  6.362304e-004 -2.357447e-003
  3.757344e-003  5.832133e-005 -8.041606e-004  4.445110e-004
  4.376541e-003 -1.782059e-003 -1.437798e-002  1.339044e-003
 -1.964985e-003  5.117818e-003  1.777608e-003  3.648945e-003
  5.913005e-004

 -2.792430e-001  4.923893e-002  3.423054e-001  2.872725e-001
 -1.995190e-001 -3.994939e-001 -2.386412e-001  1.576069e-001
 -6.736957e-002 -7.075878e-002 -1.772513e-001 -2.266345e-001
  8.524113e-002 -1.762903e-001 -1.216145e-001  3.692722e-001
  9.573401e-002  8.160731e-002 -2.640919e-001  1.358234e-001
 -1.571117e-002  3.731243e-003 -6.863310e-002 -1.255912e-001
  6.323027e-002 -6.829023e-002  2.094338e-002  8.078253e-002
  5.374012e-002  2.405986e-002 -7.315966e-002  3.990208e-002
 -7.204575e-003  2.295673e-002 -1.780501e-002 -3.729922e-002
  2.017381e-002 -1.709622e-002  2.433951e-002  1.683192e-002
  7.997184e-003  1.347991e-002 -6.923503e-003  2.200496e-002
  2.790483e-004  8.646646e-003 -2.437168e-002  8.945233e-004
  1.066734e-002  3.010013e-003  1.159378e-002  1.163116e-002
 -4.738069e-003  1.325229e-002  8.584289e-003  8.757165e-003
  5.899771e-003

  1.884677e-001 -8.519198e-002  7.486231e-002 -2.774318e-001
 -4.263161e-001  8.865999e-002  4.232352e-002  8.356603e-002
  3.779635e-001 -1.765285e-001 -3.281808e-001 -2.067027e-001
  4.171558e-001  2.021226e-001 -1.051885e-002 -1.857743e-001
 -3.491542e-002  1.133666e-001 -4.148592e-002  9.641929e-002
 -1.190966e-001  1.165280e-002 -1.711497e-001  2.398977e-002
  9.941462e-002  7.359520e-002 -2.499922e-002 -7.000834e-002
  2.840998e-003  3.715599e-002  3.273401e-002  1.717241e-002
 -5.500561e-002 -1.550877e-002 -9.659690e-003  3.769474e-002
  2.630507e-002  4.658644e-003 -1.365045e-002 -1.989594e-002
  1.579873e-002  1.515654e-002  2.806946e-002 -1.125851e-002
 -2.107942e-002 -1.486629e-002  8.334078e-003  2.263526e-002
  1.795267e-002 -2.955259e-003  1.853691e-003 -1.722112e-003
  1.125918e-002  9.745116e-003  1.306344e-002 -4.151962e-003
  2.199558e-003

  9.333338e-002  3.964055e-002  1.037573e-002  5.100363e-001
 -2.512502e-001 -1.988637e-002 -7.402583e-002 -1.969452e-002
 -7.280413e-002  4.507547e-001  5.467276e-002 -9.638203e-004
  4.205586e-002  2.838327e-001  1.590339e-001 -2.635715e-001
  1.267993e-001 -1.310793e-001 -1.392157e-001 -2.131439e-001
 -1.371307e-001  2.926123e-001 -1.364624e-001  6.771518e-002
  5.221240e-002  1.217172e-001  6.408517e-002 -8.014628e-002
  5.332689e-002 -7.590476e-002  1.698628e-002 -4.571238e-002
 -2.530803e-002  4.145133e-002 -2.628086e-002  3.251316e-002
  6.015406e-003  3.272020e-002 -1.011712e-002  7.675818e-003
  1.009282e-002 -2.024262e-002  2.587044e-003 -9.138250e-004
  7.087496e-004 -3.139672e-003 -4.643328e-004  1.036700e-002
  5.823586e-003  1.811530e-002 -6.293288e-003  1.041982e-004
 -1.217846e-002 -5.461958e-003  6.402566e-003  6.453258e-003
  9.314969e-003

 -1.380925e-001  3.181071e-002  6.402836e-002  7.038878e-002
  4.279662e-001 -2.255862e-001  6.177046e-002 -9.626010e-002
  5.500411e-001 -8.309405e-002 -9.289113e-002  4.433049e-001
  7.651661e-002  1.563849e-001  5.563556e-002 -1.447434e-002
  2.313274e-001  2.109164e-002 -2.148222e-001 -7.632691e-002
  1.624731e-002 -1.787221e-003 -1.260848e-001  9.132162e-002
  1.286123e-001 -2.026363e-002  5.806288e-002  6.802516e-003
  9.012836e-002  3.424623e-002 -9.414564e-002 -2.692633e-002
 -5.687404e-003  2.094673e-002 -1.890465e-002  1.328339e-002
  6.888079e-003 -2.790023e-002  2.674632e-002  4.787529e-003
  3.311134e-002 -9.739034e-003 -1.907240e-002 -4.751242e-003
 -1.294547e-004  2.936516e-003 -6.265185e-006 -6.312588e-003
 -2.204798e-002 -1.140572e-003  1.717507e-002  2.146703e-003
  5.657376e-003 -2.371889e-002 -1.400999e-002 -5.685126e-003
 -5.485487e-003

 -1.420595e-001  5.255920e-004  1.508001e-001  7.800932e-002
 -1.403317e-001  2.588509e-001  4.674963e-001  1.165753e-001
 -4.148062e-001 -2.971448e-001 -6.519214e-004  2.695904e-001
  1.367966e-001 -1.334035e-001  1.345041e-001 -6.942359e-002
  2.190428e-001  1.061663e-001 -8.498557e-002 -1.163379e-001
 -1.684300e-001 -7.844219e-002 -8.401160e-002  2.840217e-002
  1.972984e-001 -1.168377e-001  7.332991e-002 -6.198861e-002
  1.734288e-001  1.215943e-002 -6.277830e-002 -6.448067e-002
 -1.659586e-002 -3.086566e-002 -1.180525e-002 -3.374875e-002
  4.115116e-002 -8.019771e-002  3.580298e-002 -1.091309e-004
  5.129412e-002 -2.136557e-003 -1.152009e-002 -9.172705e-003
 -4.761765e-003 -9.924698e-003 -7.982428e-003 -5.551297e-003
 -1.166970e-002 -2.465366e-002  2.428597e-002  1.903372e-002
  1.456137e-002 -6.643555e-003 -1.239067e-002 -9.283403e-003
 -1.985168e-003

  3.210513e-001 -1.190983e-001 -5.930005e-002 -5.544923e-002
 -3.585255e-001  4.070032e-002 -2.336146e-001  8.359569e-004
 -4.063897e-002  1.338525e-001 -2.816265e-001  5.877903e-001
 -2.177453e-001 -4.302904e-002  9.486577e-002  1.747768e-001
 -1.062748e-001  4.761445e-002 -1.487385e-001  9.262223e-002
  1.916742e-002 -5.395379e-002  4.297744e-002  1.459093e-002
 -1.214188e-001 -2.185875e-001  1.990969e-002  1.099077e-001
  1.638918e-002  8.070426e-002 -8.097369e-002  1.787813e-002
  2.496973e-002 -6.848407e-002  2.102570e-003 -6.159714e-002
 -5.438709e-003 -7.329931e-002  3.732183e-002  5.934222e-004
 -1.628158e-002 -2.024941e-002 -6.971024e-004  2.313358e-002
  1.956747e-002 -1.790782e-002 -1.904904e-003 -1.379680e-002
 -2.834589e-002  2.807300e-003  8.587263e-004 -1.268419e-002
 -2.942718e-002 -2.739974e-003  3.473315e-003  6.041498e-003
 -4.095654e-003

  2.168046e-002  1.141478e-001  6.857694e-002  2.794188e-001
 -1.681785e-001  4.396480e-002 -3.204549e-001 -4.376383e-001
  3.249667e-002 -2.084855e-001  1.213494e-001  1.906185e-001
  2.420537e-001 -1.281679e-001 -2.915803e-001 -1.927834e-001
  2.114927e-002 -1.534325e-001  2.413593e-001 -5.877876e-002
  9.289683e-002 -2.642939e-001  1.130014e-001 -7.156030e-002
  1.690647e-001 -5.593398e-002 -1.069283e-001 -1.094828e-001
  2.282009e-002  2.088297e-002  8.349939e-002  7.462293e-002
 -4.775518e-002 -1.286069e-001 -1.681352e-002 -3.425692e-002
  8.612971e-002 -1.244024e-002 -3.209061e-002 -1.954013e-002
  3.970910e-002  1.567801e-002  2.024203e-002 -3.650992e-004
 -1.604944e-002 -1.983868e-002  3.586133e-002 -3.064800e-003
  2.176433e-002 -1.942264e-002 -1.866838e-002  5.023014e-003
  2.552266e-002  1.331707e-002  1.422779e-002 -9.967073e-003
  2.853897e-003

 -1.317375e-001  5.727337e-002  4.276180e-002  2.012760e-001
  5.696188e-003 -1.345367e-001 -5.599656e-002 -6.043534e-002
  1.975638e-002 -2.498104e-001 -2.643855e-001  1.950271e-002
  5.984525e-002 -1.988689e-001  6.543991e-001 -8.083524e-002
 -1.611894e-001 -9.873818e-002  2.761145e-001  5.660340e-002
 -3.012066e-003  5.487656e-003  2.555796e-002  1.507061e-001
 -2.117335e-001  1.302821e-001  1.065339e-001 -8.524329e-002
 -2.153553e-001  1.082385e-002  8.804304e-002 -1.415020e-004
  5.863290e-002 -3.246942e-002 -3.596935e-002  2.709452e-002
 -9.180425e-002  2.831530e-002 -2.272458e-003  4.012271e-002
 -7.885655e-002  3.639425e-002 -1.049623e-002 -9.785617e-003
  6.135942e-003 -1.139624e-002 -6.508856e-003  1.905607e-002
 -1.767616e-002  1.779728e-002 -9.754605e-003 -1.864536e-002
 -3.136484e-002 -9.124220e-003 -3.753870e-003 -5.649588e-003
 -2.745745e-003

 -7.225117e-002 -2.364998e-002 -1.758480e-002 -1.634013e-002
  5.926010e-002 -3.406617e-002 -1.788641e-001  2.198527e-001
 -1.813157e-001 -3.721233e-001 -2.787988e-001  1.634084e-001
 -1.199249e-001  1.826778e-001 -3.463166e-001  1.569997e-002
 -1.008634e-001 -1.914918e-001 -1.597557e-002 -2.213970e-001
 -8.908857e-002  2.762870e-001  1.392035e-001  2.309805e-001
 -8.775107e-002  2.801431e-001 -1.678302e-001 -1.848206e-001
  3.041887e-002 -1.032939e-001  4.998864e-002 -1.530563e-001
  1.596462e-002  7.556974e-002  9.690025e-002  1.350524e-002
 -5.727284e-003  1.343766e-002 -1.680851e-002 -5.209047e-002
  2.675210e-002  4.170035e-003  6.070049e-002 -1.681122e-002
  7.483291e-003 -2.203099e-002  1.488263e-002  8.296169e-003
  2.964381e-002 -7.725484e-003  3.177089e-003 -7.337756e-004
  4.107667e-003 -4.088573e-003  1.857832e-002 -1.129281e-003
  1.334014e-002

 -5.766740e-002  5.646087e-003 -7.452007e-002  8.615236e-002
  1.138285e-001  1.183708e-001  5.196821e-002  5.554886e-002
 -1.776013e-001 -5.655599e-002 -1.810789e-001 -6.845995e-002
 -5.629846e-002  4.009988e-001  8.243251e-002  7.008413e-002
 -4.902399e-002 -4.952371e-001 -6.358067e-002  2.143245e-001
  1.223757e-001 -2.791930e-001 -2.463962e-001  2.587670e-002
  1.433138e-001  1.870162e-002 -1.598335e-001  2.593645e-001
 -4.900602e-002  4.952310e-002 -6.494909e-002  2.300220e-001
 -3.133549e-002 -1.509016e-001 -7.312369e-002 -1.308647e-002
  1.344127e-001 -3.437369e-002 -3.336453e-002  2.362780e-002
  2.059839e-002  6.957001e-002 -6.789979e-003  5.849439e-002
 -5.269411e-002 -5.252804e-002 -1.338030e-002  3.228989e-002
  5.969575e-002 -4.241870e-002 -5.370752e-003 -1.862113e-002
  2.373678e-002  4.278492e-002  3.891554e-002 -2.428887e-003
 -7.141446e-003

 -8.624092e-002  1.498527e-002  1.508935e-002  2.044974e-001
  6.542826e-002  2.258081e-001  3.122793e-001 -3.252661e-001
 -4.420752e-002  1.906572e-001 -3.175526e-001  2.530784e-003
  3.154252e-001  1.402375e-001 -2.073679e-001  3.077339e-001
 -1.395533e-002  1.044825e-001  6.265458e-003 -1.711019e-002
  9.636591e-002  6.615484e-002  1.282395e-001  7.272395e-002
 -1.973357e-001 -1.129165e-001 -7.788638e-002  1.034341e-001
 -2.653792e-001  2.384989e-002  1.613592e-001 -6.591090e-002
  1.192584e-001  9.840425e-002  1.277729e-001  1.035032e-002
 -1.214285e-001 -4.229477e-004  5.165513e-002  3.863418e-003
 -9.673523e-002 -6.846317e-003  6.636535e-002 -3.382796e-002
  1.941238e-002  2.982022e-002 -3.627382e-003  7.990699e-003
 -3.315069e-002  2.787917e-002  4.279641e-002 -3.613008e-003
 -3.082585e-002  7.864270e-003 -5.327954e-003 -1.097678e-002
  8.637309e-003

  3.197232e-002  1.589440e-002 -2.921541e-002  4.630700e-002
 -3.329485e-003 -2.528090e-002 -9.520371e-003 -2.342784e-001
 -1.843567e-001 -2.523013e-001  1.005348e-001 -1.091299e-002
 -1.290217e-002  1.882785e-001  8.134884e-002 -1.659277e-001
 -3.092729e-001  2.695032e-001 -3.785372e-001 -2.182918e-002
  4.132458e-001  9.658946e-002 -5.526240e-002 -2.033930e-001
  3.090958e-002  1.357374e-001 -3.898573e-002 -1.231037e-001
 -1.067580e-001  2.106110e-001 -2.606908e-001  5.017602e-002
  1.577883e-002  1.692165e-001 -5.610707e-002 -2.040331e-002
 -1.300682e-001  2.434437e-002  3.598723e-002 -4.894099e-002
 -1.928592e-002  2.104590e-002 -4.337584e-002 -2.633591e-003
  2.049375e-002  2.593676e-002 -4.415105e-002  2.213765e-002
 -3.807149e-002  2.274060e-002  2.044866e-002  6.454036e-003
 -5.838913e-003  3.635412e-003 -2.497864e-002  2.114293e-002
  1.335188e-002

  9.514887e-002  2.491603e-003 -1.656568e-002 -5.716001e-002
 -4.627009e-002  9.792775e-002  1.299030e-001 -2.078064e-001
  6.914698e-002  1.114286e-001 -2.000196e-001 -6.974909e-002
 -7.536261e-002 -3.098664e-001 -7.253582e-002  2.686632e-001
 -1.273879e-001 -2.254243e-001  9.989836e-002 -1.316642e-001
  2.405023e-001  1.015153e-001 -1.978156e-001  9.750079e-002
  2.430663e-001  1.638151e-001  2.036258e-001 -1.585956e-001
  1.688110e-001 -1.174180e-001 -2.216890e-001 -1.350686e-001
  2.390356e-002  1.134218e-001 -3.050793e-001  1.490986e-001
  1.724927e-001  8.521296e-002  1.149270e-001 -3.618417e-002
  1.238075e-002  3.359798e-002 -4.297389e-002  2.998720e-002
  2.458182e-002  3.282913e-002 -8.262481e-002  4.346481e-002
 -1.939810e-002 -3.320367e-005  2.283861e-002  9.530978e-003
 -2.719187e-002  6.396430e-002  1.047804e-002 -2.034425e-002
  3.216402e-003

  3.711736e-002  8.577602e-002 -4.365573e-003  9.989475e-002
  7.208580e-002  5.451280e-002  9.363770e-002 -2.921091e-001
  7.341429e-002 -1.437106e-001 -4.245212e-002 -8.754973e-002
 -8.413909e-002  1.370437e-002 -8.876435e-002  2.642055e-002
 -2.936887e-001 -8.593069e-002  6.511522e-002  5.084047e-002
 -5.000929e-001  2.175023e-001 -3.920644e-002 -1.600896e-001
 -1.858503e-001 -4.673723e-002  1.197736e-001  1.819560e-001
  1.835288e-001  6.010466e-002 -2.550770e-001  6.344529e-002
 -2.741076e-001  2.501372e-002 -3.392803e-002 -1.699024e-001
 -7.861458e-002 -1.542486e-001  4.348089e-002  1.311541e-001
  1.466865e-001 -4.105177e-002 -5.983926e-002  2.724932e-002
 -6.138013e-002 -2.472077e-002  5.929520e-002 -1.098901e-001
 -4.135969e-002 -1.849021e-002 -2.460996e-002  4.585432e-002
  1.216290e-002 -5.374014e-002 -2.302280e-002  3.676298e-002
 -6.348496e-003

  1.125857e-001  4.020250e-002  9.346895e-003 -2.134893e-002
 -1.152186e-001 -3.370833e-002 -2.388160e-003 -1.786833e-001
  8.123075e-002 -1.129499e-001  1.003533e-001 -2.638212e-001
 -4.825319e-002 -7.050156e-002  1.255674e-001  2.300391e-002
  5.793732e-002  8.332485e-003 -1.847657e-001 -2.998100e-001
  8.460631e-002 -5.568660e-002  7.814533e-002  4.569346e-001
 -9.473238e-002 -9.408983e-002 -2.764206e-001  2.326134e-001
  1.241533e-001 -7.665069e-002 -2.015160e-001 -8.198698e-002
  2.416490e-001 -1.624372e-001  1.282877e-001  3.130469e-002
  6.894338e-003 -2.416362e-001 -5.077997e-002  1.552571e-001
  9.718394e-002  5.268050e-002 -1.301047e-001 -2.264312e-002
  7.776467e-002 -3.282462e-002  5.636336e-002 -2.578825e-002
  8.912315e-003 -9.293115e-002  3.712172e-002  4.650236e-002
  2.067079e-002  3.289576e-003 -3.611359e-002 -7.061303e-003
  6.793185e-002

 -1.328231e-001 -2.305239e-002 -6.910116e-003  9.749792e-002
  1.208911e-001 -3.070410e-002 -1.785010e-002  1.328848e-002
 -2.098640e-002  1.473357e-001 -2.981757e-001 -1.074557e-001
 -2.466242e-001  1.255279e-001 -3.181508e-002 -1.019464e-001
 -1.685768e-001  4.661141e-001  2.507756e-001 -2.125401e-001
 -6.162431e-002 -2.664862e-002  5.868669e-002  3.492122e-002
  2.273669e-001 -4.394854e-002 -3.283875e-002 -5.155686e-002
  8.469646e-002  2.725300e-001  4.736440e-002  9.769655e-002
  2.600932e-002 -2.983584e-001 -8.607597e-002 -2.397378e-002
  2.483313e-001 -1.507990e-001  9.316996e-002 -1.405674e-002
 -1.800618e-002  1.234778e-001  4.697810e-002  4.743113e-002
  4.457204e-002 -4.025668e-002 -4.155103e-002  8.224103e-002
  5.962917e-002 -3.291236e-002  1.764986e-002 -2.496800e-002
  7.400567e-003  5.238752e-002  1.459967e-002 -5.042265e-003
  2.043898e-002

  1.221082e-001  2.055218e-002  1.957063e-002  8.231764e-002
 -3.713662e-002 -1.331517e-002  5.002169e-003 -2.665021e-001
 -1.124603e-002 -1.546951e-001 -3.690587e-002 -1.137393e-001
 -3.709519e-001  1.848249e-001 -3.310218e-003  1.394484e-001
  4.095888e-002  2.161928e-001 -1.267087e-001 -2.353818e-002
 -2.779764e-001 -4.202172e-001 -1.291166e-001  6.377331e-002
  5.809789e-002  8.097677e-002  1.670046e-001 -9.211091e-002
 -8.708930e-002 -2.896336e-001  1.038172e-001 -1.074355e-001
 -4.940677e-002 -3.321903e-003  5.919383e-002  1.679573e-001
 -9.279402e-002  2.277649e-001 -1.389762e-001 -1.369290e-001
 -1.506465e-001 -7.723617e-002  2.690062e-002 -4.740962e-002
 -1.196286e-002  1.798697e-002  5.931397e-002 -2.850426e-003
 -2.863099e-002 -1.120900e-002 -2.934013e-002  8.353521e-003
  4.443651e-002  1.082414e-002 -2.916644e-002 -3.060682e-002
 -3.887130e-002

  7.341795e-002  2.556333e-002  6.710651e-003 -7.737622e-002
 -1.916620e-002  1.629936e-002  5.807652e-002 -1.341027e-002
  1.174015e-001  4.823751e-003  9.929075e-003 -4.531340e-002
 -1.228970e-002 -3.634838e-002  1.658285e-001  2.060732e-001
 -2.658691e-002 -1.934463e-001 -9.451495e-002 -3.031982e-001
 -2.030671e-001  3.321670e-002  1.587061e-001 -2.393646e-001
  2.927048e-001  1.118268e-002 -1.742132e-001 -1.498715e-001
 -1.680540e-001  7.024887e-002 -3.481416e-002  6.237795e-002
  2.273921e-001  7.469430e-003  6.400051e-002 -4.457198e-001
  3.138384e-002  3.959268e-002 -1.872316e-001 -9.458187e-002
 -2.498659e-001  8.060509e-002  4.496398e-002  1.577160e-001
 -3.349051e-002  7.886110e-002 -1.319110e-002 -1.300517e-001
 -8.605059e-002  3.439098e-002 -1.243240e-001 -8.478825e-003
 -4.864188e-002 -1.202435e-002  2.221827e-002  3.150225e-002
 -7.868077e-002

 -3.069001e-002 -6.262841e-003 -1.466409e-003  3.921519e-002
  1.557223e-002 -1.822315e-003 -2.387415e-002 -1.588669e-002
  1.100795e-002  1.222181e-001  6.378890e-002 -3.099180e-002
  6.382853e-002  7.722491e-002  2.425599e-001  1.929465e-001
 -1.299590e-001 -1.813772e-002  4.999437e-002  1.657144e-001
 -4.281327e-002 -1.049511e-001  1.681981e-001  8.264750e-002
  1.193507e-001 -5.204629e-002 -2.673640e-001 -1.715901e-001
  1.326101e-001  2.258715e-001 -1.095619e-001 -3.481393e-001
 -2.342008e-001  2.277157e-001  1.525144e-001  6.769040e-002
  1.710936e-001 -5.966148e-002 -8.321738e-002 -3.083380e-001
  2.314323e-001 -7.252375e-002  1.092377e-001 -2.506025e-001
 -6.519140e-002  1.436812e-002  1.269829e-001 -4.210812e-002
  4.339073e-002 -4.711028e-002 -2.201830e-002 -7.935637e-002
  1.024770e-001 -4.319112e-002  4.132705e-002 -6.077546e-002
 -3.802648e-002

 -5.014709e-002  8.127617e-003 -3.052137e-003 -1.368696e-002
  4.727473e-002  9.952793e-003 -2.528270e-002  4.784317e-002
 -9.459194e-003  7.317018e-002 -5.205564e-002  4.554877e-002
 -2.875633e-002 -2.391114e-001 -8.680772e-002 -9.379202e-002
 -1.753035e-001 -7.914894e-002  2.281517e-002 -8.755618e-002
  1.300924e-002  6.878845e-002 -4.084607e-001 -8.441927e-002
  1.929463e-001 -1.971810e-002 -3.281360e-002  1.178303e-001
 -9.017642e-003  1.409330e-001  3.327175e-002 -4.599758e-002
 -2.915454e-003 -3.884022e-002  2.705853e-001  1.829077e-001
 -3.089370e-001 -1.731310e-001 -2.464811e-001  2.790924e-002
 -2.231060e-001  7.900394e-003  2.108317e-001 -2.272694e-001
  2.017866e-001 -9.371539e-003  2.896320e-001  4.263858e-002
 -7.348262e-002 -1.132559e-001 -5.522714e-002 -1.983766e-002
 -5.124971e-002 -9.105896e-003  7.895022e-002 -8.305028e-002
  5.007056e-002

 -1.920063e-002 -1.960437e-002  2.536692e-004  4.119471e-002
 -1.011166e-002  4.872471e-002  1.070540e-002 -7.924375e-002
 -3.369165e-002  2.878040e-002  2.133629e-002  1.438486e-001
  5.023624e-002  5.414231e-002  6.982544e-003  6.295644e-002
  1.371367e-001  1.970247e-001  1.784848e-001  3.233610e-001
 -9.901751e-002  7.523494e-002  3.348497e-002 -1.309060e-001
 -3.541852e-002  3.723546e-001 -1.306371e-001  8.439221e-002
  1.157597e-001 -3.774644e-002 -2.440143e-001 -5.267935e-002
  2.889921e-001  4.100819e-002 -2.270666e-003  8.130585e-002
  1.725186e-001  1.099448e-001 -3.600693e-001  1.526676e-001
 -1.566319e-002  1.287999e-001 -6.838725e-002  9.588165e-002
  3.013038e-001 -4.454662e-002  1.093832e-001 -4.841488e-002
  1.119641e-001 -5.021560e-002 -1.110863e-001  1.061248e-002
 -3.857478e-002  1.170293e-001  2.335247e-002  1.194012e-001
  7.211523e-002

  3.929727e-002  3.640733e-002  1.326323e-002  3.130206e-002
 -5.066270e-002  1.645734e-003  4.893273e-002  5.686724e-002
  4.748297e-002 -3.936175e-002 -2.984097e-001 -6.228051e-002
 -1.806211e-001 -2.184824e-002  2.266782e-002 -1.431344e-001
  3.015368e-001 -2.113663e-002  1.999003e-001 -2.807684e-001
  1.360566e-001 -8.492694e-002  9.499057e-003 -3.853148e-001
 -1.315207e-001 -1.012457e-002 -2.438257e-001  2.249919e-001
  1.808411e-002  5.137637e-002 -1.280112e-001 -9.431318e-002
 -8.792373e-002  1.263718e-001 -2.551336e-002 -7.848701e-003
 -3.668160e-002  2.072247e-001 -6.551101e-003 -7.012876e-004
  6.306342e-002 -2.003848e-001 -2.309054e-001 -2.324685e-001
 -2.182212e-002  2.056947e-001 -5.466179e-003  1.140152e-001
 -3.890993e-005  3.694378e-002 -6.674155e-002  3.107235e-002
  2.136861e-002 -9.376879e-002 -7.950701e-004 -1.626858e-002
  6.655090e-002

  4.975683e-002  1.495823e-002  2.855287e-002  6.398820e-003
 -4.232391e-002  9.062136e-003  6.487968e-002 -4.908316e-003
  2.747638e-002  8.837361e-002 -1.108737e-001 -5.028151e-002
 -1.680129e-001 -1.041632e-001 -8.777544e-002 -7.713392e-002
  3.007478e-001 -1.708534e-002 -1.662552e-003 -2.196658e-002
  1.227947e-001 -1.764127e-001 -1.125586e-001 -3.720292e-002
 -2.148399e-001  2.141210e-001  5.255471e-002 -1.812445e-001
 -1.697033e-001  2.050163e-001 -3.596414e-002 -1.411664e-001
 -1.822146e-001  1.071442e-001  1.097614e-001 -1.560388e-001
 -5.068509e-002 -1.762580e-001  5.520013e-003  9.027655e-002
  9.966408e-002  3.397431e-001  4.202848e-002  1.979873e-001
 -1.625876e-001 -1.992643e-001  1.094505e-001 -2.323466e-001
 -4.144896e-002 -2.475282e-001  1.321856e-001  7.236002e-003
  8.884989e-002  1.193617e-001  8.089966e-002  3.774898e-002
 -1.054670e-001

 -4.655713e-002 -1.553795e-002 -7.009911e-003  3.854173e-003
  3.569628e-002  1.215010e-002 -7.303251e-002  6.136163e-002
 -3.933674e-002  1.307727e-001  1.697216e-002  1.525010e-001
  6.960277e-002 -1.334900e-001 -6.002929e-002 -9.142095e-003
 -1.911424e-001  1.832841e-001  5.455235e-002 -5.933692e-003
 -1.508767e-001 -2.869921e-002 -2.140522e-001  1.035352e-001
  1.514898e-001  1.045419e-001 -1.921854e-001  7.261488e-002
 -2.688861e-001 -1.919861e-001 -2.382504e-002  1.128826e-001
  1.176785e-001  1.744959e-001 -9.779577e-002 -5.840798e-002
 -5.760497e-002 -4.044468e-002 -1.548381e-001  1.088801e-001
  1.975741e-001  1.348435e-001 -2.423814e-001 -1.364823e-001
 -3.386920e-001  1.582105e-001 -1.439431e-001 -4.009785e-003
  7.507813e-002 -7.708745e-002  1.241506e-001  3.838837e-003
  2.934192e-001 -1.225792e-001 -6.491191e-002 -1.671662e-001
 -1.150061e-001

  2.522279e-002 -2.491293e-002 -9.876840e-003 -1.040201e-002
 -6.156682e-002 -9.258979e-003 -8.790564e-002 -1.805805e-002
 -4.780689e-003 -5.881114e-002  5.460264e-002 -3.565401e-002
 -1.101834e-001  1.011212e-001 -3.133333e-002 -2.734585e-002
  1.065749e-001 -1.302855e-001  1.250332e-001  1.226601e-001
 -1.969246e-001 -4.774780e-002  7.379979e-002  1.393627e-001
  2.206174e-001 -5.927447e-002  1.089209e-001  3.911247e-002
 -4.361687e-002  3.403400e-001  1.701043e-002  1.986686e-002
  1.626670e-001  3.501904e-001  9.679680e-002  5.332849e-002
 -1.238898e-001  3.991943e-002  2.553093e-001  5.254080e-002
 -3.873790e-002  2.066904e-001 -1.184279e-001 -4.139316e-002
  2.666550e-001  2.855440e-001 -1.015376e-001  3.160674e-002
 -1.352799e-001 -3.384886e-002  2.812236e-001  1.982845e-001
 -9.401526e-004  5.600407e-002 -1.409557e-001 -2.884011e-003
  1.219673e-001

  5.189421e-002  3.972413e-002  1.286981e-002  3.877940e-002
  3.802106e-002 -3.468858e-003  9.452505e-002 -1.635768e-001
  4.367316e-002 -6.414083e-002 -5.168282e-002 -5.490544e-002
 -2.003712e-001 -2.309238e-001 -7.325203e-002 -2.173231e-001
  5.434146e-002 -8.853683e-002 -1.472367e-001  1.926258e-001
 -1.204892e-001  1.701384e-001 -2.573375e-001 -2.688887e-002
 -1.517520e-001 -1.689761e-001 -1.581802e-001 -2.992545e-002
 -6.757004e-003  1.180139e-001  1.479482e-001 -4.580888e-002
  2.814865e-001 -1.058982e-002  8.832806e-002 -5.179004e-002
  1.412730e-001  9.342050e-002 -1.924940e-002 -3.573001e-001
  8.116949e-002  7.422236e-002  4.793907e-002 -7.713236e-002
  2.872282e-002 -1.244146e-001 -2.995127e-001  3.236612e-002
  3.039400e-001  1.328316e-001  7.957044e-002 -7.675450e-002
 -3.226159e-003  5.776138e-002  4.510736e-003  4.874455e-002
 -4.177245e-002

 -9.265862e-002  1.505518e-002 -2.477977e-003  2.662683e-002
  9.441542e-002 -1.440399e-002 -3.159347e-002  1.751194e-001
 -2.165437e-002  1.038586e-001 -6.597605e-002 -1.464753e-002
  1.232846e-001 -2.157231e-002 -1.422132e-001 -2.063146e-001
 -2.370809e-001 -5.464231e-002 -9.888783e-002 -7.963293e-002
 -1.021043e-001 -2.482874e-001 -6.342083e-002  8.192433e-002
 -1.188729e-001 -2.934361e-001  8.066619e-002 -1.114487e-001
 -2.363061e-001  2.884762e-002 -9.977533e-002 -2.309929e-001
  4.648203e-002  1.014430e-001 -1.975365e-001 -2.452607e-002
  1.366057e-001  7.887116e-002 -1.482312e-001 -2.611161e-002
  6.841668e-002 -7.793139e-002 -2.829945e-001  3.166127e-002
  2.395772e-001 -1.133220e-001 -3.760153e-002 -1.574238e-001
 -1.301547e-001 -1.544645e-001 -2.303194e-001  1.069908e-001
 -1.745023e-001  7.818825e-002 -3.319717e-002  1.165143e-001
  1.171210e-001

  4.592107e-002 -4.576942e-003  1.156522e-002 -4.276753e-002
 -1.463009e-002  1.973221e-002  7.253774e-002 -4.742253e-002
  2.727263e-002 -4.973340e-003  7.428957e-002 -5.459518e-004
 -2.941240e-002 -3.446712e-002 -3.724359e-002  1.387224e-001
  7.923050e-002 -1.477886e-001 -2.265910e-001 -2.743267e-002
 -1.786059e-001  3.208650e-002  1.481356e-001 -9.765642e-002
 -1.019318e-001  6.092282e-002  6.686847e-002 -2.434132e-001
 -1.850162e-001  3.249511e-001  7.827708e-002  5.807187e-002
  4.771629e-002 -1.845527e-001 -1.799589e-001  2.127598e-001
  4.231793e-002  8.435745e-003 -7.005618e-002  1.968314e-001
  1.099388e-001  7.922004e-002 -1.852370e-001 -1.305377e-001
  3.765028e-003 -1.000361e-001  1.520129e-001  4.213642e-001
  7.369339e-002 -5.034537e-002 -1.037354e-001 -1.123861e-001
  7.857838e-002 -9.743928e-002  2.462008e-002 -2.885340e-001
  1.275619e-001

 -1.882491e-002  1.809942e-002  2.510984e-002  6.074465e-002
  2.330533e-002  1.523776e-002  8.120741e-002  2.039538e-002
 -5.426768e-003  1.061776e-001 -1.040673e-001 -4.644209e-002
 -6.028044e-002 -1.636374e-001 -1.480459e-001 -2.285189e-001
  1.123050e-001  3.182104e-002 -4.195769e-002  2.076127e-001
 -4.481886e-002 -8.345580e-002  8.247859e-002  3.508825e-001
 -9.577667e-002  3.693191e-002 -7.625612e-002 -1.111868e-001
 -9.012487e-003 -5.396861e-003 -3.456144e-001  3.254925e-001
 -1.743461e-002  7.982701e-002 -6.112820e-002 -1.614420e-001
 -4.121651e-002  3.276998e-002 -1.642603e-003 -2.090994e-001
 -1.112890e-001 -2.219331e-002  1.147271e-001  4.339662e-002
 -4.322776e-002  2.245594e-001  2.168147e-001  1.656191e-001
 -2.383958e-001  1.702014e-001 -1.644097e-001 -1.797347e-001
 -1.825461e-002 -3.796260e-002  9.945234e-002 -9.691482e-002
  5.425628e-002

  5.845593e-003  8.295337e-003 -2.180163e-003 -1.807984e-003
  9.907134e-003 -6.246403e-003 -2.858486e-002 -2.902260e-002
  1.542799e-002  3.566634e-003  1.067568e-001  4.875698e-002
 -2.366489e-002 -8.195131e-002  4.680449e-002 -6.167045e-003
 -1.758833e-002  7.938141e-002 -2.075803e-002  3.646530e-002
 -2.050616e-001 -6.622963e-002 -1.228146e-001 -4.922990e-002
  5.361331e-002  1.114321e-001 -4.319585e-001  7.771718e-002
 -1.443390e-001 -4.489330e-002  1.690016e-002 -1.601351e-001
  4.148000e-002  1.047701e-001 -1.744922e-001  5.499847e-002
  2.706565e-002  4.188409e-002  3.795602e-001  1.604633e-001
  2.698892e-003 -1.571226e-001  2.441940e-001  1.552189e-001
 -6.603364e-002 -2.239509e-001 -3.026985e-002  2.007154e-001
 -2.152604e-001 -4.654880e-002  7.674989e-002  1.016535e-001
 -2.649775e-001 -7.971747e-003  2.867698e-001 -5.768338e-003
  7.529051e-002

  3.661680e-003  3.076443e-002  1.200188e-002  5.209582e-002
  5.238691e-002  1.447694e-002  1.190907e-001 -2.250115e-002
  4.483957e-002  7.841606e-002 -2.337331e-001 -6.118655e-002
 -1.604578e-001 -7.412945e-002  4.801791e-002 -1.238527e-001
 -1.931805e-002 -6.284006e-002 -9.600270e-002  2.326405e-001
  7.152153e-002  6.064189e-002  1.808711e-001 -1.155389e-001
  1.305407e-001 -1.986952e-001 -2.780032e-001 -3.669470e-001
  1.636935e-001 -1.930176e-001  1.102269e-001  1.489836e-001
 -7.795003e-003  3.164107e-002  2.799244e-002  1.815598e-001
 -1.754589e-001 -7.205479e-002 -1.245292e-001  1.963947e-001
  7.770498e-002 -1.396705e-001 -1.443994e-002  2.122351e-001
  6.380717e-002 -5.470702e-002 -1.357367e-002 -3.044951e-002
 -8.966708e-002 -8.683764e-002  3.843190e-002  3.119509e-001
  1.514434e-001 -5.517210e-002 -1.690734e-001 -1.034793e-002
 -2.940079e-002

 -2.650087e-003  9.806327e-003  8.627255e-003  1.178457e-002
  2.838671e-003 -1.366074e-002  3.191591e-002  2.734018e-002
  4.134421e-002 -2.116598e-002 -8.601933e-002  6.793672e-004
 -9.515636e-003 -5.368678e-002  1.894401e-002 -1.724498e-001
 -5.666619e-002 -6.894388e-002 -7.306424e-002 -5.890604e-002
 -5.999573e-002  2.780672e-002  2.977874e-001 -2.126626e-001
  1.226145e-001 -6.244043e-002  2.200790e-001  1.612180e-001
 -2.696669e-001 -2.523417e-001 -2.132380e-001  9.986805e-002
  8.295443e-002  1.382809e-001  2.867548e-001  3.236244e-001
  2.369427e-001 -1.742241e-001  7.828061e-002 -1.492747e-001
  5.534830e-002 -3.385859e-002  2.455891e-002  1.393911e-001
 -3.251829e-002  1.123739e-002  4.593002e-002  8.817304e-002
  1.042357e-001 -1.982007e-001  1.274857e-001 -1.296203e-001
  5.204728e-002  9.878025e-002  2.364893e-001  6.540936e-003
  5.158617e-003

  4.119217e-003 -2.882185e-003  1.269679e-003 -2.087130e-002
 -1.422291e-002  1.874088e-002  2.874908e-002  2.146622e-003
  8.237180e-003  3.096423e-002  5.211457e-002  6.535535e-002
  4.770286e-002 -1.852286e-001  1.478263e-002  5.911901e-002
  1.949018e-002  2.067509e-002 -8.526599e-002 -1.406281e-001
 -1.027162e-001  7.818203e-002  7.547830e-002  1.975213e-001
  5.525312e-002  9.214372e-002 -1.929831e-001  1.390886e-001
 -1.342365e-001  2.409499e-001 -4.315687e-002  2.517340e-001
 -3.846664e-001 -2.607509e-002  1.971046e-002  2.874104e-001
 -6.560370e-002  2.809808e-001  1.812925e-002 -5.452185e-002
 -1.360345e-001 -5.268507e-002 -5.789278e-002  9.093814e-002
  9.576861e-003 -5.122598e-002 -1.144797e-001 -7.241036e-002
  1.793383e-001 -4.683549e-002 -1.738526e-001  1.350954e-001
  1.235648e-001  3.166534e-001 -6.226245e-002  2.357471e-001
 -1.455516e-001

 -2.030173e-002 -2.311945e-003  6.402628e-003  9.700483e-003
 -4.338216e-003  1.101941e-002 -1.777543e-002  8.718467e-002
  1.357906e-003  1.233495e-001 -2.821662e-003  3.614230e-003
  9.593104e-002 -2.369430e-002 -7.552848e-002  1.340999e-002
 -1.375523e-002 -6.332728e-002  6.942154e-002 -6.653481e-002
 -7.085949e-002 -2.525494e-001 -8.885013e-003 -2.843732e-002
 -4.958876e-002  2.674976e-001  1.083746e-001 -3.953861e-002
 -6.718578e-002  1.537557e-001 -3.123573e-001 -5.975846e-002
  1.464151e-001 -1.224253e-001  1.743820e-001  4.495540e-002
 -1.251727e-001 -1.623046e-001  2.384378e-002 -7.931737e-002
  2.600819e-002 -3.199082e-001  9.127370e-002  1.114908e-001
  8.926534e-002 -2.155068e-001 -2.462226e-001  1.553232e-001
  2.312514e-002  2.255548e-001  8.816252e-002  1.025768e-001
  1.116929e-001 -2.587862e-001 -2.958811e-001  6.790730e-002
 -1.969221e-001

  3.047714e-002 -7.733001e-003 -1.555899e-003 -1.560902e-002
 -1.581248e-002  1.789006e-002  3.405224e-002 -8.239213e-002
 -5.063021e-003  1.221442e-002 -2.070119e-002  1.140178e-002
 -8.038610e-002 -1.001784e-001  1.781440e-002  4.390665e-002
  1.917576e-002  6.078219e-002 -4.122427e-002  8.008675e-002
  1.134151e-001  6.556533e-002 -7.650531e-002  1.366577e-001
  1.789582e-001  2.045134e-001  1.299804e-001  5.200544e-002
 -1.514370e-001 -1.644517e-002  1.972165e-001  1.007384e-001
 -1.546195e-001  4.346050e-002  3.445471e-001 -2.834651e-001
  1.758626e-001 -1.154653e-002  4.641589e-002 -5.933373e-003
  2.205746e-001 -1.477913e-001 -1.106981e-001  3.226512e-002
  6.316922e-002 -4.315260e-002  3.283246e-003  9.752048e-002
  7.975350e-002 -3.632198e-002 -2.749684e-001  2.708470e-001
 -3.311321e-002 -2.711150e-001  5.524702e-002  1.039081e-001
  3.857946e-001

  2.645527e-002 -1.427973e-002 -7.056263e-003 -3.486713e-002
 -4.975725e-002 -1.149355e-002 -4.757586e-002 -2.870376e-003
  1.798972e-003 -7.437385e-002  3.893612e-002 -1.784770e-002
 -3.703947e-002  1.296278e-001  5.282896e-002  1.569089e-001
  1.638878e-001  4.979095e-002  1.802268e-001 -2.003505e-001
  8.097615e-003 -3.233372e-004 -4.025124e-002  1.110143e-002
 -3.805323e-002 -1.281654e-001  5.614411e-002 -2.941609e-002
 -5.790882e-002 -3.902329e-002 -6.861592e-003  3.490974e-001
  6.464252e-002  3.422112e-001 -2.643147e-001  2.878598e-002
 -2.000832e-001 -2.251486e-001 -1.677833e-001 -1.347467e-001
  3.086587e-001  1.574940e-003  3.122724e-001 -8.086022e-002
  1.647276e-001 -2.189523e-001 -1.378294e-001  2.270436e-002
  7.810582e-002 -1.455608e-002 -1.988428e-001  4.166839e-002
 -1.009528e-002  7.790152e-002  7.958116e-002 -1.027485e-002
  6.649218e-002

 -2.787063e-002 -6.506303e-003 -6.357219e-003  1.125919e-002
  2.860416e-002 -5.650925e-003  1.528269e-002  4.340747e-002
  4.803842e-003  7.497883e-002 -7.208382e-003  2.218506e-002
  1.179856e-001  2.622807e-003  1.424684e-002  2.473389e-002
 -1.507393e-001 -2.508303e-002 -3.926067e-002 -8.038899e-002
 -1.490036e-002 -1.090808e-001  2.526430e-002 -5.531822e-002
 -1.530250e-001  8.881501e-002  1.202223e-001  1.406910e-002
  3.130204e-001  7.077191e-002  4.751196e-002  1.094402e-001
  3.134742e-001 -1.325174e-001  6.752723e-002 -3.807675e-002
 -1.479367e-001  2.691748e-001  4.076535e-002 -2.338980e-001
  1.974877e-001  7.036791e-002  1.399090e-002 -7.469406e-002
 -1.697766e-001  1.351675e-002  8.958972e-002  1.493476e-001
 -1.873344e-001 -2.501651e-001  1.120144e-003  3.580756e-001
  1.756622e-001  9.800058e-002  2.976334e-001  1.612645e-001
 -4.687232e-002

  5.738133e-003  3.397521e-003 -5.568386e-003 -8.684907e-003
 -1.891276e-002 -1.101874e-002 -4.632795e-002 -5.064866e-002
 -1.748633e-002 -1.077872e-001  7.504054e-002  4.918871e-003
 -8.741358e-003  4.170795e-002  3.184446e-003 -8.844798e-003
  8.527301e-002  2.005975e-002  4.077111e-002  3.870450e-002
  4.669132e-002  1.670566e-001 -1.051601e-001 -7.983211e-003
 -1.324495e-001 -5.896424e-002  4.906357e-002  1.418720e-001
 -6.346968e-002  4.941420e-002  5.307320e-002 -1.862249e-001
 -6.421765e-002  8.381339e-003 -1.259138e-002  3.385467e-002
  3.045125e-001 -1.984415e-001 -2.199792e-001 -9.393098e-002
 -1.302289e-001 -5.176190e-003  1.464702e-001  1.776392e-001
 -1.199810e-001  2.077643e-001 -1.796550e-001  2.899593e-001
 -3.379313e-001 -1.011003e-001 -2.135817e-001  2.979933e-001
  1.446868e-001  1.665291e-001 -1.721946e-001 -2.012826e-001
 -1.386088e-001

 -1.422246e-002  2.929559e-003  2.995775e-003  1.385873e-002
 -9.274965e-003  2.437145e-003  9.610248e-003 -7.865025e-003
 -3.029013e-003 -1.158475e-002 -8.618644e-002 -4.987959e-002
 -4.011963e-002 -3.124549e-002 -3.189742e-002 -1.554030e-001
 -4.438039e-002 -2.047715e-003 -4.684825e-002  6.973841e-003
  7.094718e-002 -1.260997e-002  2.384848e-001  1.606872e-001
  1.567743e-001 -1.026127e-001  1.857114e-001  2.478380e-001
  1.046455e-001  1.348801e-001 -2.144082e-002 -1.062924e-001
 -6.311455e-002  1.877636e-001  2.471054e-002 -7.862431e-002
 -1.066768e-002  3.322940e-001 -3.302541e-001  2.575443e-001
 -2.019251e-002  8.846254e-002  1.432753e-001  3.983018e-002
 -8.002965e-002 -2.794483e-001 -1.637821e-001  6.450925e-002
  3.049484e-002  1.330612e-001  5.856493e-002  7.148671e-002
 -6.954843e-002 -1.892990e-001  2.431660e-001 -2.359061e-001
 -1.925730e-001

  9.862600e-003 -1.115451e-002  4.487349e-005 -9.149030e-003
 -3.922641e-002 -1.775089e-003 -4.310623e-002 -6.784633e-002
 -4.527439e-002 -9.114468e-002  2.477561e-002 -3.792963e-002
 -7.350974e-002  7.274155e-002 -3.366091e-002  7.659267e-002
  1.377495e-001  3.881700e-002  1.605392e-001  7.216963e-002
  3.986529e-002  1.964607e-001 -1.162584e-001  1.206973e-001
  1.015124e-001 -4.882123e-002  4.913557e-002 -2.421081e-002
  1.660377e-003  2.538658e-001  8.644438e-002  1.176561e-001
  2.063139e-001  3.668208e-002  5.037720e-002  1.317755e-001
 -1.725677e-002  6.250831e-003 -7.359103e-002 -6.850275e-002
  5.847427e-002 -4.158534e-001 -3.113339e-001  1.588304e-001
 -1.956341e-001 -7.674353e-002  6.775651e-002 -1.616187e-001
 -2.073759e-001 -2.283208e-001 -2.839310e-002 -2.417678e-001
 -1.906286e-001 -1.294857e-001  9.750531e-002  2.344787e-002
 -2.742297e-001

  2.881313e-003  2.516619e-004 -1.281905e-003  5.283855e-003
 -4.910243e-003 -1.071674e-002 -9.721031e-003 -6.574927e-003
  3.792388e-003 -1.687772e-002 -2.463933e-002 -3.112126e-002
 -4.774061e-002  2.434111e-002 -1.898660e-002 -8.186787e-002
  4.247341e-002 -3.825853e-003  2.261319e-002  1.266890e-001
  3.776883e-002  6.879955e-002  5.749628e-002  6.292042e-002
  1.185680e-001 -3.116542e-002  9.676558e-002  2.841860e-002
 -7.896967e-002 -4.040388e-002 -7.639980e-002 -8.200405e-002
  1.655596e-001  6.062271e-002 -8.289067e-002 -3.545025e-001
 -9.399107e-003  5.998852e-002  2.301123e-001  1.354915e-001
 -1.335066e-001 -3.268218e-001  9.325343e-002 -2.510536e-001
  1.136978e-002 -2.054771e-001  2.357264e-001  6.868688e-002
  2.376944e-001 -2.578419e-001 -9.518118e-002  4.959062e-002
  2.366548e-001  3.264940e-001 -1.835616e-001 -1.334465e-001
 -1.556071e-001

  3.907919e-003  8.199322e-003 -4.323013e-003 -2.939675e-003
  7.767993e-003  6.276166e-003  1.157657e-002 -1.442044e-002
  9.820251e-003 -7.266394e-004  3.377176e-002 -6.388747e-003
  2.122787e-002 -1.831012e-002  2.964793e-003  2.830568e-002
 -3.772751e-002 -6.232125e-003 -6.965525e-002 -4.282575e-002
  1.219227e-003 -7.802521e-002 -6.504486e-002  8.001106e-002
 -1.367774e-001  2.241039e-002  5.932653e-003 -8.803392e-002
  4.125554e-002  7.209353e-002  1.170797e-001 -3.690910e-003
 -1.251394e-001  4.983225e-002 -1.482760e-001 -1.826698e-001
  6.226144e-002 -9.463552e-002 -1.865127e-001  1.370530e-001
 -1.014390e-001 -3.230038e-001  6.680370e-002  1.241114e-001
  3.065129e-001  3.419412e-001 -1.148946e-001  1.423108e-001
  1.948516e-001 -1.905949e-001  3.060580e-001 -1.058448e-001
  2.217136e-001 -6.284662e-002  3.693205e-001  1.790077e-001
 -6.824207e-002

  1.057862e-002  4.906479e-004  3.880252e-003 -8.930489e-003
  1.892519e-003  3.190119e-003  4.394235e-002 -1.228545e-002
 -1.554296e-003 -2.577172e-003 -5.256030e-002 -9.085391e-003
 -6.744833e-002 -9.818658e-002 -1.201706e-002 -6.176517e-002
 -2.618371e-002 -2.328100e-002 -1.729631e-001 -3.354994e-002
 -7.348936e-003 -3.374298e-002  4.970349e-002 -2.362091e-002
  3.638480e-002  1.685298e-001  7.204394e-002  7.731630e-002
 -1.571015e-001  9.818364e-002  1.712811e-001  6.091537e-002
  9.936105e-002 -8.164012e-002 -6.102936e-002  5.385692e-002
  2.135623e-001 -1.658649e-003 -7.009104e-002  1.889260e-001
  4.191551e-001 -1.898713e-001  2.375024e-001 -1.760298e-001
  5.846376e-002  2.320229e-001  1.867123e-001 -2.788483e-001
 -1.868737e-001  3.403574e-001  8.619792e-002  7.021094e-002
 -6.803208e-002  2.174481e-001 -4.276089e-002  4.157656e-002
 -1.869760e-001

  1.353966e-002  3.347817e-003  8.165883e-003  3.557908e-003
 -1.351621e-002  5.325954e-003  2.565412e-002 -2.073354e-002
  9.774527e-004 -8.984188e-003 -4.733875e-003 -4.963452e-003
 -7.978290e-003 -1.361743e-002 -3.689634e-003 -1.775583e-002
  7.279145e-002  3.394993e-003 -3.747030e-002  9.200115e-002
  9.641927e-003  1.161384e-001  9.311573e-002 -3.192095e-002
  5.759086e-002  1.195600e-001 -4.671921e-002  1.087246e-001
 -1.143696e-001 -9.458251e-002 -6.438745e-003 -1.506546e-002
 -9.059595e-002 -2.581444e-001 -9.435911e-002 -1.908222e-002
 -4.293995e-002  4.685524e-002  1.750014e-001 -1.797234e-001
  4.244616e-002  8.258810e-002 -2.599631e-002 -1.578636e-001
  4.449890e-001 -8.592056e-002 -2.286947e-001 -2.842357e-001
 -3.019448e-001 -1.686292e-001 -8.921882e-002 -6.300540e-002
  2.793401e-001 -2.140945e-001  1.797375e-001 -2.669010e-001
 -1.504307e-001

 -1.528576e-002 -2.613025e-003 -4.791366e-003  1.002301e-002
  7.989271e-003 -6.335086e-003 -2.090405e-002  1.360314e-002
 -5.363325e-003  6.460075e-003 -6.086146e-003  3.201097e-003
  2.938928e-002  3.844776e-003  1.817107e-002 -2.179474e-002
 -1.212204e-001 -8.492069e-003 -5.181962e-003 -8.853251e-002
 -1.336840e-002 -1.481795e-001 -1.272922e-001 -4.132846e-002
 -5.996072e-002 -2.112866e-002 -8.463252e-003  1.402863e-002
  1.885832e-001  8.539156e-002  1.215593e-001 -7.990190e-002
  1.645634e-001  1.808154e-001  1.785257e-001  8.465461e-002
 -4.687271e-002  7.618267e-002  2.487729e-001  1.918423e-001
  1.032350e-001 -9.968792e-003  4.496164e-002  3.810955e-001
  5.852293e-002  1.405005e-001 -2.648217e-002 -1.167640e-001
  9.896557e-002  1.446587e-001 -4.472988e-001 -2.636897e-001
  3.153070e-001  6.320698e-002  6.550959e-002 -2.380323e-001
  1.980499e-002

 -1.286761e-002  1.104287e-003 -3.171145e-003 -1.108091e-002
  2.017736e-003 -7.354042e-003 -5.036528e-003  2.403142e-002
  2.147754e-003 -3.559047e-003  1.912899e-002  3.083954e-002
  6.745285e-002 -4.978127e-002  5.539439e-002  4.860748e-002
 -8.248941e-002  3.774274e-002  1.331022e-002 -1.719049e-001
  1.253560e-002  2.228345e-002 -1.028855e-001 -2.313201e-002
 -8.727720e-002 -7.716677e-004 -6.793225e-002  1.341675e-001
  4.893556e-002 -2.340417e-002  1.121137e-001  1.547307e-001
 -9.484426e-002  1.096636e-001  5.797047e-003 -1.077895e-001
  1.441396e-001  2.509287e-001 -8.353860e-002 -2.295643e-001
  1.061584e-001 -4.908447e-002 -4.281041e-002  3.017392e-001
  2.179179e-001 -2.325012e-001  3.119570e-001  6.936994e-002
 -1.275385e-001 -5.188072e-003  4.042627e-001 -9.609042e-002
  1.079711e-001  3.619939e-002 -2.991336e-001 -2.680170e-001
  1.275302e-001

 -2.316103e-003 -1.444437e-003 -3.538381e-003 -1.019637e-002
 -1.442871e-002 -5.354104e-003 -2.063761e-002 -5.927046e-003
 -1.667831e-002 -5.146574e-002  2.488639e-002 -6.385327e-003
 -5.937205e-003  1.757234e-002  1.628223e-003  1.338854e-004
  1.013980e-002  1.153577e-002  1.795635e-003 -6.557466e-002
  9.062674e-003  3.723048e-002 -9.866101e-002  6.645418e-003
 -8.643832e-002 -1.510559e-001 -2.901253e-002  1.325857e-003
 -6.991393e-002 -2.933482e-002  8.463157e-003  6.263381e-002
  4.538021e-002  1.407554e-001 -8.702943e-002  9.576810e-002
  2.373877e-001  6.838207e-002  1.752254e-001  1.954663e-002
 -6.017253e-002  2.294235e-001  1.065286e-001  1.151268e-002
  1.267843e-001  3.974774e-002  3.812890e-001  4.188472e-002
  1.428777e-001 -1.857626e-002 -1.245621e-001  1.747486e-001
  4.773587e-002 -5.065773e-001 -7.902250e-002  2.343011e-001
 -4.341330e-001

  5.709320e-003  2.930927e-003  1.919056e-003  3.643867e-003
  4.056602e-003  2.036991e-003  1.022825e-002 -1.699401e-002
  1.383602e-002  1.448953e-002 -3.042719e-002 -5.388557e-003
 -2.540982e-002 -1.397458e-002  1.737213e-002 -7.285068e-003
 -4.188983e-002  3.761202e-003 -1.521816e-002  3.704586e-002
  2.497773e-002 -5.497131e-003  4.148985e-002 -8.252744e-003
  1.525161e-001  4.647270e-003 -2.324773e-002  5.602134e-002
  1.619623e-002 -1.545253e-001  1.300880e-001 -1.103790e-001
 -1.185372e-001  2.434957e-002  1.006750e-001 -1.691335e-001
 -1.806476e-001 -3.931375e-002  1.429330e-003  3.274293e-002
  2.664971e-001  1.807157e-001 -1.865029e-001  1.928107e-002
  2.009585e-001 -5.161567e-002 -2.514718e-002  4.703661e-001
 -1.882212e-001  4.790307e-002 -1.031192e-001 -3.176332e-001
 -7.777915e-002  1.977619e-001 -7.829569e-002  3.049996e-001
 -3.535425e-001

 -3.382884e-003  5.768853e-003  2.440445e-003  1.581364e-002
  1.500734e-002  1.032644e-002  3.126181e-002  1.110995e-002
  1.823624e-002  6.592554e-002 -8.993801e-003  2.554238e-002
  5.188039e-002 -3.661140e-002  1.665757e-002  2.251756e-003
 -7.516473e-002  1.695858e-002 -8.307261e-002 -3.978912e-002
 -1.865547e-002 -1.723399e-001  1.811973e-002 -3.610826e-002
 -1.401506e-001  2.105459e-001 -4.447645e-002 -5.555657e-002
  2.011129e-001 -5.962089e-002  1.062319e-001  2.107786e-001
 -6.543928e-002  1.374133e-001  1.245434e-001 -4.916756e-002
  7.716289e-002 -1.709082e-001  8.773371e-002 -5.879100e-002
 -7.745034e-002 -2.440357e-003 -1.996642e-001 -9.104930e-002
  1.417618e-001  7.448119e-002 -7.642565e-002  2.894400e-003
  1.897550e-001 -9.307361e-002 -4.273691e-002  1.807290e-001
 -4.665274e-001  1.017826e-001  2.988490e-002 -4.263146e-001
 -3.328953e-001

  4.167345e-003  1.045383e-002  1.174562e-002  2.020399e-002
 -2.683532e-003  1.091041e-002  5.387924e-002 -1.641267e-002
  2.097328e-002  4.287526e-002 -7.502155e-002 -3.972576e-003
 -1.408610e-002 -1.259677e-001 -1.807991e-002 -1.415496e-001
 -5.137019e-002 -3.633998e-002 -1.994542e-001  3.080138e-002
 -3.015427e-002 -1.179028e-001  2.397427e-001 -1.660694e-002
  4.441266e-002  2.646060e-001  1.893633e-002  2.953640e-001
  1.631120e-001  8.449706e-002  2.676061e-001 -5.371077e-002
  7.166806e-002  1.274139e-001 -2.985915e-001  4.363877e-002
 -7.333797e-002 -1.122498e-001 -3.601560e-002 -1.318166e-001
 -4.454472e-002  5.032855e-003  1.730894e-001  3.338408e-002
 -1.098093e-001  6.616600e-002 -4.623860e-002 -5.194615e-002
  2.783632e-002 -3.430803e-001 -1.052826e-001 -2.033889e-001
 -8.638502e-002 -2.012861e-001 -3.358967e-001  1.288236e-001
  1.217502e-001

 -6.146100e-003 -5.170817e-003  9.877494e-004 -1.504298e-003
 -3.575051e-003 -3.581618e-004 -8.580916e-003  8.327111e-004
 -7.973911e-003 -8.086676e-003 -8.809207e-003 -7.038320e-003
 -1.938370e-002  1.354342e-002 -1.521072e-002 -3.456982e-002
  4.502185e-002  6.754834e-003  2.335643e-002  7.722135e-002
  1.216685e-002  6.576264e-002  7.491333e-002  2.511659e-002
  1.540360e-001  1.175649e-002  1.975965e-002  1.615901e-001
 -1.303134e-001  2.294169e-002  3.009873e-002 -2.841632e-001
 -3.306217e-003 -1.504925e-001 -2.726056e-001 -1.814404e-002
 -3.468941e-001 -1.423104e-001 -2.275567e-002 -3.118814e-001
  1.291331e-001 -7.854118e-003 -1.528621e-001  3.446801e-001
  2.147404e-002  1.368928e-001  2.701970e-001 -2.533869e-004
  2.994095e-001  1.940256e-001 -5.204716e-003  2.522758e-001
 -4.862278e-002  2.766208e-002  1.569336e-001 -1.428070e-001
 -5.357509e-002

  2.675823e-003  1.358051e-003  2.654868e-004  2.390649e-003
 -1.176027e-003  1.536904e-003  6.706531e-003 -9.249350e-003
  4.424422e-003 -5.353545e-004 -1.876005e-002  2.196757e-003
 -1.317729e-002 -2.621893e-002 -3.507693e-003 -3.640575e-002
 -1.855683e-002 -1.111627e-002 -5.906990e-002  4.114267e-003
 -1.402952e-002 -6.204205e-002  6.293041e-002 -2.009704e-002
 -9.354022e-004  1.145517e-001 -3.082958e-003  9.424310e-002
  1.274385e-001  2.158192e-002  2.290477e-001  3.632537e-002
  3.792726e-002  2.626656e-001 -1.226672e-001  4.114387e-002
  1.256445e-001 -3.321670e-001  3.827447e-003 -7.262596e-002
 -3.277495e-001 -3.390332e-002 -3.277021e-001 -1.379080e-001
 -2.780549e-002 -3.111941e-001  1.079872e-001 -3.371512e-002
 -1.634559e-001  3.774269e-001 -1.162111e-003  6.820554e-002
  3.019353e-001  6.033366e-002  1.980121e-001  1.418556e-001
  2.138727e-002
