# Supplementary material for: Possible Fossil Larvae of Staphylinidae from Kachin Amber and a Quantitative Morphological Comparison Indicate That Rove Beetle Larvae Partly Replaced Lacewing Larvae
Source: Insects. 2025 Sep 1;16(9):910. doi: 10.3390/insects16090910 (PMC12470659; doi:10.3390/insects16090910)
Supplement: Supplementary file 1 [file insects-16-00910-s001.zip › SUPPLEMENT_Staphylinidae/File_S14_excl_pol_analysis2_part5.pcs]

DATA_NAME	PC1	PC2	PC3	PC4	PC5	PC6
0001_1	-5.176552e-02	-7.746674e-02	-4.825430e-02	1.818052e-03	-8.005366e-03	2.960785e-02
0002_1	-5.544289e-02	-1.403927e-01	-6.529779e-03	1.175013e-02	-7.996848e-03	2.443321e-02
0003_1	-4.563000e-02	-4.529698e-02	-3.119724e-02	1.195653e-02	6.677335e-03	1.995062e-02
0004_1	-9.253997e-02	-4.803116e-02	-3.764705e-02	-2.962875e-03	6.688160e-03	-4.919082e-03
0005_1	-5.986966e-02	-3.110862e-02	-4.491249e-02	2.077564e-02	1.946753e-02	1.514651e-02
0007_1	-8.610975e-02	-3.472488e-02	-5.174190e-02	-2.053364e-02	-1.073996e-03	-6.547644e-03
0008_1	-9.603386e-02	9.683425e-03	-7.811157e-02	1.046474e-03	2.075824e-02	-1.441740e-02
0009_1	-8.673284e-02	-5.826258e-02	-6.517811e-02	-4.237514e-02	-8.169380e-03	-1.692909e-02
0010_1	-5.397155e-02	-3.031755e-02	-2.484587e-02	-3.630883e-02	1.336002e-02	-8.198628e-03
0011_1	-9.976831e-02	5.812245e-03	-6.257449e-02	4.328079e-03	1.941335e-02	-3.273717e-02
0013_1	-1.695367e-01	3.432061e-04	-6.432318e-03	-2.996402e-03	2.741451e-02	-3.234981e-02
0014_1	-8.629039e-02	-2.494121e-03	-3.164648e-02	-3.548787e-02	4.355068e-03	-2.242807e-02
0015_1	-1.937282e-01	-6.388800e-02	-1.250615e-02	-4.482204e-02	4.666282e-02	3.189566e-03
0016_1	9.309641e-03	-1.519528e-01	1.099971e-02	-2.278799e-02	-5.181520e-02	-1.176118e-03
0018_1	-1.776649e-01	-6.503263e-02	-1.910263e-02	-3.228183e-02	4.732981e-02	-4.205398e-03
0019_1	-1.343057e-01	-3.699027e-02	-2.608729e-02	1.171943e-02	4.166310e-02	1.191477e-02
0020_1	-1.427669e-01	-7.134060e-02	-3.516188e-02	-3.524852e-02	3.486971e-02	-5.449728e-03
0021_1	-6.823278e-02	-2.668193e-01	3.590568e-02	4.849226e-02	-4.601508e-02	-3.497887e-02
0022_1	-1.770902e-01	-2.373846e-01	1.924642e-02	4.321278e-02	-1.798955e-02	2.631075e-02
0023_1	-1.493348e-01	-6.709425e-02	-1.988453e-02	-2.451429e-02	1.997172e-02	-2.057213e-02
0024_1	-1.128819e-01	-7.772970e-02	-4.196336e-02	-1.943514e-02	2.086036e-02	-1.433037e-02
0025_1	-1.696990e-01	-1.940726e-02	-1.462217e-02	-3.850467e-03	4.178488e-02	-1.477651e-02
0027_1	-1.256425e-01	-5.945340e-02	-4.494231e-02	-2.503223e-02	1.405565e-02	-2.547045e-02
0028_1	-1.200018e-01	-1.700606e-01	-2.203811e-02	9.091857e-03	-2.072657e-02	1.402803e-02
0029_1	-1.499135e-01	-2.189748e-02	-2.299911e-02	-2.447682e-02	1.901383e-02	-1.949574e-02
0030_1	-8.771734e-02	-1.448528e-01	-2.762523e-02	-6.000903e-04	-8.074367e-03	1.871080e-02
0031_1	-1.287654e-01	1.967694e-02	-2.691782e-02	-2.507162e-02	1.619132e-02	-4.593058e-02
0032_1	-1.351206e-01	-8.540424e-02	-2.660408e-02	-1.120752e-02	1.989576e-02	-1.139445e-02
0033_1	-2.516036e-02	-1.178495e-01	-1.252999e-02	-4.958672e-03	-5.339690e-02	-1.729196e-03
0034_1	-9.079103e-02	-1.393586e-01	-3.020904e-02	-3.952725e-02	9.933652e-04	1.157383e-02
0035_1	-1.084888e-01	-3.158221e-02	-3.316736e-02	-3.535690e-02	2.979064e-02	-1.347129e-02
0036_1	-8.722793e-02	-2.453261e-02	-2.852417e-02	-4.016215e-02	4.176327e-03	-2.724646e-02
0037_1	1.472124e-02	-6.742867e-02	-2.042973e-03	3.735638e-03	-4.018161e-02	3.487044e-03
0038_1	-1.192978e-01	-3.546300e-02	-2.287670e-02	-6.599178e-04	1.389913e-02	-1.482904e-02
0039_1	-1.130602e-01	-1.307006e-01	-2.173756e-02	8.250015e-03	-1.339514e-02	3.062632e-02
0040_1	-8.641585e-02	-1.106772e-01	-2.984647e-02	-1.631246e-03	-1.840569e-02	1.389231e-02
0041_1	3.912902e-02	-3.696123e-01	1.311882e-01	1.718103e-01	4.014029e-02	-1.263175e-01
0042_1	1.992522e-02	-1.252177e-01	-4.270979e-03	-2.263562e-02	-5.160837e-02	-8.913334e-03
0043_1	-1.707464e-01	-4.922786e-02	-2.823279e-02	-3.511556e-02	1.942722e-02	-3.010321e-02
0044_1	-1.235794e-01	-5.557050e-02	-1.363006e-02	1.350814e-02	3.100805e-02	5.385977e-03
0045_1	-2.653891e-02	-3.515883e-02	-5.307480e-02	-1.569453e-02	2.474558e-03	-2.518424e-03
0046_1	3.967644e-02	-1.527259e-01	1.932364e-02	2.223308e-03	-3.629908e-02	9.304379e-03
0047_1	-8.888672e-02	-1.029948e-01	-2.748489e-02	1.515947e-02	-1.377918e-02	1.200718e-02
0049_1	-6.484051e-02	-8.225140e-02	-3.394995e-02	1.080998e-02	-2.111740e-02	1.779593e-02
0050_1	-1.041017e-01	-1.314733e-01	-3.050683e-02	-2.693461e-02	-3.226020e-02	1.119914e-04
0056_1	-1.222588e-01	-1.929635e-01	1.137996e-02	3.765827e-02	-3.042632e-02	-6.398526e-03
0057_1	6.803830e-02	-1.930011e-01	7.875924e-02	8.050810e-02	-3.323249e-02	-8.561786e-02
0058_1	-2.425812e-01	-3.981693e-01	1.228785e-01	1.822400e-01	-4.988696e-02	-2.501122e-02
0059_1	-8.823688e-02	-7.291876e-02	-2.952210e-02	-3.114809e-03	-4.658730e-03	9.069511e-03
0060_1	9.559645e-03	-2.476177e-01	4.619973e-02	6.384766e-02	-2.714636e-02	-3.463729e-02
0061_1	2.556001e-02	-1.682929e-01	2.882676e-02	-6.997154e-03	-5.440296e-02	-8.226798e-03
0063_1	-1.834395e-01	-1.319874e-03	-4.246302e-02	-5.668185e-03	4.073303e-02	-2.537502e-02
0065_1	-6.445883e-02	-2.212414e-01	2.501084e-02	3.577480e-02	-5.464281e-02	-3.242946e-02
0066_1	-1.116315e-01	-8.766652e-02	-3.811701e-02	3.436037e-02	9.381004e-03	2.406747e-02
0068_1	-6.652723e-02	-2.922432e-02	-5.308643e-02	-2.883965e-02	-3.610884e-03	-6.040026e-03
0069_1	-1.635017e-01	-2.242917e-01	1.742609e-02	2.696627e-02	-1.671692e-02	2.918774e-02
0070_1	-1.541268e-01	-9.003565e-02	-3.449629e-02	-5.636112e-02	2.472490e-02	-1.210957e-02
0072_1	-1.706345e-01	-2.210576e-01	1.251316e-02	6.634445e-02	1.045605e-03	4.758702e-02
0073_1	-9.242163e-02	2.859530e-02	-7.534115e-02	-5.119252e-03	-1.496854e-02	-2.489996e-02
0074_1	-2.192111e-01	-1.235875e-01	1.915044e-04	7.187785e-03	9.541204e-03	3.080106e-02
0075_1	-1.731711e-01	-9.885793e-02	-7.718180e-03	-2.204930e-02	2.355941e-02	-6.613375e-03
0076_1	-1.347390e-01	7.607514e-02	-2.392255e-02	-8.243831e-03	5.436538e-03	-4.430443e-02
0077_1	-1.078272e-01	-6.160494e-02	-9.674257e-02	-6.116198e-02	-1.930117e-03	-2.679672e-02
0078_1	-2.155018e-01	5.565220e-02	9.410538e-02	-1.095822e-02	2.053544e-02	1.900390e-02
0079_1	-9.822654e-02	8.514648e-02	-6.893209e-02	-5.206109e-02	-1.513480e-02	-8.298674e-02
0080_1	-1.900063e-01	2.917000e-02	5.095019e-02	-1.400774e-02	1.642026e-02	-9.425831e-03
0081_1	-1.101988e-01	-7.026511e-02	-3.102233e-02	-5.173095e-02	2.511788e-03	-2.056739e-02
0082_1	-3.126810e-02	-9.196022e-02	-2.659051e-02	2.330472e-02	-4.378427e-02	9.197795e-03
0083_1	-1.586928e-01	-4.289833e-02	-8.333270e-03	-2.781547e-02	3.593982e-02	-6.708586e-03
0084_1	-1.956179e-01	-2.384626e-01	-1.170031e-02	3.684834e-02	-4.156424e-02	3.797940e-02
0086_1	-1.407925e-01	-1.588784e-01	2.238902e-03	2.958347e-02	9.337708e-03	3.697821e-02
0087_1	-1.560169e-01	-5.857780e-02	-3.418352e-02	-2.770767e-02	1.733083e-02	-1.399054e-02
0088_1	-1.643253e-01	-7.038331e-02	-3.690003e-02	3.474723e-02	7.155769e-03	-2.803990e-02
0089_1	-1.274157e-01	-1.323313e-01	-2.361014e-02	2.770219e-02	-1.674432e-02	1.440053e-02
0090_1	-2.708985e-01	-4.539573e-03	8.856440e-02	-3.408187e-02	3.885486e-02	1.756346e-02
0091_1	-1.545838e-01	-3.598873e-02	-2.818812e-02	-2.549950e-02	1.407272e-02	-2.016996e-02
0092_1	-2.360583e-01	-1.682933e-01	1.188175e-02	5.693800e-04	4.688746e-02	2.265725e-02
0093_1	-1.550267e-01	-2.969950e-02	1.710248e-03	-2.567799e-02	3.154539e-02	-1.976991e-02
0094_1	-1.026065e-01	9.762099e-02	-4.766050e-02	-2.809217e-02	-2.369951e-03	-4.184839e-02
0095_1	-1.179572e-01	-6.920333e-02	-2.836777e-02	-6.304753e-03	1.946946e-02	8.638749e-03
0097_1	-1.252514e-01	-1.068191e-01	-4.892339e-02	-8.668253e-03	-1.711948e-03	7.759271e-03
0098_1	-1.603458e-01	-1.080099e-01	-3.665158e-02	-2.421530e-02	3.472868e-02	1.759301e-02
0401_1	6.225064e-02	-2.691175e-02	1.710377e-02	-4.915533e-02	-3.316540e-02	-2.959138e-03
0402_1	3.229251e-02	7.596716e-03	-1.007561e-02	-3.677951e-02	-1.790746e-02	9.578792e-03
0407_1	1.352093e-02	-4.328174e-03	-1.485471e-02	-1.483984e-02	-2.573309e-02	1.023537e-02
0408_1	2.691792e-02	2.566410e-02	-1.797365e-02	-3.442391e-02	-2.334557e-02	4.688206e-03
0410_1	2.897057e-02	-3.192708e-03	-3.718399e-03	-3.205435e-02	-3.757453e-02	-2.914374e-03
0411_1	3.130706e-02	9.269778e-03	-6.848744e-03	-3.510476e-02	-3.645870e-02	-7.003549e-03
0412_1	3.115964e-02	-2.045524e-04	1.282837e-03	-3.661789e-02	-3.477105e-02	-5.872302e-03
0414_1	5.449893e-02	-1.692919e-03	2.537671e-02	-3.913358e-02	-2.359010e-02	-1.026440e-02
0416_1	5.408976e-02	1.751586e-02	-1.449437e-02	-4.064915e-02	-3.393310e-02	2.714110e-03
0417_1	6.192232e-02	8.698232e-04	2.038252e-02	-8.927570e-03	-1.517679e-02	3.006557e-03
0418_1	5.960396e-02	2.064783e-02	1.801853e-02	-2.995008e-02	-1.387804e-02	-1.140453e-02
0419_1	7.696095e-02	2.719038e-02	9.813766e-03	-5.424890e-02	-2.364296e-02	-1.401049e-02
0420_1	4.596528e-02	8.870571e-03	-7.469070e-04	-3.667764e-02	-3.659242e-02	-1.155905e-02
0421_1	5.411491e-02	8.501722e-03	9.779769e-03	-4.118507e-02	-2.953479e-02	-1.077907e-02
0422_1	6.406439e-02	1.101085e-02	4.321491e-03	-4.237154e-02	-3.316104e-02	-2.201709e-02
0423_1	5.570214e-02	1.947609e-03	1.319164e-02	-3.812874e-02	-2.995904e-02	-1.767345e-02
0424_1	5.097957e-02	3.297006e-03	-3.268508e-03	-2.929421e-02	-4.426793e-02	-2.399552e-02
0425_1	4.646532e-02	5.084806e-03	-2.606006e-02	-2.754387e-02	-4.487678e-02	-1.098489e-02
0426_1	8.406157e-02	-3.980696e-03	2.066034e-02	-4.166065e-02	-1.634919e-02	-1.035223e-02
0431_1	5.188689e-02	2.028498e-03	2.498739e-03	-4.895046e-02	-4.125228e-02	-1.463202e-02
0432_1	6.274880e-02	-2.440611e-02	3.166454e-02	-4.958681e-02	-2.824594e-02	-1.499780e-02
0433_1	4.051621e-02	-1.159435e-02	4.489501e-03	-4.098347e-02	-3.654581e-02	-2.710747e-02
0435_1	2.406031e-02	5.703107e-03	-7.056598e-03	-2.152489e-02	-3.088851e-02	6.469893e-03
0439_1	6.613668e-02	-1.857784e-02	3.413273e-02	-3.122861e-02	-1.875428e-02	-1.257065e-02
0440_1	6.111457e-02	3.014351e-03	1.058156e-02	-3.872351e-02	-3.125528e-02	-7.104018e-03
0441_1	4.411520e-02	6.124545e-03	1.003080e-02	-3.740152e-02	-2.315928e-02	-1.049435e-03
0442_1	3.219876e-02	1.964532e-02	-1.157916e-02	-5.345667e-02	-3.145368e-02	-1.056463e-02
0443_1	6.248840e-02	-5.778836e-03	2.360548e-02	-3.884503e-02	-2.335780e-02	-1.171435e-02
0444_1	6.834205e-02	6.379161e-03	2.686276e-02	-2.798577e-02	-1.428407e-02	-4.902619e-03
0446_1	3.161259e-02	1.254177e-03	2.246894e-03	-1.835508e-02	-3.874123e-02	-1.214451e-02
0447_1	5.776218e-02	-1.233462e-03	1.143283e-02	-2.458082e-02	-2.655031e-02	-1.521349e-02
0449_1	4.723291e-02	-2.968816e-03	3.770131e-03	-1.899367e-02	-3.516069e-02	-9.874709e-03
0450_1	3.528487e-02	-4.987517e-03	-1.155928e-02	-2.153440e-02	-3.080748e-02	7.022120e-03
0451_1	4.785796e-02	6.094283e-03	1.060709e-02	-3.350538e-02	-3.633561e-02	-1.567000e-02
0452_1	3.404595e-02	-5.491509e-03	7.548415e-03	-3.399224e-02	-3.661594e-02	-9.872367e-03
0453_1	4.938879e-02	2.079894e-02	-5.938586e-03	-4.096204e-02	-2.377566e-02	2.627087e-03
0462_1	4.175598e-02	-2.628942e-03	1.006038e-02	-2.799862e-02	-2.889539e-02	-3.836973e-03
0463_1	3.346097e-02	-2.652234e-03	5.328271e-03	-3.276552e-02	-3.882033e-02	-9.615747e-03
0464_1	2.414026e-02	2.555969e-02	-6.404095e-03	-2.118930e-02	-2.969273e-02	-2.574902e-03
0465_1	6.600456e-02	-5.416417e-03	2.738147e-02	-5.202288e-02	-1.325113e-02	7.508658e-03
0628_1	2.010376e-02	3.331698e-02	-5.060958e-02	-3.458725e-02	-2.804806e-02	-1.898998e-02
0630_1	-2.361917e-02	1.480102e-03	-2.675124e-02	-7.326305e-03	-1.416037e-02	-1.823328e-02
0631_1	3.937543e-02	-1.463705e-02	8.703961e-03	-1.255075e-02	-2.613355e-02	-2.474077e-02
0632_1	-9.552725e-02	6.963675e-03	-2.910309e-02	-3.767828e-03	1.640328e-02	-2.898191e-02
0633_1	3.078771e-02	-3.082682e-02	-9.993075e-05	-3.420382e-02	-3.798283e-02	-9.065061e-03
4001_1	1.806346e-02	8.346763e-02	-6.490920e-02	7.057982e-02	8.851886e-03	2.218255e-02
4002_1	-1.505636e-02	-1.119113e-02	-4.074527e-02	1.374561e-02	3.165233e-02	1.934781e-02
4003_1	2.797139e-03	9.387987e-02	-1.538545e-02	2.299865e-02	5.202078e-03	-9.740226e-03
4004_1	-2.209941e-02	5.415678e-02	-2.527315e-02	1.315612e-02	1.849229e-02	-2.531780e-03
4005_1	-2.809331e-02	4.964493e-02	-2.234762e-02	1.035142e-02	1.153049e-02	-1.431919e-02
4006_1	-2.661580e-02	4.162691e-02	-4.124083e-02	1.732959e-02	1.520730e-02	-1.259434e-03
4007_1	-1.234761e-02	5.589835e-02	-3.261727e-02	6.232969e-03	2.322895e-02	-2.483483e-03
4008_1	-2.954278e-02	5.475685e-02	-4.173463e-02	1.469229e-02	1.378572e-02	-1.486078e-02
4009_1	-2.002394e-02	6.250089e-02	-1.819064e-02	1.133877e-02	1.630022e-02	-1.209133e-02
4010_1	2.985438e-03	5.898742e-02	-4.986499e-02	1.834474e-02	9.718834e-03	1.137443e-02
4011_1	1.823596e-02	3.464099e-02	-3.656640e-02	1.157772e-02	-1.915018e-02	1.947870e-03
4012_1	-7.017021e-02	8.372180e-03	-2.466980e-02	5.746068e-03	1.891671e-02	-2.030346e-02
4013_1	-8.387273e-03	2.160811e-02	-4.426359e-02	9.079981e-03	1.459651e-02	6.704952e-03
4014_1	-4.237985e-02	2.454156e-02	-6.209726e-02	1.400978e-02	1.391225e-02	-4.245678e-03
4015_1	-8.719782e-04	4.229928e-03	-3.462515e-02	5.953264e-03	9.012693e-03	8.042399e-03
4016_1	2.319885e-02	-4.291486e-02	-1.565806e-02	1.538579e-02	-1.568272e-02	3.914875e-03
4017_1	-4.354854e-05	-2.219295e-02	-3.181282e-02	3.016052e-02	-3.118561e-05	2.314407e-02
4018_1	-1.687565e-02	3.490302e-03	-3.528317e-02	1.514167e-02	1.433783e-02	1.373154e-02
4019_1	-4.197701e-02	-1.128529e-03	-3.393094e-02	-1.403423e-02	6.635230e-03	-5.863351e-03
4020_1	-2.162496e-03	1.642539e-02	-3.509834e-02	7.903793e-03	9.117477e-03	-3.722980e-03
4021_1	-6.825549e-02	2.637802e-02	-4.167421e-02	9.320522e-03	3.873000e-02	-3.297231e-02
4022_1	-4.072559e-02	1.934693e-02	-6.547722e-02	3.025135e-02	1.686722e-02	-3.046236e-02
4023_1	2.388386e-02	3.934337e-03	-2.744626e-02	4.197509e-02	-2.846986e-02	1.104879e-02
4024_1	2.392454e-02	-6.183904e-03	-2.060145e-02	3.000487e-02	-1.476986e-02	1.738803e-02
4025_1	-1.283513e-01	5.615392e-02	-6.849237e-03	9.806744e-03	5.804183e-02	-3.739779e-03
4026_1	-2.859867e-02	3.652558e-02	-4.371122e-02	7.364979e-03	2.971404e-02	-4.192748e-03
4027_1	-2.052310e-02	-3.675412e-02	-3.512901e-02	3.074553e-02	-9.504208e-04	2.865440e-02
4028_1	-2.830957e-02	7.454861e-02	-4.505364e-02	8.811549e-03	2.342517e-02	-1.554601e-02
4029_1	-5.049763e-02	1.410478e-03	-4.082886e-02	6.667242e-03	3.161257e-02	-3.446001e-03
4030_1	-4.908756e-02	1.234822e-01	2.829415e-02	3.289906e-02	2.051823e-02	-5.025147e-03
4031_1	-1.276663e-02	2.434925e-02	-5.434222e-02	2.891478e-02	6.505598e-03	3.194154e-02
4032_1	-8.115111e-02	6.892101e-02	-3.223739e-02	5.501196e-03	2.223658e-02	-1.267743e-02
4033_1	-4.269950e-02	8.261758e-02	-9.906960e-03	3.267665e-02	3.776777e-02	-1.901213e-02
4034_1	6.918358e-02	-3.430635e-02	-3.288765e-02	6.306080e-02	-5.609641e-03	-3.493854e-02
4035_1	-1.790221e-02	4.196142e-02	-2.918751e-02	1.265167e-02	9.565377e-03	-2.048646e-03
4036_1	-4.029293e-02	-5.622411e-04	-3.153412e-02	5.799388e-03	2.857941e-02	8.343708e-03
4037_1	1.171993e-02	2.985343e-02	-5.442648e-02	3.011480e-02	-1.107181e-02	-5.463612e-03
4038_1	4.097312e-03	-5.046645e-02	-3.406154e-02	3.720166e-02	-2.844695e-03	-1.221138e-02
4039_1	1.058276e-02	3.411868e-03	-1.959319e-02	6.657968e-03	-2.282870e-03	6.975074e-04
4040_1	8.609795e-03	8.675803e-03	-2.910441e-02	1.395580e-02	1.292269e-02	1.103271e-02
4041_1	-5.086478e-02	6.014495e-02	-1.881284e-02	2.414193e-02	2.829752e-02	-1.113408e-02
4042_1	9.215542e-04	5.794737e-02	-6.259116e-02	1.805307e-02	7.002932e-04	9.593430e-03
4043_1	5.193966e-03	3.137197e-02	-3.810690e-02	3.528240e-02	-1.454096e-02	-5.594994e-03
4044_1	5.916822e-02	-1.126248e-02	1.206397e-02	2.416271e-02	-1.778077e-02	-1.590728e-03
4045_1	-3.620828e-02	-3.787644e-02	-3.892767e-02	-7.226937e-03	9.383465e-03	2.533871e-02
4046_1	-1.824579e-02	1.225963e-01	-3.472708e-02	2.949087e-02	3.517089e-02	6.664459e-04
4047_1	-3.569963e-02	2.205904e-03	-3.159443e-02	6.710255e-03	2.495099e-02	-1.149455e-02
4048_1	-5.296846e-02	5.451571e-02	-2.255591e-02	4.166922e-03	1.690291e-02	-3.306316e-02
4049_1	-1.692536e-02	1.009586e-02	-3.878278e-02	3.634440e-03	3.611656e-02	-8.492486e-03
4050_1	-4.238798e-02	4.303222e-02	-5.283498e-02	2.578640e-02	3.459227e-02	-1.255733e-02
4051_1	-9.018150e-04	-1.763072e-02	-3.942587e-02	3.413536e-02	-8.064559e-03	-9.717600e-03
4052_1	-1.401854e-02	4.958119e-02	-4.859292e-02	3.157489e-03	1.457765e-02	1.240723e-02
4053_1	-9.558187e-03	-6.211323e-02	-1.498109e-02	-1.335601e-03	1.198742e-02	1.624748e-02
4054_1	-1.874820e-02	3.166534e-02	-5.176968e-02	3.011267e-02	4.776811e-02	6.857940e-03
4055_1	-1.770767e-02	4.846572e-02	-4.656757e-02	7.872766e-03	1.272070e-02	3.867576e-03
4056_1	1.599149e-02	-1.252258e-02	-2.469189e-02	3.147833e-02	-1.128959e-02	-1.087267e-02
4057_1	-2.189552e-02	2.869458e-02	-5.976221e-02	2.579217e-02	-5.678440e-03	-6.950097e-03
4058_1	-1.482229e-02	4.583308e-02	-2.850277e-02	1.125146e-02	3.587407e-02	4.632275e-03
4059_1	-7.198181e-02	4.382433e-03	-1.306295e-02	-6.657524e-03	3.807152e-02	1.514241e-03
4060_1	-3.708363e-02	-1.430553e-04	-4.510168e-02	-2.251597e-03	2.070684e-02	1.128553e-02
4061_1	-6.428395e-02	-6.298328e-03	-3.954455e-02	2.874525e-02	2.362071e-02	-2.319471e-02
4062_1	-1.900418e-02	7.283237e-02	-4.054699e-02	1.054454e-02	2.007949e-02	-1.254359e-03
4063_1	-8.740828e-02	-6.391489e-02	-2.148880e-02	1.956352e-02	3.276369e-02	2.302131e-02
4064_1	-5.469306e-02	-1.832290e-02	-2.886645e-02	9.795413e-03	3.956512e-02	9.046459e-03
4065_1	3.952892e-03	1.314888e-01	-7.862951e-04	3.885071e-02	2.142149e-02	1.514931e-02
4066_1	-8.886525e-03	6.868002e-02	-4.568926e-02	2.813099e-02	1.377525e-03	-1.821257e-02
4067_1	1.575127e-03	1.104850e-01	8.061263e-03	1.943901e-02	1.179295e-02	1.943979e-02
4068_1	-3.222947e-02	9.908335e-02	6.023291e-03	3.079535e-02	9.417731e-03	-1.682666e-02
4069_1	-2.603781e-02	2.570797e-02	-4.661355e-02	2.275874e-02	7.038588e-03	-7.180608e-03
4070_1	-1.021949e-02	3.535196e-02	-3.944274e-02	3.333648e-02	6.760520e-03	-5.725732e-03
4071_1	8.303035e-03	1.742968e-02	-3.602576e-02	1.544898e-02	-6.475199e-03	2.339773e-02
4072_1	-3.977430e-02	2.764607e-02	-3.250701e-02	1.378903e-02	2.790879e-02	-1.390090e-02
4073_1	-3.180296e-02	5.438088e-02	-3.713756e-02	1.225475e-02	3.555184e-02	-2.809384e-04
4074_1	9.228223e-04	5.409279e-02	-4.371567e-02	7.502127e-03	-2.051459e-02	8.011850e-03
4075_1	-1.630550e-02	3.323786e-02	-2.177015e-02	9.361513e-03	3.252413e-02	2.504496e-03
4076_1	-2.617103e-02	3.390261e-02	-3.689640e-02	1.737603e-02	9.793543e-03	-9.738818e-04
4077_1	1.219383e-02	2.399533e-02	-2.158127e-02	2.040893e-02	1.317365e-02	1.481853e-02
4078_1	-1.134091e-02	6.713182e-02	-4.967978e-02	1.810407e-02	2.006407e-02	7.092987e-03
4079_1	7.369887e-03	7.111686e-02	-2.700736e-02	2.402442e-02	-1.710143e-02	-9.305311e-03
4080_1	8.898583e-04	5.868887e-02	-3.829916e-02	1.412480e-02	6.366143e-03	1.062715e-02
4081_1	-5.355915e-02	-3.352875e-03	-2.303028e-02	-3.244288e-03	3.306651e-02	-1.781352e-02
4082_1	-3.983266e-02	5.996930e-02	-3.129216e-02	3.926473e-02	3.050684e-02	1.204883e-02
4083_1	1.053524e-04	6.637265e-02	-4.795523e-02	3.093007e-02	-3.789879e-03	1.766612e-02
4084_1	6.508388e-03	-4.296676e-03	-2.034782e-02	3.770736e-02	-1.411656e-02	2.063122e-02
4085_1	-5.868031e-03	9.778380e-03	-4.107734e-02	3.684442e-02	1.513544e-02	2.934353e-02
4086_1	-1.704954e-02	3.618166e-02	-3.114042e-02	1.375436e-02	1.901721e-02	1.424686e-02
4087_1	-2.374234e-02	3.682187e-02	-2.730307e-02	1.277054e-02	5.936916e-03	8.983421e-03
4088_1	1.985851e-02	4.559042e-02	-2.635289e-02	2.659999e-02	-3.253230e-03	2.201136e-02
4089_1	1.199050e-02	5.144334e-02	-4.182684e-02	1.994876e-02	-3.630452e-03	1.057744e-02
4090_1	3.692631e-03	-7.428530e-03	-3.011267e-02	1.617685e-02	-4.086901e-03	1.006057e-02
4091_1	-1.202085e-02	4.269103e-02	-4.494563e-02	2.945983e-03	9.640957e-03	1.813691e-02
4092_1	-1.116631e-02	2.271991e-02	-3.736295e-02	2.063692e-02	5.221949e-03	7.794837e-03
4093_1	-4.324969e-02	-3.361177e-02	-3.766303e-02	1.100430e-02	1.981843e-02	1.340303e-02
4094_1	-1.552549e-02	4.815648e-02	-4.308943e-02	1.840582e-03	1.089390e-02	2.050945e-03
4095_1	-2.684909e-02	2.138472e-02	-4.553332e-02	6.880383e-03	1.058982e-02	3.035313e-03
4201_1	4.119683e-02	3.092893e-03	-1.146396e-02	3.163756e-02	-1.050194e-02	-1.486845e-03
4202_1	1.719624e-02	1.084331e-02	-3.301456e-02	-1.006758e-02	-1.331776e-02	4.760754e-03
4203_1	9.789679e-02	2.982514e-02	1.928118e-02	5.400761e-03	1.690755e-02	-1.622456e-02
4204_1	5.453198e-02	-1.073918e-02	-4.395237e-03	2.912188e-02	-3.848801e-03	2.259573e-02
4205_1	4.334521e-02	1.208348e-02	-4.185442e-03	9.144509e-03	-2.180946e-02	-7.249058e-03
4206_1	4.758128e-02	4.029272e-02	-3.439440e-02	3.018045e-02	-7.182136e-03	-2.510745e-03
4207_1	7.600387e-02	1.460703e-02	-3.594270e-02	3.852525e-02	-3.471281e-02	-1.631108e-02
4208_1	8.053363e-02	1.555399e-02	2.589889e-02	5.206404e-02	5.405840e-03	-1.235041e-02
4209_1	1.091086e-01	-2.013478e-02	7.540008e-02	2.423899e-02	4.328278e-02	-9.089841e-03
4210_1	3.717665e-02	-6.890505e-03	-2.019536e-02	-2.153267e-02	-1.338977e-02	1.190719e-02
4211_1	4.328050e-02	2.918926e-03	-1.038347e-02	-3.431467e-02	-1.854232e-02	-4.346655e-03
4212_1	4.012257e-02	3.395369e-02	-5.727497e-02	-3.222603e-02	-2.730212e-02	-5.984565e-03
4213_1	2.596719e-02	2.322840e-02	-3.243628e-02	-8.182001e-03	-3.568930e-03	4.810355e-03
4214_1	1.978836e-02	1.979191e-02	-4.601767e-02	-1.862340e-02	-1.414393e-02	1.177956e-02
4215_1	1.117436e-02	2.777749e-02	-4.434847e-02	-4.251804e-05	-7.576063e-03	6.747483e-03
4216_1	9.163703e-03	3.989282e-02	-5.796034e-02	-2.261963e-02	-2.916605e-03	1.031649e-02
4217_1	2.258244e-02	4.094882e-02	-4.454084e-02	4.564951e-04	-1.204622e-02	2.973821e-03
4218_1	2.570941e-02	3.353872e-02	-4.705364e-02	-5.004707e-03	-1.310485e-02	8.789150e-03
4219_1	3.279810e-02	3.479035e-02	-4.113419e-02	-1.344008e-02	-1.475991e-02	9.051812e-03
4220_1	3.156690e-02	1.029766e-02	-3.096437e-02	-1.754982e-02	-4.124345e-03	1.865091e-02
4221_1	-6.570854e-03	-2.581637e-02	-2.405313e-02	4.413022e-04	1.583253e-02	2.862877e-02
4222_1	8.108882e-02	-3.236069e-02	2.995826e-02	-2.294519e-02	-9.351006e-03	-4.089589e-03
4223_1	1.211947e-02	4.082438e-02	-6.422478e-02	-1.763528e-02	-4.991868e-03	1.055725e-02
4224_1	6.901457e-02	-2.073171e-03	-7.720357e-03	-2.595089e-02	-8.063809e-04	1.795955e-02
4225_1	8.008850e-02	2.481031e-02	-1.576555e-02	-5.968402e-03	-1.615595e-02	-2.003034e-02
4226_1	2.200183e-02	2.171397e-03	-3.804271e-02	-4.163824e-03	8.652559e-03	3.102835e-02
4227_1	-4.313650e-02	7.640482e-02	-8.922744e-03	-1.382815e-02	3.629047e-02	2.398358e-03
4228_1	-2.826995e-03	-2.952555e-02	-5.110747e-02	-1.463505e-02	3.123781e-02	2.395363e-02
4229_1	3.238419e-02	5.610177e-03	-5.428032e-02	6.422656e-03	1.249191e-02	2.732328e-02
4230_1	4.487759e-02	-2.487124e-02	1.460497e-02	1.486637e-02	-8.145230e-03	1.831909e-02
4231_1	7.305312e-02	-1.241323e-02	-3.281919e-02	-1.190984e-02	-2.011124e-02	7.082100e-04
4232_1	-3.298865e-02	4.187756e-02	-4.043577e-02	5.119506e-03	4.990208e-02	1.835041e-02
4233_1	4.780728e-02	2.380479e-02	-4.210462e-03	1.000781e-02	-1.584520e-02	-5.602839e-03
4234_1	3.179434e-02	2.358904e-02	-4.053070e-02	-1.540497e-02	2.387256e-03	1.842219e-02
4235_1	-3.910687e-04	-5.916603e-02	-1.452493e-02	3.454889e-02	-1.066372e-02	2.416496e-02
4236_1	3.369010e-02	6.134613e-03	-1.197331e-02	-9.073461e-03	-4.611597e-03	1.946357e-02
4237_1	1.202381e-02	3.919163e-02	-4.068426e-02	2.294299e-02	7.970993e-03	2.088159e-02
4238_1	4.965000e-02	1.878688e-02	-2.533279e-02	1.707769e-02	2.269996e-03	3.006908e-02
4239_1	-4.348865e-03	-2.961341e-02	-3.725238e-02	2.875064e-04	6.367023e-03	8.448332e-03
4240_1	8.256780e-02	-4.565201e-02	-9.986683e-05	-5.443687e-03	-5.404715e-03	8.716450e-03
4241_1	6.711085e-02	-2.689074e-03	-1.459048e-02	-2.168142e-02	-1.362703e-02	9.861700e-03
4242_1	4.904094e-02	4.975481e-03	-3.943565e-02	2.115885e-02	-1.853772e-02	-1.559847e-03
4243_1	7.176218e-02	-1.366741e-02	-1.372456e-02	-1.410381e-02	-2.588289e-02	-2.896946e-02
4244_1	1.218372e-02	-1.362675e-01	9.760897e-03	2.752389e-03	-5.843433e-03	3.235596e-02
4245_1	6.183638e-02	-7.262575e-02	7.608859e-03	-7.818683e-03	1.861240e-03	2.136004e-02
4246_1	3.926218e-02	-8.984407e-02	-1.419151e-02	-1.513010e-02	4.476918e-03	1.201708e-02
4247_1	2.871027e-02	6.069834e-02	-7.225832e-02	1.531880e-02	2.734645e-02	-4.746498e-03
4248_1	3.167471e-02	2.726967e-02	-2.344630e-02	-6.002806e-03	-3.288299e-02	-3.652189e-03
4249_1	9.128290e-02	-4.181427e-02	2.984146e-02	1.105532e-02	4.808773e-03	1.554057e-02
4250_1	7.688127e-02	-3.745517e-04	-3.502486e-03	-3.641095e-02	-2.725233e-04	9.838020e-03
4251_1	5.602713e-02	5.755175e-03	-1.190248e-02	-2.238154e-02	7.497992e-03	1.937804e-02
4252_1	4.824403e-02	-3.997169e-02	-7.383955e-03	2.269018e-03	-1.083546e-02	2.678358e-02
4253_1	5.899734e-02	-3.740248e-02	-2.657625e-03	9.016176e-03	-6.490211e-03	3.115086e-02
4254_1	3.011114e-02	-2.170712e-02	-2.556631e-02	1.901958e-02	-9.742244e-03	3.021874e-02
4255_1	4.583710e-02	-1.233594e-02	-7.634532e-03	2.011449e-02	-4.464204e-03	2.987975e-02
4256_1	4.294509e-02	-2.226686e-02	-1.304808e-02	2.828331e-02	-1.000608e-02	2.858302e-02
4257_1	7.588151e-02	-1.028941e-02	1.334923e-02	-1.390478e-02	-8.278857e-03	4.903549e-03
4258_1	6.136226e-02	9.246208e-03	-1.984454e-02	-2.195076e-02	1.071857e-02	2.080129e-02
4259_1	3.047527e-02	7.018397e-03	-3.468111e-02	-1.268214e-02	8.842654e-03	3.167908e-02
4260_1	6.612846e-02	-2.915477e-02	4.595834e-04	-2.306103e-02	-5.310237e-03	2.061618e-02
4261_1	5.235255e-02	-1.544454e-02	-1.036286e-02	-2.349339e-03	-5.875532e-03	2.480052e-02
4262_1	1.821585e-02	-6.167575e-03	-3.973722e-02	-1.875070e-02	-1.229513e-03	1.755242e-02
4263_1	2.605351e-02	-2.991513e-03	-3.368790e-02	-4.075248e-03	-3.156413e-04	2.534079e-02
4264_1	3.840880e-02	-2.448525e-02	-9.132749e-03	-4.515579e-03	-5.278038e-03	2.395057e-02
4265_1	1.688389e-03	1.885415e-02	-4.745445e-02	-7.247960e-03	1.386929e-02	7.403183e-03
4266_1	3.143396e-03	3.962988e-03	-3.739343e-02	-2.472070e-02	2.452141e-04	8.333190e-03
4267_1	1.378583e-02	-2.563683e-02	-2.041156e-02	-2.054663e-02	-1.377441e-02	1.711574e-02
4268_1	9.300954e-03	-3.367909e-02	-3.338807e-02	-1.359146e-02	-1.078867e-02	2.305231e-02
4269_1	2.733678e-02	-4.710128e-02	-3.485719e-02	1.245139e-02	-1.624302e-02	3.534502e-02
4270_1	8.535030e-02	-3.514164e-02	2.345412e-02	-2.892791e-02	2.867374e-03	5.775077e-03
4271_1	5.041367e-02	-4.386955e-02	-3.233542e-03	1.296136e-04	-2.001092e-02	2.338307e-02
4272_1	3.410645e-02	-9.600661e-02	8.167470e-03	1.706976e-02	-4.808145e-03	1.164491e-02
4273_1	4.088218e-02	-4.984052e-03	-2.159740e-02	-1.326275e-03	-9.197316e-03	2.619849e-02
4274_1	-4.816670e-03	-2.065206e-02	-2.082053e-02	-2.344476e-02	2.562393e-02	2.762812e-02
4275_1	8.366630e-02	-3.193804e-02	1.817123e-02	1.389475e-02	4.269379e-03	5.730638e-03
4276_1	3.988436e-02	3.888741e-02	-5.037783e-02	-8.045934e-04	-7.317493e-03	3.040597e-02
4277_1	1.600000e-02	-4.064498e-02	-3.105804e-02	4.979899e-03	3.317965e-03	3.930682e-02
4278_1	7.774472e-02	-3.046590e-02	1.685068e-02	-9.932275e-03	-1.567274e-02	5.536648e-03
4279_1	6.749563e-02	-1.035112e-01	3.213874e-02	-3.796285e-03	-1.504894e-02	2.726742e-02
4280_1	-9.460667e-02	-5.413816e-03	1.305831e-02	-4.119083e-02	1.288751e-02	-1.326172e-02
4281_1	6.754522e-02	-2.589875e-02	1.421334e-02	1.363489e-02	-1.398695e-02	6.223163e-04
4282_1	6.227595e-02	-4.016819e-02	3.182803e-02	-2.282636e-02	1.009534e-02	2.832408e-02
4283_1	9.542524e-02	-2.741304e-02	3.634795e-02	1.267064e-03	9.942118e-03	-1.217389e-02
4284_1	5.336398e-03	-2.149124e-02	-3.511316e-02	4.866585e-03	5.843191e-03	3.535453e-02
4285_1	5.556874e-02	-7.217806e-02	2.577665e-03	2.520466e-02	-5.806802e-03	2.640769e-02
4286_1	4.484139e-03	5.135738e-02	-4.248460e-02	1.524844e-02	3.816567e-04	2.848939e-03
4287_1	4.805706e-04	-8.885664e-04	-3.519157e-02	-3.410745e-02	8.540845e-03	9.480949e-03
4288_1	5.933657e-02	4.436834e-03	-2.245370e-03	9.100126e-03	-1.632865e-02	7.480622e-03
4289_1	6.135193e-02	-3.622312e-02	1.978984e-03	2.042167e-02	-6.022166e-03	2.031583e-02
4290_1	8.238860e-02	1.092646e-02	2.647135e-03	4.253471e-04	-5.645626e-03	-1.908388e-02
4291_1	4.496785e-02	-3.045826e-02	-1.439223e-02	8.043620e-03	-2.752067e-03	2.596857e-02
4292_1	2.911263e-03	9.135852e-03	-4.404294e-02	4.763984e-04	3.265813e-02	7.498541e-03
4293_1	1.407682e-02	1.063113e-02	-3.147371e-02	6.537964e-03	-3.442440e-03	2.069643e-02
4294_1	-2.865767e-03	-2.390038e-02	-2.814836e-02	-2.056583e-02	4.137000e-03	1.910809e-02
4295_1	8.414764e-02	9.626329e-03	-1.748319e-02	2.814378e-02	-8.815781e-03	-2.924203e-02
4296_1	8.604831e-02	-1.147688e-02	-2.590391e-03	2.247679e-02	-8.639090e-03	-1.781533e-02
4297_1	3.278656e-02	9.977942e-03	-5.770827e-02	1.431264e-02	-1.052697e-02	3.424610e-03
4298_1	5.102557e-02	-1.529042e-02	-5.550300e-03	5.489710e-03	-1.434634e-02	1.167740e-02
4299_1	5.076322e-02	-3.308498e-02	-1.273169e-02	-1.041315e-02	-1.651322e-03	2.176804e-02
4300_1	8.197999e-02	-2.169123e-02	-1.388037e-02	3.864932e-03	-1.474046e-02	-1.544756e-02
4301_1	5.474674e-02	-2.469998e-02	-9.494844e-03	-7.269208e-03	-9.008188e-03	2.472911e-02
4302_1	5.045637e-02	-1.567869e-02	-2.111299e-02	-7.527894e-03	-1.145728e-02	1.879691e-02
4303_1	7.351330e-02	-3.127514e-03	-3.950688e-02	-7.070695e-03	-8.214869e-03	1.263921e-02
4304_1	3.300359e-02	-1.222802e-02	-4.201456e-02	-1.907924e-02	-1.196472e-02	2.429239e-02
4305_1	7.357780e-02	8.315987e-03	-2.738646e-02	5.644485e-03	-2.177105e-02	-1.831955e-02
4306_1	6.224100e-02	-1.912424e-02	-1.860111e-02	-1.749861e-02	-4.139765e-03	2.687826e-02
4307_1	2.157252e-02	4.830346e-03	-4.308468e-02	-4.163421e-03	6.793882e-03	2.848766e-02
4308_1	4.427126e-03	1.428198e-02	-4.565883e-02	-3.560058e-02	3.417914e-02	1.641191e-02
4309_1	5.738279e-02	-3.759497e-04	-2.326733e-02	4.526894e-03	-2.131134e-02	1.733528e-02
4310_1	1.773112e-02	-2.201687e-02	-2.170288e-02	2.598902e-03	-1.105500e-02	2.168953e-02
4311_1	8.316461e-02	-1.259933e-02	1.935205e-02	5.811876e-03	1.611495e-03	-3.796727e-03
4312_1	6.208909e-02	9.203620e-03	-1.205586e-02	-3.284241e-03	-5.842363e-03	1.192457e-02
4313_1	4.385959e-02	1.651231e-02	-1.995929e-02	1.563150e-04	-2.017189e-02	-4.174645e-03
4314_1	6.233469e-02	1.371529e-02	-3.692094e-03	-7.131372e-03	-1.078835e-02	-1.614023e-03
4315_1	4.259005e-02	1.016694e-05	-1.684641e-02	-3.853846e-02	-2.119355e-02	1.181385e-02
4316_1	6.226657e-02	7.834485e-03	1.931103e-03	-1.073602e-03	-1.074159e-02	1.207829e-03
4317_1	2.484181e-02	1.194423e-02	-2.759087e-02	-8.138327e-03	-9.645854e-03	8.319157e-03
4318_1	6.914532e-02	-1.607492e-02	-5.710607e-03	6.127715e-03	-1.461213e-02	3.982902e-03
4319_1	8.175882e-02	5.989400e-03	4.636065e-03	-1.190943e-02	-2.164185e-03	-1.220458e-02
4320_1	8.459265e-02	-4.908767e-03	3.751093e-03	-9.075561e-03	-4.859922e-03	7.598324e-03
4321_1	8.588122e-02	-1.522689e-02	2.267319e-02	3.014508e-03	1.049252e-02	1.175304e-02
4322_1	9.386155e-02	2.121302e-03	1.115742e-02	-5.380434e-03	6.016434e-04	4.181645e-03
4323_1	6.409709e-02	-4.408469e-03	-6.334999e-03	1.429325e-02	-2.379516e-02	-1.905140e-02
4324_1	7.323215e-02	-1.052301e-02	-1.205146e-02	-8.586228e-03	-6.312902e-03	1.697913e-02
4325_1	7.152563e-02	-6.840925e-03	-4.514827e-03	-1.025288e-02	-7.526216e-03	1.368064e-02
4326_1	1.071104e-01	-1.420033e-02	2.375752e-02	-7.636711e-03	6.699893e-03	-1.103778e-02
4327_1	7.696982e-02	-3.883813e-03	8.522231e-03	2.209540e-02	6.920012e-04	2.137236e-03
4328_1	1.064580e-01	-9.595197e-03	2.484926e-02	1.007366e-02	1.079600e-02	-6.059588e-03
4329_1	1.093586e-01	-4.906636e-02	4.049557e-02	-1.703819e-02	2.835486e-02	1.690513e-02
4330_1	1.120714e-01	-1.543889e-02	3.993823e-02	5.062701e-03	1.703432e-02	-1.759833e-02
4331_1	5.301274e-02	1.870276e-02	-2.174647e-02	5.174838e-03	-9.327313e-03	8.304121e-03
4332_1	8.446782e-02	-6.810960e-03	2.203075e-02	-1.443227e-02	2.689603e-04	3.170112e-03
4333_1	1.019317e-01	-3.715362e-02	5.231508e-02	-1.167907e-03	1.639283e-02	6.677492e-03
4334_1	1.078878e-01	-2.423169e-02	3.058798e-02	-1.180898e-03	5.920773e-03	-7.809811e-03
4335_1	1.160636e-01	-1.657815e-02	4.463444e-02	1.001173e-02	2.836629e-02	4.434513e-03
4336_1	9.446346e-02	-1.434315e-02	2.662287e-02	1.442821e-02	6.015231e-03	-3.654815e-03
4337_1	9.174546e-02	-1.212185e-02	1.560138e-02	-6.770484e-03	-3.128020e-03	-3.018383e-03
4338_1	1.088115e-01	-8.498452e-03	8.890385e-03	-1.713071e-02	9.191930e-04	-3.109427e-03
4339_1	9.659085e-02	-2.894685e-02	4.041317e-02	1.312500e-02	1.244123e-02	2.494203e-03
4340_1	9.200714e-02	-7.686406e-04	7.736157e-03	2.938245e-04	-1.867279e-03	-3.198360e-03
4341_1	9.289134e-02	-1.481000e-02	1.523588e-02	-9.095716e-03	-7.995560e-03	-7.244684e-03
4342_1	9.845213e-02	-1.861387e-02	4.204261e-02	-4.480738e-03	6.837914e-03	-6.658028e-03
4343_1	7.704023e-02	-2.629775e-02	7.300624e-03	-1.278749e-02	-1.200845e-02	9.685127e-03
4344_1	8.352007e-02	-5.055264e-02	2.022519e-02	1.259446e-02	-5.893090e-03	1.500361e-02
4345_1	7.839195e-02	-1.931455e-02	9.985506e-03	-2.162517e-03	-1.317658e-02	-2.931062e-03
4346_1	8.375321e-02	-2.359112e-02	2.112263e-02	-9.959101e-04	-7.334443e-03	4.081178e-03
4347_1	9.685524e-02	-7.469226e-03	1.934010e-02	4.330701e-03	4.101920e-03	5.096418e-04
4348_1	9.904739e-02	-1.425563e-03	2.942564e-02	1.006217e-02	1.330141e-02	-1.267752e-02
4349_1	7.485667e-02	-2.049320e-04	5.961860e-03	3.718823e-03	-7.963828e-03	3.251168e-03
4350_1	9.366504e-02	-2.392167e-02	2.079572e-02	1.602442e-02	5.849728e-03	3.427180e-03
4351_1	1.017347e-01	-4.245070e-03	1.711151e-02	1.265481e-03	3.156424e-03	-5.700317e-03
4352_1	8.730482e-02	-4.736078e-03	7.119180e-03	1.128590e-02	-3.952021e-03	6.054718e-03
4353_1	1.036285e-01	1.456631e-02	1.112250e-02	9.742917e-03	1.499073e-02	-1.346737e-02
4354_1	1.283803e-01	-1.028416e-02	4.158830e-02	3.976663e-04	3.225199e-02	5.798581e-03
4355_1	6.663506e-02	-1.831990e-03	-1.241480e-03	1.341904e-04	-1.018088e-02	1.502437e-02
4356_1	1.079018e-01	-1.346094e-03	4.049197e-02	1.733658e-03	2.483306e-02	1.398302e-03
4357_1	9.569456e-02	6.744627e-04	1.547218e-02	8.199711e-03	3.819424e-03	-8.839521e-03
4358_1	9.362592e-02	-3.730963e-02	3.249016e-02	-7.139650e-03	4.177617e-03	8.145701e-03
4359_1	7.183802e-02	-2.363467e-02	1.316782e-02	2.833603e-02	-1.299367e-02	-1.616970e-05
4360_1	9.908270e-02	-7.454067e-03	2.712569e-02	1.409795e-02	9.024043e-03	-1.110567e-02
4361_1	1.096132e-01	-5.999078e-03	2.504014e-02	8.652999e-03	1.356591e-02	-1.666042e-02
4362_1	7.333576e-02	-4.613187e-02	1.685873e-02	-1.149124e-02	-1.513762e-02	5.627305e-03
4363_1	1.181364e-01	-7.977098e-03	4.141590e-02	1.157301e-02	2.578207e-02	-1.381153e-02
4364_1	1.069844e-01	-9.709194e-03	3.844627e-02	7.757183e-03	2.003876e-02	-1.032522e-02
4365_1	9.954900e-02	-7.613609e-03	1.808846e-02	-7.770987e-03	-2.675672e-03	-1.689365e-02
4366_1	8.633366e-02	-1.681950e-02	8.636052e-03	-9.778095e-03	-1.277791e-02	5.330704e-03
4367_1	1.091318e-01	-2.145275e-02	3.195586e-02	1.758180e-03	9.522959e-03	-1.130791e-02
4368_1	9.650045e-02	-1.564442e-02	2.540815e-02	-6.860753e-04	1.747370e-03	-5.406351e-03
4369_1	1.120441e-01	-3.767151e-03	3.288678e-02	-1.921664e-02	1.251829e-02	-9.185209e-03
4370_1	9.328704e-02	-1.225456e-02	1.924043e-02	-3.768991e-03	1.135977e-03	8.613041e-03
4371_1	7.969049e-02	-1.586722e-02	2.331605e-02	-7.582084e-03	-7.588259e-03	-1.153587e-03
4372_1	7.756323e-02	-4.075208e-03	9.501355e-03	1.137355e-04	-8.099495e-03	-8.406178e-04
4373_1	1.116118e-01	-3.796464e-03	2.963844e-02	-3.460873e-03	1.487131e-02	-1.009321e-02
4374_1	7.264791e-02	1.682543e-02	-1.147898e-02	-7.436609e-03	-8.351770e-03	6.304047e-03
4375_1	1.009969e-01	-1.093771e-02	2.585750e-02	5.559923e-03	5.329067e-03	-9.236241e-03
4376_1	8.603328e-02	-2.677455e-02	1.737932e-02	1.862725e-02	-9.884383e-03	-1.811396e-02
4377_1	9.701580e-02	-1.852639e-03	2.543277e-02	6.668563e-03	6.079559e-03	-9.962208e-03
4378_1	1.102263e-01	-1.943605e-02	4.969598e-02	-1.042259e-03	2.178431e-02	2.062710e-03
4379_1	1.008232e-01	-1.535399e-02	4.085174e-02	-4.252931e-03	1.318082e-02	2.923052e-03
4380_1	1.091674e-01	-4.562545e-02	4.021775e-02	1.535828e-02	2.519917e-02	1.286136e-02
4381_1	8.731303e-02	-3.152291e-02	9.364535e-03	8.223315e-03	1.782182e-02	2.527835e-02
4382_1	8.205476e-02	1.759922e-02	2.085713e-02	3.363706e-03	4.289077e-03	-8.912533e-03
4383_1	5.721493e-02	9.847366e-03	-4.276998e-03	1.035512e-03	-1.583806e-02	-1.037717e-02
4384_1	9.394636e-02	1.464465e-02	3.268352e-02	-2.661634e-03	1.666421e-02	-1.128853e-02
4385_1	7.843128e-02	-3.225443e-02	2.787784e-02	6.407192e-03	3.598996e-04	1.058757e-02
4386_1	7.840497e-02	3.659507e-02	-3.828705e-02	8.220857e-03	3.917888e-03	-4.655242e-03
4387_1	8.064239e-02	2.164292e-02	-1.807141e-02	1.117887e-02	1.047223e-03	-9.389495e-03
4388_1	8.417810e-02	-6.418732e-03	2.013144e-02	1.371076e-02	4.856795e-03	-1.629387e-02
4389_1	4.138996e-02	-1.028899e-03	-3.154100e-02	-3.922327e-03	-6.487532e-03	2.753202e-02
4601_1	5.370464e-02	3.573181e-02	-2.180884e-03	1.264503e-02	-1.092586e-02	-1.605478e-03
4602_1	1.050661e-02	7.297881e-02	-3.869800e-02	-1.991411e-02	-9.427672e-03	-5.478571e-03
4603_1	1.127939e-01	3.759515e-02	1.103503e-02	1.175078e-02	3.625948e-02	-5.531297e-03
4702_1	1.199943e-01	1.651832e-03	6.392362e-02	2.759304e-02	5.901285e-02	4.730640e-03
4703_1	8.338654e-02	-4.422920e-02	2.234393e-02	-8.586605e-03	2.876770e-03	1.312620e-02
4751_1	-4.360287e-02	5.278913e-02	-4.255861e-02	1.418583e-02	1.399322e-02	-1.077284e-02
4752_1	-3.068326e-03	2.106573e-03	-2.711095e-02	2.748156e-02	-4.350680e-02	-4.726788e-04
4753_1	5.948967e-03	7.507371e-03	-5.177240e-02	2.904136e-02	-2.327639e-02	-9.731699e-03
4801_1	1.616719e-01	-8.766349e-03	1.219237e-01	-2.587842e-02	1.003788e-01	5.025135e-02
4802_1	5.418002e-02	5.766647e-02	8.186403e-03	2.718453e-03	-3.990433e-03	-4.743195e-04
4803_1	1.146946e-01	-3.653891e-04	7.340420e-02	-2.862806e-02	3.517662e-02	3.214834e-03
4804_1	3.378336e-02	-1.239633e-02	-2.759319e-02	3.542897e-03	-1.005591e-02	8.202546e-03
4805_1	8.306486e-02	-5.182240e-03	4.167685e-02	-3.008979e-02	-1.794158e-03	-1.384642e-02
4806_1	1.327062e-01	3.238507e-03	8.364272e-02	1.835622e-03	7.647455e-02	1.879169e-02
4807_1	4.787296e-02	6.183778e-02	-1.151228e-02	2.151325e-02	-7.111211e-03	4.999843e-03
4810_1	9.046423e-02	-1.784567e-02	8.047691e-02	-8.440768e-03	1.904287e-02	-1.897139e-02
4811_1	3.375592e-02	6.241878e-02	-1.441519e-02	3.489010e-02	-1.529417e-02	5.930739e-03
4812_1	1.895040e-02	7.838892e-02	-7.724700e-03	4.045342e-02	-2.486046e-02	-5.655134e-03
4814_1	1.920922e-02	3.392737e-02	-3.252824e-02	-2.277664e-02	-2.645766e-02	9.227172e-03
4816_1	-2.305403e-02	5.369041e-02	-6.168896e-02	-1.554079e-02	8.490170e-03	-7.532146e-03
4817_1	5.622420e-02	4.010637e-03	-2.774987e-02	-7.347483e-03	-1.605032e-02	2.883234e-03
4818_1	1.864496e-02	7.098581e-02	-9.537967e-03	2.835203e-02	-2.745004e-02	-1.319980e-02
4819_1	6.984052e-02	1.880386e-02	9.446681e-03	-3.189560e-02	2.554027e-03	-6.243881e-04
4820_1	5.209185e-02	5.572159e-04	-4.086137e-03	-1.544127e-02	-1.745105e-02	-5.968006e-03
4821_1	1.105698e-01	2.337983e-02	7.288508e-03	-1.369700e-03	1.072513e-02	-2.037899e-02
4822_1	1.119514e-01	2.208448e-02	8.813314e-03	-9.601226e-04	1.216250e-02	-2.003895e-02
4823_1	4.927007e-02	-6.642626e-03	-9.707004e-03	-2.088879e-02	-1.660446e-03	1.963339e-02
4824_1	1.117748e-01	-9.821080e-02	1.057543e-01	-3.044341e-02	2.609416e-02	-1.392416e-03
4825_1	9.663609e-02	-1.111854e-02	5.867864e-02	-5.016681e-02	1.053921e-03	-3.207602e-02
4826_1	1.398356e-01	-2.569675e-02	8.736282e-02	-1.379120e-02	5.273421e-02	7.639363e-03
4827_1	1.122724e-01	5.495844e-03	4.475696e-02	-3.864616e-02	1.467657e-02	-3.077282e-02
4828_1	9.839670e-03	3.603907e-02	-6.057004e-02	4.926957e-03	1.532387e-02	3.197199e-03
4829_1	1.487600e-03	3.611333e-02	-3.588725e-02	-3.305648e-02	-3.031648e-02	-1.528561e-02
4831_1	1.217855e-01	-2.454938e-02	5.464791e-02	-3.760638e-02	2.122734e-02	-1.392069e-02
4832_1	1.337849e-02	-1.526250e-02	-9.258597e-03	-8.920206e-03	-2.625765e-02	2.470905e-03
4833_1	9.865617e-02	-3.865754e-03	4.847881e-02	-3.998104e-03	1.465623e-02	-4.146840e-03
4834_1	8.665437e-02	-1.019363e-02	1.968024e-02	-3.405919e-02	-4.635472e-03	4.188112e-03
4835_1	1.066049e-01	-9.800218e-03	6.566148e-02	-2.612112e-02	2.248645e-02	-1.315536e-02
4836_1	7.498789e-02	-5.778296e-03	3.113667e-03	-3.372848e-02	-1.491531e-02	4.147421e-03
4837_1	7.881101e-02	2.380574e-02	3.236427e-02	2.544089e-02	1.867087e-02	-4.463198e-03
4838_1	1.234271e-01	7.534875e-03	3.237966e-02	9.902007e-03	2.847151e-02	-9.474215e-03
4839_1	6.873394e-02	1.784009e-02	1.502476e-02	-1.029011e-02	-1.297287e-03	-1.559490e-02
4840_1	9.418890e-02	-3.332009e-02	4.286732e-02	9.020966e-03	2.088365e-02	1.010422e-03
4841_1	5.753649e-02	3.851229e-02	-2.319638e-03	2.086869e-03	-1.895346e-02	-2.592401e-02
4842_1	4.968474e-02	-1.999001e-02	1.067880e-02	-1.957542e-03	-2.222013e-02	-7.903825e-03
4843_1	1.071290e-01	2.136730e-02	3.723973e-02	5.096492e-03	4.063561e-02	2.219519e-03
4844_1	9.202580e-02	3.020686e-02	2.500184e-02	-2.239179e-02	1.068613e-02	-1.527696e-02
4845_1	9.417567e-02	-2.932281e-02	4.532328e-02	-1.628219e-02	4.027360e-03	3.879203e-05
4846_1	1.173194e-01	-1.374325e-02	6.645945e-02	-2.756944e-04	4.431558e-02	-2.749025e-03
4848_1	9.131735e-02	5.235817e-03	2.294578e-02	-3.075059e-02	1.553924e-02	6.008169e-03
4849_1	4.791329e-02	2.601233e-02	-1.991604e-02	3.945946e-02	-2.012511e-02	-5.136417e-04
4850_1	9.237915e-02	-3.283333e-02	6.187592e-02	9.703081e-03	1.570781e-02	-9.179900e-03
4851_1	7.695801e-02	4.760914e-02	-2.396718e-02	1.843367e-02	5.258534e-03	1.817209e-02
4852_1	7.083670e-03	2.633753e-02	-4.349320e-02	7.167067e-03	-1.058229e-02	1.600271e-02
4853_1	7.110816e-03	-6.378798e-02	2.466751e-02	-7.529694e-02	-3.371355e-02	-3.610760e-02
4854_1	6.639513e-02	-1.158656e-02	1.936563e-03	8.580373e-03	-1.148254e-02	1.505679e-02
4856_1	5.402668e-02	1.510059e-02	-9.693556e-03	-1.895346e-02	-8.458654e-04	1.317407e-02
4857_1	8.932861e-02	-5.146502e-03	4.535716e-02	1.911531e-02	1.196965e-02	-4.390396e-03
4858_1	1.115674e-01	-4.741961e-03	6.181500e-02	3.931376e-03	3.011303e-02	-8.549334e-03
4859_1	8.281351e-02	-3.777204e-04	2.993596e-02	-4.642063e-02	-1.612769e-02	-1.014488e-02
4860_1	1.102491e-01	2.177714e-02	3.897318e-02	1.132743e-02	2.920397e-02	-1.558539e-04
4861_1	8.135531e-02	3.812353e-03	3.248117e-02	1.653802e-02	2.908721e-03	-1.350645e-02
4862_1	4.355047e-02	-2.026451e-02	1.571235e-03	3.771434e-02	-2.180411e-02	7.402125e-03
4863_1	1.276666e-01	1.612254e-02	3.128382e-02	-7.355243e-02	5.043460e-03	-2.786373e-02
4864_1	1.053384e-01	-2.744135e-02	6.463063e-02	-2.025509e-02	1.759903e-02	-4.508113e-03
4865_1	1.122927e-01	-7.493106e-03	7.647849e-02	2.515897e-02	4.896183e-02	9.024812e-03
4866_1	9.362112e-02	4.187512e-02	2.203187e-02	1.680170e-02	2.934393e-02	2.369310e-03
4867_1	9.095768e-02	-1.697907e-02	5.458226e-02	-4.511634e-03	1.606243e-02	-1.274654e-02
4868_1	1.012812e-01	-1.477287e-02	3.302032e-02	-8.801171e-03	2.285681e-02	-3.923832e-03
4869_1	1.106584e-01	-4.627977e-03	6.286854e-02	7.492227e-03	3.053799e-02	-5.740782e-04
4870_1	4.219456e-02	4.422503e-02	-3.772529e-03	2.443767e-02	-2.008731e-02	-2.083408e-02
4871_1	5.124044e-02	3.868870e-02	-5.905870e-02	-2.419127e-02	-7.699180e-03	2.285317e-03
4872_1	1.042254e-01	1.896325e-02	1.162216e-02	-1.347061e-02	1.037138e-02	-1.721350e-02
4873_1	1.016458e-01	-1.602304e-03	5.725099e-02	-1.080261e-02	2.652435e-02	7.111937e-03
4874_1	1.056903e-01	-2.482252e-02	6.362054e-02	-3.155309e-02	3.578388e-02	-7.318983e-03
4875_1	8.276440e-02	4.178621e-02	1.781457e-02	5.216232e-02	1.463700e-02	-1.511355e-02
4876_1	1.520705e-01	-5.434579e-02	1.075663e-01	-2.847314e-02	6.644611e-02	2.360074e-02
4877_1	9.756902e-02	1.663878e-02	3.666352e-02	8.252541e-03	2.616313e-02	-9.327552e-03
4878_1	5.546278e-02	3.711829e-02	1.395912e-02	-1.524342e-03	-1.075167e-02	-8.577014e-03
4882_1	-2.289046e-02	-2.481661e-02	-3.642021e-02	-3.393168e-02	-1.592009e-02	-9.019269e-03
4883_1	1.005534e-01	2.222394e-02	4.637988e-02	-5.702405e-02	-1.895495e-04	-1.691748e-02
4884_1	2.975814e-02	6.589451e-02	-1.519835e-03	2.063728e-02	-1.736512e-02	-4.430361e-03
4887_1	2.099239e-02	6.618707e-02	-9.649984e-03	8.799475e-03	-3.023739e-02	-2.251121e-02
4888_1	1.052546e-01	1.051386e-03	7.966998e-02	2.532603e-03	4.962016e-02	3.251908e-03
4889_1	1.437002e-03	8.565914e-02	-1.623063e-02	4.810611e-02	-3.933501e-02	-1.511231e-02
4890_1	2.757674e-02	3.405587e-02	-2.361725e-03	1.557743e-02	-2.005484e-02	9.845570e-03
4891_1	4.877363e-02	5.657355e-03	6.011592e-03	7.329664e-02	-1.789877e-02	-2.066867e-02
4892_1	-4.199971e-03	-9.084222e-03	-3.028425e-02	-1.480929e-03	-2.411554e-02	8.787484e-03
4894_1	3.430152e-02	5.400786e-02	9.721641e-03	3.847958e-02	-8.407747e-03	-8.857971e-03
4895_1	2.331360e-02	6.260581e-02	-4.153666e-02	-2.687362e-03	-6.808559e-03	6.764002e-03
4896_1	5.603681e-02	5.357304e-02	2.675953e-03	-1.409765e-02	-1.293863e-02	-1.294455e-02
4897_1	1.052019e-01	2.802163e-03	4.857207e-02	2.691841e-02	4.722504e-02	-6.509325e-03
4899_1	4.661367e-02	4.444251e-02	-1.232606e-02	3.070178e-03	-2.588389e-02	-2.035755e-03
4900_1	1.045564e-01	-3.128224e-02	2.656647e-02	2.251462e-02	2.432443e-02	-7.275341e-03
4901_1	9.647073e-02	-1.749765e-02	5.058269e-02	-7.497958e-02	-2.386697e-03	-4.774385e-03
4902_1	1.298191e-02	8.386481e-02	-1.048698e-02	3.985968e-02	-3.001205e-02	-2.996035e-03
4903_1	9.123271e-02	4.302005e-02	2.506439e-02	3.944702e-02	3.577378e-02	1.369774e-02
4904_1	2.531154e-03	1.993380e-02	-1.688257e-02	7.970666e-03	-2.386326e-02	-2.713119e-03
4905_1	1.817723e-02	6.907719e-02	-4.312152e-02	7.438890e-03	-1.033743e-02	-5.598807e-04
4907_1	7.407629e-02	7.974180e-03	2.651087e-02	-4.082757e-02	1.686720e-02	-4.729342e-03
4909_1	1.249224e-01	6.724896e-03	6.974955e-02	6.582924e-03	6.021371e-02	1.965583e-03
4910_1	8.339150e-02	4.061962e-02	3.504068e-02	1.382379e-03	2.606570e-02	1.349528e-02
Dyt001_1	4.793480e-02	1.207656e-01	-1.433142e-02	8.328175e-02	-1.082255e-02	-1.882873e-02
Dyt007_1	-6.298038e-02	1.042644e-01	1.939704e-02	3.191317e-02	1.998927e-03	-1.067096e-02
Dyt008_1	-9.896854e-02	1.220723e-01	2.946640e-02	4.252395e-02	-2.426176e-02	-1.433971e-02
Dyt009_1	-8.518256e-02	1.386357e-01	3.062855e-02	4.638096e-02	-2.213513e-02	-4.986135e-04
Dyt010_1	-1.296350e-01	1.254175e-01	2.379060e-02	4.059469e-02	-3.327903e-02	-1.491710e-02
Dyt011_1	-1.250229e-01	4.602946e-02	2.812309e-02	-1.882408e-02	4.435689e-02	-9.916251e-03
Dyt012_1	-1.265015e-01	7.613890e-02	2.979870e-02	1.047305e-02	1.305083e-02	-2.637381e-02
Dyt013_1	-1.960157e-01	1.201607e-02	3.894557e-02	-2.330929e-02	3.896449e-02	-1.437184e-02
Dyt014_1	-1.692465e-01	1.297957e-01	5.926969e-02	2.784233e-02	-3.832223e-02	-2.515234e-02
Dyt015_1	-1.162081e-01	-2.358846e-02	-1.381353e-02	-3.802323e-02	-9.794160e-04	-2.602509e-02
Dyt016_1	-1.535480e-01	1.724657e-02	-9.054746e-03	-1.361163e-02	-7.297705e-04	-2.777184e-02
Dyt017_1	-1.577726e-01	-4.538911e-02	-1.963576e-03	-4.887022e-02	-9.708765e-03	-3.781894e-02
Dyt018_1	-1.363708e-01	-4.276061e-03	1.784147e-03	-2.780189e-02	7.790921e-03	-2.534291e-02
Dyt019_1	-1.432944e-01	-2.387677e-02	-8.089414e-03	-2.341224e-02	-1.528825e-02	-2.749312e-02
Dyt020_1	-1.280004e-01	-2.929709e-03	3.981339e-03	-2.608901e-02	1.446615e-02	-2.277442e-02
Dyt021_1	-1.336430e-01	8.786453e-03	-3.460597e-03	-2.315296e-02	1.165155e-02	-2.068703e-02
Dyt023_1	-1.699947e-01	8.139893e-02	2.709173e-02	1.536745e-02	-1.515890e-02	-2.740557e-02
Dyt024_1	-1.319733e-01	9.991046e-02	2.531653e-02	3.109613e-02	-1.692305e-02	-1.879558e-02
Dyt025_1	-1.086460e-01	8.480694e-02	2.874266e-02	7.774147e-03	-2.294506e-02	-9.508789e-03
Dyt026_1	-1.021898e-01	-3.225415e-03	-2.087720e-02	-2.603470e-02	3.070286e-02	-1.832272e-02
Dyt027_1	-1.313880e-01	9.120763e-02	2.365959e-02	1.333282e-02	-3.488106e-02	-1.441295e-02
Dyt028_1	-1.312076e-01	3.980415e-02	2.052358e-02	-3.640376e-02	-1.515155e-02	-1.242599e-02
Dyt039_1	4.034331e-02	1.217094e-01	-1.545135e-02	7.724669e-02	-2.640941e-02	-2.271428e-02
Dyt041_1	-1.166146e-01	8.781562e-02	-2.790998e-03	-5.726905e-03	8.962948e-03	-2.541486e-02
Dyt042_1	-1.005187e-02	1.139291e-01	1.580864e-03	5.081751e-02	6.656749e-03	-1.558324e-02
Dyt043_1	-4.889525e-02	9.219164e-02	-5.976414e-03	4.116889e-02	1.791958e-02	-1.328555e-02
Dyt044_1	-3.617662e-02	9.873256e-02	-1.576373e-04	4.133558e-02	8.648716e-03	-1.721533e-02
Dyt045_1	-1.262752e-01	1.251044e-01	3.464326e-02	3.617714e-02	-1.180110e-02	-8.899943e-03
Dyt046_1	-6.529960e-02	1.173504e-01	1.120639e-02	3.847135e-02	-7.176494e-03	-1.982554e-02
Dyt047_1	-7.924634e-03	1.444664e-01	3.353670e-02	6.159479e-02	-2.247146e-02	1.439806e-02
Dyt048_1	-8.051804e-02	1.229375e-01	2.029968e-02	4.686929e-02	-4.547590e-03	-1.182953e-02
Dyt049_1	-7.809992e-02	1.359199e-01	4.860373e-02	5.190250e-02	-2.250203e-02	3.443912e-03
Dyt050_1	-6.783929e-02	1.256016e-01	3.178726e-02	3.687858e-02	-1.359224e-02	-3.685504e-03
Sta001_1	-2.080318e-01	-3.048108e-03	4.863866e-02	-3.599298e-02	2.571412e-02	-2.775273e-02
Sta002_1	-2.194110e-01	9.395681e-02	9.907860e-02	-2.528378e-02	-1.673048e-02	3.350984e-02
Sta003_1	-2.122515e-01	3.706260e-02	8.120373e-02	-2.621135e-02	1.446228e-02	1.808860e-02
Sta004_1	-1.672130e-01	4.696606e-02	4.553255e-02	-2.236435e-02	1.145474e-03	-1.625763e-02
Sta005_1	-1.398809e-01	-1.391430e-01	1.794555e-02	-2.058767e-02	1.178532e-02	9.231137e-03
Sta006_1	-1.167444e-01	-5.027493e-02	-2.633501e-02	-4.513217e-02	1.917260e-02	-2.048917e-02
Sta007_1	-1.936733e-01	-2.163289e-02	2.625320e-02	-2.616753e-02	2.076488e-02	-5.071920e-03
Sta008_1	-2.273245e-01	4.368924e-02	8.981402e-02	-1.042892e-02	-2.564740e-03	1.314449e-02
Sta009_1	-2.158983e-01	-4.826997e-02	4.229535e-02	-1.152570e-02	1.886568e-02	2.316376e-03
Sta010_1	-2.023993e-01	-4.146485e-03	4.603269e-02	-1.512028e-02	4.572801e-03	-3.524894e-03
Sta011_1	-1.948663e-01	7.631273e-02	6.709940e-02	-8.111813e-04	-1.845324e-02	-5.999618e-04
Sta012_1	-2.321456e-01	4.347653e-03	9.891828e-02	-1.646617e-02	1.566198e-02	2.835188e-02
Sta013_1	-1.499660e-01	1.220298e-01	7.975525e-02	-3.572090e-02	1.800673e-02	2.909046e-02
Sta014_1	-1.715396e-01	1.564649e-01	1.244626e-01	4.641938e-02	-3.670477e-02	1.566891e-02
Sta015_1	-1.319804e-01	1.630208e-01	1.266091e-01	2.311052e-02	-5.242831e-02	3.549815e-02
Sta016_1	-2.094370e-01	1.042746e-01	1.275913e-01	-4.528142e-03	-3.794536e-02	3.988856e-02
Sta017_1	-1.978417e-01	1.219828e-01	1.562922e-01	-1.940680e-02	-5.527921e-02	5.665993e-02
Sta018_1	-2.329510e-01	9.680079e-02	1.247345e-01	-9.131912e-03	-3.612306e-02	3.452843e-02
Sta019_1	-2.076803e-01	1.241838e-01	1.260034e-01	1.268898e-02	-5.857016e-02	1.837952e-02
Sta020_1	-1.501856e-01	1.247857e-01	1.041164e-01	1.044037e-02	-5.724173e-02	2.572137e-02
Sta021_1	-2.488132e-01	3.883104e-02	1.078323e-01	-3.667102e-02	4.629970e-03	2.435282e-02
Sta022_1	-2.102211e-01	1.156877e-01	1.306575e-01	-9.741530e-03	-5.146539e-02	3.566735e-02
Sta023_1	-2.097965e-01	8.018131e-02	9.579623e-02	-2.848712e-03	-2.267158e-02	1.424053e-02
Sta024_1	-2.224505e-01	2.461847e-02	9.040532e-02	-5.659469e-03	1.979135e-02	9.797940e-03
Sta025_1	-2.427341e-01	-1.629340e-02	7.065314e-02	-4.235744e-02	-4.270200e-03	1.812382e-03
Sta026_1	-2.375696e-01	5.962398e-02	9.801136e-02	-2.752186e-02	-2.608759e-02	1.272067e-02
Sta027_1	-1.120769e-01	2.159933e-02	1.774569e-02	-2.594367e-02	1.565305e-02	-1.184890e-02
Sta028_1	-1.978464e-01	1.076322e-01	9.771616e-02	-1.696931e-02	-4.796344e-02	1.244253e-02
Sta029_1	-2.058966e-01	8.787257e-02	6.823940e-02	7.632504e-03	1.067359e-03	1.223182e-02
Sta030_1	-1.902391e-01	5.591737e-02	8.118007e-02	-1.665224e-02	3.217400e-02	9.582849e-03
Sta031_1	-2.370661e-01	7.289927e-03	5.913512e-02	-7.553442e-03	4.255328e-02	-1.097560e-02
Sta032_1	-5.669075e-02	1.746441e-01	3.750663e-02	6.189564e-02	-4.568193e-02	2.592032e-02
Sta033_1	-1.397795e-01	1.054263e-01	5.861420e-02	3.965697e-03	-4.548931e-02	-2.375978e-04
Sta034_1	-6.858088e-02	1.322903e-01	1.768105e-02	5.921698e-02	-2.331819e-02	-8.791055e-03
