# Supplementary material for: Possible Fossil Larvae of Staphylinidae from Kachin Amber and a Quantitative Morphological Comparison Indicate That Rove Beetle Larvae Partly Replaced Lacewing Larvae
Source: Insects. 2025 Sep 1;16(9):910. doi: 10.3390/insects16090910 (PMC12470659; doi:10.3390/insects16090910)
Supplement: Supplementary file 1 [file insects-16-00910-s001.zip › SUPPLEMENT_Staphylinidae/File_S15_only_Staphyl_analysis3_PCA.txt]

[Analysis Information]

Results File : \\Mac\Home\Desktop\Staphy_shape_2\only_staphy_2.pcr
Analyzed NEF File : \\Mac\Home\Desktop\Staphy_shape_2\only_staphy_2.nef
Title of NEF File Data : 
Analyzed Date : Mon Jun 17 19:15:24 2024
Method of Analysis : Covariance
Number of Data : 34
Number of Harmonics : 20
Number of Analyzed Harmonics : 20
Constant Coefficient(s) : a1 b1 c1 
Number of Principal Components : 57
( = Number of Analyzed Coefficients (NAC) )
Number of Effective Principal Components : 5
( = Number of Principal Components whose proportion is larger than 1 / NAC )
Analyzed Coefficients : a2 b2 c2 a3 b3 c3 a4 b4 c4 a5 b5 c5 a6 b6 c6 a7 b7 c7 a8 b8 c8 a9 b9 c9 a10 b10 c10 a11 b11 c11 a12 b12 c12 a13 b13 c13 a14 b14 c14 a15 b15 c15 a16 b16 c16 a17 b17 c17 a18 b18 c18 a19 b19 c19 a20 b20 c20 

[Mean of Coefficients]

		a             	b             	c             	d             
	1	 1,000000E+000	-7,445490E-019	-7,550562E-018	 3,921703E-001
	2	-1,317840E-001	-1,268602E-001	-1,973340E-002	-1,433524E-001
	3	 7,748086E-002	-9,573478E-002	-1,088591E-002	-2,700028E-002
	4	 1,561734E-002	-5,059209E-002	 5,527303E-002	-6,138214E-002
	5	 2,717919E-002	-8,206753E-003	 1,297536E-002	-1,671313E-002
	6	-3,331259E-003	 7,746629E-003	 3,639263E-003	-2,597976E-002
	7	-2,610067E-003	 2,159115E-004	-1,014008E-002	-7,997763E-003
	8	-3,846821E-003	-9,331377E-004	-5,707869E-004	-9,906834E-003
	9	-3,349580E-003	-4,545472E-003	-2,317315E-003	-3,173626E-003
	10	-1,180579E-003	 1,289728E-003	-2,833747E-003	-5,372468E-003
	11	-1,339634E-003	-1,152389E-003	-5,616477E-003	-1,486051E-003
	12	 2,584501E-004	 2,239058E-003	-4,036785E-003	-5,846317E-004
	13	-8,427099E-004	-2,890731E-004	-1,991251E-003	 1,433802E-003
	14	-1,600863E-004	 2,071823E-003	-2,016333E-003	 4,044601E-004
	15	-1,037710E-003	-2,182812E-004	-1,731902E-003	 1,693440E-003
	16	 9,035832E-005	 3,771841E-004	-1,834311E-003	 9,749682E-004
	17	 1,495640E-004	-8,159851E-004	-9,026123E-004	 1,184859E-003
	18	 9,925830E-004	 3,669356E-004	-5,101070E-004	 7,124075E-004
	19	 6,335717E-005	 3,676020E-004	 2,313493E-004	 5,443660E-004
	20	 1,860359E-004	 2,776261E-004	 6,870339E-005	 7,240205E-004

[Std of Coefficients]

		a             	b             	c             	d             
	1	Constant      	Constant      	Constant      	 5,265184E-002
	2	 3,819843E-002	 5,536736E-002	 2,207963E-002	 3,736164E-002
	3	 4,130872E-002	 2,478139E-002	 3,669306E-002	 3,118645E-002
	4	 1,967893E-002	 2,576388E-002	 2,942586E-002	 1,787199E-002
	5	 1,603122E-002	 2,493221E-002	 1,254604E-002	 1,219437E-002
	6	 1,553141E-002	 1,507351E-002	 8,635802E-003	 7,747878E-003
	7	 9,170655E-003	 8,330982E-003	 9,510224E-003	 5,371732E-003
	8	 7,487291E-003	 5,566104E-003	 1,008468E-002	 5,800786E-003
	9	 4,589466E-003	 5,992546E-003	 4,542134E-003	 4,915880E-003
	10	 4,525540E-003	 4,547589E-003	 5,097017E-003	 3,781808E-003
	11	 4,001542E-003	 4,058161E-003	 4,494942E-003	 4,582791E-003
	12	 3,083920E-003	 2,657932E-003	 3,998140E-003	 3,444015E-003
	13	 3,703698E-003	 3,069576E-003	 3,518272E-003	 3,921738E-003
	14	 3,126714E-003	 3,254663E-003	 3,244150E-003	 2,886540E-003
	15	 2,278018E-003	 2,592912E-003	 2,756574E-003	 2,605485E-003
	16	 2,716750E-003	 2,662641E-003	 2,925379E-003	 2,500149E-003
	17	 2,128810E-003	 1,997173E-003	 2,183843E-003	 2,193884E-003
	18	 2,065316E-003	 1,949100E-003	 1,723185E-003	 1,668999E-003
	19	 1,965215E-003	 1,966690E-003	 1,787894E-003	 1,378641E-003
	20	 1,694236E-003	 1,385662E-003	 1,312507E-003	 1,814444E-003

[Eigenvalue and Proportion]

		Eigenvalue	Proportion(%)	Cumulative(%)	> 1/57
	Prin1	 7,151446E-003	       55,0601	       55,0601	*
	Prin2	 3,389671E-003	       26,0976	       81,1577	*
	Prin3	 7,683367E-004	        5,9155	       87,0733	*
	Prin4	 4,347186E-004	        3,3470	       90,4203	*
	Prin5	 4,014639E-004	        3,0909	       93,5112	*
	Prin6	 2,110769E-004	        1,6251	       95,1363	
	Prin7	 1,563914E-004	        1,2041	       96,3404	
	Prin8	 8,455200E-005	        0,6510	       96,9914	
	Prin9	 7,695842E-005	        0,5925	       97,5839	
	Prin10	 6,995446E-005	        0,5386	       98,1225	
	Prin11	 6,102836E-005	        0,4699	       98,5923	
	Prin12	 3,976158E-005	        0,3061	       98,8985	
	Prin13	 2,889680E-005	        0,2225	       99,1210	
	Prin14	 2,260319E-005	        0,1740	       99,2950	
	Prin15	 1,957170E-005	        0,1507	       99,4457	
	Prin16	 1,537706E-005	        0,1184	       99,5641	
	Prin17	 1,361562E-005	        0,1048	       99,6689	
	Prin18	 8,064508E-006	        0,0621	       99,7310	
	Prin19	 7,004771E-006	        0,0539	       99,7849	
	Prin20	 5,786175E-006	        0,0445	       99,8295	
	Prin21	 4,735619E-006	        0,0365	       99,8659	
	Prin22	 3,913398E-006	        0,0301	       99,8960	
	Prin23	 3,208554E-006	        0,0247	       99,9207	
	Prin24	 2,308091E-006	        0,0178	       99,9385	
	Prin25	 2,036388E-006	        0,0157	       99,9542	
	Prin26	 1,669292E-006	        0,0129	       99,9671	
	Prin27	 1,421785E-006	        0,0109	       99,9780	
	Prin28	 9,595420E-007	        0,0074	       99,9854	
	Prin29	 7,000002E-007	        0,0054	       99,9908	
	Prin30	 4,092867E-007	        0,0032	       99,9939	
	Prin31	 3,786407E-007	        0,0029	       99,9968	
	Prin32	 2,309996E-007	        0,0018	       99,9986	
	Prin33	 1,793467E-007	        0,0014	      100,0000	
	Prin34	 5,644788E-019	        0,0000	      100,0000	
	Prin35	 2,824217E-019	        0,0000	      100,0000	
	Prin36	 9,511000E-020	        0,0000	      100,0000	
	Prin37	 4,392476E-020	        0,0000	      100,0000	
	Prin38	 2,017883E-020	        0,0000	      100,0000	
	Prin39	 1,665392E-020	        0,0000	      100,0000	
	Prin40	 5,350584E-021	        0,0000	      100,0000	
	Prin41	 3,471646E-021	        0,0000	      100,0000	
	Prin42	 2,661489E-021	        0,0000	      100,0000	
	Prin43	 1,824399E-021	        0,0000	      100,0000	
	Prin44	 1,306269E-021	        0,0000	      100,0000	
	Prin45	 5,960684E-022	        0,0000	      100,0000	
	Prin46	 3,471102E-022	        0,0000	      100,0000	
	Prin47	-5,453407E-022	        0,0000	      100,0000	
	Prin48	-1,850441E-021	        0,0000	      100,0000	
	Prin49	-3,525253E-021	        0,0000	      100,0000	
	Prin50	-4,628827E-021	        0,0000	      100,0000	
	Prin51	-7,753201E-021	        0,0000	      100,0000	
	Prin52	-1,089228E-020	        0,0000	      100,0000	
	Prin53	-1,414012E-020	        0,0000	      100,0000	
	Prin54	-1,888200E-020	        0,0000	      100,0000	
	Prin55	-3,565098E-020	        0,0000	      100,0000	
	Prin56	-3,718459E-019	        0,0000	      100,0000	
	Prin57	-5,931131E-019	        0,0000	      100,0000	

	Total Variance :	1,298843E-002
