# Supplementary material for: Possible Fossil Larvae of Staphylinidae from Kachin Amber and a Quantitative Morphological Comparison Indicate That Rove Beetle Larvae Partly Replaced Lacewing Larvae
Source: Insects. 2025 Sep 1;16(9):910. doi: 10.3390/insects16090910 (PMC12470659; doi:10.3390/insects16090910)
Supplement: Supplementary file 1 [file insects-16-00910-s001.zip › SUPPLEMENT_Staphylinidae/File_S17_only_Staphyl_analysis3_part1.chc]

Sta001_1 85 37 0	000000E+00 60220 5 4 4 4 5 7 7 0 7 0 7 0 7 0 7 7 0 7 0 7 7 0 7 7 0 7 7 0 7 7 7 7 0 7 7 7 7 7 7 7 7 7 7 7 6 7 7 7 7 6 7 7 6 7 7 6 7 7 6 7 6 7 6 7 6 7 6 7 6 7 6 6 7 6 7 6 6 7 6 6 7 6 6 7 6 6 6 7 6 6 6 7 6 6 6 7 6 6 6 6 6 7 6 6 6 6 6 6 7 6 6 6 6 6 6 6 6 6 6 6 7 6 6 6 6 6 6 6 6 6 6 6 6 6 6 6 6 6 6 6 6 6 6 6 6 5 6 6 6 6 6 6 6 6 6 5 6 6 6 6 6 5 6 6 6 6 5 6 6 6 5 6 6 5 6 6 5 6 6 5 6 5 6 5 6 5 6 5 6 5 5 …
Sta002_1 99 29 0	000000E+00 64789 6 0 7 0 7 0 7 0 7 0 7 0 7 0 7 0 7 7 0 7 0 7 7 7 0 7 7 7 0 7 7 7 7 7 7 6 7 7 7 7 6 7 7 6 7 6 7 6 7 6 7 6 7 6 7 6 6 7 6 7 6 6 7 6 6 6 7 6 6 7 6 6 6 6 7 6 7 7 6 6 5 6 7 7 6 6 6 5 6 6 0 7 6 5 6 5 7 7 6 5 4 6 0 7 6 5 5 6 7 7 6 5 5 6 6 7 6 5 5 6 6 6 6 6 6 5 6 6 6 5 6 6 5 6 6 5 6 5 6 5 6 5 6 5 5 6 5 5 5 5 5 5 5 5 5 5 5 5 4 5 5 5 4 5 5 4 5 5 4 5 5 4 5 5 4 5 5 5 5 5 5 5 5 6 5 5 6 5 5 6 5 …
Sta003_1 105 31 0	000000E+00 69097 5 4 7 7 7 7 7 7 0 7 7 7 7 7 0 7 7 7 7 7 6 7 7 7 6 7 7 6 7 6 7 6 7 6 7 6 7 6 7 6 0 7 7 0 7 6 5 4 4 7 0 7 7 7 6 5 4 7 7 7 7 7 5 4 4 6 7 0 7 7 7 6 5 4 4 7 7 0 7 7 5 4 4 4 7 6 6 7 7 7 7 7 6 6 5 3 4 6 7 0 7 7 7 6 5 4 5 4 7 7 7 7 7 6 5 4 4 4 7 6 7 7 7 7 5 5 4 5 6 7 7 7 7 6 6 5 5 4 4 6 5 6 6 6 6 6 6 6 6 5 6 6 6 6 6 6 5 6 6 6 6 6 5 6 6 6 5 6 6 5 6 6 5 6 5 5 5 5 5 5 4 5 5 5 5 5 5 5 5 5 5 …
Sta004_1 120 31 0	000000E+00 77186 5 6 6 7 7 0 7 7 7 0 7 7 7 0 7 7 7 0 7 7 7 7 7 0 7 7 7 7 7 7 7 7 7 7 6 7 7 7 7 7 6 7 7 6 7 7 6 7 6 7 7 6 7 6 7 6 6 7 6 7 6 7 6 7 6 7 6 6 7 6 7 6 6 7 6 7 6 6 7 6 6 6 7 6 5 4 4 4 3 5 7 6 7 7 7 7 6 7 7 7 5 5 3 4 4 4 4 6 6 7 7 7 6 7 7 6 7 6 5 4 3 4 4 4 4 4 6 7 7 6 7 7 7 6 7 6 5 3 4 4 3 4 3 4 7 6 7 7 7 6 7 7 6 5 4 4 3 4 4 4 3 5 6 6 7 7 6 7 6 7 6 6 6 6 5 5 6 5 5 6 5 5 5 5 5 5 5 5 5 5 5 …
Sta005_1 97 26 0	000000E+00 52129 6 0 0 7 0 0 7 0 7 0 0 7 0 7 0 7 0 7 7 0 7 7 0 7 7 0 7 7 7 0 7 7 7 7 7 7 7 7 7 7 7 7 7 7 7 7 7 7 7 7 6 7 7 7 7 7 6 7 7 7 6 7 7 7 6 7 6 7 7 6 7 7 6 7 6 7 6 7 6 7 6 7 6 6 7 6 7 6 6 7 6 6 7 6 6 7 6 6 7 6 6 6 7 6 6 6 6 7 6 6 6 6 6 7 6 6 6 6 6 6 7 6 6 6 6 6 6 6 6 6 6 7 6 6 6 6 6 6 6 6 6 6 6 6 6 6 6 6 6 6 6 6 6 6 6 5 6 6 6 6 6 6 6 6 6 5 6 6 6 6 6 5 6 6 6 5 6 6 6 5 6 6 6 5 6 6 5 6 6 5 6 …
Sta006_1 128 31 0	000000E+00 67050 5 4 6 7 0 7 0 7 7 0 7 0 7 7 0 7 7 7 0 7 7 0 7 7 7 0 7 7 7 7 7 0 7 7 7 7 7 7 7 7 7 7 7 7 6 7 7 7 7 6 7 7 7 6 7 7 6 7 6 7 7 6 7 6 7 6 7 6 6 7 6 7 6 6 7 6 6 6 7 6 6 6 7 6 6 6 6 7 6 6 6 7 6 6 6 6 6 7 6 6 6 6 7 6 6 6 6 6 6 7 6 6 6 6 6 6 6 6 6 7 5 7 6 6 6 6 6 6 6 6 6 6 6 5 6 6 6 6 6 6 6 5 6 6 6 6 5 6 6 6 5 6 6 5 6 6 5 6 6 5 6 5 6 5 6 6 5 6 5 5 6 5 6 5 6 5 5 6 5 5 5 6 5 5 6 5 5 5 5 6 5 …
Sta007_1 117 33 0	000000E+00 63191 7 7 0 7 7 7 0 7 7 7 0 7 7 7 7 7 0 7 7 7 7 7 6 7 7 7 7 7 6 7 7 6 7 6 7 7 6 7 7 6 7 6 7 7 6 7 7 6 7 6 7 7 6 7 6 7 6 7 6 7 6 7 6 7 6 7 6 7 6 6 7 6 6 7 6 6 7 6 6 7 6 6 7 6 6 6 6 7 6 6 6 6 6 7 6 6 6 6 6 6 6 6 6 6 6 6 6 6 6 6 6 6 6 6 6 6 6 6 6 6 6 6 5 6 6 6 6 6 5 6 6 6 6 5 6 6 6 5 6 6 6 5 6 6 6 5 6 6 5 6 5 6 6 5 6 5 6 5 6 5 6 5 6 5 5 6 5 5 5 6 5 5 5 5 5 5 5 4 5 5 5 4 5 5 4 5 5 4 5 5 5 …
Sta008_1 111 30 0	000000E+00 61107 5 7 7 0 7 7 0 7 7 0 7 7 7 0 7 7 7 7 7 7 7 7 7 7 7 7 6 7 7 7 6 7 7 6 7 7 6 7 6 7 7 6 7 6 7 6 7 6 6 7 6 7 6 6 7 6 7 6 6 7 6 6 6 7 6 6 7 6 6 6 7 6 6 6 6 7 6 6 6 6 6 7 6 6 6 6 6 6 6 6 6 6 6 6 6 6 6 6 6 5 6 6 6 6 6 5 6 6 6 5 6 6 6 5 6 6 5 6 6 5 6 5 6 5 6 6 5 6 5 6 5 5 6 5 6 5 6 5 5 6 5 5 6 5 5 5 6 5 5 5 5 6 5 5 5 5 5 5 5 5 5 6 5 5 5 5 6 5 5 6 5 6 5 5 6 6 5 6 5 6 5 6 6 6 5 6 6 6 6 6 5 …
Sta009_1 125 29 0	000000E+00 62152 5 4 6 7 0 7 7 7 0 7 7 7 0 7 7 7 7 0 7 7 7 7 7 7 7 7 7 7 7 7 7 7 7 6 7 7 7 7 6 7 7 6 7 7 6 7 7 6 7 6 7 7 6 7 6 7 6 7 6 6 7 6 7 6 6 7 6 7 6 6 6 7 6 6 7 6 6 6 7 6 6 6 6 7 6 6 6 6 6 6 7 6 6 6 6 6 6 6 7 6 6 6 6 6 6 6 6 6 7 6 6 6 6 6 6 6 6 6 6 6 6 6 6 6 6 6 6 6 6 6 6 6 6 6 5 6 6 6 6 6 5 6 6 6 6 5 6 6 5 6 6 5 6 5 6 5 6 5 6 5 5 6 5 5 5 6 5 5 5 5 5 5 5 5 5 5 5 6 5 5 5 5 5 5 5 5 5 5 6 5 5 …
Sta010_1 121 30 0	000000E+00 58934 7 7 7 0 7 7 7 7 7 7 7 7 7 7 7 7 7 7 7 7 7 7 7 7 7 6 7 7 7 6 7 7 7 6 7 7 6 7 7 6 7 6 7 6 7 6 7 6 7 6 7 6 7 6 6 7 6 7 6 6 6 7 6 6 7 6 6 6 7 6 6 6 6 6 7 6 6 6 6 6 6 7 6 6 6 6 6 6 6 6 6 6 6 6 6 6 7 6 6 6 6 6 6 6 5 6 6 6 6 6 6 6 6 6 6 6 6 6 5 6 6 6 6 6 5 6 6 6 6 5 6 6 6 6 5 6 6 5 6 6 5 6 6 5 6 6 5 6 5 6 5 6 5 6 5 6 5 6 5 5 6 5 5 5 6 5 5 5 5 5 5 5 5 5 5 5 5 5 5 5 6 5 5 5 5 6 5 5 5 6 5 …
Sta011_1 118 32 0	000000E+00 69789 6 7 0 7 7 0 7 7 0 7 7 7 7 0 7 7 7 7 7 7 7 7 7 7 7 6 7 7 7 7 6 7 7 6 7 7 6 7 7 6 7 6 7 7 6 7 6 7 6 7 6 7 6 6 7 6 7 6 6 7 6 6 7 6 6 7 6 6 6 7 6 6 6 6 6 7 6 6 6 6 6 6 6 6 6 6 6 6 6 6 6 6 6 6 6 6 6 6 6 6 5 6 6 6 6 6 5 6 6 6 6 5 6 6 6 6 5 6 6 6 6 5 6 6 5 6 6 5 6 5 6 6 5 5 6 5 5 5 5 5 5 4 5 5 4 5 5 4 5 4 5 5 4 5 5 5 4 5 5 5 5 5 5 5 5 5 5 6 5 5 6 5 5 6 5 6 5 6 5 6 6 5 5 3 3 3 2 3 3 3 3 …
Sta012_1 91 33 0	000000E+00 62970 5 4 7 7 0 7 0 7 7 0 7 7 0 7 7 0 7 7 7 0 7 7 7 7 7 0 7 7 7 7 7 7 7 6 7 7 7 7 7 7 6 7 7 6 7 7 7 6 7 7 6 7 6 7 6 7 7 6 7 6 7 6 7 6 7 6 6 7 6 7 6 6 7 6 7 6 6 7 6 6 7 6 6 7 6 6 6 7 6 6 6 7 6 6 6 7 6 6 6 6 7 6 6 6 6 6 6 6 6 7 6 6 6 6 6 6 6 6 6 6 6 5 6 6 6 6 6 6 6 5 6 6 6 5 6 6 6 5 6 6 5 6 5 6 6 5 6 5 6 5 6 5 5 6 5 5 6 5 5 5 6 5 5 5 5 5 5 5 5 5 5 5 5 5 5 5 4 5 5 5 5 5 4 5 5 5 5 5 5 5 5 …
Sta013_1 94 33 0	000000E+00 82045 6 7 0 7 0 0 7 0 7 0 7 0 7 7 0 7 7 0 7 7 7 7 0 7 7 7 7 7 7 7 7 6 7 6 7 6 7 7 6 7 6 7 7 7 0 7 7 7 7 7 7 6 7 7 6 5 3 3 3 4 3 4 4 4 4 4 4 4 4 5 4 5 4 5 5 5 5 5 5 5 5 5 5 4 5 5 5 5 5 4 5 5 5 5 5 4 5 5 6 5 0 0 0 0 0 0 0 0 1 0 7 0 0 0 0 0 7 0 0 7 7 0 7 0 7 7 0 7 7 6 5 5 7 0 7 0 7 7 6 5 4 6 0 7 7 7 6 5 5 6 6 6 7 6 6 5 5 4 5 4 4 4 4 4 4 4 4 4 4 4 4 4 4 4 6 6 7 6 6 7 6 7 6 7 6 6 7 6 7 5 6 …
Sta014_1 128 36 0	000000E+00 92980 5 6 6 6 6 6 7 6 6 6 7 6 6 6 7 6 6 7 6 6 6 7 6 6 7 6 6 6 7 6 6 6 7 6 6 6 7 6 6 6 6 7 6 6 6 6 7 6 6 6 6 7 6 6 6 6 6 6 7 6 6 6 6 6 6 6 7 6 6 6 6 6 6 6 6 6 6 6 6 6 6 6 6 6 6 7 6 6 5 6 6 6 6 6 6 6 6 6 6 6 6 6 6 6 6 6 6 5 6 6 6 6 6 6 6 6 5 6 6 6 6 6 5 6 6 6 6 6 5 6 6 6 6 6 5 6 6 6 6 5 6 6 6 6 5 6 6 6 5 6 6 6 5 6 6 6 5 6 6 6 5 6 6 6 5 6 6 5 6 6 6 5 6 6 6 5 6 6 6 5 6 6 6 5 6 6 5 4 3 4 4 …
Sta015_1 100 33 0	000000E+00 96276 5 6 6 7 7 6 7 7 7 7 7 6 7 7 7 7 7 6 7 7 7 7 6 7 7 6 7 7 6 7 7 6 7 6 7 6 7 6 7 6 7 6 7 6 7 6 6 7 6 6 7 6 6 7 6 6 6 7 6 6 6 6 6 7 6 6 6 6 6 6 6 6 6 7 5 6 6 7 5 6 6 6 6 6 6 6 6 6 6 5 6 6 6 6 5 6 6 6 5 6 6 6 5 6 6 5 6 6 5 6 5 6 5 6 6 5 6 5 6 5 6 5 6 5 5 6 5 6 5 6 5 5 6 5 6 5 5 6 5 6 5 5 6 5 6 5 5 6 5 6 5 5 6 5 6 5 6 5 5 3 3 2 3 2 3 3 2 3 3 2 3 3 2 3 3 2 3 3 2 3 3 3 2 3 3 3 3 3 2 3 3 …
Sta016_1 98 32 0	000000E+00 62573 5 7 7 0 7 7 7 7 7 7 7 7 7 0 7 7 7 6 7 7 7 7 7 7 7 6 7 7 7 6 7 7 7 6 7 7 6 7 6 7 6 7 6 7 6 7 6 7 6 7 6 7 6 6 7 6 6 7 6 6 6 6 7 6 6 6 7 6 6 6 6 7 6 6 6 6 6 6 6 7 6 6 6 6 6 6 6 6 6 6 6 6 6 6 7 6 6 6 6 6 6 6 6 6 6 6 5 6 6 6 6 6 6 6 6 6 6 6 5 6 6 6 6 5 6 6 6 5 6 6 5 6 6 5 6 5 5 6 5 5 6 5 5 5 5 4 5 5 5 4 5 4 5 5 4 5 4 5 4 5 4 5 4 5 5 4 5 5 4 5 5 5 5 5 5 6 5 5 6 5 5 4 4 3 3 3 3 4 3 3 3 …
Sta017_1 89 31 0	000000E+00 66887 6 7 0 7 0 7 7 7 0 7 7 7 7 7 7 7 7 7 7 7 7 6 7 7 7 6 7 7 6 7 7 6 7 6 7 7 6 7 6 7 6 7 6 7 6 7 6 6 7 6 7 6 6 7 6 7 6 6 7 6 6 7 6 6 7 6 6 6 7 6 6 6 7 6 6 6 6 7 6 6 6 6 6 7 6 6 6 6 6 6 6 6 6 6 6 6 6 6 5 6 6 6 6 5 6 6 6 5 6 6 5 6 5 6 5 6 5 6 5 5 6 5 5 5 5 5 5 5 5 5 5 4 5 5 4 5 5 4 5 5 4 5 4 5 5 5 5 4 5 5 5 5 5 6 5 5 5 5 6 5 4 3 4 4 3 4 3 4 3 3 4 3 3 3 3 2 2 3 2 2 2 2 2 3 2 2 2 2 2 2 2 …
Sta018_1 103 32 0	000000E+00 66849 7 0 7 0 7 0 7 7 0 7 7 7 0 7 7 7 7 7 7 7 7 7 7 6 7 7 7 6 7 7 7 6 7 6 7 7 6 7 6 7 6 7 6 7 6 7 6 7 6 7 6 6 7 6 7 6 6 7 6 6 7 6 6 7 6 6 7 6 6 6 7 6 6 6 7 6 6 6 6 7 6 6 6 6 6 6 7 6 6 6 6 6 6 6 6 6 6 6 6 6 6 6 6 6 6 6 6 5 6 6 6 6 5 6 6 6 5 6 6 5 6 6 5 6 5 5 5 6 5 6 6 5 6 6 5 6 6 5 6 5 5 5 4 5 5 4 5 6 5 5 5 5 5 5 4 5 4 5 4 4 5 4 5 4 5 5 5 5 5 6 5 5 6 5 6 5 6 5 6 5 6 6 5 6 5 4 4 3 4 4 3 …
Sta019_1 111 31 0	000000E+00 70970 7 7 6 7 7 7 7 6 7 7 7 6 7 7 6 7 7 6 7 6 7 7 6 7 6 7 6 7 6 7 6 7 6 6 7 6 7 6 6 7 6 7 6 6 7 6 6 7 6 6 6 7 6 6 6 7 6 6 6 6 7 6 6 6 6 6 7 6 6 6 6 6 6 7 6 6 6 6 6 6 6 6 6 6 6 6 6 6 6 6 6 6 6 6 6 6 6 6 6 6 6 6 6 6 5 6 6 6 6 6 6 5 6 6 6 5 6 6 6 5 6 6 5 6 6 5 6 6 5 6 5 6 6 5 6 5 6 5 6 5 5 6 5 6 5 6 5 5 6 5 5 6 5 5 6 5 5 6 5 6 5 5 6 5 6 5 6 5 6 5 6 5 6 6 5 4 4 3 4 3 3 3 2 2 3 3 2 3 3 3 3 …
Sta020_1 76 33 0	000000E+00 60078 6 7 0 7 7 0 7 7 7 7 7 7 7 7 7 7 7 7 7 7 6 7 7 7 6 7 7 6 7 7 6 7 7 6 7 7 6 7 6 7 7 6 7 6 7 6 6 7 6 7 6 6 7 6 6 7 6 6 6 7 6 6 6 6 7 6 6 6 6 6 6 6 6 6 6 6 6 6 6 6 6 6 6 6 6 5 6 6 6 6 5 6 6 6 5 6 6 5 6 6 5 6 6 5 6 5 6 5 6 5 5 6 5 5 5 5 5 5 5 5 5 4 5 5 5 4 5 5 5 5 5 5 5 5 5 5 5 5 6 5 5 6 5 6 6 5 4 4 3 4 4 4 3 4 3 3 3 2 2 2 2 2 2 2 2 2 2 1 2 2 2 1 2 2 4 4 4 4 4 4 4 4 4 4 3 3 2 3 2 3 2 …
Sta021_1 112 31 0	000000E+00 70232 7 7 7 7 0 7 7 7 0 7 7 7 7 0 7 7 7 7 7 7 0 7 7 7 7 7 7 7 7 7 7 7 7 6 7 7 7 7 7 6 7 7 6 7 7 6 7 7 6 7 6 7 6 7 6 7 6 7 6 6 7 6 6 6 7 6 6 6 7 6 6 6 6 6 7 6 6 6 6 6 6 7 6 6 6 6 6 6 7 6 6 6 6 6 6 6 6 6 7 6 6 6 6 6 6 6 6 6 6 6 6 6 6 6 6 6 6 6 6 6 6 6 6 6 5 6 6 6 6 5 6 6 6 5 6 5 5 5 5 5 5 4 5 4 5 4 5 4 5 4 5 4 5 4 5 4 5 5 5 4 5 5 5 5 5 6 5 5 5 6 5 5 5 6 5 5 6 5 5 6 5 5 6 5 5 6 5 6 5 5 6 …
Sta022_1 106 30 0	000000E+00 63355 5 4 4 6 7 7 7 0 7 7 7 7 0 7 7 7 7 7 7 7 7 6 7 7 7 7 6 7 7 6 7 7 6 7 7 6 7 6 7 6 7 6 7 6 7 6 6 7 6 6 7 6 6 7 6 6 7 6 6 6 7 6 6 6 6 7 6 6 6 6 6 7 6 6 6 6 6 6 6 6 6 6 6 7 6 6 6 6 6 6 6 6 6 6 6 6 6 6 6 6 6 6 6 6 6 5 6 6 6 6 6 6 6 6 5 6 6 6 6 6 5 6 6 6 5 6 6 5 6 5 6 6 5 6 5 5 6 5 5 6 5 5 5 5 5 4 5 5 4 5 4 4 5 4 5 4 5 5 5 5 5 5 5 6 5 6 5 5 6 5 6 6 5 6 5 5 4 3 4 4 3 4 4 3 4 4 3 4 3 4 3 …
Sta023_1 108 29 0	000000E+00 63723 6 7 7 7 7 7 7 7 7 7 7 7 7 7 6 7 7 7 6 7 7 6 7 7 6 7 7 6 7 7 6 7 7 6 7 6 7 6 7 6 6 7 6 6 7 6 6 7 6 6 6 6 7 6 6 6 7 6 6 6 6 7 6 6 6 6 6 7 6 6 6 6 6 6 6 6 6 6 6 6 6 6 6 6 6 6 6 6 6 6 5 6 6 6 7 6 6 6 6 6 6 6 6 6 6 6 6 6 6 6 5 6 6 6 6 6 6 6 6 6 6 6 6 6 6 6 6 6 6 6 6 5 5 5 4 5 4 4 4 4 4 4 5 4 4 5 4 5 5 6 5 5 5 5 6 5 5 5 6 5 6 5 5 6 5 6 5 6 6 5 6 5 6 6 5 6 6 6 5 6 6 6 6 5 4 5 4 4 5 4 4 …
Sta024_1 81 35 0	000000E+00 65037 7 7 7 0 7 7 0 7 7 0 7 7 7 0 7 7 7 0 7 7 7 7 0 7 7 7 7 7 7 7 7 7 7 7 7 7 7 7 7 6 7 7 7 6 7 7 7 6 7 7 6 7 7 6 7 6 7 6 7 6 7 6 7 6 7 6 6 7 6 7 6 6 7 6 6 7 6 6 6 7 6 6 6 6 7 6 6 6 6 6 6 6 7 6 6 6 6 6 6 6 6 6 6 6 6 6 6 6 6 6 6 6 6 6 5 6 6 6 6 6 6 6 6 6 6 6 5 6 6 6 6 6 6 6 5 6 6 6 6 6 5 6 6 6 5 6 6 6 5 6 6 5 6 6 5 6 6 5 6 5 5 6 5 6 5 5 5 5 5 5 5 5 5 4 5 4 5 4 5 4 5 4 5 4 5 4 4 5 4 5 4 …
Sta025_1 119 30 0	000000E+00 55114 7 7 7 0 7 7 7 7 0 7 7 7 7 7 7 7 7 7 7 7 7 7 7 7 7 7 7 7 7 6 7 7 7 6 7 7 7 6 7 7 6 7 7 6 7 6 7 6 7 7 6 7 6 7 6 6 7 6 7 6 7 6 6 7 6 6 7 6 6 7 6 6 7 6 6 7 6 6 6 6 7 6 6 6 6 7 6 6 6 6 6 7 6 6 6 6 6 6 7 6 6 6 6 6 6 6 6 7 6 6 6 6 6 6 6 6 6 7 6 6 6 6 6 6 6 6 6 6 6 6 6 6 6 6 6 6 6 6 6 6 6 6 6 6 6 6 6 6 6 6 6 6 6 6 6 6 6 5 6 6 6 6 6 6 5 6 6 6 6 5 6 6 6 5 6 6 5 6 6 5 6 6 5 6 5 5 6 5 5 6 5 …
Sta026_1 107 39 0	000000E+00 57662 5 7 7 7 0 7 0 7 0 7 0 7 0 7 7 0 7 7 0 7 7 7 0 7 7 7 7 7 7 7 7 7 7 7 7 7 6 7 7 7 6 7 7 6 7 6 7 7 6 7 6 7 6 7 6 6 7 6 7 6 6 7 6 7 6 6 7 6 6 6 7 6 6 6 7 6 6 6 7 6 6 6 6 6 7 6 6 6 6 6 6 6 6 6 6 6 7 6 6 6 6 6 5 6 6 6 6 6 6 6 6 6 6 5 6 6 6 6 6 5 6 6 6 5 6 6 6 5 6 6 5 6 6 5 6 5 6 5 6 5 5 6 5 5 6 5 5 5 5 4 5 5 4 5 4 4 4 4 5 4 4 5 4 5 5 4 5 5 5 4 5 5 5 6 5 5 5 5 6 5 5 5 6 5 5 6 5 6 5 5 6 …
Sta027_1 87 31 0	000000E+00 56753 6 7 6 7 7 7 7 7 7 7 7 6 7 7 7 7 6 7 7 7 6 7 7 7 6 7 7 6 7 7 6 7 7 6 7 6 7 7 6 7 6 7 6 7 6 7 6 7 6 7 6 7 6 7 6 6 7 6 7 6 6 7 6 7 6 6 7 6 6 7 6 6 6 7 6 6 7 6 6 7 6 6 6 7 6 6 6 6 7 6 6 6 6 7 6 6 6 6 6 7 6 6 6 6 6 6 7 6 6 6 6 6 6 6 6 7 6 6 6 6 6 6 6 6 6 6 6 6 6 6 6 6 6 6 6 6 6 6 6 6 6 6 6 6 6 6 6 5 6 6 6 6 6 5 6 6 6 5 6 6 6 5 6 5 6 6 5 6 5 5 6 5 5 5 5 5 5 5 4 5 4 5 4 4 5 4 4 5 4 4 4 …
Sta028_1 89 33 0	000000E+00 65848 5 4 6 7 0 7 0 7 0 7 0 7 0 7 0 7 0 7 7 0 7 0 7 7 7 0 7 7 7 0 7 7 7 7 7 7 7 7 7 7 7 7 7 6 7 7 7 6 7 7 6 7 7 6 7 6 7 7 6 7 6 7 6 6 7 6 7 6 6 7 6 6 7 6 6 7 6 6 6 7 6 6 6 6 6 7 6 6 6 6 6 6 6 6 6 6 6 6 6 6 6 6 6 6 6 6 6 6 6 6 6 6 6 6 6 6 5 6 6 6 6 6 6 5 6 6 6 6 5 6 6 6 5 6 6 5 6 6 5 6 5 6 5 5 5 5 5 5 4 5 4 4 4 4 4 5 4 4 5 4 4 5 4 4 5 4 5 4 5 4 5 5 4 5 5 4 5 5 4 5 5 5 4 5 5 5 5 5 5 5 5 …
Sta029_1 131 33 0	000000E+00 77211 5 7 7 7 7 7 7 0 7 7 7 7 7 7 7 7 7 7 7 7 7 7 7 6 7 7 7 7 6 7 7 6 7 7 6 7 6 7 6 7 7 6 7 6 7 6 6 7 6 7 6 7 6 6 7 6 6 7 6 6 7 6 6 6 7 6 6 6 7 6 6 6 6 7 6 6 6 6 6 6 7 6 6 6 6 6 6 6 6 6 6 6 6 6 6 6 6 6 6 6 6 6 6 6 6 5 6 6 6 6 6 6 6 5 6 6 6 6 5 6 6 6 5 6 6 6 5 6 6 6 5 6 6 5 6 5 6 6 5 6 5 6 5 5 6 5 6 5 5 5 6 5 5 5 5 5 5 5 5 6 5 5 4 5 5 5 5 5 5 5 5 5 6 5 5 5 5 5 5 6 5 5 6 5 5 6 5 6 5 5 3 …
Sta030_1 97 33 0	000000E+00 89047 5 4 4 6 7 0 7 0 7 0 7 0 7 0 7 0 7 0 7 0 7 0 7 0 7 7 0 7 0 7 7 0 7 7 0 7 7 7 0 7 7 7 0 7 7 7 7 7 7 7 7 7 7 7 7 7 7 7 7 6 7 7 7 6 7 7 6 7 7 6 7 6 7 6 7 6 7 6 7 6 7 6 7 6 6 7 6 6 7 6 6 7 6 6 7 6 6 6 6 7 6 6 6 7 6 6 6 6 7 6 6 6 6 6 6 6 6 7 6 6 6 6 6 6 5 6 6 6 6 6 6 5 6 6 6 5 6 6 5 6 5 6 5 6 5 6 5 5 5 5 6 5 5 5 5 4 5 5 5 5 4 5 5 4 5 5 4 5 5 4 5 4 5 4 5 4 5 4 5 4 5 4 5 4 5 4 4 5 4 5 5 …
Sta031_1 114 34 0	000000E+00 76555 5 7 7 7 7 0 7 7 7 7 7 7 0 7 7 7 7 7 7 7 7 7 6 7 7 7 7 7 7 6 7 7 7 6 7 7 7 6 7 7 6 7 6 7 7 6 7 6 7 7 6 7 6 7 6 7 6 7 6 6 7 6 7 6 7 6 6 7 6 7 6 6 7 6 6 7 6 6 7 6 6 6 7 6 6 7 6 6 6 7 6 6 6 6 7 6 6 6 6 7 6 6 6 6 6 7 6 6 6 6 6 6 7 6 6 6 6 6 6 6 6 6 6 7 6 6 6 6 6 6 6 6 6 6 6 6 6 6 6 5 6 6 6 6 6 6 6 6 5 6 6 6 5 6 6 6 5 6 6 5 6 5 6 5 6 5 6 5 5 6 5 5 5 5 5 6 5 4 5 5 5 5 5 5 4 5 5 5 4 5 5 …
Sta032_1 67 38 0	000000E+00 69621 5 4 4 5 4 5 4 5 6 0 0 0 1 0 0 0 0 7 0 0 0 0 7 0 0 7 0 7 0 7 7 0 7 7 7 0 7 7 7 7 7 7 7 7 7 6 7 7 6 7 6 7 6 6 6 7 6 6 6 6 6 6 5 6 6 6 5 6 5 6 5 6 5 6 5 6 5 5 6 5 5 6 5 5 5 6 5 5 5 6 5 5 5 5 5 6 5 5 5 5 5 6 5 5 5 5 6 5 5 5 5 6 5 5 6 5 5 5 6 5 5 6 5 4 3 4 3 4 3 4 3 4 4 3 4 4 3 4 3 4 3 3 4 3 4 3 3 4 3 3 4 3 4 3 3 4 3 4 3 3 4 3 4 3 4 3 4 4 3 4 3 4 4 3 4 4 4 4 4 4 6 6 6 6 6 6 6 6 6 6 6 …
Sta033_1 83 38 0	000000E+00 55810 7 7 0 7 7 0 7 7 7 0 7 7 0 7 7 7 7 0 7 7 7 7 7 7 7 7 7 7 7 7 7 7 7 7 7 6 7 7 7 6 7 7 6 7 7 6 7 6 7 6 7 6 7 6 6 7 6 7 6 6 6 7 6 6 6 7 6 6 6 6 7 6 6 6 6 6 6 7 6 6 6 6 6 6 6 6 6 6 6 6 6 5 6 6 6 6 6 6 5 6 6 5 6 6 6 5 6 5 6 5 6 5 6 5 6 5 5 6 5 5 5 5 5 5 5 5 4 5 5 5 4 5 4 5 4 5 5 4 5 4 5 4 5 4 5 5 4 5 4 5 5 4 5 5 5 5 5 5 5 6 5 5 4 4 4 3 4 3 3 4 3 3 3 3 3 3 3 3 3 2 3 3 3 3 3 3 3 4 4 4 4 …
Sta034_1 83 10 0	000000E+00 80394 6 6 6 7 7 6 7 7 6 7 6 6 5 5 5 4 5 5 5 6 0 7 0 7 0 7 0 7 0 7 6 6 5 4 5 5 5 4 5 5 6 6 7 7 7 7 0 7 7 7 6 6 6 5 5 5 4 4 5 4 5 5 6 7 0 7 7 0 7 7 7 7 7 6 6 6 7 6 6 7 6 6 7 6 6 7 6 6 6 6 6 6 6 7 6 6 6 6 6 6 6 6 6 6 6 6 6 6 6 6 5 6 6 6 6 6 6 6 6 6 6 6 6 6 6 6 5 6 6 6 6 6 6 6 6 6 5 6 6 6 6 6 6 6 5 6 6 6 6 6 6 5 6 6 6 6 6 6 5 6 6 6 6 5 6 6 6 5 6 6 6 5 6 6 5 6 5 6 5 6 5 6 5 5 6 5 5 6 5 4 3 …
