# Supplementary material for: Possible Fossil Larvae of Staphylinidae from Kachin Amber and a Quantitative Morphological Comparison Indicate That Rove Beetle Larvae Partly Replaced Lacewing Larvae
Source: Insects. 2025 Sep 1;16(9):910. doi: 10.3390/insects16090910 (PMC12470659; doi:10.3390/insects16090910)
Supplement: Supplementary file 1 [file insects-16-00910-s001.zip › SUPPLEMENT_Staphylinidae/File_S18_only_Staphyl_analysis3_part2.nef]

#CONST 1 1 1 0
#HARMO 20
Sta001_1
  1.0000000e+00  1.6770687e-17 -1.7974212e-17  3.5295192e-01
 -1.2680990e-01 -1.7159712e-01 -1.6174426e-02 -1.6477455e-01
  1.0733267e-01 -1.0068957e-01  3.7665359e-02 -3.1970432e-02
  4.5366418e-02 -3.3451876e-02  9.3484682e-02 -7.8153078e-02
  2.3822826e-02  2.4098581e-02  1.4318898e-02 -6.1827161e-03
 -1.6106076e-02  2.4888215e-02  7.3711184e-03 -2.1885197e-02
 -2.0310112e-02 -7.4659947e-03 -9.5176730e-03 -8.4162760e-03
  5.5490480e-04 -9.3126724e-03  1.1079992e-02 -1.3290840e-02
  7.7134458e-04 -1.0628736e-02 -4.3074472e-04 -6.9491821e-03
  6.8097511e-03  9.4651807e-03 -1.0988792e-02 -7.0618173e-03
 -3.0894225e-03 -9.7832707e-04 -8.5812370e-03 -4.8348774e-03
  9.7811256e-04  4.7992569e-03 -9.5721072e-04 -7.4311390e-03
 -3.2249472e-03 -3.3592478e-03  3.6502040e-03 -2.9333069e-03
  9.1293077e-04  3.5974798e-03 -4.7570211e-03 -2.9325834e-04
 -1.3656299e-03 -3.2647631e-03 -4.5611583e-03  2.2294737e-03
  1.9242736e-03  8.6997801e-05 -4.2758110e-03 -1.0313646e-03
  5.2256995e-04 -7.3346419e-04  7.9033608e-04 -1.2632535e-03
  1.1473212e-03  2.7621191e-03 -3.0469143e-03 -3.6590281e-04
 -1.4101568e-03  8.1168155e-04 -1.9467344e-03  2.1247096e-03
 -3.0264085e-04 -1.3904081e-03 -1.7514976e-03  1.1623828e-03
Sta002_1
  1.0000000e+00  1.3660511e-17 -5.4703231e-17  3.7051132e-01
 -1.6919273e-01 -1.1639145e-01 -3.4052641e-02 -1.2338314e-01
  7.4622887e-02 -1.1552119e-01 -3.5826894e-02 -4.3021730e-02
  3.6642113e-03 -6.6972511e-02  6.3525396e-02 -5.8856010e-02
  4.9014467e-02 -1.1219295e-02  2.2326174e-02 -3.6489444e-02
 -5.5972175e-03  2.1335247e-02 -7.1970314e-03 -2.5675954e-02
  3.3689248e-03  1.2541494e-02 -2.0474680e-02 -7.5693609e-03
 -1.7194545e-02  1.9451655e-03 -6.8051746e-03 -1.7185336e-02
 -1.6732994e-03 -4.7863168e-03 -6.2489892e-05 -5.9483173e-03
 -4.4653087e-03 -2.1725379e-03 -1.7470582e-04 -6.6698071e-03
  1.3639835e-03 -3.9624035e-03 -8.5535791e-03  7.4425307e-03
 -1.4751177e-03 -1.4723094e-03 -6.3480226e-03  2.0549643e-03
  3.1743119e-03 -3.6194155e-03 -5.2500664e-03  3.9678021e-03
  2.3754749e-03  6.3518940e-04 -1.0245697e-03 -4.7819582e-04
  1.3150657e-03  1.1477941e-03 -2.5223924e-03  4.4788303e-03
 -9.3334557e-04  4.0614451e-03 -2.1255976e-03  1.4997342e-03
 -1.8531049e-03 -9.1698228e-04 -2.6901494e-03  2.8848139e-03
 -1.8450914e-03 -1.0850149e-03  1.7489337e-03  4.9469897e-05
 -1.2093578e-03 -3.2017408e-03  2.4848994e-03  7.9056649e-04
  1.0619289e-03 -4.0937155e-04  1.0403204e-03  9.9447327e-04
Sta003_1
  1.0000000e+00  1.8026271e-17 -7.2492913e-17  3.9080133e-01
 -1.5159552e-01 -1.5242270e-01 -1.0880183e-02 -1.6890296e-01
  9.1082322e-02 -1.1306700e-01 -4.8251055e-03 -4.3156237e-02
  1.7596055e-02 -4.1099152e-02  5.9029586e-02 -6.2203995e-02
  2.3862778e-02  1.2671285e-02  2.0734147e-03 -3.5479818e-03
 -1.5686899e-02  2.2403522e-02 -1.0379005e-02 -2.6276079e-02
 -1.5591049e-02 -1.5984649e-03 -2.5160701e-02 -2.4822189e-03
 -1.4066934e-02  1.0493578e-03  6.1518831e-03 -1.0371383e-02
 -1.0709152e-02 -6.1343582e-03 -4.0720964e-03 -3.3899234e-03
 -3.3005481e-03  2.2171472e-03 -8.8773037e-03  2.1363122e-03
 -3.5721845e-04 -8.5311663e-03 -7.7974475e-03  9.0008380e-03
  3.9861953e-03  4.3533887e-03 -1.7455059e-03  6.5157313e-03
  1.4068438e-03  3.7637982e-03  9.4034888e-04  4.6646195e-03
 -1.1195188e-03  8.2752532e-03 -6.0401287e-03  1.5139934e-03
 -4.7775152e-03 -8.6728037e-04 -6.1161637e-04  4.3364593e-03
 -1.4728692e-03 -4.2771171e-04  2.5976375e-03 -5.8969955e-04
  1.1440995e-03 -1.9413204e-03  3.9628362e-03  1.1578317e-03
  4.4622194e-03 -9.6787462e-04  7.2661673e-04  1.5360682e-03
  1.5349901e-03 -9.5900396e-04  2.2734816e-03  1.1562755e-03
  2.9716128e-03  1.3113483e-03  1.5479491e-03 -1.1539471e-03
Sta004_1
  1.0000000e+00  8.3177964e-18 -3.5529512e-17  4.1231853e-01
 -1.1126753e-01 -1.1630427e-01 -1.9394210e-02 -1.8636667e-01
  7.3433194e-02 -8.0592576e-02  1.1740324e-02 -3.9696078e-02
  1.7310335e-02 -2.6576155e-02  8.2677651e-02 -6.5237678e-02
  3.8991278e-03  5.4477122e-04  1.3603665e-02 -2.6698013e-03
 -1.4910493e-02  1.0853490e-02 -2.0737503e-03 -2.2481063e-02
 -1.6777623e-02 -1.7571127e-02 -1.6532005e-02 -1.2005821e-02
  3.3876815e-03 -8.3397921e-03  1.7975827e-03 -1.4727913e-02
 -2.1628381e-04 -1.2865375e-02  5.5899928e-04 -6.3120235e-03
  6.2183225e-03  6.2974161e-03 -7.8189833e-03 -7.7105711e-03
 -1.7094062e-03 -2.0263267e-03 -7.7126159e-03 -5.4637361e-03
  2.8582144e-03  5.2120403e-03 -5.4025766e-03 -3.3899794e-03
 -1.5351551e-03 -3.6778562e-04  9.8287419e-04 -6.7093586e-04
 -4.8226283e-04  2.6852972e-03 -5.0886739e-03 -1.4994604e-04
 -2.3005207e-03 -5.5440202e-04 -1.7515710e-03 -2.8127481e-04
  1.1958534e-03 -1.3494479e-03 -2.9378590e-03  1.4720961e-04
  1.0998096e-03  3.9245243e-04  9.0759266e-04  2.9591300e-03
  1.3299470e-03 -5.1612819e-04 -1.9867954e-03  3.3293290e-03
 -1.0229648e-03  2.2053692e-03 -1.7337776e-03  9.4860644e-04
  7.1299018e-04 -1.0982788e-03 -1.9160110e-03 -3.8563826e-04
Sta005_1
  1.0000000e+00 -1.5947550e-17  1.6753664e-17  3.2226864e-01
 -8.2188392e-02 -2.3221218e-01  4.2023341e-02 -2.0097462e-01
  1.6468173e-01 -2.7619255e-02  8.1655483e-02 -7.6054995e-02
 -2.3904297e-04  1.1721516e-02  9.0581703e-02 -3.7573599e-02
 -7.3719068e-03  2.9426311e-02  8.1323769e-03 -2.1011226e-02
 -2.1045486e-02 -2.2733791e-02  7.2146351e-03 -2.0370468e-02
  1.5122565e-02  1.1706558e-03 -2.5362242e-03 -1.0395901e-02
 -3.6962257e-03 -9.6309081e-04  8.5725229e-03 -1.0688757e-02
 -1.8974288e-03  2.8498520e-03 -5.4801821e-03 -1.3836544e-02
 -5.4101222e-04 -4.2324189e-03 -1.6593279e-03 -5.3625340e-03
  2.7930719e-03  6.7769504e-03 -7.3112198e-03 -5.8561367e-03
 -7.4706110e-03 -3.3477802e-04  9.8227190e-05 -2.3605807e-03
  6.2748911e-04 -3.5084925e-03 -1.3552303e-03 -8.0528260e-03
  4.9566776e-03 -2.7213902e-03 -3.4900973e-03  5.0300525e-04
  3.3459829e-03  7.4732379e-03 -2.2054303e-03  1.9111365e-03
 -6.1878857e-03  1.6763797e-04 -3.7056517e-03  1.6157268e-04
 -7.9235986e-04 -2.9370737e-03 -3.5120677e-03 -2.4680146e-03
  3.7341589e-03 -3.5028198e-03 -4.5294845e-04 -9.8564225e-04
  1.9958400e-03  4.2616461e-03 -1.4903373e-03  2.5846809e-03
 -1.9750855e-03 -6.5125229e-04 -7.3178164e-04  2.7347351e-03
Sta006_1
  1.0000000e+00  1.6151232e-17 -1.9454370e-17  3.7506399e-01
 -7.1119341e-02 -1.3571890e-01  1.6698056e-02 -2.0450141e-01
  1.5602288e-01 -4.5681928e-02  8.0863881e-02 -2.1324362e-02
  2.4231800e-02  3.3932713e-03  1.0789680e-01 -1.4944963e-02
 -7.6633179e-03  2.0481008e-02  1.2538238e-02  2.1314703e-04
 -2.6469740e-02  2.2867443e-03  1.2600097e-02 -3.4758340e-02
  5.4174975e-03 -1.4599490e-02  8.0206288e-03 -6.7706249e-03
  1.0150798e-02 -2.8360881e-03  2.1466694e-02  1.3740724e-03
 -9.2554776e-04 -3.5315597e-03  2.2252697e-03 -3.6094312e-03
 -3.4874980e-03  1.0177127e-02  2.9960799e-03 -1.1197223e-02
 -2.4257166e-03 -1.0968782e-03  1.9775796e-03 -3.7662859e-03
 -1.6251253e-03  2.4521222e-03  2.2524615e-03 -2.4855487e-03
 -2.1285177e-03 -8.4351164e-03  2.6336953e-03 -6.8990301e-03
  1.3730323e-03  2.7001365e-03  2.2657779e-03 -8.9012125e-03
  2.3677238e-03  1.7257757e-03  1.5476966e-03  1.3833042e-03
 -2.1621810e-04  5.3829666e-03 -6.9694125e-04  1.0804679e-03
 -2.7536388e-03 -4.0661921e-03  1.1666753e-04 -2.6538736e-03
 -1.0786943e-03 -1.3638415e-03  5.9819305e-04 -5.2416433e-03
  7.4733758e-04 -6.2527524e-04  8.5233650e-04 -1.0005063e-03
  1.7726193e-03  2.6909829e-03 -1.1006498e-03 -8.3974287e-04
Sta007_1
  1.0000000e+00 -2.9994644e-17  8.1750805e-17  3.8561698e-01
 -1.1323957e-01 -1.7124807e-01 -1.0859572e-02 -1.7783514e-01
  1.3615395e-01 -8.2454031e-02  3.0334939e-02 -5.4180933e-02
  3.1877196e-02 -2.3634319e-02  9.3334274e-02 -4.7505591e-02
  2.1901212e-02  2.1260034e-02  1.5375296e-02 -1.2567637e-02
 -2.4830580e-02  9.3104649e-03  2.2252866e-03 -2.9350504e-02
 -1.5671904e-03 -5.3040604e-03 -6.9897945e-03 -1.3402907e-02
 -5.8493192e-04 -7.0302660e-03  1.4181840e-02 -1.2248988e-02
  1.9008050e-03 -8.0732548e-03 -2.6457724e-03 -4.2190607e-03
 -2.1137709e-03  8.4154893e-04 -3.0172706e-04 -8.2164831e-03
  3.4518793e-03 -1.4983082e-03 -7.2564613e-03 -4.8276948e-03
  1.0846589e-04  6.6762608e-03 -1.3836742e-03  7.0931819e-04
 -2.6805489e-03 -1.6703877e-03 -5.0331770e-03 -4.2324236e-04
 -6.9676001e-03  6.1384402e-04 -4.5518618e-03 -4.8161344e-03
  2.6031543e-04 -4.7471970e-03 -2.5667623e-03 -3.9870658e-03
  1.7717188e-03  6.4444364e-04 -1.0589106e-03 -7.4521436e-04
  3.3759954e-03 -2.2433007e-03 -1.4525505e-03  4.1900950e-03
 -1.6198260e-03  1.7442392e-03 -6.3359366e-04  1.1534967e-03
 -1.0343715e-03  9.3789905e-04 -1.8049094e-03  8.4041367e-04
 -1.9770351e-03  2.3232243e-03 -2.6581911e-03  1.6893995e-03
Sta008_1
  1.0000000e+00  3.4755079e-17 -2.8413253e-17  3.7477848e-01
 -1.4752646e-01 -1.6177303e-01 -3.1293586e-02 -1.2448851e-01
  8.8036985e-02 -1.1289886e-01 -1.4299695e-02 -4.8692084e-02
  2.3903118e-02 -5.5777832e-02  5.6861109e-02 -6.4023634e-02
  4.5312926e-02 -9.4083062e-05  9.5994266e-03 -1.7897183e-02
 -1.0992019e-02  1.5804029e-02  4.4247602e-04 -2.3721544e-02
 -5.5785038e-03  3.2394027e-03 -2.0358153e-02 -9.6709030e-03
 -1.1453799e-02 -8.8839567e-04 -9.8062831e-05 -1.4582061e-02
 -6.5311745e-04 -7.1131722e-03 -8.6930666e-03 -5.9498451e-03
 -6.1289655e-03  1.3061353e-03 -9.4135864e-04 -4.5562599e-03
  1.8287575e-04 -6.2552013e-03 -7.9904877e-03 -6.7702208e-03
  3.8782075e-04  4.5103782e-04 -4.7995102e-03 -2.9313245e-04
  7.5074416e-03 -1.1575349e-03  7.3375606e-04  4.3786360e-03
  1.1978801e-04  7.0995021e-03 -1.6681345e-03  3.3455182e-03
 -1.4684506e-03  2.7018735e-03 -2.0919967e-03  5.7851256e-03
 -5.0183671e-03  1.1295397e-03 -2.4612396e-03  1.1437766e-05
  3.1038126e-04 -3.5222120e-03 -2.6654184e-03  4.3135730e-03
  1.4723115e-03 -2.1974828e-05  7.6503468e-04  1.8436349e-03
  1.2128925e-03  2.4892787e-04 -3.3275962e-04  1.0378542e-03
 -1.1876685e-03  1.7147825e-03  1.0748913e-03 -1.2058431e-03
Sta009_1
  1.0000000e+00  1.3858434e-17 -7.1506988e-17  3.8199091e-01
 -1.1617391e-01 -2.1058485e-01 -1.2529361e-02 -1.9205924e-01
  1.3611659e-01 -8.6896992e-02  2.4090118e-02 -6.3880422e-02
  2.8558183e-02 -2.4572621e-02  8.4449815e-02 -5.0153181e-02
  2.0834262e-02  2.5681657e-02  4.2346552e-03 -1.7354097e-02
 -2.4443581e-02  3.7950719e-03  6.9673012e-04 -2.6236300e-02
 -3.3443533e-03 -4.9253079e-03 -1.1205303e-02 -1.3149181e-02
 -6.5043468e-03 -6.9261950e-03  9.0033876e-03 -1.0802351e-02
  1.4225733e-03 -5.0040527e-03 -4.6429645e-03 -1.2460496e-02
 -2.8745515e-04 -1.5420498e-04 -2.0018576e-03 -7.9389900e-03
  6.2432929e-03  4.2528232e-04 -6.0363092e-03  1.7714158e-03
 -1.9246488e-03  6.2889580e-03 -3.9802543e-03  4.1513128e-03
 -1.9909738e-03  2.1855143e-03 -8.6062966e-03  5.6400686e-04
 -5.0959590e-03  7.7074565e-04 -4.8255054e-03 -3.3514554e-03
  1.4660579e-03 -3.9653850e-03 -5.4708162e-03 -3.6363350e-04
  1.4541491e-04 -5.8013288e-04 -1.3752087e-03  2.0143568e-03
  2.8199582e-03  7.2855947e-04 -6.0877368e-04  5.9576556e-04
 -1.1687441e-03  2.4067934e-03  3.6858199e-04 -1.0098505e-04
  1.8523327e-04 -7.0211515e-04 -7.0148366e-04  2.9493933e-03
 -3.5740089e-04 -3.7954800e-04  3.3881122e-05  2.9416756e-03
Sta010_1
  1.0000000e+00 -1.2039454e-17  2.0636819e-17  3.6321495e-01
 -1.1583317e-01 -1.7107682e-01 -2.3339307e-02 -1.5833859e-01
  1.2124992e-01 -8.9844373e-02  1.9535811e-02 -6.0042598e-02
  2.5377411e-02 -3.5635616e-02  7.4316967e-02 -5.0881642e-02
  3.2925113e-02  1.6938277e-02  1.5589288e-02 -1.2273554e-02
 -1.7788262e-02  6.4358892e-03  1.4367946e-03 -2.8155617e-02
 -1.8779518e-03 -1.3456697e-03 -1.1676735e-02 -9.7020951e-03
 -6.7617888e-03 -5.9388357e-03  7.8646363e-03 -1.3373702e-02
 -9.7297306e-04 -4.3925126e-03 -6.8279912e-03 -5.3143686e-03
 -3.0312007e-03 -3.0660929e-03 -4.2250356e-04 -7.9703822e-03
  3.2879809e-03 -5.4499463e-03 -9.8903678e-03 -3.9148042e-03
  2.3915559e-03  3.6699281e-03 -1.4352058e-03  1.5155890e-03
  7.4360300e-04  3.5193893e-03 -3.2570814e-03 -1.3110286e-03
 -5.6576370e-03  5.4191538e-03 -4.3509226e-03 -7.6803000e-04
 -3.4954322e-03 -3.3768682e-03 -5.3808343e-03  2.1047927e-03
 -1.4747895e-03 -1.3583152e-03 -3.6691143e-03  2.0063115e-04
  3.6923675e-03 -1.9767185e-03 -1.8003849e-03 -2.7661373e-04
  6.9583160e-04  3.4673394e-03  1.8145626e-03 -7.9572631e-04
 -5.2489230e-04  5.8949304e-04  3.9252706e-04  3.4309372e-03
 -2.3332937e-03  1.0190411e-03 -6.8061375e-04  3.2718282e-03
Sta011_1
  1.0000000e+00  1.3031805e-17 -6.1603527e-17  4.0024266e-01
 -1.2503071e-01 -1.1739476e-01 -4.0722497e-02 -1.2615019e-01
  8.2132491e-02 -9.6490742e-02 -1.8902398e-02 -3.1074935e-02
  2.1471287e-02 -5.3762393e-02  5.7331723e-02 -6.8268009e-02
  3.6392636e-02 -8.1237588e-03  2.4482478e-02 -1.4180162e-02
 -1.9746639e-03  1.2470113e-02  1.3317613e-02 -3.0403037e-02
 -5.5843894e-03  2.3260964e-03 -1.0453603e-02 -1.0713462e-02
 -2.2302250e-03 -1.0694608e-03  9.5056958e-04 -1.7236703e-02
 -2.2998366e-03 -6.2164410e-03 -1.8293384e-03 -2.6582097e-03
  2.4293494e-03  3.5369636e-03  9.8317100e-04 -5.5008635e-03
 -5.3430956e-03 -2.2638261e-03 -5.5003745e-03 -5.1998649e-03
 -6.7627039e-06  2.0949529e-03 -5.5550251e-03 -4.6082556e-03
 -1.9833153e-03 -3.7400282e-03  3.2821409e-04 -2.4600416e-04
  3.8528766e-03  1.5025276e-03 -3.2235092e-03  8.5569832e-04
 -1.1386630e-03 -8.2535390e-04 -3.3046437e-03  3.6792112e-03
  1.2351082e-03  3.1518774e-03 -5.7818801e-03 -9.1170747e-04
 -1.8061763e-03  9.9762186e-04 -3.4213963e-03 -7.5708847e-04
  7.7024917e-04  1.6285074e-03 -1.7613053e-03  7.2141924e-04
 -3.2186898e-03 -1.2376179e-03  6.3684970e-04  1.8317015e-03
 -1.9777078e-03 -1.2975096e-03 -3.3274315e-04  1.4933325e-03
Sta012_1
  1.0000000e+00  1.1314362e-17 -6.4730142e-17  3.7319249e-01
 -1.6208823e-01 -1.9490248e-01 -4.8602329e-03 -1.5615312e-01
  9.6989979e-02 -1.1351865e-01 -4.0369707e-03 -4.0200944e-02
  2.5858769e-02 -4.7894646e-02  5.2479214e-02 -6.9248815e-02
  3.1703078e-02  6.7314778e-03 -9.3770896e-03 -2.5448896e-02
 -1.2656795e-02  1.2174547e-02  1.9517752e-03 -4.0967568e-02
 -1.7949611e-03  1.1141662e-03 -1.2208763e-02 -1.5003941e-02
 -5.5526536e-03  3.9600780e-03  8.7214407e-03 -9.2148020e-03
 -7.0747059e-03 -3.2735736e-03 -7.8222369e-03 -3.1987444e-04
 -8.7986011e-03  1.3493609e-03 -3.9289123e-03 -2.1699100e-03
  1.6207650e-03 -9.7443363e-03 -9.9634305e-03 -9.0452824e-04
  6.5518616e-03  1.5887219e-03 -6.7872529e-03  3.6390493e-03
  6.6238184e-03  8.9940243e-04 -2.1754164e-03  4.1581552e-03
 -2.0700319e-03  9.5386469e-03 -1.5944466e-03 -1.7819412e-03
 -3.3717989e-03  1.5124638e-03 -3.9157035e-04  3.9203579e-03
 -3.9536380e-03  4.1676998e-04  2.4966497e-04  3.7202718e-03
 -8.7167709e-04 -5.6473138e-03 -1.7340207e-03  6.4383074e-03
  1.0089882e-03 -1.5640688e-03 -1.1526741e-03  1.1952140e-03
  3.5002272e-03 -1.2859271e-03 -8.3397038e-04 -1.4915289e-03
  2.7101116e-03  3.0841037e-03  1.1142430e-03 -1.8715483e-03
Sta013_1
  1.0000000e+00 -3.1099407e-17  5.4525717e-17  4.4552210e-01
 -1.4765598e-01 -5.1866281e-02  1.8433655e-02 -1.4885947e-01
  7.9056325e-02 -1.0854998e-01 -2.5534404e-02 -2.0532719e-02
  1.5399022e-02 -4.9837945e-02  5.6220463e-02 -4.2939575e-02
  1.2625207e-02 -9.0544492e-03  3.2840923e-02  2.7872343e-03
 -1.2932708e-02  3.8421178e-02  5.8143861e-05 -2.1126496e-02
 -1.8444234e-02  1.0306202e-03 -2.6763494e-02  1.5115817e-03
 -1.3105108e-02 -1.0826940e-02 -1.8397955e-02 -2.7663886e-03
 -1.2779632e-02 -2.0529795e-02 -1.2778671e-03  6.4215679e-03
  6.9022474e-03  2.0885454e-03 -5.0346096e-03  2.2791301e-03
  4.5257584e-03  1.0329010e-03 -9.1108349e-03  6.5889913e-03
  3.4942061e-03  3.4275268e-03 -1.8275549e-02  4.6545131e-03
 -7.1631073e-03  2.1579756e-03 -1.0439726e-02  6.8853187e-03
 -5.0163195e-05  4.0028826e-03 -6.0045826e-03  5.4169588e-03
 -4.0798764e-04  1.2356795e-03 -4.4506080e-03  2.1371546e-03
 -7.9750884e-05 -2.8695874e-03 -1.0240793e-02  4.4947008e-03
 -2.2864168e-03 -1.3948235e-04 -6.5369154e-03  1.7701279e-03
  1.6474540e-03 -1.1421557e-03 -3.8392941e-03  1.2091857e-04
  3.8029371e-03  2.2629331e-03 -2.9800419e-04 -2.2472325e-03
  1.3072421e-03  2.6223407e-04  3.3971385e-04  1.8537694e-04
Sta014_1
  1.0000000e+00 -4.5303163e-17  9.6895397e-17  5.6967316e-01
 -1.1433221e-01 -7.5820862e-02 -2.4544285e-02 -1.9224014e-01
  1.5834481e-02 -1.1543213e-01 -6.1226606e-02  6.7284658e-03
  3.3654323e-02 -1.0833045e-01  4.0373319e-03 -4.2711087e-02
  1.8869168e-02 -4.7107453e-02  4.1741862e-02 -1.1010321e-02
  2.9844939e-02 -1.8210959e-02  9.7232037e-03 -1.1430515e-02
 -9.9527838e-04  1.8377432e-02  2.0922597e-03 -7.7113631e-03
 -1.7104352e-03 -2.5373450e-03 -9.7685401e-03  2.4643439e-03
 -1.1621913e-02  4.1124482e-03 -8.7484592e-03 -7.0854045e-03
 -9.9085804e-03 -7.2068766e-03  3.0269841e-03  2.1627971e-03
 -6.2929104e-03  1.2232534e-03 -1.3811154e-03 -4.4235302e-03
 -6.8294375e-03  4.9770539e-03 -1.4203360e-03 -8.2778390e-04
 -2.5466844e-03  6.8608877e-04 -8.5542570e-03  2.2932504e-03
 -3.4435034e-03  7.5119781e-04 -3.9248105e-03 -4.1039756e-04
 -2.0828588e-03 -4.4205278e-03 -6.0888358e-04  8.1537283e-04
  1.9400624e-03  1.5973027e-03  6.9609415e-04 -1.7511256e-03
  2.0281284e-03  2.1534908e-03  2.3298825e-03  6.3469923e-04
  4.0181728e-03  3.7532965e-03 -1.8457727e-03  2.2700437e-03
  1.1349263e-03  2.6609052e-03  3.8200002e-05  2.1300689e-03
  2.1764418e-04 -3.1175550e-04  2.0112745e-04  2.5036238e-03
Sta015_1
  1.0000000e+00  3.1169504e-17 -3.5885942e-17  5.1622868e-01
 -1.2198345e-01 -4.6696790e-02 -1.0120923e-02 -1.4857719e-01
 -1.2640835e-02 -9.5211758e-02 -5.5374461e-02  3.4957639e-02
 -1.5676232e-02 -8.4959926e-02  6.1973076e-03 -5.5098180e-02
 -3.4510930e-03 -5.9265595e-02  1.6075925e-02 -2.7616197e-02
  2.5948772e-02 -2.4882725e-02 -5.7314468e-03 -2.6442496e-02
  1.0695570e-02 -3.7603472e-03 -3.1772248e-03 -6.9842612e-03
  8.4222648e-03  1.2593646e-03 -1.3368628e-02  5.8823115e-03
 -6.0690291e-03  9.3495924e-03 -6.1752493e-03 -4.0448725e-03
 -7.5004029e-03  3.3041722e-03 -7.5376109e-03 -2.5879969e-03
 -3.8417258e-03  5.1419343e-03 -8.0275495e-03 -7.3146204e-03
 -3.9267112e-03  2.0041890e-03 -2.5702604e-03  1.2093902e-03
  2.1092519e-04  1.9456688e-03 -2.0027816e-03  3.9294069e-03
 -4.1825454e-03  3.6511356e-03  2.2621550e-03  2.5164250e-03
 -1.6249536e-03  1.0175262e-03 -2.4279243e-03  3.0759074e-03
 -1.6087294e-03  1.0733283e-03 -1.9528964e-03  2.3793124e-04
  5.3369848e-05 -3.1732750e-03 -5.6330611e-04  3.0759536e-03
  2.5176203e-03 -1.7123692e-03  1.5123133e-03  5.8782554e-04
  1.7809672e-03 -1.4360224e-03  3.5414196e-03  8.8483214e-04
  3.6825367e-03  2.2165434e-04  4.8439855e-04  6.3093421e-04
Sta016_1
  1.0000000e+00 -1.1128260e-17  5.3182017e-17  3.7715164e-01
 -1.6834769e-01 -1.1934094e-01 -3.2326900e-02 -9.4696844e-02
  4.4477358e-02 -1.1220820e-01 -4.3537927e-02 -2.7321000e-02
 -3.3242045e-03 -7.6364018e-02  2.8295113e-02 -7.4656039e-02
  4.2146140e-02 -3.2349811e-02  6.1631093e-03 -3.2282087e-02
  5.2683904e-03  5.6390012e-03  4.7782679e-03 -3.0804396e-02
  5.4057173e-03  7.5373256e-03 -8.5050332e-03 -5.5573795e-03
 -8.5621595e-03  7.2261665e-03 -7.5877467e-03 -1.3051726e-02
 -5.9419682e-03 -2.7537629e-03 -6.6937358e-03  6.5813466e-03
 -4.3849423e-03  1.8558815e-03 -4.0526237e-05 -5.3483259e-03
 -3.2661847e-03 -2.2986870e-03 -8.4388796e-03  2.5892923e-03
  3.1587579e-04  3.7920125e-03 -3.6709485e-03 -1.5003552e-03
 -1.0156604e-03 -1.5580214e-03 -4.0307256e-03  4.6404176e-03
  1.3475051e-03  3.3752711e-03  2.7321127e-03  4.6939155e-03
 -5.0058765e-04 -2.0933513e-03 -1.1765418e-04  4.1519961e-03
  2.0987015e-03  1.5568865e-03 -2.5267991e-03  4.3187237e-03
  1.9211472e-03 -1.6353636e-03 -1.1044545e-03  1.4973235e-03
  3.0043347e-03  3.0783021e-03 -7.8788107e-04  1.0353852e-03
 -2.3286919e-04  1.8865675e-03  3.7678613e-03  3.0634527e-04
 -2.0760330e-03  2.2679725e-03  5.4488268e-04  9.7537943e-04
Sta017_1
  1.0000000e+00  2.2954767e-17 -1.0975532e-16  3.8088158e-01
 -1.9539917e-01 -1.0252372e-01 -2.5230984e-02 -8.7364863e-02
  4.4104575e-03 -1.0230573e-01 -4.8909975e-02  8.3050068e-03
 -3.6718174e-02 -7.5564710e-02  1.5594402e-02 -6.8769379e-02
  1.7566688e-02 -4.2024862e-02 -1.8247775e-02 -2.2470693e-02
 -1.2209514e-03 -9.7055835e-03 -1.2060040e-02 -2.3000711e-02
  3.1466957e-03 -4.6843555e-03 -2.1825286e-02 -4.4420964e-04
 -1.0257909e-03  1.0948719e-03 -1.7532777e-02 -6.8143335e-03
  3.0214437e-03 -1.2795353e-03 -6.8137920e-03  3.3745867e-03
  5.1589763e-03  4.3792737e-03 -3.9533195e-03 -5.2541042e-03
 -4.9885153e-05  7.3733018e-03 -9.2029456e-04  4.2376996e-03
  1.1394110e-03  7.3538751e-03 -2.6793509e-03  2.6434588e-04
 -5.3673597e-03  3.8854479e-03  1.4167518e-03  5.4421468e-03
  3.7230501e-04  1.6192024e-04  3.4715566e-03  2.6289488e-04
 -3.5743617e-03 -1.3146278e-03  5.1024207e-03  1.4065026e-03
  1.7750516e-03 -2.2671961e-03  3.3637461e-03  4.1878187e-04
 -2.2774382e-03 -1.9715455e-03  1.9585310e-03  4.4619489e-04
  3.0246641e-03 -2.6319915e-03  5.4390847e-04  2.7035768e-04
  8.9151359e-04 -1.5573329e-03  1.0888818e-03 -2.3684774e-03
  3.7067358e-03 -5.0130341e-04  4.1795670e-04 -1.2313925e-03
Sta018_1
  1.0000000e+00 -5.2616354e-17  6.2314512e-17  3.9437639e-01
 -1.7848665e-01 -1.3301266e-01 -4.5361206e-02 -1.1723053e-01
  4.4113807e-02 -1.1746033e-01 -4.2549332e-02 -1.1744631e-02
  7.0714440e-04 -7.6367918e-02  4.0946141e-02 -7.9251793e-02
  3.6180335e-02 -2.8003146e-02 -4.3082222e-03 -2.9623798e-02
  3.0508270e-03  5.8711092e-03 -4.5576797e-03 -2.4824739e-02
  2.1821546e-03  3.3067134e-03 -1.8628044e-02 -6.4798519e-03
 -4.6989292e-03  5.4677712e-03 -1.1316373e-02 -1.0489894e-02
 -1.7727658e-03  1.9051816e-04 -1.1937016e-03 -8.6344300e-04
 -4.4112360e-03  4.3982458e-03 -3.9580513e-03 -6.7070250e-03
 -7.7135910e-03  2.1288632e-03 -4.4850673e-03  5.9867943e-03
 -2.4365384e-03 -9.7485876e-04 -4.8540267e-03  1.1917975e-03
 -1.7527337e-03 -4.2927469e-03 -1.3587236e-03  7.1017324e-03
  6.3244762e-03 -2.5905770e-03  1.5426096e-03  1.9293693e-03
  1.8305168e-03  7.5165895e-04  3.3779858e-04  3.2118793e-03
  4.5066512e-03  3.8442466e-03  5.8944088e-04  2.3300251e-03
 -2.0288754e-03  3.0025104e-03  1.9823207e-03  1.2695124e-03
  2.6583228e-04  1.6804867e-03  3.0960784e-03  1.6958280e-03
 -3.0029977e-03 -6.1079900e-04  3.3724368e-03 -5.0099788e-04
  3.2677771e-04 -5.7585516e-04  8.9802214e-05  1.3241461e-03
Sta019_1
  1.0000000e+00 -4.8374200e-17  4.7351890e-17  4.0672928e-01
 -1.5363663e-01 -1.0751840e-01 -5.4013111e-02 -1.2245438e-01
  1.7425041e-02 -1.1031434e-01 -4.5471210e-02  1.1778125e-02
 -1.0043890e-03 -8.6082443e-02  2.4212269e-02 -7.8983509e-02
  1.8642612e-02 -4.6103550e-02  5.1895092e-03 -1.0762342e-02
  1.8835807e-02 -6.9228835e-03  1.1332141e-02 -2.6048679e-02
 -4.7037440e-03  7.5151855e-04 -1.1439193e-02 -4.6940383e-03
  5.3522611e-03  9.0133628e-03 -1.3369240e-02 -6.0165722e-03
 -9.6258492e-03  6.4882260e-05 -6.5179504e-03 -8.9500477e-07
  1.4083346e-03  6.0522414e-03 -4.3806007e-03  1.2191042e-03
 -8.7962889e-03  3.6150543e-03  3.0176556e-04 -9.7730356e-04
 -2.1646767e-03  4.6584236e-03 -7.5000224e-03  2.6941690e-03
 -6.2212602e-03  1.0134827e-03 -1.2778007e-03  1.5356700e-03
 -1.3619284e-04 -1.8268798e-03 -2.5193962e-03  3.8837912e-03
  5.2663006e-04 -1.5678852e-03  3.2496515e-03  2.3229848e-03
  2.2959011e-03 -2.2103890e-03  2.1742922e-03  2.8217882e-03
  3.5384169e-03  1.2671287e-03  1.1154979e-03 -9.0305427e-05
  2.5550836e-03 -5.7901199e-04  4.7816715e-04  1.5479061e-03
  2.9167097e-03  1.6709293e-03  1.3253702e-03  2.2471103e-04
 -2.4780959e-04  2.0908957e-04  3.2926765e-03  7.4090028e-04
Sta020_1
  1.0000000e+00 -3.4364115e-17  1.0056136e-16  3.4269415e-01
 -1.2739837e-01 -7.2598688e-02 -2.7906812e-02 -7.9479603e-02
  2.9141482e-02 -8.4919914e-02 -3.2959492e-02  1.3511228e-02
 -1.2815549e-02 -6.8347115e-02  1.7398986e-02 -6.3164606e-02
  2.5065305e-02 -4.3458579e-02  8.7099812e-03 -2.1412285e-02
  1.5412637e-02 -1.1690093e-02  1.4200514e-03 -3.1344428e-02
  6.1960593e-03 -3.2142260e-04 -2.1884920e-03 -4.0695878e-03
  2.1494912e-03  5.9620466e-03 -1.3677218e-02 -1.6160590e-02
 -6.8335010e-03  3.1525292e-03 -5.7298055e-03  3.1343006e-05
  1.1621376e-03 -2.7148089e-04 -5.3615387e-03 -1.1204389e-02
 -7.8365120e-03  1.2936818e-03 -1.0722792e-03  5.5477259e-05
  1.2238845e-03  1.6343198e-03 -8.3793925e-04 -4.5062950e-03
 -7.4307944e-03  2.6593724e-03 -4.3699495e-03  9.4933522e-04
  9.2726974e-04  3.7699603e-04 -1.8315807e-03  3.2831072e-03
 -3.6875059e-03 -1.4242210e-03 -1.9336578e-03  1.9061410e-03
  2.7710210e-03 -2.2641379e-03  9.2939284e-04  5.3457372e-03
  9.2799432e-04 -9.4126875e-04 -3.7122960e-04 -2.0931225e-04
  3.6594570e-03  7.1530536e-04 -1.8377192e-03  4.1785639e-03
  2.2732732e-03  2.2251245e-03 -1.4302837e-03 -4.3674248e-04
  9.1573512e-04  2.5323262e-03 -4.6864139e-04  2.9000307e-03
Sta021_1
  1.0000000e+00 -9.0416875e-18  3.5799138e-17  4.1652393e-01
 -1.8538997e-01 -1.7240406e-01 -2.4464319e-02 -1.3754360e-01
  8.8889061e-02 -1.2392925e-01 -7.4591308e-03 -5.6131478e-02
  2.2916191e-02 -6.1998107e-02  6.2538533e-02 -6.9899879e-02
  4.6326234e-02  4.3262470e-03  3.5330227e-03 -2.5828771e-02
 -1.2394242e-02  2.1640941e-02 -7.3626185e-03 -3.1986960e-02
 -2.7222664e-03  6.5100066e-03 -2.2151026e-02 -1.7954954e-02
 -1.1923941e-02 -3.2808316e-03 -1.4603520e-03 -1.2960846e-02
 -9.6107896e-04 -7.0882043e-03 -2.4855694e-04  4.0804485e-04
 -5.3180109e-03 -4.5013265e-04 -2.4278611e-03 -9.1572694e-03
  2.7073156e-03 -4.3086002e-03 -1.2930753e-02 -2.7055417e-03
  4.2418843e-03 -2.7177164e-04 -2.7900667e-03 -1.6666883e-03
  5.2148300e-03 -4.1753405e-06  4.3878802e-04  7.6196807e-03
  1.7866692e-05  7.9124883e-03  4.3716574e-03  4.1511442e-03
 -2.2349847e-03  1.5661222e-03 -5.8257851e-03  5.0355517e-03
 -1.7565437e-03  1.3197372e-03 -3.2735241e-03  5.1978528e-03
  1.1971650e-03 -4.2216333e-03 -2.9650935e-03  2.8026436e-03
  2.7273827e-04  3.3415197e-03 -1.3590895e-03  1.6686422e-03
 -1.3772875e-04  1.2914904e-03 -2.1468599e-04 -7.1363245e-05
 -2.7476036e-03  1.2779459e-03 -8.0819974e-05  4.5162106e-04
Sta022_1
  1.0000000e+00  1.3522439e-17 -1.7142864e-17  3.8177636e-01
 -1.7521237e-01 -1.0798901e-01 -4.1950527e-02 -9.1473923e-02
  4.1361697e-02 -1.1199956e-01 -3.7959459e-02 -2.0256394e-02
 -7.2897583e-03 -8.4737831e-02  2.2563436e-02 -7.5146248e-02
  3.9504230e-02 -3.6625210e-02  8.3502358e-03 -2.0064408e-02
  8.5113518e-03  8.0798559e-04  5.3059981e-03 -3.2808408e-02
  4.9695005e-03  8.0399970e-03 -1.7002134e-02 -6.0133101e-03
 -5.2873491e-03  4.6218792e-03 -1.2417400e-02 -1.2612389e-02
 -7.0001940e-03 -1.9817107e-03 -5.4719194e-03  4.1663173e-03
 -1.2701360e-03  2.2548579e-03  3.6508666e-03 -4.2597850e-03
 -5.1954535e-03  2.0506866e-03 -2.9989338e-03  1.6186497e-03
 -1.1268344e-03  3.7460428e-03 -7.7469195e-03  1.3233755e-03
 -6.4312617e-03 -1.7371013e-03 -4.4850171e-03  6.6293315e-03
  2.3151625e-03 -1.4826546e-03  1.4027610e-04  1.8902101e-03
  1.1072247e-03 -2.4288241e-03  1.7913426e-03  2.0790495e-03
  7.2887369e-03  1.8041006e-03  2.6187486e-04  2.7393254e-03
  3.4390556e-04  1.8447531e-03  1.0223663e-03  3.3880531e-03
  1.0843770e-03  3.0838113e-03  4.0296642e-04  2.8793710e-03
 -2.8560902e-03  2.4662279e-04  2.0618911e-03  5.3344345e-04
  1.0475575e-03 -6.4114770e-04  3.4135034e-04  1.1857271e-03
Sta023_1
  1.0000000e+00  2.8152257e-17 -1.0124747e-16  3.7265886e-01
 -1.4343494e-01 -1.2880653e-01 -3.7761542e-02 -1.0683108e-01
  7.0205810e-02 -1.0661320e-01 -2.8254349e-02 -2.2638973e-02
  1.5559105e-02 -6.5754263e-02  5.2332039e-02 -6.5988653e-02
  4.5944439e-02 -1.6493609e-02  1.6727620e-02 -1.7873506e-02
 -1.1640951e-04  1.1111911e-02  1.1727069e-02 -2.5695300e-02
 -4.5720451e-03  4.7708409e-03 -1.7812187e-02 -8.7266088e-03
 -1.2125457e-02  3.0229864e-04 -4.5346413e-03 -1.2068298e-02
 -4.4021230e-03 -1.0014875e-02 -2.1290600e-03 -2.0718824e-03
 -2.3323629e-03 -1.2544274e-03  2.7339263e-03 -4.3567604e-03
 -1.5284849e-03 -4.3027853e-03 -5.7355734e-03 -2.2206637e-06
 -1.8812124e-04  1.9655988e-03 -7.5873550e-03 -2.9624982e-03
  8.1446699e-04 -2.8094255e-03 -4.9954280e-03  4.7294174e-04
  2.8576684e-03  4.3760053e-03 -1.0005315e-03  2.0858170e-04
  7.7200028e-04  2.7821709e-03  1.3810233e-03  4.8504173e-03
 -4.7428205e-04  5.8147276e-03 -1.9806342e-03  2.3240096e-03
 -3.4560648e-03  2.0933716e-04 -3.8532853e-03  4.8274509e-03
 -1.1542451e-03  7.1618899e-05 -3.0924529e-03  1.7245303e-03
 -9.4828558e-04 -2.4699361e-03 -1.4858931e-03  1.8254012e-03
  2.1935338e-03  4.1555884e-04 -6.3049240e-04 -1.3653181e-05
Sta024_1
  1.0000000e+00  4.8264710e-17 -9.9531270e-17  3.8853456e-01
 -1.4672284e-01 -1.7701281e-01 -9.0494742e-03 -1.5664295e-01
  8.8978399e-02 -1.1061000e-01 -1.0719155e-02 -2.7277721e-02
  3.7877030e-02 -4.7676268e-02  5.7553832e-02 -8.0305467e-02
  3.1217086e-02  9.0736788e-03  1.0960597e-03 -2.4400649e-02
 -8.5472133e-03  1.7785120e-02  5.4206292e-03 -3.5965174e-02
 -1.3826506e-02 -2.8940091e-03 -6.8889167e-03 -1.3256468e-02
 -2.2277305e-03 -5.4472681e-03  5.4658225e-03 -7.9097348e-03
 -1.9728354e-03 -8.0902058e-03 -1.3484835e-03  3.3530599e-03
  3.4058549e-03  3.5813273e-03 -1.2414275e-02 -3.0087068e-03
 -2.7090194e-03 -5.6747422e-05 -1.2591721e-02 -2.8986492e-03
  2.5470738e-03  4.8984107e-03 -7.6366420e-03 -4.9691833e-03
 -3.5016077e-03  9.2666410e-04  2.1072696e-03  1.1245103e-03
 -1.2397393e-03  2.0392276e-03 -8.1808098e-04  1.5881786e-03
 -4.4162018e-03 -2.5652523e-03 -2.3034928e-03  3.2069228e-03
  2.2344122e-03 -1.7443542e-03 -5.6836555e-03  2.1848048e-03
  1.5985956e-03 -3.3188588e-04 -1.2716651e-03  1.3952215e-03
  3.0561896e-03  2.0577538e-03  2.0257019e-04  2.5294297e-04
 -1.5420065e-03  2.4612853e-03  3.3969756e-03 -7.6882520e-04
 -8.1655886e-04  3.4067480e-04  1.7530487e-03  2.3097832e-03
Sta025_1
  1.0000000e+00 -2.1523348e-18 -7.1067202e-17  3.4604502e-01
 -1.5831646e-01 -1.9731755e-01 -3.5971745e-02 -1.7420900e-01
  1.1573262e-01 -1.0158257e-01  3.0829768e-02 -1.0048975e-01
  1.8643515e-02 -4.9000158e-02  8.1378264e-02 -6.1368330e-02
  3.9661527e-02  2.2074989e-02  1.0634577e-02 -2.1895779e-02
 -2.0846575e-02  7.1628333e-03 -8.8029400e-03 -1.7186103e-02
  1.2651589e-03  7.0797351e-03 -1.0218249e-02 -1.1451095e-02
 -1.1984503e-02 -7.1704842e-03  5.9048583e-03 -6.3901871e-03
 -7.9312264e-04  1.5128712e-03 -8.9767539e-03 -2.3583515e-03
 -7.4251945e-03 -5.5698515e-03 -1.2400015e-02 -1.2385123e-03
  5.4943098e-03 -9.0929164e-04 -1.2476204e-02 -3.9258970e-04
  1.4237257e-03 -1.1224414e-03 -2.4910812e-03  2.7741491e-03
  2.4391824e-03  6.2514681e-03 -4.3871476e-03  4.7959171e-04
 -4.6223258e-03  1.9120026e-03 -3.9182629e-03 -1.1182670e-03
 -2.9209325e-04  9.3639342e-04 -2.3952753e-03  5.9544265e-04
 -1.4141314e-03 -3.1631077e-03  3.7694142e-03  5.1732237e-03
  1.9625906e-03  2.4572062e-04  1.2463931e-03  3.9458661e-03
  4.6668258e-04 -8.7042503e-04 -1.0825286e-03  1.6558111e-03
  2.7826771e-03  1.8595027e-03 -1.3285609e-03  5.8430084e-04
 -1.4336142e-04  4.8459916e-04  2.9699015e-03  2.6612317e-03
Sta026_1
  1.0000000e+00 -2.0638159e-17  1.1639606e-16  3.5953446e-01
 -1.6907612e-01 -1.5066078e-01 -5.1249472e-02 -1.1473504e-01
  7.4318733e-02 -1.0855529e-01 -1.1998066e-02 -5.3971883e-02
  9.5227188e-03 -6.2981007e-02  6.3410121e-02 -7.7330329e-02
  4.9110831e-02 -2.4956269e-03  1.0064368e-02 -3.1705908e-02
 -7.5257977e-03  1.5194201e-02 -2.8084136e-03 -2.2630651e-02
  1.5053693e-04  1.0562831e-02 -2.2113331e-02 -1.0879678e-02
 -1.3129539e-02  9.0114419e-04 -4.8887707e-04 -1.2932897e-02
  1.3289527e-03 -3.8633825e-03 -1.0767570e-03 -7.6986078e-03
 -5.4510476e-03 -2.4596257e-04 -1.3240109e-03 -4.5769595e-03
  1.9494143e-03 -2.3928809e-03 -1.0336438e-02  2.1154417e-03
 -7.0037122e-04 -4.3399162e-04 -4.6703830e-03  2.4514143e-03
  6.3529854e-03 -1.5547685e-03 -2.0971081e-03  4.0051661e-03
  1.7027152e-03  3.9874319e-03 -1.3112714e-04  2.1307088e-03
  1.8874341e-03  3.0888612e-03 -4.8421958e-03  4.0852082e-03
 -3.9288002e-03  3.2357240e-03 -3.2592725e-03  2.4756182e-03
 -1.5870515e-03 -1.7461128e-03 -1.1438660e-03  2.6914153e-03
 -2.3899705e-03 -1.6529622e-03  2.2662700e-03  3.6709299e-04
  1.1650764e-03 -3.0095547e-03  3.2593370e-04  1.1825050e-03
  3.0506773e-04 -6.5975334e-04  1.9706285e-04  2.8150428e-04
Sta027_1
  1.0000000e+00 -2.7438665e-17  6.7292239e-17  3.2722180e-01
 -7.7864094e-02 -1.0035917e-01  1.7330192e-02 -1.3008763e-01
  1.1566990e-01 -5.8578000e-02  3.5037340e-02 -4.2424985e-02
  2.1101147e-02 -1.5137923e-02  8.6752256e-02 -3.6586327e-02
  3.3863308e-02  1.0836707e-02  2.9030701e-02  7.2422478e-03
 -1.6936149e-02  6.3455905e-03  9.7963502e-03 -7.4063109e-03
  1.9103916e-03 -6.9810469e-03 -4.5769903e-03 -2.4607613e-03
 -1.7659720e-03 -8.9195089e-03  9.9290378e-03 -9.4385746e-03
  6.3506376e-03 -6.3545893e-03  5.2441847e-03 -4.9459134e-04
 -1.7391281e-03 -8.1568892e-04  2.2968605e-03 -9.6794014e-03
  7.9377100e-04 -2.5600657e-03 -4.0326693e-03 -6.3363721e-03
  5.2479065e-04  3.1201305e-05  3.1797226e-03 -7.2347782e-03
  1.1384941e-04 -2.1915747e-03  3.5557661e-03  5.0182754e-04
 -1.9355078e-03 -1.7741616e-04  2.4687410e-03 -2.1883459e-03
 -1.0097638e-03 -3.5414414e-03 -2.7278825e-03 -2.1148214e-03
  1.8526727e-03  1.9720667e-04 -1.7455932e-03 -4.1055537e-03
  5.7418703e-04 -6.7748657e-05 -1.3986242e-04 -1.0020681e-05
 -1.8466694e-03  2.1722931e-03  4.7219870e-04 -1.2141373e-03
 -3.4304811e-03 -2.4433517e-03 -1.4562720e-03 -1.4046886e-03
  4.0618981e-04 -1.7884583e-03 -1.5454787e-03 -3.3689342e-03
Sta028_1
  1.0000000e+00  2.2674640e-17 -5.9756352e-17  3.5541880e-01
 -1.5384280e-01 -9.8375616e-02 -4.9629358e-02 -1.0546505e-01
  5.1308503e-02 -1.0190178e-01 -2.0616279e-02 -7.0413873e-03
  5.1943721e-03 -6.8847190e-02  5.1224866e-02 -9.0515559e-02
  4.3425360e-02 -2.4863989e-02  1.1622168e-02 -2.8574327e-02
  1.0906433e-02  1.1962293e-02  1.4489662e-02 -3.1453977e-02
 -9.0070310e-04  1.3018274e-02 -1.3067701e-02 -1.0716187e-02
 -7.6754357e-03  9.6429635e-03 -8.6313111e-03 -1.2489068e-02
 -7.6344265e-03 -6.9652057e-03  1.3138911e-03 -3.5193252e-03
 -2.0904727e-04 -1.9351789e-03  3.1172593e-03 -1.0790534e-02
  1.7898443e-04 -2.2355107e-03 -3.5514887e-03 -1.1318294e-03
  4.2702718e-03  3.3101144e-03 -9.4133488e-03  1.1439687e-03
 -1.5839254e-03  5.7377590e-04 -5.6136188e-03  4.7312135e-03
  2.7150385e-03  1.8557537e-03 -4.2715108e-03  6.0351272e-04
 -1.2471085e-03 -1.9734439e-04 -4.3712092e-04  1.1091088e-03
  1.6842133e-03  1.9758399e-03 -3.2074335e-03  2.4968388e-04
 -2.3453526e-03  9.5740860e-04 -3.1078822e-03  1.8154990e-03
 -1.0509355e-03 -5.1013418e-04 -2.6988017e-03  2.5529644e-03
 -2.7608792e-03 -1.0934415e-03  2.0091271e-03  3.7848088e-06
  1.2193996e-03 -2.0835904e-03  7.7610501e-04 -3.9364294e-04
Sta029_1
  1.0000000e+00 -3.4903755e-17  8.1525307e-17  4.4791456e-01
 -1.2283552e-01 -1.1996593e-01 -3.3381675e-02 -1.6089584e-01
  7.7154930e-02 -1.1503256e-01 -4.2357826e-02 -3.6081080e-02
  3.0699400e-02 -5.1603613e-02  7.3554728e-02 -6.1545237e-02
  3.7746892e-02 -1.8686489e-02  2.5102497e-02 -2.4456704e-02
 -1.1750212e-03  2.1364006e-02  7.9051835e-03 -2.0292982e-02
 -3.7456742e-03 -3.6993841e-03 -9.5354867e-03 -1.2455177e-02
 -6.3958946e-03  2.9123172e-03 -7.4611968e-03 -1.5120541e-02
 -5.2203463e-05 -8.4483468e-03  1.8563414e-03 -7.8213220e-04
 -2.6192541e-03  4.0464426e-03 -1.2880977e-03 -7.4056685e-03
 -6.3467833e-03 -2.8051950e-03 -6.1934820e-03 -2.1534552e-03
 -2.0963475e-03 -4.9654035e-04 -7.4661346e-03 -5.7606767e-03
 -2.5308479e-04 -5.4065990e-03 -2.7820469e-03  7.2851638e-04
  4.9720719e-03  1.6141512e-03 -1.4692614e-03  2.3177003e-03
 -2.8155337e-04  2.6335353e-03 -1.0454791e-03  2.7176757e-03
 -2.8877426e-05  4.6320297e-03 -5.5629324e-03  4.6547618e-04
 -3.2165774e-03  7.2476313e-04 -2.6632734e-03  4.4469397e-04
  3.8807953e-04 -1.8653046e-04 -2.3235043e-03  1.3439082e-03
 -1.2659284e-03  1.2298694e-04  1.2038335e-03  2.1558630e-03
 -7.2009655e-05  1.2253013e-04 -1.1976566e-04  1.0577326e-03
Sta030_1
  1.0000000e+00 -1.1716398e-17  5.6455735e-19  4.6964088e-01
 -1.3832160e-01 -1.3707816e-01  8.1027381e-03 -1.6670571e-01
  7.1690471e-02 -1.1108914e-01 -1.4938954e-02 -3.1346977e-02
  3.6853768e-02 -3.6238395e-02  7.4672366e-02 -8.4742301e-02
  2.7066923e-02  3.5761689e-03  1.3966389e-02 -3.2424834e-02
 -2.2491290e-03  3.1608873e-02  5.0430599e-03 -3.1321796e-02
 -1.3837469e-02 -6.4628778e-03 -3.7069822e-03 -1.1993153e-02
 -3.2515704e-03 -2.1912819e-03  6.3596619e-03 -1.5509096e-02
 -3.3915817e-04 -1.0974389e-02  7.3559690e-03 -7.9716216e-03
  5.4777308e-03  7.3620817e-03 -5.9046297e-03 -7.5268507e-03
 -7.5613603e-04  3.7657646e-05 -3.7257060e-03  2.3701554e-04
  1.4958938e-03  3.0328478e-03 -4.4146290e-03 -1.8576562e-03
 -8.8195216e-04  7.2077636e-04  9.1475084e-04 -8.4342988e-05
  9.6228224e-04  2.9314776e-03 -6.5231878e-03 -1.0376585e-03
 -4.6083077e-03  2.1313199e-03 -6.0392987e-03  4.8469745e-04
 -1.5755822e-03 -3.1203369e-03 -5.2918856e-03 -2.4512315e-04
 -1.0103328e-03 -2.9242682e-03 -1.7376649e-05 -2.0278150e-03
  4.7318572e-03 -2.3982842e-03 -9.2643884e-04 -1.9503625e-04
  2.0950190e-03  3.1380320e-03 -9.0289794e-04  5.9797692e-04
  5.3971357e-04  1.6251293e-03 -1.1677975e-03  3.2064592e-03
Sta031_1
  1.0000000e+00  3.7063399e-17 -8.0810233e-17  4.6409568e-01
 -1.3029390e-01 -1.9056069e-01 -1.5557170e-02 -2.1446294e-01
  9.9472056e-02 -1.2546556e-01  3.4267574e-03 -3.0698476e-02
  6.1967382e-02 -3.7591836e-02  8.5473345e-02 -7.9028027e-02
  1.5829043e-02  1.5050472e-02  4.2404465e-03 -2.1887839e-02
 -6.0464549e-03  2.5048988e-02 -3.8342689e-03 -2.9567699e-02
 -2.2689546e-02 -1.6386155e-02 -4.5838605e-03 -1.1150811e-02
  2.1281708e-03 -8.1491293e-03  7.3174802e-03 -6.7982237e-03
 -5.0768822e-03 -1.0673190e-02  2.0947867e-03 -4.1981260e-03
  3.6975876e-03  5.7508936e-03 -1.5411549e-02 -5.4288245e-03
 -4.0246838e-03 -1.8636101e-03 -5.7204103e-03 -2.4407785e-03
  2.8076217e-03  2.2481982e-03 -4.3460204e-03  8.1606399e-04
 -2.5434949e-03  3.6263151e-03  1.1226937e-03  2.9569581e-03
 -2.5038989e-03  2.5483480e-03 -8.7594841e-03  8.4853729e-04
 -5.3340674e-03  6.0945531e-04 -6.2870993e-03  5.2811374e-04
  5.2152655e-04 -5.3750289e-03 -2.5293636e-03  1.5404616e-03
  2.0757775e-03  1.5225116e-04  1.2276294e-03  2.7212837e-05
  3.1983492e-03  1.0666525e-03  2.1012074e-04  7.9755896e-04
  4.4597337e-05  4.2543583e-03 -5.1050315e-05  4.7432063e-04
 -1.5378969e-03 -5.8916459e-04  1.8164140e-03  4.6198600e-03
Sta032_1
  1.0000000e+00  5.4836070e-18 -5.8023961e-17  3.7506852e-01
 -5.1546444e-02  1.5650576e-02 -7.9388326e-03 -1.1712841e-01
  4.7866610e-02 -4.5686726e-02 -6.7853142e-02  4.5238178e-02
 -5.7069493e-03 -3.8751174e-02 -8.4361605e-03 -2.1275796e-02
  5.7525812e-03 -3.8622760e-02  2.0211955e-02 -2.2665970e-04
  2.0782579e-02 -1.7536247e-02  9.9070155e-03 -3.6748231e-02
  1.2398179e-02 -9.6634974e-03  1.1679146e-02 -8.7553324e-03
  1.6440217e-02 -2.1020186e-03  1.0507987e-02 -1.0303360e-02
 -2.2157505e-03  7.8484834e-03  9.6611981e-03 -1.3037537e-02
  1.2852150e-03  5.4716339e-03 -2.7646687e-03 -7.2703166e-03
 -6.6970278e-03  6.1610045e-03 -1.4272108e-03 -1.0371842e-02
 -4.3813605e-03 -2.1569595e-03 -4.6671344e-03 -4.0205916e-03
 -2.6598268e-03 -5.8644674e-04 -8.6288144e-04 -6.9434351e-03
 -1.4956494e-03 -5.7154768e-03  1.4902027e-03 -3.1792634e-03
  2.1103152e-03 -6.6626207e-04  1.8970495e-03 -5.9475902e-03
  1.5056871e-03 -8.9211472e-04  4.4176823e-04 -4.7629748e-03
  4.0005847e-03  1.0600988e-03 -3.4022251e-03 -7.5413327e-04
 -1.3441891e-05  9.0851294e-04  3.2642441e-04  2.5095175e-05
  4.6054402e-04  1.1889898e-03 -1.2005005e-03 -1.8476242e-04
 -5.8352343e-04  2.0236756e-03 -2.4039235e-04 -1.9366330e-03
Sta033_1
  1.0000000e+00  4.4256457e-17 -1.0665821e-16  3.2626399e-01
 -1.0107347e-01 -6.8431056e-02 -3.6451544e-02 -8.2784288e-02
  6.9672172e-02 -7.1076820e-02 -1.5207408e-02 -1.9117670e-02
  4.9299726e-03 -4.8105122e-02  4.2134931e-02 -7.0795886e-02
  4.3156919e-02 -1.8587533e-02  3.3116311e-02 -1.6799158e-02
  7.7138819e-03  6.7681637e-03  2.5395279e-02 -2.9711627e-02
  2.9020342e-03  9.0739640e-03 -2.3771845e-03 -2.6301636e-03
 -8.3819754e-03  5.8756444e-03 -3.4279573e-04 -1.4485925e-02
 -5.6585242e-03 -5.6522495e-03 -1.6546741e-03 -5.2308579e-03
 -7.6891385e-04 -4.7517078e-03  5.7059490e-03 -9.4343536e-03
 -1.6201476e-04 -4.9175181e-03  2.0726434e-03 -2.6164538e-03
  2.2022159e-03  1.8908088e-03 -2.2164064e-03 -2.6466369e-03
 -1.3152706e-03  5.9543163e-04 -4.5215888e-03 -1.0490331e-03
  2.7127458e-05  1.8218842e-03 -4.9697564e-03 -1.9951999e-03
 -2.3240529e-03 -3.1331646e-04  4.2517957e-04 -2.3719649e-03
 -4.0204172e-05  6.7804291e-04 -2.2010480e-03 -3.1504493e-03
 -1.7659957e-03  3.5446742e-04 -1.5111329e-03 -3.6651034e-04
 -1.5231366e-04 -2.5625209e-04 -3.7614655e-03  4.2674600e-05
 -1.4063339e-03 -5.9747508e-04 -1.0378927e-03  3.8662039e-04
  9.6296415e-04 -1.4480342e-03 -7.4478706e-04 -6.9332263e-04
Sta034_1
  1.0000000e+00 -3.7984476e-17  7.4018379e-17  3.6688342e-01
 -2.7419045e-02 -1.8929628e-02 -6.5075612e-03 -1.4018386e-01
  7.2354464e-02 -5.1184675e-02 -3.4482438e-02  2.1842575e-02
  3.3524108e-02 -3.1591408e-02  2.5259528e-02 -3.9840279e-02
  2.3209504e-02 -1.8621481e-02  3.2403592e-02  1.2450058e-02
  2.2954026e-02  6.5781259e-03  1.8983544e-02 -5.2323619e-03
 -5.0096551e-03  4.5531269e-03  7.1198028e-03  1.0231543e-02
  1.9195256e-03  9.6849147e-04 -7.4238618e-03  1.4884116e-03
 -1.1508172e-02 -6.9384301e-03 -2.5356978e-03 -1.9146178e-03
  1.3974072e-03 -9.7591531e-03  4.5835533e-04 -8.7063386e-04
 -1.9993910e-03 -5.9841844e-03  6.4379313e-03 -6.8665351e-03
  2.1908868e-03 -3.1656714e-03  2.8676955e-03  1.5351495e-03
  3.2959995e-04  7.5981249e-04  9.2840892e-04 -2.3977739e-03
 -2.5726690e-03 -1.1995677e-03 -2.5439799e-03  2.2776990e-03
 -7.2700111e-04 -6.0112567e-04 -2.3156844e-03 -9.0550425e-04
 -3.5108089e-03 -2.3247296e-03  1.0413453e-04 -7.1169479e-04
 -5.0805230e-05 -6.9689487e-04 -8.1254211e-04 -1.4092226e-03
 -2.4441646e-03 -5.0090144e-04 -2.8739865e-04 -1.7251237e-03
 -3.6658432e-04 -5.9668453e-04 -2.6561336e-03 -1.7442352e-06
 -1.3995105e-03 -6.6215573e-04 -1.5301468e-03 -1.6111411e-03
