# Supplementary material for: Possible Fossil Larvae of Staphylinidae from Kachin Amber and a Quantitative Morphological Comparison Indicate That Rove Beetle Larvae Partly Replaced Lacewing Larvae
Source: Insects. 2025 Sep 1;16(9):910. doi: 10.3390/insects16090910 (PMC12470659; doi:10.3390/insects16090910)
Supplement: Supplementary file 1 [file insects-16-00910-s001.zip › SUPPLEMENT_Staphylinidae/File_S19_only_Staphyl_analysis3_part3.pcc]

5 20
Prin1
-2StD
  1.000000e+000 -7.445490e-019 -7.550562e-018  3.921703e-001
 -1.423271e-001 -3.528158e-002 -3.994407e-002 -1.433524e-001
 -8.282232e-004 -1.066503e-001 -7.897601e-002 -2.700028e-002
 -6.480288e-003 -9.121216e-002  9.833756e-004 -6.138214e-002
  3.036276e-002 -5.645823e-002  1.764757e-002 -1.671313e-002
  2.465077e-002 -2.434579e-003  5.327176e-003 -2.597976e-002
  1.905404e-003  6.157697e-003 -9.431733e-003 -7.997763e-003
 -9.452829e-004  5.137068e-003 -1.634707e-002 -9.906834e-003
 -7.690795e-003 -2.366724e-004 -2.781495e-003 -3.173626e-003
 -1.507106e-003  6.628751e-004 -7.998837e-004 -5.372468e-003
 -6.055657e-003  1.202188e-003 -1.974683e-003 -1.486051e-003
 -7.378535e-004  1.866874e-003 -6.112345e-003 -5.846317e-004
 -3.157984e-003  6.814738e-004 -3.658777e-003  1.433802e-003
  6.721351e-004  2.461888e-004  6.228784e-005  4.044601e-004
 -1.308080e-003 -1.084445e-003  8.928729e-004  1.693440e-003
  2.184347e-003  6.107015e-004 -5.950197e-004  9.749682e-004
 -1.606623e-004  6.892720e-004 -7.264160e-004  1.184859e-003
  1.544195e-003  4.846616e-004 -5.936343e-004  7.124075e-004
  6.069023e-005 -3.053555e-004  1.431967e-003  5.443660e-004
  1.344977e-003  8.095399e-005  5.602314e-004  7.240205e-004
MEAN
  1.000000e+000 -7.445490e-019 -7.550562e-018  3.921703e-001
 -1.317840e-001 -1.268602e-001 -1.973340e-002 -1.433524e-001
  7.748086e-002 -9.573478e-002 -1.088591e-002 -2.700028e-002
  1.561734e-002 -5.059209e-002  5.527303e-002 -6.138214e-002
  2.717919e-002 -8.206753e-003  1.297536e-002 -1.671313e-002
 -3.331259e-003  7.746629e-003  3.639263e-003 -2.597976e-002
 -2.610067e-003  2.159115e-004 -1.014008e-002 -7.997763e-003
 -3.846821e-003 -9.331377e-004 -5.707869e-004 -9.906834e-003
 -3.349580e-003 -4.545472e-003 -2.317315e-003 -3.173626e-003
 -1.180579e-003  1.289728e-003 -2.833747e-003 -5.372468e-003
 -1.339634e-003 -1.152389e-003 -5.616477e-003 -1.486051e-003
  2.584501e-004  2.239058e-003 -4.036785e-003 -5.846317e-004
 -8.427099e-004 -2.890731e-004 -1.991251e-003  1.433802e-003
 -1.600863e-004  2.071823e-003 -2.016333e-003  4.044601e-004
 -1.037710e-003 -2.182812e-004 -1.731902e-003  1.693440e-003
  9.035832e-005  3.771841e-004 -1.834311e-003  9.749682e-004
  1.495640e-004 -8.159851e-004 -9.026123e-004  1.184859e-003
  9.925830e-004  3.669356e-004 -5.101070e-004  7.124075e-004
  6.335717e-005  3.676020e-004  2.313493e-004  5.443660e-004
  1.860359e-004  2.776261e-004  6.870339e-005  7.240205e-004
+2StD
  1.000000e+000 -7.445490e-019 -7.550562e-018  3.921703e-001
 -1.212409e-001 -2.184388e-001  4.772676e-004 -1.433524e-001
  1.557899e-001 -8.481924e-002  5.720419e-002 -2.700028e-002
  3.771497e-002 -9.972024e-003  1.095627e-001 -6.138214e-002
  2.399562e-002  4.004472e-002  8.303146e-003 -1.671313e-002
 -3.131329e-002  1.792784e-002  1.951350e-003 -2.597976e-002
 -7.125538e-003 -5.725874e-003 -1.084843e-002 -7.997763e-003
 -6.748359e-003 -7.003343e-003  1.520550e-002 -9.906834e-003
  9.916355e-004 -8.854272e-003 -1.853135e-003 -3.173626e-003
 -8.540522e-004  1.916581e-003 -4.867610e-003 -5.372468e-003
  3.376389e-003 -3.506966e-003 -9.258271e-003 -1.486051e-003
  1.254754e-003  2.611242e-003 -1.961225e-003 -5.846317e-004
  1.472564e-003 -1.259620e-003 -3.237250e-004  1.433802e-003
 -9.923077e-004  3.897457e-003 -4.094954e-003  4.044601e-004
 -7.673399e-004  6.478826e-004 -4.356677e-003  1.693440e-003
 -2.003630e-003  1.436667e-004 -3.073602e-003  9.749682e-004
  4.597903e-004 -2.321242e-003 -1.078809e-003  1.184859e-003
  4.409709e-004  2.492096e-004 -4.265797e-004  7.124075e-004
  6.602411e-005  1.040560e-003 -9.692681e-004  5.443660e-004
 -9.729048e-004  4.742982e-004 -4.228246e-004  7.240205e-004
Prin2
-2StD
  1.000000e+000 -7.445490e-019 -7.550562e-018  3.921703e-001
 -5.900063e-002 -7.056634e-002  5.282250e-003 -1.433524e-001
  9.480285e-002 -5.224263e-002  4.528511e-003 -2.700028e-002
  1.743629e-002 -2.230064e-002  5.428369e-002 -6.138214e-002
  8.832754e-003 -7.109514e-003  2.719682e-002 -1.671313e-002
  9.821316e-004 -2.400998e-003  1.330885e-002 -2.597976e-002
  1.672308e-003 -5.678832e-003  4.052250e-003 -7.997763e-003
  5.205486e-003 -3.430719e-003  5.657044e-003 -9.906834e-003
 -3.713029e-003 -3.090657e-003  1.438158e-003 -3.173626e-003
  9.030613e-004  3.389026e-004 -2.311909e-004 -5.372468e-003
 -2.047039e-003  1.732702e-004 -5.237463e-004 -1.486051e-003
 -1.431360e-003  8.741905e-004 -7.477430e-004 -5.846317e-004
 -2.438888e-003 -1.567481e-003 -9.336806e-004  1.433802e-003
 -1.252861e-003 -8.005927e-004 -2.216097e-003  4.044601e-004
  5.894376e-005 -4.426495e-004 -1.430081e-003  1.693440e-003
 -5.214939e-004 -1.200828e-004 -2.152428e-003  9.749682e-004
  4.770192e-004 -6.924468e-004 -1.699842e-003  1.184859e-003
  3.318765e-005 -9.571489e-005 -9.498988e-004  7.124075e-004
 -7.468838e-005  6.329722e-004 -1.417367e-003  5.443660e-004
 -6.466054e-005  2.135603e-004 -1.363255e-003  7.240205e-004
MEAN
  1.000000e+000 -7.445490e-019 -7.550562e-018  3.921703e-001
 -1.317840e-001 -1.268602e-001 -1.973340e-002 -1.433524e-001
  7.748086e-002 -9.573478e-002 -1.088591e-002 -2.700028e-002
  1.561734e-002 -5.059209e-002  5.527303e-002 -6.138214e-002
  2.717919e-002 -8.206753e-003  1.297536e-002 -1.671313e-002
 -3.331259e-003  7.746629e-003  3.639263e-003 -2.597976e-002
 -2.610067e-003  2.159115e-004 -1.014008e-002 -7.997763e-003
 -3.846821e-003 -9.331377e-004 -5.707869e-004 -9.906834e-003
 -3.349580e-003 -4.545472e-003 -2.317315e-003 -3.173626e-003
 -1.180579e-003  1.289728e-003 -2.833747e-003 -5.372468e-003
 -1.339634e-003 -1.152389e-003 -5.616477e-003 -1.486051e-003
  2.584501e-004  2.239058e-003 -4.036785e-003 -5.846317e-004
 -8.427099e-004 -2.890731e-004 -1.991251e-003  1.433802e-003
 -1.600863e-004  2.071823e-003 -2.016333e-003  4.044601e-004
 -1.037710e-003 -2.182812e-004 -1.731902e-003  1.693440e-003
  9.035832e-005  3.771841e-004 -1.834311e-003  9.749682e-004
  1.495640e-004 -8.159851e-004 -9.026123e-004  1.184859e-003
  9.925830e-004  3.669356e-004 -5.101070e-004  7.124075e-004
  6.335717e-005  3.676020e-004  2.313493e-004  5.443660e-004
  1.860359e-004  2.776261e-004  6.870339e-005  7.240205e-004
+2StD
  1.000000e+000 -7.445490e-019 -7.550562e-018  3.921703e-001
 -2.045674e-001 -1.831541e-001 -4.474905e-002 -1.433524e-001
  6.015887e-002 -1.392269e-001 -2.630033e-002 -2.700028e-002
  1.379839e-002 -7.888354e-002  5.626237e-002 -6.138214e-002
  4.552563e-002 -9.303992e-003 -1.246103e-003 -1.671313e-002
 -7.644650e-003  1.789426e-002 -6.030325e-003 -2.597976e-002
 -6.892442e-003  6.110655e-003 -2.433241e-002 -7.997763e-003
 -1.289913e-002  1.564444e-003 -6.798617e-003 -9.906834e-003
 -2.986131e-003 -6.000287e-003 -6.072788e-003 -3.173626e-003
 -3.264219e-003  2.240553e-003 -5.436303e-003 -5.372468e-003
 -6.322290e-004 -2.478048e-003 -1.070921e-002 -1.486051e-003
  1.948260e-003  3.603925e-003 -7.325827e-003 -5.846317e-004
  7.534680e-004  9.893352e-004 -3.048821e-003  1.433802e-003
  9.326887e-004  4.944239e-003 -1.816569e-003  4.044601e-004
 -2.134364e-003  6.087055e-006 -2.033723e-003  1.693440e-003
  7.022105e-004  8.744510e-004 -1.516194e-003  9.749682e-004
 -1.778912e-004 -9.395234e-004 -1.053824e-004  1.184859e-003
  1.951978e-003  8.295861e-004 -7.031520e-005  7.124075e-004
  2.014027e-004  1.022318e-004  1.880066e-003  5.443660e-004
  4.367323e-004  3.416919e-004  1.500662e-003  7.240205e-004
Prin3
-2StD
  1.000000e+000 -7.445490e-019 -7.550562e-018  3.921703e-001
 -1.361050e-001 -1.448182e-001 -1.330351e-002 -1.433524e-001
  6.910160e-002 -7.839560e-002  1.650892e-004 -2.700028e-002
 -9.721692e-003 -5.039521e-002  4.208829e-002 -6.138214e-002
  1.338767e-002 -1.683663e-002 -1.220525e-004 -1.671313e-002
 -2.110179e-003 -1.623933e-002 -2.452747e-005 -2.597976e-002
  9.655978e-003 -4.935379e-004 -7.513437e-003 -7.997763e-003
  7.653424e-004  2.209101e-003 -1.332037e-003 -9.906834e-003
 -2.168550e-003  4.101601e-003 -6.131041e-003 -3.173626e-003
 -2.954165e-003  1.319482e-003 -2.796638e-003 -5.372468e-003
 -1.671909e-003  3.600719e-003 -5.020534e-003 -1.486051e-003
 -2.442171e-003  2.910911e-003 -1.485366e-003 -5.846317e-004
 -1.591489e-003  1.143700e-004 -1.610886e-003  1.433802e-003
  5.207523e-005  2.032413e-004  5.114510e-004  4.044601e-004
  9.146044e-005  5.286519e-004  6.418077e-004  1.693440e-003
 -5.594784e-005  2.542703e-004  1.048367e-003  9.749682e-004
  7.217284e-004 -1.693380e-003  1.074384e-004  1.184859e-003
  2.189641e-003 -6.275732e-004  6.878966e-004  7.124075e-004
  1.099083e-003  6.914060e-004  7.587258e-004  5.443660e-004
  8.184994e-004  6.822388e-004  3.770749e-004  7.240205e-004
MEAN
  1.000000e+000 -7.445490e-019 -7.550562e-018  3.921703e-001
 -1.317840e-001 -1.268602e-001 -1.973340e-002 -1.433524e-001
  7.748086e-002 -9.573478e-002 -1.088591e-002 -2.700028e-002
  1.561734e-002 -5.059209e-002  5.527303e-002 -6.138214e-002
  2.717919e-002 -8.206753e-003  1.297536e-002 -1.671313e-002
 -3.331259e-003  7.746629e-003  3.639263e-003 -2.597976e-002
 -2.610067e-003  2.159115e-004 -1.014008e-002 -7.997763e-003
 -3.846821e-003 -9.331377e-004 -5.707869e-004 -9.906834e-003
 -3.349580e-003 -4.545472e-003 -2.317315e-003 -3.173626e-003
 -1.180579e-003  1.289728e-003 -2.833747e-003 -5.372468e-003
 -1.339634e-003 -1.152389e-003 -5.616477e-003 -1.486051e-003
  2.584501e-004  2.239058e-003 -4.036785e-003 -5.846317e-004
 -8.427099e-004 -2.890731e-004 -1.991251e-003  1.433802e-003
 -1.600863e-004  2.071823e-003 -2.016333e-003  4.044601e-004
 -1.037710e-003 -2.182812e-004 -1.731902e-003  1.693440e-003
  9.035832e-005  3.771841e-004 -1.834311e-003  9.749682e-004
  1.495640e-004 -8.159851e-004 -9.026123e-004  1.184859e-003
  9.925830e-004  3.669356e-004 -5.101070e-004  7.124075e-004
  6.335717e-005  3.676020e-004  2.313493e-004  5.443660e-004
  1.860359e-004  2.776261e-004  6.870339e-005  7.240205e-004
+2StD
  1.000000e+000 -7.445490e-019 -7.550562e-018  3.921703e-001
 -1.274630e-001 -1.089022e-001 -2.616329e-002 -1.433524e-001
  8.586012e-002 -1.130740e-001 -2.193691e-002 -2.700028e-002
  4.095637e-002 -5.078897e-002  6.845777e-002 -6.138214e-002
  4.097071e-002  4.231233e-004  2.607277e-002 -1.671313e-002
 -4.552339e-003  3.173259e-002  7.303053e-003 -2.597976e-002
 -1.487611e-002  9.253609e-004 -1.276672e-002 -7.997763e-003
 -8.458984e-003 -4.075377e-003  1.904630e-004 -9.906834e-003
 -4.530610e-003 -1.319255e-002  1.496411e-003 -3.173626e-003
  5.930068e-004  1.259974e-003 -2.870856e-003 -5.372468e-003
 -1.007359e-003 -5.905497e-003 -6.212420e-003 -1.486051e-003
  2.959071e-003  1.567205e-003 -6.588204e-003 -5.846317e-004
 -9.393073e-005 -6.925162e-004 -2.371616e-003  1.433802e-003
 -3.722478e-004  3.940405e-003 -4.544117e-003  4.044601e-004
 -2.166880e-003 -9.652143e-004 -4.105612e-003  1.693440e-003
  2.366645e-004  5.000979e-004 -4.716989e-003  9.749682e-004
 -4.226004e-004  6.140970e-005 -1.912663e-003  1.184859e-003
 -2.044754e-004  1.361444e-003 -1.708111e-003  7.124075e-004
 -9.723690e-004  4.379800e-005 -2.960272e-004  5.443660e-004
 -4.464276e-004 -1.269866e-004 -2.396681e-004  7.240205e-004
Prin4
-2StD
  1.000000e+000 -7.445490e-019 -7.550562e-018  3.921703e-001
 -1.504076e-001 -1.100549e-001 -4.596518e-003 -1.433524e-001
  7.617042e-002 -9.519013e-002 -4.646901e-003 -2.700028e-002
  2.308265e-003 -4.198294e-002  6.357267e-002 -6.138214e-002
  2.020802e-002 -5.887806e-003  8.404181e-003 -1.671313e-002
 -1.324817e-002  1.710037e-002 -3.118121e-003 -2.597976e-002
 -5.309331e-003 -4.992637e-003 -1.827874e-002 -7.997763e-003
 -5.295747e-003 -3.210866e-003 -3.592715e-003 -9.906834e-003
 -2.286558e-003 -8.943668e-003  2.168906e-004 -3.173626e-003
  2.611873e-003  5.037880e-003 -4.510301e-003 -5.372468e-003
  7.980619e-004  2.798561e-004 -6.928155e-003 -1.486051e-003
  2.184783e-003  3.014588e-003 -6.630094e-003 -5.846317e-004
 -2.389453e-003 -2.245835e-004 -1.310124e-003  1.433802e-003
  9.970135e-004  2.926798e-003 -1.060843e-003  4.044601e-004
 -1.212979e-003  7.174818e-004 -1.468114e-003  1.693440e-003
  4.308913e-004 -2.595691e-004 -3.234795e-003  9.749682e-004
 -1.354240e-003 -1.777650e-003 -1.531230e-003  1.184859e-003
  1.263031e-003 -1.202818e-003 -6.944568e-004  7.124075e-004
  6.987230e-004 -2.903853e-005  5.857635e-004  5.443660e-004
  1.674003e-003  3.976880e-004 -2.311816e-004  7.240205e-004
MEAN
  1.000000e+000 -7.445490e-019 -7.550562e-018  3.921703e-001
 -1.317840e-001 -1.268602e-001 -1.973340e-002 -1.433524e-001
  7.748086e-002 -9.573478e-002 -1.088591e-002 -2.700028e-002
  1.561734e-002 -5.059209e-002  5.527303e-002 -6.138214e-002
  2.717919e-002 -8.206753e-003  1.297536e-002 -1.671313e-002
 -3.331259e-003  7.746629e-003  3.639263e-003 -2.597976e-002
 -2.610067e-003  2.159115e-004 -1.014008e-002 -7.997763e-003
 -3.846821e-003 -9.331377e-004 -5.707869e-004 -9.906834e-003
 -3.349580e-003 -4.545472e-003 -2.317315e-003 -3.173626e-003
 -1.180579e-003  1.289728e-003 -2.833747e-003 -5.372468e-003
 -1.339634e-003 -1.152389e-003 -5.616477e-003 -1.486051e-003
  2.584501e-004  2.239058e-003 -4.036785e-003 -5.846317e-004
 -8.427099e-004 -2.890731e-004 -1.991251e-003  1.433802e-003
 -1.600863e-004  2.071823e-003 -2.016333e-003  4.044601e-004
 -1.037710e-003 -2.182812e-004 -1.731902e-003  1.693440e-003
  9.035832e-005  3.771841e-004 -1.834311e-003  9.749682e-004
  1.495640e-004 -8.159851e-004 -9.026123e-004  1.184859e-003
  9.925830e-004  3.669356e-004 -5.101070e-004  7.124075e-004
  6.335717e-005  3.676020e-004  2.313493e-004  5.443660e-004
  1.860359e-004  2.776261e-004  6.870339e-005  7.240205e-004
+2StD
  1.000000e+000 -7.445490e-019 -7.550562e-018  3.921703e-001
 -1.131604e-001 -1.436655e-001 -3.487028e-002 -1.433524e-001
  7.879130e-002 -9.627943e-002 -1.712492e-002 -2.700028e-002
  2.892641e-002 -5.920124e-002  4.697339e-002 -6.138214e-002
  3.415036e-002 -1.052570e-002  1.754654e-002 -1.671313e-002
  6.585653e-003 -1.607114e-003  1.039665e-002 -2.597976e-002
  8.919650e-005  5.424460e-003 -2.001423e-003 -7.997763e-003
 -2.397895e-003  1.344590e-003  2.451141e-003 -9.906834e-003
 -4.412602e-003 -1.472760e-004 -4.851521e-003 -3.173626e-003
 -4.973031e-003 -2.458424e-003 -1.157193e-003 -5.372468e-003
 -3.477330e-003 -2.584634e-003 -4.304799e-003 -1.486051e-003
 -1.667882e-003  1.463528e-003 -1.443476e-003 -5.846317e-004
  7.040329e-004 -3.535627e-004 -2.672378e-003  1.433802e-003
 -1.317186e-003  1.216848e-003 -2.971823e-003  4.044601e-004
 -8.624410e-004 -1.154044e-003 -1.995690e-003  1.693440e-003
 -2.501746e-004  1.013937e-003 -4.338270e-004  9.749682e-004
  1.653368e-003  1.456797e-004 -2.739947e-004  1.184859e-003
  7.221346e-004  1.936690e-003 -3.257572e-004  7.124075e-004
 -5.720087e-004  7.642425e-004 -1.230649e-004  5.443660e-004
 -1.301931e-003  1.575642e-004  3.685883e-004  7.240205e-004
Prin5
-2StD
  1.000000e+000 -7.445490e-019 -7.550562e-018  3.921703e-001
 -1.267410e-001 -1.351346e-001 -2.147143e-003 -1.433524e-001
  6.622928e-002 -1.060432e-001 -1.732544e-002 -2.700028e-002
  3.003057e-002 -4.993834e-002  5.157834e-002 -6.138214e-002
  9.377336e-003 -7.986724e-003  8.598288e-003 -1.671313e-002
  1.317735e-005  8.143619e-003 -5.963665e-004 -2.597976e-002
 -1.128464e-002 -8.175093e-003 -6.416757e-003 -7.997763e-003
  2.469241e-003 -4.656094e-003  6.167847e-004 -9.906834e-003
 -5.241214e-003 -5.089420e-003 -1.979148e-003 -3.173626e-003
  1.222617e-003  4.925331e-003 -9.451155e-003 -5.372468e-003
 -3.332724e-003  6.807498e-004 -6.281394e-003 -1.486051e-003
  1.746924e-004  3.979973e-003 -4.435732e-003 -5.846317e-004
 -2.546679e-003  1.546383e-003 -3.412363e-004  1.433802e-003
 -1.966183e-003  2.793382e-003 -3.797306e-003  4.044601e-004
 -3.306871e-003 -6.571328e-004 -2.874063e-003  1.693440e-003
  6.535316e-005 -2.373536e-003 -2.305352e-003  9.749682e-004
  1.418979e-003 -1.313628e-003  4.364233e-004  1.184859e-003
  3.691953e-003  2.843335e-004 -4.133957e-004  7.124075e-004
  1.555001e-003  2.531463e-003  3.369731e-004  5.443660e-004
  4.231717e-004  8.077215e-004  4.047393e-004  7.240205e-004
MEAN
  1.000000e+000 -7.445490e-019 -7.550562e-018  3.921703e-001
 -1.317840e-001 -1.268602e-001 -1.973340e-002 -1.433524e-001
  7.748086e-002 -9.573478e-002 -1.088591e-002 -2.700028e-002
  1.561734e-002 -5.059209e-002  5.527303e-002 -6.138214e-002
  2.717919e-002 -8.206753e-003  1.297536e-002 -1.671313e-002
 -3.331259e-003  7.746629e-003  3.639263e-003 -2.597976e-002
 -2.610067e-003  2.159115e-004 -1.014008e-002 -7.997763e-003
 -3.846821e-003 -9.331377e-004 -5.707869e-004 -9.906834e-003
 -3.349580e-003 -4.545472e-003 -2.317315e-003 -3.173626e-003
 -1.180579e-003  1.289728e-003 -2.833747e-003 -5.372468e-003
 -1.339634e-003 -1.152389e-003 -5.616477e-003 -1.486051e-003
  2.584501e-004  2.239058e-003 -4.036785e-003 -5.846317e-004
 -8.427099e-004 -2.890731e-004 -1.991251e-003  1.433802e-003
 -1.600863e-004  2.071823e-003 -2.016333e-003  4.044601e-004
 -1.037710e-003 -2.182812e-004 -1.731902e-003  1.693440e-003
  9.035832e-005  3.771841e-004 -1.834311e-003  9.749682e-004
  1.495640e-004 -8.159851e-004 -9.026123e-004  1.184859e-003
  9.925830e-004  3.669356e-004 -5.101070e-004  7.124075e-004
  6.335717e-005  3.676020e-004  2.313493e-004  5.443660e-004
  1.860359e-004  2.776261e-004  6.870339e-005  7.240205e-004
+2StD
  1.000000e+000 -7.445490e-019 -7.550562e-018  3.921703e-001
 -1.368270e-001 -1.185858e-001 -3.731966e-002 -1.433524e-001
  8.873244e-002 -8.542632e-002 -4.446379e-003 -2.700028e-002
  1.204106e-003 -5.124584e-002  5.896772e-002 -6.138214e-002
  4.498104e-002 -8.426782e-003  1.735243e-002 -1.671313e-002
 -6.675695e-003  7.349639e-003  7.874892e-003 -2.597976e-002
  6.064507e-003  8.606916e-003 -1.386340e-002 -7.997763e-003
 -1.016288e-002  2.789818e-003 -1.758358e-003 -9.906834e-003
 -1.457946e-003 -4.001524e-003 -2.655482e-003 -3.173626e-003
 -3.583775e-003 -2.345875e-003  3.783661e-003 -5.372468e-003
  6.534563e-004 -2.985528e-003 -4.951560e-003 -1.486051e-003
  3.422078e-004  4.981435e-004 -3.637838e-003 -5.846317e-004
  8.612592e-004 -2.124529e-003 -3.641266e-003  1.433802e-003
  1.646010e-003  1.350264e-003 -2.353602e-004  4.044601e-004
  1.231451e-003  2.205704e-004 -5.897405e-004  1.693440e-003
  1.153635e-004  3.127905e-003 -1.363270e-003  9.749682e-004
 -1.119851e-003 -3.183422e-004 -2.241648e-003  1.184859e-003
 -1.706787e-003  4.495377e-004 -6.068183e-004  7.124075e-004
 -1.428286e-003 -1.796259e-003  1.257255e-004  5.443660e-004
 -5.109988e-005 -2.524693e-004 -2.673326e-004  7.240205e-004
