# Supplementary material for: Possible Fossil Larvae of Staphylinidae from Kachin Amber and a Quantitative Morphological Comparison Indicate That Rove Beetle Larvae Partly Replaced Lacewing Larvae
Source: Insects. 2025 Sep 1;16(9):910. doi: 10.3390/insects16090910 (PMC12470659; doi:10.3390/insects16090910)
Supplement: Supplementary file 1 [file insects-16-00910-s001.zip › SUPPLEMENT_Staphylinidae/File_S20_only_Staphyl_analysis3_part4.pcr]

[DATA INFORMATION]
DataFile
\\Mac\Home\Desktop\Staphy_shape_2\only_staphy_2.nef
DataAnalyzedTime
Mon Jun 17 19:15:24 2024
FileHeaderSize
2
Method
Covariance
DataNum
34
NumHarm
20
NumAnalHarm
20
Size
77
AnalSize
57
Const_a1
1
Const_b1
1
Const_c1
1
Const_d1
0

[ANALYZED COEFFICIENTS]
 -1 -1 -1 0
 1 1 1 0
 1 1 1 0
 1 1 1 0
 1 1 1 0
 1 1 1 0
 1 1 1 0
 1 1 1 0
 1 1 1 0
 1 1 1 0
 1 1 1 0
 1 1 1 0
 1 1 1 0
 1 1 1 0
 1 1 1 0
 1 1 1 0
 1 1 1 0
 1 1 1 0
 1 1 1 0
 1 1 1 0

[COEFFICIENTS MEAN]
  1.000000e+000 -7.445490e-019 -7.550562e-018  3.921703e-001
 -1.317840e-001 -1.268602e-001 -1.973340e-002 -1.433524e-001
  7.748086e-002 -9.573478e-002 -1.088591e-002 -2.700028e-002
  1.561734e-002 -5.059209e-002  5.527303e-002 -6.138214e-002
  2.717919e-002 -8.206753e-003  1.297536e-002 -1.671313e-002
 -3.331259e-003  7.746629e-003  3.639263e-003 -2.597976e-002
 -2.610067e-003  2.159115e-004 -1.014008e-002 -7.997763e-003
 -3.846821e-003 -9.331377e-004 -5.707869e-004 -9.906834e-003
 -3.349580e-003 -4.545472e-003 -2.317315e-003 -3.173626e-003
 -1.180579e-003  1.289728e-003 -2.833747e-003 -5.372468e-003
 -1.339634e-003 -1.152389e-003 -5.616477e-003 -1.486051e-003
  2.584501e-004  2.239058e-003 -4.036785e-003 -5.846317e-004
 -8.427099e-004 -2.890731e-004 -1.991251e-003  1.433802e-003
 -1.600863e-004  2.071823e-003 -2.016333e-003  4.044601e-004
 -1.037710e-003 -2.182812e-004 -1.731902e-003  1.693440e-003
  9.035832e-005  3.771841e-004 -1.834311e-003  9.749682e-004
  1.495640e-004 -8.159851e-004 -9.026123e-004  1.184859e-003
  9.925830e-004  3.669356e-004 -5.101070e-004  7.124075e-004
  6.335717e-005  3.676020e-004  2.313493e-004  5.443660e-004
  1.860359e-004  2.776261e-004  6.870339e-005  7.240205e-004

[COVARIANCE MATRIX]
77 77

  2.772216e-003 -1.803203e-004  6.078281e-004  1.762632e-005
 -7.021314e-004 -9.347903e-004 -5.676775e-004 -8.299357e-004
  5.315021e-004  2.256236e-004 -5.842443e-004 -4.192254e-004
 -2.341391e-005 -2.285990e-004 -4.635164e-004  1.496008e-004
 -5.832235e-005  3.166715e-004 -1.386613e-005 -7.987215e-005
  3.135689e-005 -1.273043e-004 -1.244075e-005  3.001398e-005
 -3.214542e-005  7.192202e-005 -3.672165e-005 -1.571983e-004
  1.397333e-004 -8.012716e-005  9.577898e-006 -3.240089e-006
  9.585494e-006 -2.454503e-005  3.953216e-005 -5.069106e-005
  8.130408e-005 -6.533578e-005  4.068199e-005 -4.551649e-006
 -7.745728e-006 -3.826802e-005  3.183917e-005 -4.786657e-005
  2.304546e-005 -2.780103e-005  2.115803e-005 -3.396300e-005
  5.846005e-005 -2.902232e-005  1.866300e-005 -2.251896e-005
  2.937212e-005 -3.326704e-005 -1.072879e-005 -2.073379e-005
  1.265076e-005  1.447186e-005 -9.345006e-006 -2.315518e-005
 -1.189788e-006  7.955202e-006  1.107873e-005  1.964953e-005
  4.466629e-006  4.666615e-005  9.822069e-006 -3.030323e-006
  1.569775e-005  2.280379e-005  2.959576e-005  2.358298e-005
  6.707806e-006  1.113943e-005  3.690223e-006  8.977237e-006
  2.835781e-005

 -1.803203e-004  1.459120e-003  7.100114e-004  4.436382e-004
 -4.775417e-004  5.158765e-004  7.872004e-004  4.044777e-004
  2.761461e-004  1.937041e-004  5.895401e-004  1.033152e-004
  4.884532e-004 -3.176816e-004  1.456146e-004  2.730587e-004
  3.195247e-004  5.091129e-005 -1.750676e-004  1.954000e-004
  9.086988e-005  5.084334e-005 -1.152569e-004  2.884965e-004
  6.082159e-005  1.650053e-004 -5.879680e-005  1.668237e-004
  6.611581e-005 -1.093158e-006  2.387280e-005  6.073889e-005
 -8.871425e-005  2.723441e-005 -2.878154e-005  3.929221e-005
 -2.390479e-005 -1.228708e-005  6.562079e-006  8.724847e-005
 -1.192033e-004 -3.412598e-005 -2.630715e-005  7.523775e-005
 -4.573640e-005 -1.502917e-005 -2.329984e-005  2.362392e-005
 -1.211373e-004 -3.003660e-005 -4.764881e-005 -1.943339e-005
 -5.023016e-005  1.691509e-005 -6.786638e-006 -7.256364e-006
 -6.417169e-005 -2.003950e-005 -1.011139e-005 -5.879998e-006
 -5.943293e-005  1.448871e-005  3.328436e-006 -1.082199e-005
 -4.531150e-005 -1.864501e-005 -1.627372e-006 -6.954665e-006
 -3.249121e-005 -5.167666e-006  9.132083e-006 -3.540913e-005
  8.745063e-006 -1.432225e-005 -1.846447e-006 -2.616956e-005
 -1.229816e-005

  6.078281e-004  7.100114e-004  3.065545e-003 -1.208550e-004
  1.007126e-003 -1.493591e-003  3.033363e-004 -1.337388e-003
  1.436103e-003 -4.470302e-004 -5.065221e-004 -1.154649e-003
  2.653499e-004 -1.210560e-004 -1.039390e-003  3.545960e-004
  2.429964e-004  6.453852e-004 -2.332850e-004  1.673835e-004
  7.317531e-005  1.152180e-004  5.017636e-005  1.662724e-004
  1.859998e-004  1.595410e-004  8.486506e-005 -2.788485e-004
  9.411014e-005 -1.022273e-004  6.674766e-005  6.832097e-005
  4.447360e-005  3.718317e-005 -1.761825e-005  8.758023e-005
  1.794223e-005 -1.039506e-004  5.294847e-005  1.482157e-004
 -3.821693e-005 -2.508340e-005 -3.018564e-005 -2.021700e-005
 -2.416038e-005 -7.584885e-005  2.387277e-008 -2.492693e-005
 -1.568854e-006  7.605671e-006 -7.049858e-005  4.226013e-005
  2.446099e-005  7.811057e-006 -2.442601e-005  5.766326e-005
 -5.106345e-005  4.367406e-005  1.724777e-006  9.370343e-006
 -4.761524e-005 -1.212002e-005  3.695836e-005 -1.469322e-005
 -2.203992e-005 -1.142956e-005 -4.153596e-006 -1.377006e-005
  3.243692e-006 -6.686266e-006 -1.951391e-005  3.506074e-006
 -2.627575e-005  2.647149e-005 -6.931837e-006 -1.167534e-005
 -4.439051e-005

  1.762632e-005  4.436382e-004 -1.208550e-004  4.875099e-004
 -4.547464e-004  4.640211e-004  3.076218e-004  4.313715e-004
 -7.370469e-005  9.679630e-005  4.048788e-004  2.275613e-004
  2.410005e-004 -2.314803e-004  2.481411e-004  3.256387e-005
  1.129944e-004 -1.298251e-004 -1.275499e-005  6.457984e-006
  2.022976e-005 -3.757100e-006 -8.851427e-005  7.529936e-005
  1.262720e-005  4.434375e-005 -6.445460e-005  1.016489e-004
  4.215543e-005  9.113102e-006 -1.548395e-005  2.517300e-005
 -2.300227e-005  2.172674e-005  7.641747e-006 -1.533498e-005
 -1.944219e-007  2.846015e-005  1.343765e-005  2.126353e-007
 -2.483829e-005 -5.893197e-006 -8.026448e-007  2.229758e-005
 -9.832416e-006 -3.879496e-006 -4.770081e-006  1.636669e-005
 -4.022318e-005 -1.323936e-005 -8.843983e-007 -6.835339e-006
 -2.078590e-005 -3.122079e-007  1.039093e-005 -1.502532e-005
 -1.661254e-005 -2.101018e-005 -1.629624e-005 -1.659591e-005
 -1.270777e-005  1.181904e-006 -1.930202e-005 -7.658625e-006
 -1.764751e-005  8.360557e-006 -1.123494e-005 -1.887090e-006
 -2.105991e-005  1.293919e-005  1.384380e-005 -1.326227e-005
 -5.060530e-006  6.741045e-009  6.238786e-006 -1.069418e-005
 -2.959054e-006

 -7.021314e-004 -4.775417e-004  1.007126e-003 -4.547464e-004
  1.395892e-003 -9.184489e-004 -1.292412e-004 -8.086135e-004
  4.646688e-004 -4.904776e-004 -5.287392e-004 -6.637347e-004
 -2.266466e-004  3.232692e-004 -5.881360e-004 -3.186147e-005
 -1.058524e-004  2.771678e-004 -6.833801e-005  4.848647e-005
 -4.102732e-005  1.235490e-004  1.426495e-004 -8.360395e-005
  6.841215e-005 -4.972035e-005  1.322945e-004 -2.211138e-004
 -7.229555e-005 -1.604611e-005  3.773544e-005 -1.119184e-005
  7.726038e-005  2.548579e-007 -2.126824e-005  7.557548e-005
 -2.107238e-005 -3.968330e-005  6.602132e-006  3.868009e-005
  3.894569e-005  1.435133e-005 -1.491959e-005 -2.910140e-005
 -1.178691e-005 -1.519554e-005 -1.052218e-007 -1.491026e-005
  5.483744e-005  4.262550e-005 -1.771814e-005  5.591117e-005
  4.263522e-005  4.729521e-006 -6.115935e-006  4.583521e-005
  1.353009e-005  3.188048e-005  2.076130e-005  1.563647e-005
  8.053236e-006 -1.982407e-005  1.400869e-005 -1.411768e-005
  1.432315e-005 -1.195660e-005  3.488348e-006 -2.175292e-006
  2.084082e-005 -1.763555e-005 -3.152462e-005  1.550639e-005
 -1.689564e-005  1.266449e-005 -4.201757e-006  3.811888e-006
 -2.491909e-005

 -9.347903e-004  5.158765e-004 -1.493591e-003  4.640211e-004
 -9.184489e-004  1.706410e-003  3.898234e-004  1.355697e-003
 -9.631040e-004  4.550596e-004  9.123270e-004  1.055980e-003
  2.565689e-004 -6.057056e-005  9.718419e-004  7.771265e-006
  1.190178e-004 -5.454339e-004  2.023228e-004  2.340952e-005
  1.696906e-006 -5.785941e-005 -1.051101e-004  3.184802e-005
 -6.969433e-005 -5.243547e-005 -1.259965e-004  3.365275e-004
 -4.383280e-005  7.714911e-005 -8.905040e-005  2.823057e-005
 -7.006825e-005  3.725956e-006 -7.988246e-006 -5.691939e-006
 -4.207539e-005  9.858519e-005 -5.613812e-005 -5.270603e-005
 -2.837604e-005  1.532395e-005 -8.520886e-006  4.312108e-005
 -8.502171e-006  4.576559e-005 -3.034027e-005  2.198461e-005
 -7.760394e-005 -1.848540e-005  2.407408e-005 -3.955766e-005
 -6.073050e-005  1.819899e-005  1.622395e-005 -5.069183e-005
 -1.305440e-005 -4.450055e-005  2.397285e-006 -2.999286e-005
 -5.409877e-006  5.628385e-006 -2.618267e-005 -1.828979e-005
 -1.279612e-005 -2.555023e-005  7.013673e-007 -1.454401e-006
 -3.472783e-005 -3.972838e-006  8.915832e-006 -3.066560e-005
  1.474983e-005 -2.844578e-005  5.785969e-006 -1.510312e-005
  9.273260e-006

 -5.676775e-004  7.872004e-004  3.033363e-004  3.076218e-004
 -1.292412e-004  3.898234e-004  6.141171e-004  4.110355e-004
  8.441805e-005 -7.051339e-005  4.296727e-004  8.571154e-005
  3.177294e-004 -2.173496e-004  1.110547e-004  8.728925e-005
  1.662920e-004 -3.234665e-005 -1.811481e-004  9.847442e-005
  3.643183e-005  1.032916e-004 -6.349499e-005  1.510117e-004
  3.848023e-005  9.397054e-005 -2.041706e-005  1.028381e-004
  2.602157e-005  2.006933e-005  3.805323e-005  2.740342e-005
 -5.294156e-005  1.801036e-005 -1.814656e-005  3.718020e-005
 -2.983522e-005  9.725864e-006  2.518091e-005  5.035653e-005
 -6.093379e-005 -2.485602e-005 -1.528944e-005  5.212734e-005
 -2.614206e-005 -1.052947e-005 -1.829532e-005  1.644419e-005
 -7.897418e-005 -6.521883e-006 -3.838538e-005  6.566959e-006
 -3.623659e-005  2.265110e-005  5.126947e-006  9.378084e-006
 -3.901100e-005 -1.353324e-005 -2.189121e-006  5.679653e-006
 -3.024810e-005  3.236186e-006 -4.606551e-006 -8.938657e-006
 -2.756873e-005 -1.364610e-005 -1.067579e-005 -2.959712e-007
 -2.243737e-005 -1.624523e-006  1.278819e-006 -2.063063e-005
  2.740670e-007 -4.670549e-006 -1.062201e-006 -1.701339e-005
 -1.257452e-005

 -8.299357e-004  4.044777e-004 -1.337388e-003  4.313715e-004
 -8.086135e-004  1.355697e-003  4.110355e-004  1.346381e-003
 -7.755219e-004  2.841896e-004  7.821701e-004  9.308283e-004
  1.873697e-004 -1.602303e-004  7.952935e-004 -4.280521e-005
  1.033863e-004 -4.667268e-004  7.437937e-005  7.011305e-006
  1.203463e-005 -3.026771e-005 -1.170481e-004  3.822468e-005
 -5.220296e-005 -4.353008e-006 -1.043656e-004  2.794617e-004
 -1.231826e-005  7.355075e-005 -5.128925e-005  8.351794e-006
 -5.805331e-005  1.133776e-005  9.485056e-006 -1.798066e-005
 -4.474138e-005  7.844883e-005 -2.257896e-005 -3.572455e-005
 -3.277952e-005  9.235690e-006  7.874164e-006  5.891558e-005
 -1.520291e-005  2.399350e-005 -2.197888e-005  3.493258e-005
 -7.180389e-005 -1.569381e-005  1.921105e-005 -2.830373e-005
 -5.619221e-005  1.187760e-005  1.281760e-005 -3.505564e-005
 -1.083086e-005 -3.203386e-005 -3.842583e-006 -1.356790e-005
 -2.841361e-006  3.428805e-006 -2.726701e-005  7.069215e-007
 -1.677247e-005 -1.215880e-005 -6.784758e-006 -1.147130e-006
 -2.973949e-005  5.438727e-007  1.070108e-005 -2.577964e-005
  9.532074e-006 -1.448909e-005  4.572221e-007 -1.449831e-005
  8.211662e-006

  5.315021e-004  2.761461e-004  1.436103e-003 -7.370469e-005
  4.646688e-004 -9.631040e-004  8.441805e-005 -7.755219e-004
  9.725945e-004 -2.374528e-004 -3.490748e-004 -7.183603e-004
  5.318995e-005 -1.526220e-004 -6.302760e-004  5.996837e-005
  7.742254e-005  4.036328e-004 -1.998313e-004  8.074396e-005
 -1.395929e-005  5.216424e-005 -9.710732e-006  1.156607e-004
  8.381691e-005  1.431150e-004  6.969065e-005 -1.515616e-004
  7.441292e-005 -6.362192e-005  6.452271e-005  2.375215e-005
  2.361451e-005  2.672176e-005  2.375170e-005  1.893239e-005
  1.257703e-005 -8.654072e-005  4.901780e-005  8.962886e-005
 -2.502089e-005 -1.952320e-005  3.598925e-007 -6.046773e-006
 -1.343768e-005 -5.528422e-005  9.787795e-007  3.881124e-006
  3.419316e-007  6.593091e-006 -3.922548e-005  2.728250e-005
  1.350380e-005 -4.379727e-006 -1.585138e-005  4.162104e-005
 -1.853323e-005  3.089548e-005 -3.359443e-006  1.684898e-005
 -2.043149e-005 -2.261626e-006  1.549682e-005  4.865431e-006
 -1.612555e-005  8.921050e-006 -1.805485e-006 -5.037771e-007
  2.745229e-006  4.159699e-007 -4.252833e-006  1.043295e-005
 -1.525616e-005  1.826544e-005  3.389718e-007 -1.208467e-006
 -1.627477e-005

  2.256236e-004  1.937041e-004 -4.470302e-004  9.679630e-005
 -4.904776e-004  4.550596e-004 -7.051339e-005  2.841896e-004
 -2.374528e-004  3.872604e-004  2.006168e-004  3.429268e-004
 -3.531666e-006  1.946549e-005  3.134540e-004  6.346093e-005
  5.290328e-005 -1.137011e-004  1.718437e-004  2.771473e-005
  1.724664e-005 -1.222127e-004 -4.066802e-005  3.034353e-005
 -3.270574e-005 -9.952803e-006 -6.190829e-005  1.105985e-004
  8.049054e-007  5.519917e-006 -6.457471e-005  2.115553e-005
 -1.898342e-005  7.414410e-006  3.524600e-006 -2.658692e-005
  3.086306e-006  1.300906e-005 -4.054929e-005 -1.795753e-005
 -2.193733e-005  1.591076e-005  1.175339e-006  6.153226e-006
 -8.067953e-006  1.556895e-005 -3.406479e-006  1.217834e-005
 -1.471781e-005 -1.747896e-005  2.099592e-005 -3.451646e-005
 -1.231688e-005 -1.258743e-005 -5.973357e-006 -3.378814e-005
 -2.610088e-006 -1.055270e-005 -7.570537e-006 -2.102201e-005
 -5.349698e-006  7.368855e-006 -1.793002e-006  4.392001e-007
 -3.534516e-006 -3.225328e-006  1.158597e-005 -6.594981e-006
 -6.954418e-006 -3.728007e-006  1.084365e-005 -1.180609e-005
  8.084103e-006 -1.434045e-005  3.147252e-008 -3.486584e-006
  1.032099e-005

 -5.842443e-004  5.895401e-004 -5.065221e-004  4.048788e-004
 -5.287392e-004  9.123270e-004  4.296727e-004  7.821701e-004
 -3.490748e-004  2.006168e-004  6.637777e-004  5.542285e-004
  2.196644e-004 -1.685026e-004  5.079341e-004  1.355144e-005
  1.357551e-004 -2.740946e-004  6.302491e-005  3.605688e-005
  8.447684e-006 -2.522762e-005 -1.289228e-004  7.580508e-005
 -1.198136e-005  3.555902e-005 -7.599802e-005  2.039429e-004
 -1.239426e-005  4.894438e-005 -4.533737e-005  4.477337e-005
 -5.333594e-005  3.500524e-005  1.333108e-005 -1.177886e-005
 -3.471218e-005  4.483549e-005 -1.348273e-005 -1.554441e-006
 -3.767407e-005  6.634975e-006 -6.964884e-006  3.830555e-005
 -1.893880e-005  1.151245e-005 -1.749305e-005  3.349680e-005
 -6.936553e-005 -9.855160e-006 -1.774801e-006 -2.117815e-005
 -4.102557e-005  7.871390e-006  1.259209e-005 -2.278748e-005
 -2.532948e-005 -2.708882e-005 -1.045306e-005 -1.713521e-005
 -1.891628e-005  2.189198e-006 -1.719180e-005 -9.139717e-006
 -2.187610e-005 -1.129297e-005 -1.081113e-005 -1.179475e-006
 -2.627070e-005 -5.798854e-007  7.823640e-006 -2.344424e-005
  3.303835e-006 -1.123308e-005  2.460227e-006 -1.571957e-005
 -2.935653e-006

 -4.192254e-004  1.033152e-004 -1.154649e-003  2.275613e-004
 -6.637347e-004  1.055980e-003  8.571154e-005  9.308283e-004
 -7.183603e-004  3.429268e-004  5.542285e-004  8.658810e-004
  2.877578e-005 -9.784819e-006  6.644922e-004 -1.566297e-005
  2.420357e-005 -4.030843e-004  2.309008e-004 -2.025804e-005
  1.077789e-005 -1.012119e-004 -9.572237e-005 -3.563909e-005
 -6.339179e-005 -5.181213e-005 -9.107184e-005  2.006482e-004
 -4.471184e-005  7.028311e-005 -9.676012e-005  3.035111e-005
 -3.438983e-005  1.833755e-005  2.414627e-005 -2.535760e-005
 -3.774637e-005  6.275197e-005 -3.951472e-005 -4.945963e-005
 -1.448141e-006  1.992969e-005  5.447601e-006  1.707807e-005
 -1.137041e-005  2.771907e-005 -2.425505e-005  2.376403e-005
 -3.264191e-005 -2.237368e-006  2.742248e-005 -3.366613e-005
 -3.510580e-005  3.885772e-006  1.288043e-005 -4.168778e-005
  1.736292e-006 -2.252811e-005  4.161803e-006 -3.044512e-005
  2.204046e-006 -6.313083e-006 -1.560030e-005 -4.387960e-006
 -5.264684e-006 -1.478060e-005 -3.711876e-006 -3.146221e-006
 -1.845655e-005 -7.378685e-006  4.060871e-006 -1.531837e-005
  9.849328e-006 -1.309949e-005 -2.721286e-006 -1.007279e-005
  1.089687e-005

 -2.341391e-005  4.884532e-004  2.653499e-004  2.410005e-004
 -2.266466e-004  2.565689e-004  3.177294e-004  1.873697e-004
  5.318995e-005 -3.531666e-006  2.196644e-004  2.877578e-005
  3.194082e-004 -1.595491e-004  5.954180e-005  9.458650e-005
  1.372021e-004 -3.371587e-005 -1.036903e-004  2.555104e-005
  3.763524e-005  6.265826e-005 -3.598278e-005  8.444144e-005
  2.537194e-005  4.949057e-005 -3.655437e-005  5.977585e-005
  4.530252e-005  3.743315e-006  2.572375e-005  1.025131e-005
 -2.662091e-005 -1.197244e-005 -1.410424e-005  2.591146e-005
 -9.502645e-007  1.072922e-005  1.150101e-005  2.205256e-005
 -3.013330e-005 -2.296142e-005 -1.073946e-005  2.659112e-005
 -4.364375e-006 -1.986809e-006 -1.146200e-005 -3.956279e-006
 -3.976967e-005 -1.648025e-005 -1.565074e-005  9.572494e-006
 -2.501379e-005  1.663461e-005 -3.933583e-007  3.902898e-006
 -2.066753e-005 -1.043106e-005  3.729134e-006  4.657785e-006
 -1.587618e-005  5.217980e-006 -4.909233e-006 -7.384238e-006
 -1.110135e-005 -9.156405e-006 -1.766975e-006  2.866656e-006
 -1.645599e-005  6.108761e-006 -5.919345e-007 -1.082375e-005
 -3.349172e-007 -1.161794e-006  6.037155e-006 -8.424895e-006
 -8.616726e-006

 -2.285990e-004 -3.176816e-004 -1.210560e-004 -2.314803e-004
  3.232692e-004 -6.057056e-005 -2.173496e-004 -1.602303e-004
 -1.526220e-004  1.946549e-005 -1.685026e-004 -9.784819e-006
 -1.595491e-004  2.569999e-004 -1.089226e-005 -1.842113e-007
 -8.567940e-005  2.197875e-006  1.093900e-004  7.621145e-007
 -3.565620e-006 -9.635741e-006  8.229047e-005 -7.114830e-005
 -1.322168e-005 -8.595289e-005  2.716584e-005 -3.323129e-005
 -5.238007e-005  7.362664e-006 -2.219990e-005 -6.538309e-006
  2.299035e-005 -2.106453e-005 -2.355273e-005  2.137801e-005
 -6.141548e-006  8.024667e-006 -3.519287e-005 -1.909007e-005
  2.428569e-005  1.790755e-005 -9.390130e-006 -1.345701e-005
  1.580177e-006  2.358957e-005 -4.309254e-007 -9.409842e-006
  3.210232e-005  1.065426e-005  1.492822e-005  5.326611e-006
  1.394726e-005 -3.091251e-006 -2.080456e-006 -4.626603e-006
  1.589503e-005  2.614895e-006  1.317232e-005 -2.669913e-006
  9.203093e-006 -6.355344e-006  4.511421e-006 -5.175386e-006
  1.516676e-005 -1.092946e-005  9.605262e-006 -1.487390e-006
  9.527593e-006 -1.184802e-005 -1.254288e-005  4.391922e-006
  1.598961e-006 -4.409527e-006 -2.768003e-006  4.199939e-006
 -1.178535e-006

 -4.635164e-004  1.456146e-004 -1.039390e-003  2.481411e-004
 -5.881360e-004  9.718419e-004  1.110547e-004  7.952935e-004
 -6.302760e-004  3.134540e-004  5.079341e-004  6.644922e-004
  5.954180e-005 -1.089226e-005  6.216149e-004 -3.456359e-005
  4.601575e-005 -3.486482e-004  1.787756e-004 -2.498740e-005
  8.751598e-008 -8.478099e-005 -7.158914e-005 -1.844304e-005
 -5.141015e-005 -4.721825e-005 -8.809773e-005  2.011687e-004
 -3.222337e-005  5.076944e-005 -6.920125e-005  1.524233e-005
 -3.901672e-005  1.062507e-005  4.298722e-006 -3.199805e-005
 -1.781679e-005  6.477732e-005 -3.947465e-005 -4.904750e-005
 -6.503781e-006  2.184924e-005  2.095034e-006  2.130077e-005
 -2.784465e-007  3.252366e-005 -5.365117e-006  2.174280e-005
 -3.245228e-005 -1.604649e-005  2.722738e-005 -3.128943e-005
 -3.034246e-005 -1.288923e-006  7.194258e-006 -3.849345e-005
 -1.931523e-006 -2.761988e-005 -7.941726e-006 -1.869137e-005
 -1.615363e-007  5.388812e-006 -1.753582e-005 -3.557782e-006
 -3.290136e-006 -9.291050e-006 -1.172533e-007 -2.573356e-007
 -1.673361e-005 -4.920634e-007  6.611069e-006 -1.720167e-005
  8.429851e-006 -1.474887e-005  1.746419e-006 -6.308709e-006
  8.044096e-006

  1.496008e-004  2.730587e-004  3.545960e-004  3.256387e-005
 -3.186147e-005  7.771265e-006  8.728925e-005 -4.280521e-005
  5.996837e-005  6.346093e-005  1.355144e-005 -1.566297e-005
  9.458650e-005 -1.842113e-007 -3.456359e-005  1.574030e-004
  6.753579e-005  5.381989e-005  6.474073e-006  6.042762e-005
  4.668154e-005 -1.605277e-006  2.341144e-005  4.393370e-005
  2.028864e-005  2.287533e-006 -1.432860e-005 -5.436199e-006
  1.111734e-005 -1.341339e-005 -1.076569e-005  1.417359e-005
 -1.120072e-005 -6.358718e-007 -2.202883e-005  2.603754e-005
  3.213883e-006 -2.888195e-006 -6.142509e-006  1.607478e-005
 -1.958428e-005 -9.777500e-006 -8.634572e-006  1.693006e-006
 -1.116998e-005 -3.711568e-006 -7.659265e-006 -1.322020e-005
 -1.459801e-005 -3.742783e-006 -7.872945e-006 -1.006849e-005
 -2.572650e-006  4.747159e-006 -3.722551e-006 -7.100019e-006
 -1.097001e-005 -1.106412e-006  4.851783e-006 -1.311445e-005
 -1.414826e-005 -1.700703e-006  8.146735e-006 -8.830834e-006
 -6.494121e-006 -6.979120e-006  3.972203e-006 -8.591893e-006
 -3.414442e-006 -4.127537e-006 -1.718608e-007 -6.937150e-006
  4.185433e-006 -3.691652e-006 -4.787573e-006 -5.992512e-006
 -1.597886e-006

 -5.832235e-005  3.195247e-004  2.429964e-004  1.129944e-004
 -1.058524e-004  1.190178e-004  1.662920e-004  1.033863e-004
  7.742254e-005  5.290328e-005  1.357551e-004  2.420357e-005
  1.372021e-004 -8.567940e-005  4.601575e-005  6.753579e-005
  1.487026e-004 -1.201496e-005 -8.365217e-006  3.758310e-005
  3.964240e-005 -2.362018e-005 -3.754157e-005  3.644305e-005
  3.405928e-005  3.549251e-005 -2.955932e-005  3.004035e-005
  2.562394e-005 -8.717924e-006 -1.450107e-005  1.024833e-005
 -3.127940e-006  1.700313e-005 -1.151536e-006  5.575627e-006
  7.828007e-006 -8.228314e-007 -3.335955e-006  2.258333e-005
 -2.023396e-005  1.366469e-006  8.747900e-007  1.212022e-005
 -5.138349e-006 -1.204872e-005 -6.765411e-007  8.597700e-006
 -2.082170e-005 -1.173127e-005 -6.289898e-006 -6.017279e-006
 -8.674498e-006  1.685824e-006 -9.789030e-006  2.769489e-006
 -1.512100e-005  1.221253e-006 -7.251308e-006  1.733368e-006
 -1.357435e-005  5.536827e-006  3.303827e-006  1.125097e-006
 -8.897833e-006 -4.661907e-006  2.503958e-006 -3.862720e-006
 -7.168176e-006 -2.009674e-007  8.862537e-007 -1.076938e-005
 -1.986744e-006 -8.599054e-007 -1.259128e-006 -5.790280e-006
 -9.618341e-006

  3.166715e-004  5.091129e-005  6.453852e-004 -1.298251e-004
  2.771678e-004 -5.454339e-004 -3.234665e-005 -4.667268e-004
  4.036328e-004 -1.137011e-004 -2.740946e-004 -4.030843e-004
 -3.371587e-005  2.197875e-006 -3.486482e-004  5.381989e-005
 -1.201496e-005  2.412247e-004 -1.069845e-004  4.291042e-005
  9.724423e-006  3.885585e-005  4.800282e-005  4.842429e-005
  3.255535e-005  3.876016e-005  5.030497e-005 -1.011035e-004
  2.611352e-005 -3.979415e-005  4.350609e-005 -3.133699e-006
  8.949736e-006 -5.327379e-006 -1.305939e-005  1.555639e-005
  1.400234e-005 -4.251576e-005  1.827806e-005  3.674282e-005
 -1.035398e-005 -1.396271e-005 -6.771861e-006 -4.513147e-006
 -2.426816e-006 -1.633665e-005  5.803520e-006 -9.592371e-006
  8.782158e-006  5.253051e-006 -1.903145e-005  9.143099e-006
  1.697837e-005 -1.881789e-006 -4.762745e-006  1.634454e-005
 -3.586839e-006  1.195587e-005 -8.898215e-008  1.017120e-005
 -5.713540e-006  5.581525e-007  1.211856e-005  2.769191e-006
 -3.288979e-006  5.809184e-006  1.694394e-006 -1.261963e-006
  8.375568e-006 -2.007347e-007 -1.311942e-007  6.344381e-006
 -1.950273e-006  4.474919e-006 -2.636242e-006  3.296435e-006
 -2.207080e-006

 -1.386613e-005 -1.750676e-004 -2.332850e-004 -1.275499e-005
 -6.833801e-005  2.023228e-004 -1.811481e-004  7.437937e-005
 -1.998313e-004  1.718437e-004  6.302491e-005  2.309008e-004
 -1.036903e-004  1.093900e-004  1.787756e-004  6.474073e-006
 -8.365217e-006 -1.069845e-004  2.272108e-004 -1.644707e-005
 -8.793098e-006 -1.050650e-004 -9.138042e-006 -6.968180e-005
 -1.173393e-005 -6.104957e-005 -2.557833e-005  2.218492e-005
 -3.263753e-005  4.242105e-006 -7.894322e-005  2.232655e-005
  1.811684e-005  1.931992e-005  1.457086e-005 -1.799563e-005
  7.349729e-008  1.891098e-005 -3.646298e-005 -2.578224e-005
  2.627370e-005  3.050362e-005  4.426076e-007 -2.484438e-005
  4.488309e-006  1.142479e-005 -1.665806e-006  4.508293e-006
  1.905444e-005  5.582603e-006  2.534098e-005 -1.835469e-005
  6.472909e-006 -1.025620e-005  3.189022e-006 -2.048457e-005
  1.080497e-005 -3.891959e-006 -1.644373e-006 -2.334397e-005
  7.657990e-006 -8.144072e-006 -2.558494e-006 -6.333938e-006
  5.378900e-006 -4.447704e-006  1.214292e-006 -6.321131e-006
 -6.399019e-007 -3.696409e-006 -1.097861e-006 -9.535260e-007
 -1.716754e-006 -3.011979e-006 -7.513639e-007  2.138852e-007
  8.888172e-007

 -7.987215e-005  1.954000e-004  1.673835e-004  6.457984e-006
  4.848647e-005  2.340952e-005  9.847442e-005  7.011305e-006
  8.074396e-005  2.771473e-005  3.605688e-005 -2.025804e-005
  2.555104e-005  7.621145e-007 -2.498740e-005  6.042762e-005
  3.758310e-005  4.291042e-005 -1.644707e-005  7.457707e-005
  3.777524e-006  8.984264e-006  8.911973e-006  4.751907e-005
  1.091830e-005  1.831666e-005  1.093164e-005  9.806658e-006
  1.163452e-006 -8.523662e-006 -3.251404e-006  9.617087e-006
 -4.753019e-006  6.161610e-006 -6.683364e-006  2.472342e-005
 -5.805307e-006 -9.735260e-006 -2.988013e-006  2.312980e-005
 -1.873318e-005 -3.729666e-006 -2.322296e-006  3.515093e-006
 -1.285500e-005 -6.829235e-006 -1.007820e-005 -7.727269e-007
 -1.728574e-005  4.383920e-006 -8.775228e-006 -3.263699e-006
 -5.570191e-006  4.040929e-006 -2.046612e-006  4.738644e-006
 -8.040335e-006  2.150795e-006  4.704175e-006 -5.166164e-006
 -9.538618e-006 -2.570411e-006  4.576317e-006 -5.425428e-006
 -7.695470e-006 -4.589741e-006  1.980379e-006 -6.648048e-006
 -3.870026e-006 -5.197524e-006 -1.058997e-007 -4.240662e-006
  1.207555e-006 -2.846784e-006 -2.448832e-006 -3.818493e-006
 -3.074804e-006

  3.135689e-005  9.086988e-005  7.317531e-005  2.022976e-005
 -4.102732e-005  1.696906e-006  3.643183e-005  1.203463e-005
 -1.395929e-005  1.724664e-005  8.447684e-006  1.077789e-005
  3.763524e-005 -3.565620e-006  8.751598e-008  4.668154e-005
  3.964240e-005  9.724423e-006 -8.793098e-006  3.777524e-006
  6.002962e-005 -4.508668e-006  1.056217e-005  2.190086e-006
  2.078699e-005 -6.934504e-006 -1.125031e-005 -1.586352e-005
  1.400218e-005  3.773695e-007 -2.968680e-006 -4.072543e-006
 -2.609360e-006 -9.799056e-007 -1.674178e-005  3.318155e-006
  8.740557e-006  3.267002e-006  7.165389e-007  6.944630e-006
 -3.489708e-006 -5.996277e-006 -4.474731e-006  9.494552e-006
 -9.767368e-007  1.451657e-006  1.040298e-006 -1.914659e-007
 -1.900749e-006 -2.272228e-006 -5.525375e-006 -2.137533e-006
  3.450010e-006  2.481470e-006 -1.082666e-006 -2.346335e-006
 -2.556494e-006 -3.381812e-006 -1.784917e-006  1.701793e-006
 -4.834999e-006 -8.401926e-007  4.313841e-006  2.894185e-006
 -2.855728e-006 -2.716581e-006 -4.170873e-007 -2.943449e-007
 -1.307426e-006 -7.583066e-007 -1.135592e-006 -4.353625e-006
  1.499196e-006 -8.992812e-007 -5.342211e-006 -1.773220e-006
 -1.852308e-006

 -1.273043e-004  5.084334e-005  1.152180e-004 -3.757100e-006
  1.235490e-004 -5.785941e-005  1.032916e-004 -3.026771e-005
  5.216424e-005 -1.222127e-004 -2.522762e-005 -1.012119e-004
  6.265826e-005 -9.635741e-006 -8.478099e-005 -1.605277e-006
 -2.362018e-005  3.885585e-005 -1.050650e-004  8.984264e-006
 -4.508668e-006  8.410092e-005  2.425820e-005  2.843840e-005
  2.769870e-006  1.224053e-005  2.369608e-005 -1.033290e-005
  4.709849e-006  5.082136e-006  4.330080e-005 -7.176447e-006
 -6.418169e-006 -2.092898e-005 -1.315995e-005  2.447666e-005
 -9.031035e-006 -2.513654e-006  1.416684e-005  9.638218e-006
 -7.158168e-006 -1.563359e-005 -8.532618e-006  1.184284e-005
 -1.707035e-006  3.046138e-006 -6.271325e-006 -6.267811e-006
 -7.090230e-006  3.474841e-006 -1.266948e-005  1.826910e-005
 -4.922599e-006  1.128837e-005  3.915727e-006  1.095396e-005
 -3.449668e-006 -7.500346e-007  9.163854e-006  1.022270e-005
 -1.500757e-006 -8.675073e-007 -1.601520e-006 -2.684061e-006
 -4.024873e-007 -3.784491e-006 -1.989160e-006  4.695800e-006
 -1.624470e-006 -7.965760e-008 -4.518734e-006  2.326557e-006
 -3.089637e-007  1.089849e-006  1.950569e-006 -6.441163e-007
 -2.818223e-006

 -1.244075e-005 -1.152569e-004  5.017636e-005 -8.851427e-005
  1.426495e-004 -1.051101e-004 -6.349499e-005 -1.170481e-004
 -9.710732e-006 -4.066802e-005 -1.289228e-004 -9.572237e-005
 -3.598278e-005  8.229047e-005 -7.158914e-005  2.341144e-005
 -3.754157e-005  4.800282e-005 -9.138042e-006  8.911973e-006
  1.056217e-005  2.425820e-005  6.940526e-005 -2.008432e-005
  4.655305e-006 -3.736202e-005  2.329179e-005 -4.112861e-005
 -2.997098e-006 -1.468871e-005  1.016185e-005 -1.627806e-005
  6.370879e-006 -1.948352e-005 -2.577830e-005  1.991237e-005
  8.769951e-006  2.618210e-006 -5.692690e-006 -1.514630e-006
  1.131570e-005 -2.605653e-006 -4.983662e-006 -5.990744e-006
  8.090999e-006  7.695469e-006  1.135467e-006 -1.579792e-005
  1.352350e-005  5.081052e-006  1.203753e-006  3.182616e-006
  8.861741e-006  3.563896e-006  1.251804e-006  2.522367e-006
  7.603483e-006 -1.326526e-006  7.577215e-006  2.097811e-006
  4.616099e-006 -3.454622e-006  2.915392e-006 -3.076059e-006
  5.513480e-006 -2.287824e-006  1.854511e-006 -1.282060e-006
  4.330226e-006 -6.433768e-007 -4.107721e-006  3.409929e-006
  1.333458e-006 -4.126753e-007 -1.997867e-006  3.123609e-006
  1.159055e-007

  3.001398e-005  2.884965e-004  1.662724e-004  7.529936e-005
 -8.360395e-005  3.184802e-005  1.510117e-004  3.822468e-005
  1.156607e-004  3.034353e-005  7.580508e-005 -3.563909e-005
  8.444144e-005 -7.114830e-005 -1.844304e-005  4.393370e-005
  3.644305e-005  4.842429e-005 -6.968180e-005  4.751907e-005
  2.190086e-006  2.843840e-005 -2.008432e-005  9.044437e-005
  6.357258e-006  5.218460e-005 -1.428878e-006  3.458084e-005
  2.011624e-005 -1.805036e-006  2.382900e-005  1.175819e-005
 -1.619899e-005  5.788744e-007 -2.609808e-006  5.488027e-006
 -7.872969e-006 -1.281291e-005  9.240042e-006  2.319839e-005
 -2.921855e-005 -1.113574e-005 -5.035785e-006  2.021987e-005
 -1.379259e-005 -7.654231e-006 -4.210918e-006  5.576074e-006
 -2.723730e-005 -6.923209e-006 -1.459830e-005  2.900651e-007
 -1.300108e-005  1.916838e-006 -3.427277e-006  1.991098e-006
 -1.523935e-005  5.349318e-007 -3.141260e-006  3.795772e-006
 -1.066438e-005  5.242567e-006  7.199185e-007  1.136253e-006
 -1.142220e-005 -7.914728e-008  1.173157e-006 -9.097303e-007
 -6.515630e-006 -3.846072e-008  5.312892e-006 -4.757580e-006
  6.354790e-007 -3.234906e-006  1.959989e-006 -3.658977e-006
  9.644757e-007

 -3.214542e-005  6.082159e-005  1.859998e-004  1.262720e-005
  6.841215e-005 -6.969433e-005  3.848023e-005 -5.220296e-005
  8.381691e-005 -3.270574e-005 -1.198136e-005 -6.339179e-005
  2.537194e-005 -1.322168e-005 -5.141015e-005  2.028864e-005
  3.405928e-005  3.255535e-005 -1.173393e-005  1.091830e-005
  2.078699e-005  2.769870e-006  4.655305e-006  6.357258e-006
  2.885550e-005  4.245002e-006  5.372679e-006 -2.329583e-005
  1.239224e-005 -1.077819e-005  2.439156e-007 -1.998206e-006
  8.096649e-006  5.560670e-006 -5.820953e-006  5.214996e-006
  6.347096e-006 -3.935840e-006  1.770007e-006  1.526767e-005
  4.049196e-006 -1.509890e-007 -1.530450e-006  3.145128e-006
  2.650818e-006 -7.172248e-006  1.923462e-006  5.370202e-008
  4.774841e-008  4.501854e-007 -5.070810e-006  9.145564e-007
  3.157186e-006  3.147422e-007 -1.974809e-006  4.947985e-006
 -2.275878e-006  1.492381e-006 -2.624973e-006  3.257359e-006
 -2.491780e-006 -1.876097e-006  2.159992e-006  1.695938e-006
 -3.880697e-006 -3.486147e-007 -1.841084e-006  5.962403e-008
 -2.071692e-006  5.319608e-007 -1.928283e-006 -2.934008e-007
 -2.606909e-006  2.488730e-006 -1.481986e-006 -5.791942e-007
 -3.781507e-006

  7.192202e-005  1.650053e-004  1.595410e-004  4.434375e-005
 -4.972035e-005 -5.243547e-005  9.397054e-005 -4.353008e-006
  1.431150e-004 -9.952803e-006  3.555902e-005 -5.181213e-005
  4.949057e-005 -8.595289e-005 -4.721825e-005  2.287533e-006
  3.549251e-005  3.876016e-005 -6.104957e-005  1.831666e-005
 -6.934504e-006  1.224053e-005 -3.736202e-005  5.218460e-005
  4.245002e-006  5.605953e-005 -2.775954e-006  1.452863e-005
  1.759569e-005  1.154794e-006  1.795155e-005  9.902080e-006
 -7.470983e-006  9.604258e-006  1.440180e-005 -4.926725e-006
 -4.880017e-006 -1.615911e-005  1.555184e-005  1.678601e-005
 -2.126971e-005 -7.575737e-006  1.655849e-006  9.922435e-006
 -9.557812e-006 -1.257956e-005 -2.549720e-006  9.980724e-006
 -1.590750e-005 -4.312983e-006 -1.198701e-005  3.568629e-006
 -7.456796e-006  6.981733e-007 -4.290198e-006  5.428128e-006
 -1.073026e-005  5.478380e-006 -4.371351e-006  4.455897e-006
 -7.241359e-006  4.938144e-006  1.036873e-006  3.445874e-006
 -7.382816e-006  1.928898e-006  1.012708e-007  1.361354e-006
 -3.041224e-006  2.870614e-007  3.770829e-006 -1.784895e-006
 -1.585783e-006  1.754533e-007  1.241889e-006 -2.386984e-006
 -9.417644e-007

 -3.672165e-005 -5.879680e-005  8.486506e-005 -6.445460e-005
  1.322945e-004 -1.259965e-004 -2.041706e-005 -1.043656e-004
  6.969065e-005 -6.190829e-005 -7.599802e-005 -9.107184e-005
 -3.655437e-005  2.716584e-005 -8.809773e-005 -1.432860e-005
 -2.955932e-005  5.030497e-005 -2.557833e-005  1.093164e-005
 -1.125031e-005  2.369608e-005  2.329179e-005 -1.428878e-006
  5.372679e-006 -2.775954e-006  3.098151e-005 -2.857808e-005
 -4.365171e-006 -9.747167e-006  1.376202e-005 -5.616650e-006
  5.856080e-006 -7.353515e-006 -2.951291e-006  1.116885e-005
 -3.769519e-007 -1.006722e-005  5.645176e-008  9.243595e-006
  6.370643e-006 -1.530324e-006 -2.377862e-006 -1.996904e-006
  2.824889e-006  1.432245e-007 -2.149196e-006 -2.755951e-006
  5.628258e-006  8.293463e-006 -2.299764e-006  5.431698e-006
  4.815139e-006  1.481631e-006  2.665239e-006  8.728914e-006
  4.050749e-006  1.806357e-006  5.148298e-006  5.395420e-006
  2.142285e-006 -3.362225e-006  8.447846e-007  6.356920e-007
  8.139696e-007  7.081228e-007 -2.125448e-006  8.213820e-007
  2.795282e-006 -3.837271e-007 -3.001323e-006  4.508446e-006
 -7.830949e-007  2.364964e-006  4.792633e-007  2.144046e-006
 -1.780692e-006

 -1.571983e-004  1.668237e-004 -2.788485e-004  1.016489e-004
 -2.211138e-004  3.365275e-004  1.028381e-004  2.794617e-004
 -1.515616e-004  1.105985e-004  2.039429e-004  2.006482e-004
  5.977585e-005 -3.323129e-005  2.011687e-004 -5.436199e-006
  3.004035e-005 -1.011035e-004  2.218492e-005  9.806658e-006
 -1.586352e-005 -1.033290e-005 -4.112861e-005  3.458084e-005
 -2.329583e-005  1.452863e-005 -2.857808e-005  1.017008e-004
 -7.266555e-006  2.215824e-005 -6.324790e-006  1.497283e-005
 -2.561926e-005 -8.158417e-007  8.705458e-006 -6.566881e-006
 -1.269654e-005  1.371456e-005 -1.115670e-005 -8.238335e-006
 -1.786436e-005  2.162925e-006 -1.377286e-007  1.811499e-005
 -7.430813e-006  1.152963e-005 -6.031932e-006  1.411043e-005
 -2.444329e-005 -9.771521e-006  4.903982e-006 -6.707571e-006
 -2.125204e-005  6.557807e-007 -7.709828e-007 -8.797397e-006
 -8.479687e-006 -7.757783e-006 -6.528440e-007 -1.114899e-006
 -8.426990e-006  6.051804e-006 -6.973881e-006  9.535428e-007
 -4.110100e-006 -3.947845e-006  1.398925e-006  1.579460e-006
 -8.465696e-006 -1.263997e-006  1.867383e-006 -6.870429e-006
  3.269083e-006 -5.024922e-006  3.372114e-006 -3.867889e-006
  4.088656e-007

  1.397333e-004  6.611581e-005  9.411014e-005  4.215543e-005
 -7.229555e-005 -4.383280e-005  2.602157e-005 -1.231826e-005
  7.441292e-005  8.049054e-007 -1.239426e-005 -4.471184e-005
  4.530252e-005 -5.238007e-005 -3.222337e-005  1.111734e-005
  2.562394e-005  2.611352e-005 -3.263753e-005  1.163452e-006
  1.400218e-005  4.709849e-006 -2.997098e-006  2.011624e-005
  1.239224e-005  1.759569e-005 -4.365171e-006 -7.266555e-006
  3.364912e-005 -1.066188e-005  9.890814e-006 -5.207333e-006
  3.192251e-006 -4.957531e-006 -2.686528e-006 -3.171642e-006
  1.084431e-005 -1.836507e-006  6.475912e-006  7.341048e-006
 -4.743515e-006 -4.199412e-006  4.740017e-007  3.697006e-006
  5.397265e-006 -3.468891e-006  3.281135e-006 -5.911863e-007
 -1.174689e-006 -6.969639e-006 -1.650994e-006  2.500352e-006
 -1.363454e-006  5.250883e-007 -9.137489e-007  2.731487e-006
 -2.021954e-006 -1.189521e-006 -2.509487e-006  3.891202e-006
 -3.979610e-007  8.475814e-007 -6.524305e-007  2.856365e-006
 -1.285696e-006  1.042881e-006 -1.639716e-006  1.367024e-006
 -3.464420e-006  4.144007e-006  7.704010e-007  9.524738e-007
 -2.152162e-006  2.833584e-006  2.709302e-007  1.205682e-006
 -1.245494e-006

 -8.012716e-005 -1.093158e-006 -1.022273e-004  9.113102e-006
 -1.604611e-005  7.714911e-005  2.006933e-005  7.355075e-005
 -6.362192e-005  5.519917e-006  4.894438e-005  7.028311e-005
  3.743315e-006  7.362664e-006  5.076944e-005 -1.341339e-005
 -8.717924e-006 -3.979415e-005  4.242105e-006 -8.523662e-006
  3.773695e-007  5.082136e-006 -1.468871e-005 -1.805036e-006
 -1.077819e-005  1.154794e-006 -9.747167e-006  2.215824e-005
 -1.066188e-005  2.106320e-005 -1.205404e-006  6.365239e-006
 -6.295438e-006  1.449189e-006  5.579686e-006 -7.465321e-007
 -1.064719e-005  5.277492e-006  1.988119e-006 -5.728527e-006
 -4.270264e-006 -1.328666e-006 -1.773514e-007  5.991361e-006
 -6.889932e-006  4.099676e-006 -4.066736e-006  6.480834e-006
 -4.236452e-006  1.516114e-007 -1.192397e-006  4.152895e-006
 -5.607953e-006  1.651526e-006  1.985241e-008 -2.404311e-006
 -1.856309e-006 -4.651943e-007  1.876797e-006 -9.513230e-007
 -2.415692e-006 -8.029100e-008 -1.518479e-006  5.247744e-008
 -4.204604e-007 -3.004567e-006  4.627462e-007  2.163107e-006
 -1.934584e-006 -3.104142e-006 -1.811387e-006 -1.378116e-006
  6.872955e-007 -1.466997e-006 -5.288383e-007 -2.082474e-006
 -2.372399e-008

  9.577898e-006  2.387280e-005  6.674766e-005 -1.548395e-005
  3.773544e-005 -8.905040e-005  3.805323e-005 -5.128925e-005
  6.452271e-005 -6.457471e-005 -4.533737e-005 -9.676012e-005
  2.572375e-005 -2.219990e-005 -6.920125e-005 -1.076569e-005
 -1.450107e-005  4.350609e-005 -7.894322e-005 -3.251404e-006
 -2.968680e-006  4.330080e-005  1.016185e-005  2.382900e-005
  2.439156e-007  1.795155e-005  1.376202e-005 -6.324790e-006
  9.890814e-006 -1.205404e-006  3.591061e-005 -8.110321e-006
 -7.234525e-006 -1.369322e-005 -4.820124e-006  2.905045e-006
  7.235411e-007 -8.164767e-006  1.155534e-005  5.478299e-006
 -6.154903e-006 -1.112650e-005 -3.539005e-006  9.659357e-006
  5.266392e-007  2.289262e-007  1.345584e-006 -8.779884e-007
 -4.022438e-006 -1.532216e-006 -7.844456e-006  8.641547e-006
 -1.744003e-006  3.496055e-006 -1.640093e-007  6.629936e-006
 -1.835350e-006  7.885189e-007  1.516916e-006  1.085588e-005
 -1.328480e-006  3.494795e-006  2.851518e-007  3.614133e-006
 -9.673463e-007  1.917481e-006 -2.946511e-007  4.426403e-006
  6.512788e-007  2.037093e-006 -5.318819e-007  2.392977e-006
  6.637086e-007  1.218596e-006  1.425242e-006  1.785506e-006
  3.164544e-007

 -3.240089e-006  6.073889e-005  6.832097e-005  2.517300e-005
 -1.119184e-005  2.823057e-005  2.740342e-005  8.351794e-006
  2.375215e-005  2.115553e-005  4.477337e-005  3.035111e-005
  1.025131e-005 -6.538309e-006  1.524233e-005  1.417359e-005
  1.024833e-005 -3.133699e-006  2.232655e-005  9.617087e-006
 -4.072543e-006 -7.176447e-006 -1.627806e-005  1.175819e-005
 -1.998206e-006  9.902080e-006 -5.616650e-006  1.497283e-005
 -5.207333e-006  6.365239e-006 -8.110321e-006  2.063098e-005
 -5.265235e-006  8.928460e-006  8.238410e-006  5.507818e-008
 -7.926634e-006 -2.437246e-006  1.004920e-006  3.428012e-006
 -3.641359e-006  6.051522e-007 -3.198418e-006 -6.273735e-007
 -6.754528e-006 -1.618656e-006 -5.038406e-006  5.337425e-006
 -5.372511e-006  3.255294e-006 -3.853430e-006  4.255879e-008
 -3.942606e-006  7.994670e-007  1.183319e-006 -2.179789e-006
 -5.065451e-006  1.651827e-006  6.856923e-007 -4.795260e-006
 -4.901976e-006 -1.597799e-006  1.280224e-006 -2.060291e-006
 -3.766169e-006 -2.511151e-006 -4.187501e-007 -5.760764e-007
 -2.359650e-006 -3.120639e-006 -2.222392e-007 -1.221478e-006
 -1.116787e-006 -4.648305e-007 -8.230823e-007 -2.280221e-006
 -1.560042e-006

  9.585494e-006 -8.871425e-005  4.447360e-005 -2.300227e-005
  7.726038e-005 -7.006825e-005 -5.294156e-005 -5.805331e-005
  2.361451e-005 -1.898342e-005 -5.333594e-005 -3.438983e-005
 -2.662091e-005  2.299035e-005 -3.901672e-005 -1.120072e-005
 -3.127940e-006  8.949736e-006  1.811684e-005 -4.753019e-006
 -2.609360e-006 -6.418169e-006  6.370879e-006 -1.619899e-005
  8.096649e-006 -7.470983e-006  5.856080e-006 -2.561926e-005
  3.192251e-006 -6.295438e-006 -7.234525e-006 -5.265235e-006
  2.416588e-005  1.208177e-006  1.954485e-006 -7.683636e-007
  4.197162e-006 -3.270986e-006 -2.085993e-006 -1.342898e-006
  8.795931e-006  6.690945e-006  2.208382e-006 -6.718209e-006
  1.081762e-006 -5.259206e-006  1.575062e-006 -6.136225e-007
  1.148666e-005  1.997397e-006  3.125933e-006  5.190313e-006
  6.723142e-006 -2.939291e-006 -2.398560e-006  3.685545e-006
  4.393650e-006  5.544449e-006 -3.703016e-007 -4.151322e-007
  6.237080e-006 -1.989602e-006  3.417046e-007  2.076694e-007
  3.018518e-006  1.228665e-006  1.574510e-006 -1.153126e-006
  1.704772e-006 -6.053268e-007 -5.038553e-007  3.581894e-006
 -4.017148e-006  1.404102e-006  7.449914e-007  1.709230e-006
 -1.391040e-006

 -2.454503e-005  2.723441e-005  3.718317e-005  2.172674e-005
  2.548579e-007  3.725956e-006  1.801036e-005  1.133776e-005
  2.672176e-005  7.414410e-006  3.500524e-005  1.833755e-005
 -1.197244e-005 -2.106453e-005  1.062507e-005 -6.358718e-007
  1.700313e-005 -5.327379e-006  1.931992e-005  6.161610e-006
 -9.799056e-007 -2.092898e-005 -1.948352e-005  5.788744e-007
  5.560670e-006  9.604258e-006 -7.353515e-006 -8.158417e-007
 -4.957531e-006  1.449189e-006 -1.369322e-005  8.928460e-006
  1.208177e-006  2.048051e-005  8.859350e-006 -7.085127e-006
 -2.398567e-006 -1.872647e-006  5.432128e-006  4.295253e-006
 -1.739209e-007  3.183871e-006  3.933393e-006 -4.144177e-006
 -4.533253e-006 -1.037586e-005  1.015357e-006  4.075161e-006
 -3.999496e-006  2.063699e-006 -4.120617e-006 -5.196772e-006
  8.756559e-007 -2.150582e-006 -1.508980e-006 -1.142474e-006
 -3.524355e-006  3.421883e-006 -5.784944e-006 -4.895891e-006
 -1.695970e-006 -3.333534e-007  2.121100e-006 -7.684738e-007
 -4.670335e-006  1.674604e-006 -9.031486e-007 -2.496640e-006
 -6.620691e-007 -1.056631e-006  2.839059e-006 -1.979564e-006
 -1.100513e-006 -4.623257e-007 -1.877183e-006 -1.525893e-006
  7.435381e-007

  3.953216e-005 -2.878154e-005 -1.761825e-005  7.641747e-006
 -2.126824e-005 -7.988246e-006 -1.814656e-005  9.485056e-006
  2.375170e-005  3.524600e-006  1.333108e-005  2.414627e-005
 -1.410424e-005 -2.355273e-005  4.298722e-006 -2.202883e-005
 -1.151536e-006 -1.305939e-005  1.457086e-005 -6.683364e-006
 -1.674178e-005 -1.315995e-005 -2.577830e-005 -2.609808e-006
 -5.820953e-006  1.440180e-005 -2.951291e-006  8.705458e-006
 -2.686528e-006  5.579686e-006 -4.820124e-006  8.238410e-006
  1.954485e-006  8.859350e-006  2.068057e-005 -8.808281e-006
 -3.329411e-006 -6.633121e-006  4.581088e-006 -1.356013e-006
  7.541990e-007  6.578654e-007  3.950658e-006 -3.649781e-006
 -3.830833e-006 -4.991824e-006 -4.110275e-006  7.449460e-006
 -6.128739e-007  3.376891e-006  6.401153e-007  1.366476e-006
 -1.569758e-006 -7.787824e-007  2.054205e-008  1.286455e-006
  7.752443e-007  4.001273e-006  1.039750e-007 -2.186881e-006
 -2.589668e-009 -4.898429e-007 -7.984921e-007  1.689621e-006
 -1.604061e-006  2.373654e-006 -5.808489e-007  7.875655e-007
 -8.606095e-007 -1.156285e-007  1.003192e-006  1.958511e-006
 -1.313622e-006  1.420768e-006  1.245309e-006 -9.992414e-008
 -9.929952e-008

 -5.069106e-005  3.929221e-005  8.758023e-005 -1.533498e-005
  7.557548e-005 -5.691939e-006  3.718020e-005 -1.798066e-005
  1.893239e-005 -2.658692e-005 -1.177886e-005 -2.535760e-005
  2.591146e-005  2.137801e-005 -3.199805e-005  2.603754e-005
  5.575627e-006  1.555639e-005 -1.799563e-005  2.472342e-005
  3.318155e-006  2.447666e-005  1.991237e-005  5.488027e-006
  5.214996e-006 -4.926725e-006  1.116885e-005 -6.566881e-006
 -3.171642e-006 -7.465321e-007  2.905045e-006  5.507818e-008
 -7.683636e-007 -7.085127e-006 -8.808281e-006  2.597958e-005
 -5.303136e-006  2.426651e-007 -2.619382e-006  1.019117e-005
 -2.172293e-006 -4.005956e-006 -1.626621e-006  2.058636e-006
 -1.566891e-006  1.461708e-006 -7.401887e-006 -5.740225e-006
 -1.518749e-006  3.665349e-006 -2.821946e-006  4.973402e-006
 -3.066374e-006  5.234786e-006 -3.869999e-007  4.558536e-006
 -1.252630e-006  6.141444e-007  8.380611e-006 -1.667713e-007
 -3.534771e-006 -3.395550e-006  7.920511e-007 -3.632571e-006
 -3.869381e-007 -4.994726e-006  1.235967e-006 -8.553561e-007
 -1.305882e-006 -3.499471e-006 -4.493013e-006 -3.590965e-007
  6.237009e-007 -1.525876e-007 -6.229873e-007 -2.546692e-006
 -3.356877e-006

  8.130408e-005 -2.390479e-005  1.794223e-005 -1.944219e-007
 -2.107238e-005 -4.207539e-005 -2.983522e-005 -4.474138e-005
  1.257703e-005  3.086306e-006 -3.471218e-005 -3.774637e-005
 -9.502645e-007 -6.141548e-006 -1.781679e-005  3.213883e-006
  7.828007e-006  1.400234e-005  7.349729e-008 -5.805307e-006
  8.740557e-006 -9.031035e-006  8.769951e-006 -7.872969e-006
  6.347096e-006 -4.880017e-006 -3.769519e-007 -1.269654e-005
  1.084431e-005 -1.064719e-005  7.235411e-007 -7.926634e-006
  4.197162e-006 -2.398567e-006 -3.329411e-006 -5.303136e-006
  1.430207e-005 -6.052464e-007 -1.322390e-008 -1.816098e-006
  4.150031e-006 -6.813371e-007  7.733394e-007 -4.599853e-006
  6.792276e-006  5.997426e-009  4.397959e-006 -2.609223e-006
  4.169355e-006 -2.256777e-006  1.669147e-006 -2.520050e-006
  4.567677e-006 -8.414561e-007  1.458043e-007  1.265863e-006
  2.583907e-006 -1.576939e-006 -2.503876e-006  1.589105e-006
  1.583062e-006  1.040108e-006  7.712409e-007  1.413550e-006
  1.911650e-006  2.762239e-006 -1.082473e-006  1.945549e-007
  9.040547e-007  3.600267e-006  9.305272e-007  1.017670e-006
 -1.888418e-007  1.151451e-006  5.804131e-008  2.606477e-006
 -9.566034e-008

 -6.533578e-005 -1.228708e-005 -1.039506e-004  2.846015e-005
 -3.968330e-005  9.858519e-005  9.725864e-006  7.844883e-005
 -8.654072e-005  1.300906e-005  4.483549e-005  6.275197e-005
  1.072922e-005  8.024667e-006  6.477732e-005 -2.888195e-006
 -8.228314e-007 -4.251576e-005  1.891098e-005 -9.735260e-006
  3.267002e-006 -2.513654e-006  2.618210e-006 -1.281291e-005
 -3.935840e-006 -1.615911e-005 -1.006722e-005  1.371456e-005
 -1.836507e-006  5.277492e-006 -8.164767e-006 -2.437246e-006
 -3.270986e-006 -1.872647e-006 -6.633121e-006  2.426651e-007
 -6.052464e-007  1.601234e-005 -4.755977e-006 -8.334236e-006
  2.962463e-006  4.100830e-006  6.220063e-007 -1.851306e-007
  5.298231e-006  6.439840e-006  3.366393e-006 -3.266766e-006
  5.968465e-007 -4.801585e-006  5.162796e-006 -2.566697e-006
 -2.585556e-006  3.280755e-007  1.307049e-006 -4.828030e-006
 -1.931636e-007 -5.712896e-006 -1.500586e-006 -2.123641e-006
  1.390817e-006 -3.424563e-008 -3.451768e-006 -2.552240e-006
  2.452987e-006 -2.552235e-006 -1.464113e-006 -2.907994e-007
 -1.669253e-006  1.567485e-006 -1.050859e-006 -2.157874e-006
  3.278446e-007 -4.434137e-007  4.696959e-008 -4.402560e-007
 -1.480645e-007

  4.068199e-005  6.562079e-006  5.294847e-005  1.343765e-005
  6.602132e-006 -5.613812e-005  2.518091e-005 -2.257896e-005
  4.901780e-005 -4.054929e-005 -1.348273e-005 -3.951472e-005
  1.150101e-005 -3.519287e-005 -3.947465e-005 -6.142509e-006
 -3.335955e-006  1.827806e-005 -3.646298e-005 -2.988013e-006
  7.165389e-007  1.416684e-005 -5.692690e-006  9.240042e-006
  1.770007e-006  1.555184e-005  5.645176e-008 -1.115670e-005
  6.475912e-006  1.988119e-006  1.155534e-005  1.004920e-006
 -2.085993e-006  5.432128e-006  4.581088e-006 -2.619382e-006
 -1.322390e-008 -4.755977e-006  1.646867e-005  3.771561e-006
 -1.932960e-006 -7.977220e-006  1.712850e-006 -7.685976e-007
 -2.137412e-006 -8.932017e-006  9.330830e-008 -9.250610e-007
 -2.848837e-006  1.580319e-006 -9.235395e-006  3.056612e-006
  2.511311e-007  2.989610e-006  6.177621e-008  3.228653e-006
 -3.133495e-006  3.826308e-006 -1.972350e-006  1.240214e-006
 -5.413710e-007  8.707990e-007  2.324536e-006  6.936829e-007
 -3.073694e-006  2.554179e-006 -1.063604e-006  1.024690e-006
 -1.060920e-007  1.003872e-006  2.538174e-006  9.691139e-007
 -6.708040e-007  5.841752e-007 -8.626121e-007  1.650788e-007
  1.744598e-006

 -4.551649e-006  8.724847e-005  1.482157e-004  2.126353e-007
  3.868009e-005 -5.270603e-005  5.035653e-005 -3.572455e-005
  8.962886e-005 -1.795753e-005 -1.554441e-006 -4.945963e-005
  2.205256e-005 -1.909007e-005 -4.904750e-005  1.607478e-005
  2.258333e-005  3.674282e-005 -2.578224e-005  2.312980e-005
  6.944630e-006  9.638218e-006 -1.514630e-006  2.319839e-005
  1.526767e-005  1.678601e-005  9.243595e-006 -8.238335e-006
  7.341048e-006 -5.728527e-006  5.478299e-006  3.428012e-006
 -1.342898e-006  4.295253e-006 -1.356013e-006  1.019117e-005
 -1.816098e-006 -8.334236e-006  3.771561e-006  2.020450e-005
 -3.672075e-006 -3.301131e-006 -5.755371e-007  5.619141e-006
 -1.800288e-006 -7.327364e-006 -2.009714e-006  9.540192e-007
 -5.687411e-006  1.499308e-006 -7.850454e-006  3.720415e-007
 -3.062017e-006  1.282263e-006 -1.737255e-006  6.108199e-006
 -5.395695e-006  2.937795e-006 -1.218942e-007  4.572951e-006
 -4.626867e-006 -1.307309e-006  2.596545e-006  2.084979e-006
 -5.206340e-006 -8.886357e-007 -1.106005e-006 -5.145305e-007
 -1.734566e-006 -8.927209e-007 -7.471200e-007 -1.516363e-006
 -1.192520e-006  1.360029e-006 -8.222097e-007 -1.468570e-006
 -2.177152e-006

 -7.745728e-006 -1.192033e-004 -3.821693e-005 -2.483829e-005
  3.894569e-005 -2.837604e-005 -6.093379e-005 -3.277952e-005
 -2.502089e-005 -2.193733e-005 -3.767407e-005 -1.448141e-006
 -3.013330e-005  2.428569e-005 -6.503781e-006 -1.958428e-005
 -2.023396e-005 -1.035398e-005  2.627370e-005 -1.873318e-005
 -3.489708e-006 -7.158168e-006  1.131570e-005 -2.921855e-005
  4.049196e-006 -2.126971e-005  6.370643e-006 -1.786436e-005
 -4.743515e-006 -4.270264e-006 -6.154903e-006 -3.641359e-006
  8.795931e-006 -1.739209e-007  7.541990e-007 -2.172293e-006
  4.150031e-006  2.962463e-006 -1.932960e-006 -3.672075e-006
  2.100197e-005  3.413340e-006  2.175362e-006 -7.518601e-006
  8.709839e-006 -1.550162e-006  2.262223e-006 -5.531631e-006
  1.098937e-005  3.956577e-006  2.820370e-006 -8.282447e-007
  3.607888e-006 -4.414242e-007  6.215926e-007  1.171711e-006
  5.170545e-006  2.132542e-006  8.601824e-007  1.266886e-006
  5.839636e-006 -3.003647e-006  9.102861e-007  1.852661e-006
  2.112662e-006  1.159876e-006 -1.403845e-006  1.005077e-006
  1.497396e-006  1.185712e-006 -1.971030e-006  3.599734e-006
 -1.332571e-006  3.004283e-006  8.802152e-008  2.246998e-006
  8.874924e-007

 -3.826802e-005 -3.412598e-005 -2.508340e-005 -5.893197e-006
  1.435133e-005  1.532395e-005 -2.485602e-005  9.235690e-006
 -1.952320e-005  1.591076e-005  6.634975e-006  1.992969e-005
 -2.296142e-005  1.790755e-005  2.184924e-005 -9.777500e-006
  1.366469e-006 -1.396271e-005  3.050362e-005 -3.729666e-006
 -5.996277e-006 -1.563359e-005 -2.605653e-006 -1.113574e-005
 -1.509890e-007 -7.575737e-006 -1.530324e-006  2.162925e-006
 -4.199412e-006 -1.328666e-006 -1.112650e-005  6.051522e-007
  6.690945e-006  3.183871e-006  6.578654e-007 -4.005956e-006
 -6.813371e-007  4.100830e-006 -7.977220e-006 -3.301131e-006
  3.413340e-006  9.510563e-006  1.153560e-006 -2.654182e-006
  1.951858e-006  1.791163e-006  3.723927e-006  1.784770e-006
  4.486349e-006 -1.701590e-006  6.248767e-006 -2.223788e-006
  1.204686e-006 -4.380074e-006 -8.904838e-007 -1.951579e-006
  1.191415e-006 -5.502425e-007 -2.656148e-006 -1.202286e-006
  2.167915e-006 -4.322080e-007 -1.752056e-006 -2.763712e-007
  2.052866e-006 -3.928335e-007 -6.597654e-009 -1.458504e-006
  7.429678e-007  9.897366e-009 -5.283402e-007 -5.555991e-007
 -1.631257e-006  4.678415e-007  4.641631e-007  3.209232e-007
 -1.138507e-006

  3.183917e-005 -2.630715e-005 -3.018564e-005 -8.026448e-007
 -1.491959e-005 -8.520886e-006 -1.528944e-005  7.874164e-006
  3.598925e-007  1.175339e-006 -6.964884e-006  5.447601e-006
 -1.073946e-005 -9.390130e-006  2.095034e-006 -8.634572e-006
  8.747900e-007 -6.771861e-006  4.426076e-007 -2.322296e-006
 -4.474731e-006 -8.532618e-006 -4.983662e-006 -5.035785e-006
 -1.530450e-006  1.655849e-006 -2.377862e-006 -1.377286e-007
  4.740017e-007 -1.773514e-007 -3.539005e-006 -3.198418e-006
  2.208382e-006  3.933393e-006  3.950658e-006 -1.626621e-006
  7.733394e-007  6.220063e-007  1.712850e-006 -5.755371e-007
  2.175362e-006  1.153560e-006  7.064604e-006 -1.571480e-006
  9.286218e-007 -4.807139e-006  2.011793e-006 -1.216975e-006
  1.484704e-006 -2.496988e-006  1.406963e-006 -2.307041e-006
 -9.240910e-007 -2.088368e-006 -3.848701e-006  8.273071e-007
 -2.878132e-007  2.890445e-006 -1.519330e-006 -4.006409e-008
  1.538999e-007  1.329823e-006  1.590768e-007  1.827526e-006
  1.716790e-007  2.055651e-006  1.031777e-006 -8.014602e-007
  6.791233e-007  1.271242e-007  9.340081e-007  6.613811e-007
  1.745223e-007  8.254129e-007  2.594098e-008 -1.295671e-007
  1.058514e-006

 -4.786657e-005  7.523775e-005 -2.021700e-005  2.229758e-005
 -2.910140e-005  4.312108e-005  5.212734e-005  5.891558e-005
 -6.046773e-006  6.153226e-006  3.830555e-005  1.707807e-005
  2.659112e-005 -1.345701e-005  2.130077e-005  1.693006e-006
  1.212022e-005 -4.513147e-006 -2.484438e-005  3.515093e-006
  9.494552e-006  1.184284e-005 -5.990744e-006  2.021987e-005
  3.145128e-006  9.922435e-006 -1.996904e-006  1.811499e-005
  3.697006e-006  5.991361e-006  9.659357e-006 -6.273735e-007
 -6.718209e-006 -4.144177e-006 -3.649781e-006  2.058636e-006
 -4.599853e-006 -1.851306e-007 -7.685976e-007  5.619141e-006
 -7.518601e-006 -2.654182e-006 -1.571480e-006  1.598512e-005
 -3.862416e-006  2.755497e-006 -1.080968e-006  6.617972e-006
 -7.556784e-006 -3.297164e-006 -1.613215e-006  2.493666e-006
 -5.001135e-006 -2.086437e-007 -1.749193e-006 -2.952699e-007
 -2.938773e-006 -1.867173e-006 -1.161908e-007  5.339030e-006
 -3.804789e-006  2.126518e-006 -2.103622e-006  3.991642e-006
 -3.481872e-006 -6.498730e-007  7.884055e-007  1.960307e-006
 -2.548410e-006 -9.125820e-007 -4.429918e-007 -2.072814e-006
  1.017404e-006 -1.137162e-006  3.497748e-007 -2.041553e-006
 -4.998300e-007

  2.304546e-005 -4.573640e-005 -2.416038e-005 -9.832416e-006
 -1.178691e-005 -8.502171e-006 -2.614206e-005 -1.520291e-005
 -1.343768e-005 -8.067953e-006 -1.893880e-005 -1.137041e-005
 -4.364375e-006  1.580177e-006 -2.784465e-007 -1.116998e-005
 -5.138349e-006 -2.426816e-006  4.488309e-006 -1.285500e-005
 -9.767368e-007 -1.707035e-006  8.090999e-006 -1.379259e-005
  2.650818e-006 -9.557812e-006  2.824889e-006 -7.430813e-006
  5.397265e-006 -6.889932e-006  5.266392e-007 -6.754528e-006
  1.081762e-006 -4.533253e-006 -3.830833e-006 -1.566891e-006
  6.792276e-006  5.298231e-006 -2.137412e-006 -1.800288e-006
  8.709839e-006  1.951858e-006  9.286218e-007 -3.862416e-006
  1.186124e-005  2.147733e-006  5.087134e-006 -5.287820e-006
  6.285285e-006 -3.288421e-006  2.709821e-006 -2.600237e-006
  1.417610e-006  1.302189e-007  4.505974e-007 -1.352793e-007
  1.685478e-006 -2.103561e-006 -1.728956e-006  2.920399e-006
  3.158361e-006  7.804804e-007 -7.506204e-007  1.105444e-006
  2.798132e-006  2.259063e-009 -1.687586e-006  1.976673e-006
  5.539768e-007  3.031696e-006 -9.259268e-007  1.426644e-006
 -2.587028e-007  1.406610e-006  6.658659e-007  2.179030e-006
  3.261051e-007

 -2.780103e-005 -1.502917e-005 -7.584885e-005 -3.879496e-006
 -1.519554e-005  4.576559e-005 -1.052947e-005  2.399350e-005
 -5.528422e-005  1.556895e-005  1.151245e-005  2.771907e-005
 -1.986809e-006  2.358957e-005  3.252366e-005 -3.711568e-006
 -1.204872e-005 -1.633665e-005  1.142479e-005 -6.829235e-006
  1.451657e-006  3.046138e-006  7.695469e-006 -7.654231e-006
 -7.172248e-006 -1.257956e-005  1.432245e-007  1.152963e-005
 -3.468891e-006  4.099676e-006  2.289262e-007 -1.618656e-006
 -5.259206e-006 -1.037586e-005 -4.991824e-006  1.461708e-006
  5.997426e-009  6.439840e-006 -8.932017e-006 -7.327364e-006
 -1.550162e-006  1.791163e-006 -4.807139e-006  2.755497e-006
  2.147733e-006  1.371738e-005 -9.739645e-007  2.197080e-006
  1.428560e-006 -4.385852e-007  6.678071e-006  1.754449e-006
 -2.537480e-007  2.804887e-007  4.369061e-006 -2.977326e-006
  3.632308e-006 -7.443932e-006  3.027443e-006  2.068570e-008
  1.736404e-007 -9.526997e-007 -3.888381e-006 -1.337725e-006
  3.453098e-006 -2.301516e-006 -1.262480e-006  1.541879e-006
 -4.997871e-007  6.617293e-007 -2.586677e-006 -5.141707e-007
  1.112688e-006 -6.429688e-007  7.967933e-007  3.988206e-007
 -1.646514e-006

  2.115803e-005 -2.329984e-005  2.387277e-008 -4.770081e-006
 -1.052218e-007 -3.034027e-005 -1.829532e-005 -2.197888e-005
  9.787795e-007 -3.406479e-006 -1.749305e-005 -2.425505e-005
 -1.146200e-005 -4.309254e-007 -5.365117e-006 -7.659265e-006
 -6.765411e-007  5.803520e-006 -1.665806e-006 -1.007820e-005
  1.040298e-006 -6.271325e-006  1.135467e-006 -4.210918e-006
  1.923462e-006 -2.549720e-006 -2.149196e-006 -6.031932e-006
  3.281135e-006 -4.066736e-006  1.345584e-006 -5.038406e-006
  1.575062e-006  1.015357e-006 -4.110275e-006 -7.401887e-006
  4.397959e-006  3.366393e-006  9.330830e-008 -2.009714e-006
  2.262223e-006  3.723927e-006  2.011793e-006 -1.080968e-006
  5.087134e-006 -9.739645e-007  9.422297e-006 -2.233859e-006
  3.552740e-006 -5.861292e-006  1.963013e-006 -3.462871e-006
  2.246377e-006 -4.160281e-006 -2.040419e-006 -1.354468e-006
 -9.564260e-007 -6.236121e-007 -6.365574e-006  2.548995e-006
  1.554868e-006  2.982382e-006 -3.640721e-008  1.692888e-006
  1.182714e-006  2.378970e-006 -2.417401e-007 -1.161108e-007
  1.753002e-006  2.717190e-006  1.546273e-006 -4.586864e-007
 -4.460656e-007  6.284324e-007  1.788195e-007  1.770126e-006
  1.160187e-006

 -3.396300e-005  2.362392e-005 -2.492693e-005  1.636669e-005
 -1.491026e-005  2.198461e-005  1.644419e-005  3.493258e-005
  3.881124e-006  1.217834e-005  3.349680e-005  2.376403e-005
 -3.956279e-006 -9.409842e-006  2.174280e-005 -1.322020e-005
  8.597700e-006 -9.592371e-006  4.508293e-006 -7.727269e-007
 -1.914659e-007 -6.267811e-006 -1.579792e-005  5.576074e-006
  5.370202e-008  9.980724e-006 -2.755951e-006  1.411043e-005
 -5.911863e-007  6.480834e-006 -8.779884e-007  5.337425e-006
 -6.136225e-007  4.075161e-006  7.449460e-006 -5.740225e-006
 -2.609223e-006 -3.266766e-006 -9.250610e-007  9.540192e-007
 -5.531631e-006  1.784770e-006 -1.216975e-006  6.617972e-006
 -5.287820e-006  2.197080e-006 -2.233859e-006  1.237824e-005
 -3.649118e-006  1.512824e-006  7.745371e-007  2.665920e-006
 -1.152575e-006 -2.072747e-006  9.509329e-007  1.101277e-007
  3.188569e-007 -1.030426e-006 -1.022101e-006  7.884495e-007
 -2.678694e-006 -3.009520e-010 -2.144642e-006  2.460969e-006
 -2.489214e-006  7.495482e-007 -7.620162e-007  1.675383e-006
 -1.952920e-006 -1.322033e-006 -8.652446e-008 -2.784457e-007
 -8.603104e-007 -4.122636e-007 -9.705730e-008 -6.260587e-007
 -1.805584e-006

  5.846005e-005 -1.211373e-004 -1.568854e-006 -4.022318e-005
  5.483744e-005 -7.760394e-005 -7.897418e-005 -7.180389e-005
  3.419316e-007 -1.471781e-005 -6.936553e-005 -3.264191e-005
 -3.976967e-005  3.210232e-005 -3.245228e-005 -1.459801e-005
 -2.082170e-005  8.782158e-006  1.905444e-005 -1.728574e-005
 -1.900749e-006 -7.090230e-006  1.352350e-005 -2.723730e-005
  4.774841e-008 -1.590750e-005  5.628258e-006 -2.444329e-005
 -1.174689e-006 -4.236452e-006 -4.022438e-006 -5.372511e-006
  1.148666e-005 -3.999496e-006 -6.128739e-007 -1.518749e-006
  4.169355e-006  5.968465e-007 -2.848837e-006 -5.687411e-006
  1.098937e-005  4.486349e-006  1.484704e-006 -7.556784e-006
  6.285285e-006  1.428560e-006  3.552740e-006 -3.649118e-006
  1.538003e-005  9.847028e-007  4.949990e-006  2.095284e-006
  6.757070e-006 -2.541150e-006 -8.205315e-007 -1.776012e-007
  5.325242e-006  2.331849e-006  3.709313e-007  2.092970e-007
  4.810701e-006 -1.264755e-006  4.126157e-007  9.415170e-007
  5.031663e-006  9.178760e-007  1.096953e-006  7.912901e-007
  3.510709e-006 -9.506162e-008 -1.700007e-006  3.579743e-006
 -1.671751e-006  1.686806e-006 -3.293380e-007  2.244082e-006
 -2.220900e-007

 -2.902232e-005 -3.003660e-005  7.605671e-006 -1.323936e-005
  4.262550e-005 -1.848540e-005 -6.521883e-006 -1.569381e-005
  6.593091e-006 -1.747896e-005 -9.855160e-006 -2.237368e-006
 -1.648025e-005  1.065426e-005 -1.604649e-005 -3.742783e-006
 -1.173127e-005  5.253051e-006  5.582603e-006  4.383920e-006
 -2.272228e-006  3.474841e-006  5.081052e-006 -6.923209e-006
  4.501854e-007 -4.312983e-006  8.293463e-006 -9.771521e-006
 -6.969639e-006  1.516114e-007 -1.532216e-006  3.255294e-006
  1.997397e-006  2.063699e-006  3.376891e-006  3.665349e-006
 -2.256777e-006 -4.801585e-006  1.580319e-006  1.499308e-006
  3.956577e-006 -1.701590e-006 -2.496988e-006 -3.297164e-006
 -3.288421e-006 -4.385852e-007 -5.861292e-006  1.512824e-006
  9.847028e-007  9.776339e-006 -1.797215e-006  2.400341e-006
  2.683679e-006  2.273035e-006  4.417876e-006  2.330917e-006
  3.486073e-006  8.909151e-007  4.288926e-006 -2.213523e-006
  9.048463e-007 -4.627046e-006  1.154213e-006 -1.377447e-006
 -1.265677e-006  2.415620e-007 -1.429222e-006 -5.431631e-007
  4.189328e-007 -1.712828e-006 -7.590312e-007  1.546421e-006
 -2.640635e-007  4.499150e-007 -1.051142e-006 -4.830644e-008
 -5.065233e-007

  1.866300e-005 -4.764881e-005 -7.049858e-005 -8.843983e-007
 -1.771814e-005  2.407408e-005 -3.838538e-005  1.921105e-005
 -3.922548e-005  2.099592e-005 -1.774801e-006  2.742248e-005
 -1.565074e-005  1.492822e-005  2.722738e-005 -7.872945e-006
 -6.289898e-006 -1.903145e-005  2.534098e-005 -8.775228e-006
 -5.525375e-006 -1.266948e-005  1.203753e-006 -1.459830e-005
 -5.070810e-006 -1.198701e-005 -2.299764e-006  4.903982e-006
 -1.650994e-006 -1.192397e-006 -7.844456e-006 -3.853430e-006
  3.125933e-006 -4.120617e-006  6.401153e-007 -2.821946e-006
  1.669147e-006  5.162796e-006 -9.235395e-006 -7.850454e-006
  2.820370e-006  6.248767e-006  1.406963e-006 -1.613215e-006
  2.709821e-006  6.678071e-006  1.963013e-006  7.745371e-007
  4.949990e-006 -1.797215e-006  1.059283e-005 -1.247070e-006
  1.440323e-006 -3.725760e-006  1.208298e-006 -3.111341e-006
  4.939588e-006 -3.903745e-006  5.514824e-007 -2.042209e-006
  2.572474e-006 -8.561774e-007 -3.989399e-006 -4.547341e-007
  3.242299e-006  7.841818e-007 -1.517240e-007 -8.837962e-007
  4.559147e-007  1.698983e-006 -9.407647e-007  2.609924e-007
  1.824478e-007  8.465535e-007  1.456256e-006  5.498599e-007
 -5.492764e-007

 -2.251896e-005 -1.943339e-005  4.226013e-005 -6.835339e-006
  5.591117e-005 -3.955766e-005  6.566959e-006 -2.830373e-005
  2.728250e-005 -3.451646e-005 -2.117815e-005 -3.366613e-005
  9.572494e-006  5.326611e-006 -3.128943e-005 -1.006849e-005
 -6.017279e-006  9.143099e-006 -1.835469e-005 -3.263699e-006
 -2.137533e-006  1.826910e-005  3.182616e-006  2.900651e-007
  9.145564e-007  3.568629e-006  5.431698e-006 -6.707571e-006
  2.500352e-006  4.152895e-006  8.641547e-006  4.255879e-008
  5.190313e-006 -5.196772e-006  1.366476e-006  4.973402e-006
 -2.520050e-006 -2.566697e-006  3.056612e-006  3.720415e-007
 -8.282447e-007 -2.223788e-006 -2.307041e-006  2.493666e-006
 -2.600237e-006  1.754449e-006 -3.462871e-006  2.665920e-006
  2.095284e-006  2.400341e-006 -1.247070e-006  1.052451e-005
  5.842014e-007  2.388671e-006  5.743049e-007  3.804823e-006
  1.630270e-006  1.212882e-006  3.888635e-006  2.229642e-006
  9.106483e-007 -1.084395e-006 -1.260131e-006 -3.544582e-007
  9.362135e-007 -1.495526e-006  5.628980e-007  2.043636e-006
 -7.380947e-007 -1.067810e-006 -2.589480e-006  2.074829e-006
 -1.712355e-006  7.426973e-007  8.374630e-007 -6.178609e-008
 -2.628450e-006

  2.937212e-005 -5.023016e-005  2.446099e-005 -2.078590e-005
  4.263522e-005 -6.073050e-005 -3.623659e-005 -5.619221e-005
  1.350380e-005 -1.231688e-005 -4.102557e-005 -3.510580e-005
 -2.501379e-005  1.394726e-005 -3.034246e-005 -2.572650e-006
 -8.674498e-006  1.697837e-005  6.472909e-006 -5.570191e-006
  3.450010e-006 -4.922599e-006  8.861741e-006 -1.300108e-005
  3.157186e-006 -7.456796e-006  4.815139e-006 -2.125204e-005
 -1.363454e-006 -5.607953e-006 -1.744003e-006 -3.942606e-006
  6.723142e-006  8.756559e-007 -1.569758e-006 -3.066374e-006
  4.567677e-006 -2.585556e-006  2.511311e-007 -3.062017e-006
  3.607888e-006  1.204686e-006 -9.240910e-007 -5.001135e-006
  1.417610e-006 -2.537480e-007  2.246377e-006 -1.152575e-006
  6.757070e-006  2.683679e-006  1.440323e-006  5.842014e-007
  8.332113e-006 -1.309716e-006  1.330575e-006 -7.723991e-007
  4.118452e-006 -1.111096e-008 -1.244760e-006 -1.880062e-006
  3.208301e-006 -2.939739e-007  7.212136e-007 -8.805395e-007
  1.185984e-006  2.119157e-006  2.578585e-007 -3.577323e-007
  2.533902e-006  7.747266e-007  9.798785e-007  1.625190e-006
 -2.324605e-007 -5.476010e-007 -5.395230e-007  1.451135e-006
  5.056481e-007

 -3.326704e-005  1.691509e-005  7.811057e-006 -3.122079e-007
  4.729521e-006  1.819899e-005  2.265110e-005  1.187760e-005
 -4.379727e-006 -1.258743e-005  7.871390e-006  3.885772e-006
  1.663461e-005 -3.091251e-006 -1.288923e-006  4.747159e-006
  1.685824e-006 -1.881789e-006 -1.025620e-005  4.040929e-006
  2.481470e-006  1.128837e-005  3.563896e-006  1.916838e-006
  3.147422e-007  6.981733e-007  1.481631e-006  6.557807e-007
  5.250883e-007  1.651526e-006  3.496055e-006  7.994670e-007
 -2.939291e-006 -2.150582e-006 -7.787824e-007  5.234786e-006
 -8.414561e-007  3.280755e-007  2.989610e-006  1.282263e-006
 -4.414242e-007 -4.380074e-006 -2.088368e-006 -2.086437e-007
  1.302189e-007  2.804887e-007 -4.160281e-006 -2.072747e-006
 -2.541150e-006  2.273035e-006 -3.725760e-006  2.388671e-006
 -1.309716e-006  5.189365e-006  1.533727e-006  1.487608e-006
 -6.217079e-007 -2.802572e-008  3.261471e-006  2.290313e-007
 -3.557476e-008 -7.890765e-007  9.580045e-007 -1.494359e-006
 -1.230523e-007 -2.535453e-006 -3.594606e-007  7.118461e-007
 -9.981675e-007 -5.387492e-007 -1.094577e-006 -8.808970e-008
  4.819166e-007 -4.672171e-007 -3.267472e-007 -4.264575e-007
 -5.769580e-007

 -1.072879e-005 -6.786638e-006 -2.442601e-005  1.039093e-005
 -6.115935e-006  1.622395e-005  5.126947e-006  1.281760e-005
 -1.585138e-005 -5.973357e-006  1.259209e-005  1.288043e-005
 -3.933583e-007 -2.080456e-006  7.194258e-006 -3.722551e-006
 -9.789030e-006 -4.762745e-006  3.189022e-006 -2.046612e-006
 -1.082666e-006  3.915727e-006  1.251804e-006 -3.427277e-006
 -1.974809e-006 -4.290198e-006  2.665239e-006 -7.709828e-007
 -9.137489e-007  1.985241e-008 -1.640093e-007  1.183319e-006
 -2.398560e-006 -1.508980e-006  2.054205e-008 -3.869999e-007
  1.458043e-007  1.307049e-006  6.177621e-008 -1.737255e-006
  6.215926e-007 -8.904838e-007 -3.848701e-006 -1.749193e-006
  4.505974e-007  4.369061e-006 -2.040419e-006  9.509329e-007
 -8.205315e-007  4.417876e-006  1.208298e-006  5.743049e-007
  1.330575e-006  1.533727e-006  6.723192e-006 -2.757537e-007
  2.584139e-006 -4.494023e-006  1.571743e-006 -1.664803e-006
  1.403898e-006 -3.138668e-006 -1.859258e-006 -2.176451e-006
  2.263625e-007  1.957882e-007 -3.510612e-006 -1.965582e-008
 -5.240555e-007  1.681641e-006  9.711673e-008 -1.789383e-007
 -3.118292e-008  4.470296e-007  2.480746e-007  4.377444e-007
 -2.394650e-007

 -2.073379e-005 -7.256364e-006  5.766326e-005 -1.502532e-005
  4.583521e-005 -5.069183e-005  9.378084e-006 -3.505564e-005
  4.162104e-005 -3.378814e-005 -2.278748e-005 -4.168778e-005
  3.902898e-006 -4.626603e-006 -3.849345e-005 -7.100019e-006
  2.769489e-006  1.634454e-005 -2.048457e-005  4.738644e-006
 -2.346335e-006  1.095396e-005  2.522367e-006  1.991098e-006
  4.947985e-006  5.428128e-006  8.728914e-006 -8.797397e-006
  2.731487e-006 -2.404311e-006  6.629936e-006 -2.179789e-006
  3.685545e-006 -1.142474e-006  1.286455e-006  4.558536e-006
  1.265863e-006 -4.828030e-006  3.228653e-006  6.108199e-006
  1.171711e-006 -1.951579e-006  8.273071e-007 -2.952699e-007
 -1.352793e-007 -2.977326e-006 -1.354468e-006  1.101277e-007
 -1.776012e-007  2.330917e-006 -3.111341e-006  3.804823e-006
 -7.723991e-007  1.487608e-006 -2.757537e-007  7.598702e-006
 -5.523565e-007  2.679809e-006  1.934862e-006  4.564280e-006
 -7.598580e-007 -1.071508e-006  1.133045e-006  1.314908e-006
  3.718302e-007  2.529450e-007 -1.065235e-006  1.299514e-007
  4.208861e-007 -1.690446e-007 -1.275326e-006  1.257740e-006
 -1.347366e-006  2.184266e-006  2.834311e-007  6.621148e-007
 -2.359033e-006

  1.265076e-005 -6.417169e-005 -5.106345e-005 -1.661254e-005
  1.353009e-005 -1.305440e-005 -3.901100e-005 -1.083086e-005
 -1.853323e-005 -2.610088e-006 -2.532948e-005  1.736292e-006
 -2.066753e-005  1.589503e-005 -1.931523e-006 -1.097001e-005
 -1.512100e-005 -3.586839e-006  1.080497e-005 -8.040335e-006
 -2.556494e-006 -3.449668e-006  7.603483e-006 -1.523935e-005
 -2.275878e-006 -1.073026e-005  4.050749e-006 -8.479687e-006
 -2.021954e-006 -1.856309e-006 -1.835350e-006 -5.065451e-006
  4.393650e-006 -3.524355e-006  7.752443e-007 -1.252630e-006
  2.583907e-006 -1.931636e-007 -3.133495e-006 -5.395695e-006
  5.170545e-006  1.191415e-006 -2.878132e-007 -2.938773e-006
  1.685478e-006  3.632308e-006 -9.564260e-007  3.188569e-007
  5.325242e-006  3.486073e-006  4.939588e-006  1.630270e-006
  4.118452e-006 -6.217079e-007  2.584139e-006 -5.523565e-007
  6.788552e-006 -1.678842e-006  2.494099e-006 -1.288696e-006
  3.751806e-006 -2.058775e-006 -1.486742e-006 -3.819023e-007
  1.907887e-006  1.188778e-006 -3.365920e-007  5.624737e-007
  8.815256e-007  6.264910e-007 -9.853545e-007  2.235596e-006
  3.782773e-007  5.196548e-007  3.350856e-007  1.398123e-006
  4.842928e-007

  1.447186e-005 -2.003950e-005  4.367406e-005 -2.101018e-005
  3.188048e-005 -4.450055e-005 -1.353324e-005 -3.203386e-005
  3.089548e-005 -1.055270e-005 -2.708882e-005 -2.252811e-005
 -1.043106e-005  2.614895e-006 -2.761988e-005 -1.106412e-006
  1.221253e-006  1.195587e-005 -3.891959e-006  2.150795e-006
 -3.381812e-006 -7.500346e-007 -1.326526e-006  5.349318e-007
  1.492381e-006  5.478380e-006  1.806357e-006 -7.757783e-006
 -1.189521e-006 -4.651943e-007  7.885189e-007  1.651827e-006
  5.544449e-006  3.421883e-006  4.001273e-006  6.141444e-007
 -1.576939e-006 -5.712896e-006  3.826308e-006  2.937795e-006
  2.132542e-006 -5.502425e-007  2.890445e-006 -1.867173e-006
 -2.103561e-006 -7.443932e-006 -6.236121e-007 -1.030426e-006
  2.331849e-006  8.909151e-007 -3.903745e-006  1.212882e-006
 -1.111096e-008 -2.802572e-008 -4.494023e-006  2.679809e-006
 -1.678842e-006  7.380733e-006  2.087993e-007  1.248368e-006
  2.105600e-008  8.730035e-007  3.561350e-006  1.962155e-006
 -3.540973e-007  3.676740e-007  2.857335e-006 -2.682510e-007
  1.450066e-006 -2.648822e-006  3.083159e-007  1.549671e-006
 -7.929378e-007  3.839052e-007 -7.184230e-007 -6.021680e-008
  5.516367e-007

 -9.345006e-006 -1.011139e-005  1.724777e-006 -1.629624e-005
  2.076130e-005  2.397285e-006 -2.189121e-006 -3.842583e-006
 -3.359443e-006 -7.570537e-006 -1.045306e-005  4.161803e-006
  3.729134e-006  1.317232e-005 -7.941726e-006  4.851783e-006
 -7.251308e-006 -8.898215e-008 -1.644373e-006  4.704175e-006
 -1.784917e-006  9.163854e-006  7.577215e-006 -3.141260e-006
 -2.624973e-006 -4.371351e-006  5.148298e-006 -6.528440e-007
 -2.509487e-006  1.876797e-006  1.516916e-006  6.856923e-007
 -3.703016e-007 -5.784944e-006  1.039750e-007  8.380611e-006
 -2.503876e-006 -1.500586e-006 -1.972350e-006 -1.218942e-007
  8.601824e-007 -2.656148e-006 -1.519330e-006 -1.161908e-007
 -1.728956e-006  3.027443e-006 -6.365574e-006 -1.022101e-006
  3.709313e-007  4.288926e-006  5.514824e-007  3.888635e-006
 -1.244760e-006  3.261471e-006  1.571743e-006  1.934862e-006
  2.494099e-006  2.087993e-007  7.089659e-006 -6.967471e-007
 -3.527948e-007 -3.039978e-006  9.206638e-008 -1.338050e-006
  1.164680e-006 -2.498470e-006  3.876021e-007  2.369555e-007
 -3.912878e-007 -2.222076e-006 -3.095200e-006  1.426194e-006
  7.857315e-007  6.129627e-007 -1.122637e-007 -7.383511e-007
 -1.230477e-006

 -2.315518e-005 -5.879998e-006  9.370343e-006 -1.659591e-005
  1.563647e-005 -2.999286e-005  5.679653e-006 -1.356790e-005
  1.684898e-005 -2.102201e-005 -1.713521e-005 -3.044512e-005
  4.657785e-006 -2.669913e-006 -1.869137e-005 -1.311445e-005
  1.733368e-006  1.017120e-005 -2.334397e-005 -5.166164e-006
  1.701793e-006  1.022270e-005  2.097811e-006  3.795772e-006
  3.257359e-006  4.455897e-006  5.395420e-006 -1.114899e-006
  3.891202e-006 -9.513230e-007  1.085588e-005 -4.795260e-006
 -4.151322e-007 -4.895891e-006 -2.186881e-006 -1.667713e-007
  1.589105e-006 -2.123641e-006  1.240214e-006  4.572951e-006
  1.266886e-006 -1.202286e-006 -4.006409e-008  5.339030e-006
  2.920399e-006  2.068570e-008  2.548995e-006  7.884495e-007
  2.092970e-007 -2.213523e-006 -2.042209e-006  2.229642e-006
 -1.880062e-006  2.290313e-007 -1.664803e-006  4.564280e-006
 -1.288696e-006  1.248368e-006 -6.967471e-007  8.557844e-006
  4.462204e-008  1.827781e-006  3.703626e-007  4.266772e-006
  8.186601e-007  1.940488e-007 -3.022095e-007  1.807321e-006
  8.259825e-007  9.247120e-007 -9.745035e-007  6.104872e-009
 -5.481930e-007  1.473983e-006  7.358667e-007  1.092715e-006
 -9.778689e-007

 -1.189788e-006 -5.943293e-005 -4.761524e-005 -1.270777e-005
  8.053236e-006 -5.409877e-006 -3.024810e-005 -2.841361e-006
 -2.043149e-005 -5.349698e-006 -1.891628e-005  2.204046e-006
 -1.587618e-005  9.203093e-006 -1.615363e-007 -1.414826e-005
 -1.357435e-005 -5.713540e-006  7.657990e-006 -9.538618e-006
 -4.834999e-006 -1.500757e-006  4.616099e-006 -1.066438e-005
 -2.491780e-006 -7.241359e-006  2.142285e-006 -8.426990e-006
 -3.979610e-007 -2.415692e-006 -1.328480e-006 -4.901976e-006
  6.237080e-006 -1.695970e-006 -2.589668e-009 -3.534771e-006
  1.583062e-006  1.390817e-006 -5.413710e-007 -4.626867e-006
  5.839636e-006  2.167915e-006  1.538999e-007 -3.804789e-006
  3.158361e-006  1.736404e-007  1.554868e-006 -2.678694e-006
  4.810701e-006  9.048463e-007  2.572474e-006  9.106483e-007
  3.208301e-006 -3.557476e-008  1.403898e-006 -7.598580e-007
  3.751806e-006  2.105600e-008 -3.527948e-007  4.462204e-008
  6.250746e-006 -3.464800e-007 -8.484129e-007 -3.616703e-007
  2.228760e-006  7.042746e-007 -9.822747e-008 -6.077923e-008
  1.340256e-006  1.846419e-006  8.097504e-007  1.032918e-006
 -6.362244e-007  1.567204e-008  1.104689e-006  1.474343e-006
  1.593806e-006

  7.955202e-006  1.448871e-005 -1.212002e-005  1.181904e-006
 -1.982407e-005  5.628385e-006  3.236186e-006  3.428805e-006
 -2.261626e-006  7.368855e-006  2.189198e-006 -6.313083e-006
  5.217980e-006 -6.355344e-006  5.388812e-006 -1.700703e-006
  5.536827e-006  5.581525e-007 -8.144072e-006 -2.570411e-006
 -8.401926e-007 -8.675073e-007 -3.454622e-006  5.242567e-006
 -1.876097e-006  4.938144e-006 -3.362225e-006  6.051804e-006
  8.475814e-007 -8.029100e-008  3.494795e-006 -1.597799e-006
 -1.989602e-006 -3.333534e-007 -4.898429e-007 -3.395550e-006
  1.040108e-006 -3.424563e-008  8.707990e-007 -1.307309e-006
 -3.003647e-006 -4.322080e-007  1.329823e-006  2.126518e-006
  7.804804e-007 -9.526997e-007  2.982382e-006 -3.009520e-010
 -1.264755e-006 -4.627046e-006 -8.561774e-007 -1.084395e-006
 -2.939739e-007 -7.890765e-007 -3.138668e-006 -1.071508e-006
 -2.058775e-006  8.730035e-007 -3.039978e-006  1.827781e-006
 -3.464800e-007  4.531832e-006  2.932994e-007  1.333491e-006
 -7.462141e-008  8.932333e-007  2.072571e-006  8.612854e-007
  5.554584e-007  6.159737e-007  1.887511e-006 -4.772239e-007
  6.672771e-007 -1.691200e-006  7.570345e-007  3.944461e-007
  1.062878e-006

  1.107873e-005  3.328436e-006  3.695836e-005 -1.930202e-005
  1.400869e-005 -2.618267e-005 -4.606551e-006 -2.726701e-005
  1.549682e-005 -1.793002e-006 -1.719180e-005 -1.560030e-005
 -4.909233e-006  4.511421e-006 -1.753582e-005  8.146735e-006
  3.303827e-006  1.211856e-005 -2.558494e-006  4.576317e-006
  4.313841e-006 -1.601520e-006  2.915392e-006  7.199185e-007
  2.159992e-006  1.036873e-006  8.447846e-007 -6.973881e-006
 -6.524305e-007 -1.518479e-006  2.851518e-007  1.280224e-006
  3.417046e-007  2.121100e-006 -7.984921e-007  7.920511e-007
  7.712409e-007 -3.451768e-006  2.324536e-006  2.596545e-006
  9.102861e-007 -1.752056e-006  1.590768e-007 -2.103622e-006
 -7.506204e-007 -3.888381e-006 -3.640721e-008 -2.144642e-006
  4.126157e-007  1.154213e-006 -3.989399e-006 -1.260131e-006
  7.212136e-007  9.580045e-007 -1.859258e-006  1.133045e-006
 -1.486742e-006  3.561350e-006  9.206638e-008  3.703626e-007
 -8.484129e-007  2.932994e-007  3.988698e-006  6.956052e-007
 -6.488129e-007 -4.038659e-007  1.420091e-006 -4.195649e-007
  1.107736e-006 -1.807297e-006  1.918728e-007  3.789922e-007
  3.903542e-007 -2.616241e-007 -1.606304e-006  2.935310e-007
  6.305870e-007

  1.964953e-005 -1.082199e-005 -1.469322e-005 -7.658625e-006
 -1.411768e-005 -1.828979e-005 -8.938657e-006  7.069215e-007
  4.865431e-006  4.392001e-007 -9.139717e-006 -4.387960e-006
 -7.384238e-006 -5.175386e-006 -3.557782e-006 -8.830834e-006
  1.125097e-006  2.769191e-006 -6.333938e-006 -5.425428e-006
  2.894185e-006 -2.684061e-006 -3.076059e-006  1.136253e-006
  1.695938e-006  3.445874e-006  6.356920e-007  9.535428e-007
  2.856365e-006  5.247744e-008  3.614133e-006 -2.060291e-006
  2.076694e-007 -7.684738e-007  1.689621e-006 -3.632571e-006
  1.413550e-006 -2.552240e-006  6.936829e-007  2.084979e-006
  1.852661e-006 -2.763712e-007  1.827526e-006  3.991642e-006
  1.105444e-006 -1.337725e-006  1.692888e-006  2.460969e-006
  9.415170e-007 -1.377447e-006 -4.547341e-007 -3.544582e-007
 -8.805395e-007 -1.494359e-006 -2.176451e-006  1.314908e-006
 -3.819023e-007  1.962155e-006 -1.338050e-006  4.266772e-006
 -3.616703e-007  1.333491e-006  6.956052e-007  4.769169e-006
 -5.688844e-007  1.516845e-006  4.300237e-007  1.344449e-006
  4.369019e-007  4.453429e-009  2.698288e-007  6.511873e-007
 -1.208565e-008  9.565343e-007 -2.019978e-007  4.912562e-007
  4.129161e-007

  4.466629e-006 -4.531150e-005 -2.203992e-005 -1.764751e-005
  1.432315e-005 -1.279612e-005 -2.756873e-005 -1.677247e-005
 -1.612555e-005 -3.534516e-006 -2.187610e-005 -5.264684e-006
 -1.110135e-005  1.516676e-005 -3.290136e-006 -6.494121e-006
 -8.897833e-006 -3.288979e-006  5.378900e-006 -7.695470e-006
 -2.855728e-006 -4.024873e-007  5.513480e-006 -1.142220e-005
 -3.880697e-006 -7.382816e-006  8.139696e-007 -4.110100e-006
 -1.285696e-006 -4.204604e-007 -9.673463e-007 -3.766169e-006
  3.018518e-006 -4.670335e-006 -1.604061e-006 -3.869381e-007
  1.911650e-006  2.452987e-006 -3.073694e-006 -5.206340e-006
  2.112662e-006  2.052866e-006  1.716790e-007 -3.481872e-006
  2.798132e-006  3.453098e-006  1.182714e-006 -2.489214e-006
  5.031663e-006 -1.265677e-006  3.242299e-006  9.362135e-007
  1.185984e-006 -1.230523e-007  2.263625e-007  3.718302e-007
  1.907887e-006 -3.540973e-007  1.164680e-006  8.186601e-007
  2.228760e-006 -7.462141e-008 -6.488129e-007 -5.688844e-007
  4.813129e-006 -9.150868e-007  1.299251e-007  1.373393e-008
  1.967770e-006  3.137999e-007 -1.278951e-006  4.687728e-007
 -3.196036e-007  8.747981e-007  5.870001e-007  8.043989e-007
 -6.772070e-007

  4.666615e-005 -1.864501e-005 -1.142956e-005  8.360557e-006
 -1.195660e-005 -2.555023e-005 -1.364610e-005 -1.215880e-005
  8.921050e-006 -3.225328e-006 -1.129297e-005 -1.478060e-005
 -9.156405e-006 -1.092946e-005 -9.291050e-006 -6.979120e-006
 -4.661907e-006  5.809184e-006 -4.447704e-006 -4.589741e-006
 -2.716581e-006 -3.784491e-006 -2.287824e-006 -7.914728e-008
 -3.486147e-007  1.928898e-006  7.081228e-007 -3.947845e-006
  1.042881e-006 -3.004567e-006  1.917481e-006 -2.511151e-006
  1.228665e-006  1.674604e-006  2.373654e-006 -4.994726e-006
  2.762239e-006 -2.552235e-006  2.554179e-006 -8.886357e-007
  1.159876e-006 -3.928335e-007  2.055651e-006 -6.498730e-007
  2.259063e-009 -2.301516e-006  2.378970e-006  7.495482e-007
  9.178760e-007  2.415620e-007  7.841818e-007 -1.495526e-006
  2.119157e-006 -2.535453e-006  1.957882e-007  2.529450e-007
  1.188778e-006  3.676740e-007 -2.498470e-006  1.940488e-007
  7.042746e-007  8.932333e-007 -4.038659e-007  1.516845e-006
 -9.150868e-007  4.265532e-006 -3.598442e-007 -2.776013e-007
  1.014363e-006  1.772387e-006  2.614101e-006  8.574476e-007
 -8.287934e-009  3.422499e-007  6.282297e-007  8.636518e-007
  1.461897e-006

  9.822069e-006 -1.627372e-006 -4.153596e-006 -1.123494e-005
  3.488348e-006  7.013673e-007 -1.067579e-005 -6.784758e-006
 -1.805485e-006  1.158597e-005 -1.081113e-005 -3.711876e-006
 -1.766975e-006  9.605262e-006 -1.172533e-007  3.972203e-006
  2.503958e-006  1.694394e-006  1.214292e-006  1.980379e-006
 -4.170873e-007 -1.989160e-006  1.854511e-006  1.173157e-006
 -1.841084e-006  1.012708e-007 -2.125448e-006  1.398925e-006
 -1.639716e-006  4.627462e-007 -2.946511e-007 -4.187501e-007
  1.574510e-006 -9.031486e-007 -5.808489e-007  1.235967e-006
 -1.082473e-006 -1.464113e-006 -1.063604e-006 -1.106005e-006
 -1.403845e-006 -6.597654e-009  1.031777e-006  7.884055e-007
 -1.687586e-006 -1.262480e-006 -2.417401e-007 -7.620162e-007
  1.096953e-006 -1.429222e-006 -1.517240e-007  5.628980e-007
  2.578585e-007 -3.594606e-007 -3.510612e-006 -1.065235e-006
 -3.365920e-007  2.857335e-006  3.876021e-007 -3.022095e-007
 -9.822747e-008  2.072571e-006  1.420091e-006  4.300237e-007
  1.299251e-007 -3.598442e-007  3.798990e-006 -7.466005e-008
  6.535630e-007 -1.946888e-006  4.630940e-007  2.739830e-007
  6.804958e-007 -1.674431e-006 -9.745873e-008 -3.420504e-007
  8.254757e-007

 -3.030323e-006 -6.954665e-006 -1.377006e-005 -1.887090e-006
 -2.175292e-006 -1.454401e-006 -2.959712e-007 -1.147130e-006
 -5.037771e-007 -6.594981e-006 -1.179475e-006 -3.146221e-006
  2.866656e-006 -1.487390e-006 -2.573356e-007 -8.591893e-006
 -3.862720e-006 -1.261963e-006 -6.321131e-006 -6.648048e-006
 -2.943449e-007  4.695800e-006 -1.282060e-006 -9.097303e-007
  5.962403e-008  1.361354e-006  8.213820e-007  1.579460e-006
  1.367024e-006  2.163107e-006  4.426403e-006 -5.760764e-007
 -1.153126e-006 -2.496640e-006  7.875655e-007 -8.553561e-007
  1.945549e-007 -2.907994e-007  1.024690e-006 -5.145305e-007
  1.005077e-006 -1.458504e-006 -8.014602e-007  1.960307e-006
  1.976673e-006  1.541879e-006 -1.161108e-007  1.675383e-006
  7.912901e-007 -5.431631e-007 -8.837962e-007  2.043636e-006
 -3.577323e-007  7.118461e-007 -1.965582e-008  1.299514e-007
  5.624737e-007 -2.682510e-007  2.369555e-007  1.807321e-006
 -6.077923e-008  8.612854e-007 -4.195649e-007  1.344449e-006
  1.373393e-008 -2.776013e-007 -7.466005e-008  2.969366e-006
 -6.499007e-007 -1.041896e-007 -8.589120e-007  1.342036e-006
  1.136000e-008 -3.209533e-008  2.755587e-007  5.142702e-007
  7.237644e-008

  1.569775e-005 -3.249121e-005  3.243692e-006 -2.105991e-005
  2.084082e-005 -3.472783e-005 -2.243737e-005 -2.973949e-005
  2.745229e-006 -6.954418e-006 -2.627070e-005 -1.845655e-005
 -1.645599e-005  9.527593e-006 -1.673361e-005 -3.414442e-006
 -7.168176e-006  8.375568e-006 -6.399019e-007 -3.870026e-006
 -1.307426e-006 -1.624470e-006  4.330226e-006 -6.515630e-006
 -2.071692e-006 -3.041224e-006  2.795282e-006 -8.465696e-006
 -3.464420e-006 -1.934584e-006  6.512788e-007 -2.359650e-006
  1.704772e-006 -6.620691e-007 -8.606095e-007 -1.305882e-006
  9.040547e-007 -1.669253e-006 -1.060920e-007 -1.734566e-006
  1.497396e-006  7.429678e-007  6.791233e-007 -2.548410e-006
  5.539768e-007 -4.997871e-007  1.753002e-006 -1.952920e-006
  3.510709e-006  4.189328e-007  4.559147e-007 -7.380947e-007
  2.533902e-006 -9.981675e-007 -5.240555e-007  4.208861e-007
  8.815256e-007  1.450066e-006 -3.912878e-007  8.259825e-007
  1.340256e-006  5.554584e-007  1.107736e-006  4.369019e-007
  1.967770e-006  1.014363e-006  6.535630e-007 -6.499007e-007
  2.785556e-006 -4.607855e-008  5.305425e-007  2.895191e-007
  1.877463e-007  1.717227e-007 -8.838217e-008  6.055268e-007
  5.506510e-007

  2.280379e-005 -5.167666e-006 -6.686266e-006  1.293919e-005
 -1.763555e-005 -3.972838e-006 -1.624523e-006  5.438727e-007
  4.159699e-007 -3.728007e-006 -5.798854e-007 -7.378685e-006
  6.108761e-006 -1.184802e-005 -4.920634e-007 -4.127537e-006
 -2.009674e-007 -2.007347e-007 -3.696409e-006 -5.197524e-006
 -7.583066e-007 -7.965760e-008 -6.433768e-007 -3.846072e-008
  5.319608e-007  2.870614e-007 -3.837271e-007 -1.263997e-006
  4.144007e-006 -3.104142e-006  2.037093e-006 -3.120639e-006
 -6.053268e-007 -1.056631e-006 -1.156285e-007 -3.499471e-006
  3.600267e-006  1.567485e-006  1.003872e-006 -8.927209e-007
  1.185712e-006  9.897366e-009  1.271242e-007 -9.125820e-007
  3.031696e-006  6.617293e-007  2.717190e-006 -1.322033e-006
 -9.506162e-008 -1.712828e-006  1.698983e-006 -1.067810e-006
  7.747266e-007 -5.387492e-007  1.681641e-006 -1.690446e-007
  6.264910e-007 -2.648822e-006 -2.222076e-006  9.247120e-007
  1.846419e-006  6.159737e-007 -1.807297e-006  4.453429e-009
  3.137999e-007  1.772387e-006 -1.946888e-006 -1.041896e-007
 -4.607855e-008  3.862070e-006  1.290166e-006 -6.354810e-007
 -4.178834e-007  7.672448e-007  1.440761e-006  9.475609e-007
  3.355363e-007

  2.959576e-005  9.132083e-006 -1.951391e-005  1.384380e-005
 -3.152462e-005  8.915832e-006  1.278819e-006  1.070108e-005
 -4.252833e-006  1.084365e-005  7.823640e-006  4.060871e-006
 -5.919345e-007 -1.254288e-005  6.611069e-006 -1.718608e-007
  8.862537e-007 -1.311942e-007 -1.097861e-006 -1.058997e-007
 -1.135592e-006 -4.518734e-006 -4.107721e-006  5.312892e-006
 -1.928283e-006  3.770829e-006 -3.001323e-006  1.867383e-006
  7.704010e-007 -1.811387e-006 -5.318819e-007 -2.222392e-007
 -5.038553e-007  2.839059e-006  1.003192e-006 -4.493013e-006
  9.305272e-007 -1.050859e-006  2.538174e-006 -7.471200e-007
 -1.971030e-006 -5.283402e-007  9.340081e-007 -4.429918e-007
 -9.259268e-007 -2.586677e-006  1.546273e-006 -8.652446e-008
 -1.700007e-006 -7.590312e-007 -9.407647e-007 -2.589480e-006
  9.798785e-007 -1.094577e-006  9.711673e-008 -1.275326e-006
 -9.853545e-007  3.083159e-007 -3.095200e-006 -9.745035e-007
  8.097504e-007  1.887511e-006  1.918728e-007  2.698288e-007
 -1.278951e-006  2.614101e-006  4.630940e-007 -8.589120e-007
  5.305425e-007  1.290166e-006  3.867868e-006 -6.457419e-007
  2.198447e-007 -1.534000e-006  5.346087e-007  2.059334e-007
  2.058931e-006

  2.358298e-005 -3.540913e-005  3.506074e-006 -1.326227e-005
  1.550639e-005 -3.066560e-005 -2.063063e-005 -2.577964e-005
  1.043295e-005 -1.180609e-005 -2.344424e-005 -1.531837e-005
 -1.082375e-005  4.391922e-006 -1.720167e-005 -6.937150e-006
 -1.076938e-005  6.344381e-006 -9.535260e-007 -4.240662e-006
 -4.353625e-006  2.326557e-006  3.409929e-006 -4.757580e-006
 -2.934008e-007 -1.784895e-006  4.508446e-006 -6.870429e-006
  9.524738e-007 -1.378116e-006  2.392977e-006 -1.221478e-006
  3.581894e-006 -1.979564e-006  1.958511e-006 -3.590965e-007
  1.017670e-006 -2.157874e-006  9.691139e-007 -1.516363e-006
  3.599734e-006 -5.555991e-007  6.613811e-007 -2.072814e-006
  1.426644e-006 -5.141707e-007 -4.586864e-007 -2.784457e-007
  3.579743e-006  1.546421e-006  2.609924e-007  2.074829e-006
  1.625190e-006 -8.808970e-008 -1.789383e-007  1.257740e-006
  2.235596e-006  1.549671e-006  1.426194e-006  6.104872e-009
  1.032918e-006 -4.772239e-007  3.789922e-007  6.511873e-007
  4.687728e-007  8.574476e-007  2.739830e-007  1.342036e-006
  2.895191e-007 -6.354810e-007 -6.457419e-007  3.196565e-006
 -2.832045e-007  6.558579e-007 -1.174255e-008  1.163885e-006
  2.761352e-007

  6.707806e-006  8.745063e-006 -2.627575e-005 -5.060530e-006
 -1.689564e-005  1.474983e-005  2.740670e-007  9.532074e-006
 -1.525616e-005  8.084103e-006  3.303835e-006  9.849328e-006
 -3.349172e-007  1.598961e-006  8.429851e-006  4.185433e-006
 -1.986744e-006 -1.950273e-006 -1.716754e-006  1.207555e-006
  1.499196e-006 -3.089637e-007  1.333458e-006  6.354790e-007
 -2.606909e-006 -1.585783e-006 -7.830949e-007  3.269083e-006
 -2.152162e-006  6.872955e-007  6.637086e-007 -1.116787e-006
 -4.017148e-006 -1.100513e-006 -1.313622e-006  6.237009e-007
 -1.888418e-007  3.278446e-007 -6.708040e-007 -1.192520e-006
 -1.332571e-006 -1.631257e-006  1.745223e-007  1.017404e-006
 -2.587028e-007  1.112688e-006 -4.460656e-007 -8.603104e-007
 -1.671751e-006 -2.640635e-007  1.824478e-007 -1.712355e-006
 -2.324605e-007  4.819166e-007 -3.118292e-008 -1.347366e-006
  3.782773e-007 -7.929378e-007  7.857315e-007 -5.481930e-007
 -6.362244e-007  6.672771e-007  3.903542e-007 -1.208565e-008
 -3.196036e-007 -8.287934e-009  6.804958e-007  1.136000e-008
  1.877463e-007 -4.178834e-007  2.198447e-007 -2.832045e-007
  1.900652e-006 -9.049461e-007 -3.344268e-007 -2.711440e-007
  1.226874e-006

  1.113943e-005 -1.432225e-005  2.647149e-005  6.741045e-009
  1.266449e-005 -2.844578e-005 -4.670549e-006 -1.448909e-005
  1.826544e-005 -1.434045e-005 -1.123308e-005 -1.309949e-005
 -1.161794e-006 -4.409527e-006 -1.474887e-005 -3.691652e-006
 -8.599054e-007  4.474919e-006 -3.011979e-006 -2.846784e-006
 -8.992812e-007  1.089849e-006 -4.126753e-007 -3.234906e-006
  2.488730e-006  1.754533e-007  2.364964e-006 -5.024922e-006
  2.833584e-006 -1.466997e-006  1.218596e-006 -4.648305e-007
  1.404102e-006 -4.623257e-007  1.420768e-006 -1.525876e-007
  1.151451e-006 -4.434137e-007  5.841752e-007  1.360029e-006
  3.004283e-006  4.678415e-007  8.254129e-007 -1.137162e-006
  1.406610e-006 -6.429688e-007  6.284324e-007 -4.122636e-007
  1.686806e-006  4.499150e-007  8.465535e-007  7.426973e-007
 -5.476010e-007 -4.672171e-007  4.470296e-007  2.184266e-006
  5.196548e-007  3.839052e-007  6.129627e-007  1.473983e-006
  1.567204e-008 -1.691200e-006 -2.616241e-007  9.565343e-007
  8.747981e-007  3.422499e-007 -1.674431e-006 -3.209533e-008
  1.717227e-007  7.672448e-007 -1.534000e-006  6.558579e-007
 -9.049461e-007  2.870434e-006 -2.743621e-008  3.182539e-007
 -1.225882e-006

  3.690223e-006 -1.846447e-006 -6.931837e-006  6.238786e-006
 -4.201757e-006  5.785969e-006 -1.062201e-006  4.572221e-007
  3.389718e-007  3.147252e-008  2.460227e-006 -2.721286e-006
  6.037155e-006 -2.768003e-006  1.746419e-006 -4.787573e-006
 -1.259128e-006 -2.636242e-006 -7.513639e-007 -2.448832e-006
 -5.342211e-006  1.950569e-006 -1.997867e-006  1.959989e-006
 -1.481986e-006  1.241889e-006  4.792633e-007  3.372114e-006
  2.709302e-007 -5.288383e-007  1.425242e-006 -8.230823e-007
  7.449914e-007 -1.877183e-006  1.245309e-006 -6.229873e-007
  5.804131e-008  4.696959e-008 -8.626121e-007 -8.222097e-007
  8.802152e-008  4.641631e-007  2.594098e-008  3.497748e-007
  6.658659e-007  7.967933e-007  1.788195e-007 -9.705730e-008
 -3.293380e-007 -1.051142e-006  1.456256e-006  8.374630e-007
 -5.395230e-007 -3.267472e-007  2.480746e-007  2.834311e-007
  3.350856e-007 -7.184230e-007 -1.122637e-007  7.358667e-007
  1.104689e-006  7.570345e-007 -1.606304e-006 -2.019978e-007
  5.870001e-007  6.282297e-007 -9.745873e-008  2.755587e-007
 -8.838217e-008  1.440761e-006  5.346087e-007 -1.174255e-008
 -3.344268e-007 -2.743621e-008  1.920060e-006  1.073028e-007
  2.025593e-008

  8.977237e-006 -2.616956e-005 -1.167534e-005 -1.069418e-005
  3.811888e-006 -1.510312e-005 -1.701339e-005 -1.449831e-005
 -1.208467e-006 -3.486584e-006 -1.571957e-005 -1.007279e-005
 -8.424895e-006  4.199939e-006 -6.308709e-006 -5.992512e-006
 -5.790280e-006  3.296435e-006  2.138852e-007 -3.818493e-006
 -1.773220e-006 -6.441163e-007  3.123609e-006 -3.658977e-006
 -5.791942e-007 -2.386984e-006  2.144046e-006 -3.867889e-006
  1.205682e-006 -2.082474e-006  1.785506e-006 -2.280221e-006
  1.709230e-006 -1.525893e-006 -9.992414e-008 -2.546692e-006
  2.606477e-006 -4.402560e-007  1.650788e-007 -1.468570e-006
  2.246998e-006  3.209232e-007 -1.295671e-007 -2.041553e-006
  2.179030e-006  3.988206e-007  1.770126e-006 -6.260587e-007
  2.244082e-006 -4.830644e-008  5.498599e-007 -6.178609e-008
  1.451135e-006 -4.264575e-007  4.377444e-007  6.621148e-007
  1.398123e-006 -6.021680e-008 -7.383511e-007  1.092715e-006
  1.474343e-006  3.944461e-007  2.935310e-007  4.912562e-007
  8.043989e-007  8.636518e-007 -3.420504e-007  5.142702e-007
  6.055268e-007  9.475609e-007  2.059334e-007  1.163885e-006
 -2.711440e-007  3.182539e-007  1.073028e-007  1.722674e-006
  3.645115e-007

  2.835781e-005 -1.229816e-005 -4.439051e-005 -2.959054e-006
 -2.491909e-005  9.273260e-006 -1.257452e-005  8.211662e-006
 -1.627477e-005  1.032099e-005 -2.935653e-006  1.089687e-005
 -8.616726e-006 -1.178535e-006  8.044096e-006 -1.597886e-006
 -9.618341e-006 -2.207080e-006  8.888172e-007 -3.074804e-006
 -1.852308e-006 -2.818223e-006  1.159055e-007  9.644757e-007
 -3.781507e-006 -9.417644e-007 -1.780692e-006  4.088656e-007
 -1.245494e-006 -2.372399e-008  3.164544e-007 -1.560042e-006
 -1.391040e-006  7.435381e-007 -9.929952e-008 -3.356877e-006
 -9.566034e-008 -1.480645e-007  1.744598e-006 -2.177152e-006
  8.874924e-007 -1.138507e-006  1.058514e-006 -4.998300e-007
  3.261051e-007 -1.646514e-006  1.160187e-006 -1.805584e-006
 -2.220900e-007 -5.065233e-007 -5.492764e-007 -2.628450e-006
  5.056481e-007 -5.769580e-007 -2.394650e-007 -2.359033e-006
  4.842928e-007  5.516367e-007 -1.230477e-006 -9.778689e-007
  1.593806e-006  1.062878e-006  6.305870e-007  4.129161e-007
 -6.772070e-007  1.461897e-006  8.254757e-007  7.237644e-008
  5.506510e-007  3.355363e-007  2.058931e-006  2.761352e-007
  1.226874e-006 -1.225882e-006  2.025593e-008  3.645115e-007
  3.292208e-006


[EIGEN VALUE]
  7.151446e-003  3.389671e-003  7.683367e-004  4.347186e-004
  4.014639e-004  2.110769e-004  1.563914e-004  8.455200e-005
  7.695842e-005  6.995446e-005  6.102836e-005  3.976158e-005
  2.889680e-005  2.260319e-005  1.957170e-005  1.537706e-005
  1.361562e-005  8.064508e-006  7.004771e-006  5.786175e-006
  4.735619e-006  3.913398e-006  3.208554e-006  2.308091e-006
  2.036388e-006  1.669292e-006  1.421785e-006  9.595420e-007
  7.000002e-007  4.092867e-007  3.786407e-007  2.309996e-007
  1.793467e-007  5.644788e-019  2.824217e-019  9.511000e-020
  4.392476e-020  2.017883e-020  1.665392e-020  5.350584e-021
  3.471646e-021  2.661489e-021  1.824399e-021  1.306269e-021
  5.960684e-022  3.471102e-022 -5.453407e-022 -1.850441e-021
 -3.525253e-021 -4.628827e-021 -7.753201e-021 -1.089228e-020
 -1.414012e-020 -1.888200e-020 -3.565098e-020 -3.718459e-019
 -5.931131e-019


[EIGEN VECTOR]
57 57

  6.233642e-002 -5.414610e-001  1.194961e-001  4.630045e-001
  6.453842e-002  4.025845e-001  1.306528e-001  2.401672e-001
  3.209890e-001 -1.882292e-002  2.852881e-001 -2.762459e-002
 -1.654445e-001  6.019666e-002 -9.979830e-003 -2.669784e-002
 -3.513096e-002 -4.188122e-003 -1.715542e-002 -3.589025e-002
  9.327769e-002  2.566755e-002 -2.547589e-002  2.744477e-003
  1.930598e-003  3.706284e-003 -1.202527e-002  2.788361e-002
 -1.392150e-002 -2.153220e-002  5.890671e-003  2.200547e-003
  1.227180e-002  1.368912e-002 -5.738384e-003  9.859291e-003
 -4.920531e-003  1.079411e-002 -1.228990e-002  1.598570e-003
  5.121216e-003 -1.551905e-002 -1.238076e-002 -1.380678e-003
 -7.327342e-003  1.834221e-003 -8.899872e-003 -1.041765e-003
 -3.261421e-003 -6.960581e-004  4.938573e-004  1.576833e-005
  3.978879e-003 -7.098682e-003 -6.852267e-003  1.162829e-003
 -2.906172e-003

 -6.250624e-001 -4.834508e-001 -2.148340e-001 -1.487610e-001
 -3.735099e-001 -1.323788e-001 -1.562110e-002 -2.429665e-001
  8.496424e-003  1.575589e-001 -9.423074e-003 -1.221337e-001
 -3.704333e-002  8.714766e-002 -8.304227e-002 -3.677697e-002
  5.062396e-002 -1.218835e-001 -7.774107e-002  2.144919e-002
 -5.348451e-002  3.121298e-003 -1.249393e-002 -3.225194e-002
 -1.789427e-002  8.165673e-003 -2.235071e-002  6.075183e-003
 -1.138474e-002 -4.373629e-002  1.451206e-002  1.172146e-002
 -2.824624e-002  1.370795e-002  1.097895e-002 -9.082398e-003
  9.384734e-003  2.466826e-002  1.715572e-003 -9.418045e-003
  1.926871e-003 -2.592038e-003  5.254577e-003  4.270520e-003
  2.731983e-003 -2.812180e-003 -1.060945e-003  6.846598e-003
  8.239272e-003  3.973235e-003  3.776925e-003  1.185533e-003
 -2.278995e-003  1.415915e-002  2.152977e-003  5.501962e-004
  1.229764e-002

  7.794278e-002  3.239309e-001 -1.159840e-001  1.511472e-001
 -3.127684e-001 -1.993406e-001  4.570716e-001 -3.551377e-003
  2.378295e-001  2.487748e-001  1.556678e-001  2.362543e-001
 -2.202613e-002  4.326646e-001  6.608834e-002 -2.212579e-001
  1.279722e-002 -4.738002e-002 -8.319532e-002 -5.668047e-002
  1.373161e-002 -2.130370e-002 -1.559780e-001  6.879291e-002
  3.199237e-002 -5.367041e-004 -6.693856e-004  5.993664e-003
 -8.573772e-002 -1.074976e-002  4.871446e-002 -1.211905e-002
 -4.602312e-002  1.350666e-002 -7.277404e-003 -6.861107e-003
 -3.827021e-003  3.370593e-002 -4.559678e-002 -2.036825e-002
 -1.347336e-002 -4.281755e-002  2.639106e-003  2.217148e-003
 -5.199844e-002 -1.032084e-002  1.582666e-002 -1.821954e-002
 -2.159283e-002  1.793919e-002 -2.160988e-002 -1.868268e-002
 -5.840855e-003 -9.512945e-003 -1.140853e-002 -7.298502e-003
 -5.562480e-003

  4.466121e-001 -4.030062e-001 -3.629964e-001  3.142556e-002
 -1.306131e-002 -1.496172e-001  3.191639e-001 -2.064553e-001
 -1.990331e-001  1.671752e-001 -5.561049e-002  1.096211e-001
  2.378167e-001 -2.243114e-001  1.620483e-001  6.473083e-002
  1.249058e-001  1.951725e-001  3.474659e-002  5.462202e-002
  7.246863e-002 -2.549226e-002  1.054728e-001 -6.077259e-002
 -9.094651e-002 -8.988414e-002  4.020532e-002 -5.126392e-002
 -3.434656e-002  3.145525e-002 -4.619523e-002 -1.859792e-002
  6.218995e-002  3.709232e-002 -1.546520e-003 -1.633405e-002
 -2.774832e-002 -2.050308e-002 -2.291353e-002  4.203112e-003
 -2.244046e-002 -6.325876e-003 -8.166294e-003  1.526993e-002
  3.358490e-002  3.606260e-002  2.306161e-002  1.507483e-002
 -6.485603e-003  3.764415e-002  4.420878e-003 -1.523666e-002
  9.511806e-003 -8.499180e-003 -3.568282e-002 -2.879194e-003
  7.191518e-003

 -1.258459e-001  2.064827e-001 -4.388541e-001  2.807761e-001
  2.572413e-001  1.606945e-001 -3.596733e-001 -1.631391e-002
  9.219858e-002  4.442342e-001 -5.490688e-003  1.092271e-001
 -8.345833e-002 -9.906636e-003  1.056975e-001  2.164686e-001
  2.093923e-001 -9.291320e-002 -1.576134e-001  9.290405e-002
 -2.963511e-002  4.720455e-002  1.357389e-002 -8.438737e-003
 -5.997027e-002 -9.072421e-002  1.651333e-001  4.973633e-002
 -4.574484e-002  1.659260e-002  2.090122e-003 -4.344344e-002
  9.955478e-003  4.252149e-002 -4.580267e-002 -4.117509e-002
  4.507001e-002 -1.800606e-002  4.444307e-002  5.662551e-002
  1.095127e-002  2.850193e-002  6.239883e-004  6.864252e-002
  1.175453e-002 -3.167746e-002  1.241837e-002 -3.341480e-002
 -6.736111e-002  2.061285e-003 -2.413370e-003 -3.722304e-002
 -5.399780e-002 -2.635777e-003 -5.917576e-003 -1.322820e-002
 -8.385568e-003

 -4.362423e-002 -6.421991e-002  5.351962e-001  3.514082e-001
 -3.453145e-004 -3.623728e-001 -3.409081e-002  7.128217e-003
 -4.237152e-001  1.717124e-001  1.128385e-001  6.330936e-002
 -2.303332e-002  2.860162e-002 -6.447286e-002  1.344005e-001
  2.272457e-001 -5.399826e-002 -2.106757e-001 -6.864107e-003
 -3.013649e-002 -7.560723e-002  2.759000e-002 -5.449309e-002
 -1.008330e-001 -1.540565e-001  5.416015e-002  1.039177e-001
 -4.379913e-002 -7.428348e-002 -2.239743e-003 -5.441991e-002
 -3.792305e-002  8.465223e-002  3.542333e-002 -7.946228e-002
 -2.231641e-002  3.476204e-002  2.264177e-002  5.181529e-003
  3.527112e-002 -2.491500e-002 -7.602809e-002 -6.843756e-003
 -2.166887e-002  3.921152e-003 -3.873097e-002 -6.148628e-002
  1.029217e-002 -2.025306e-003  5.186408e-003  3.998117e-002
  2.653273e-003 -1.682713e-003 -1.185248e-002  3.055002e-002
  1.091435e-002

 -7.297907e-002  4.433249e-002  2.662068e-001 -9.745257e-002
 -1.196667e-001  4.405922e-001  8.952819e-002 -4.032752e-001
  1.727258e-001 -1.454918e-001 -1.314102e-001  4.765419e-001
  8.218328e-002 -1.288945e-001  7.269632e-002  2.851002e-002
  2.612727e-001 -6.811394e-003 -1.145225e-001 -5.274201e-002
 -1.903689e-001 -1.110205e-001 -3.208023e-003 -1.177330e-001
 -9.079852e-002 -1.142134e-001  8.631284e-002  3.809142e-002
  2.948894e-002 -1.274305e-002 -6.160343e-002  3.269843e-002
 -4.945664e-003 -3.304847e-002 -1.158080e-002 -1.146006e-001
 -1.225249e-002  2.821267e-002 -3.629158e-002  1.444824e-002
 -1.326202e-003 -3.211578e-002 -2.083265e-003  2.988582e-002
 -4.406157e-002 -2.765590e-002  4.968146e-003 -2.809293e-003
  2.216101e-002  7.113145e-003 -4.179382e-002  2.397537e-002
  2.124016e-002  9.216004e-004  1.497047e-002 -2.487554e-002
 -3.944574e-003

  2.141584e-003 -2.220522e-001  2.488587e-001 -1.083275e-001
  9.221060e-002 -1.844064e-001 -5.955255e-002  1.999127e-001
  2.463372e-001  1.098013e-001 -2.921662e-001 -2.966608e-003
  2.181949e-001  1.670035e-001  4.052621e-001  5.023626e-002
  3.598086e-002  7.524712e-002 -2.906912e-002  2.500792e-001
 -1.957934e-001 -8.452251e-004 -1.315180e-001  1.311982e-001
  1.243156e-001  7.430571e-002  1.484714e-001 -1.138873e-001
  4.927292e-002  1.144775e-001 -5.269069e-002 -3.050942e-002
 -8.629249e-002 -4.305487e-002 -1.676426e-001  2.980584e-002
  2.382823e-001 -6.908845e-002  7.763081e-003  3.489925e-002
  1.260853e-001  3.386775e-002 -7.956041e-003  7.894973e-002
 -1.299485e-001 -1.278835e-001  5.704362e-003 -7.148355e-002
  2.529142e-002 -5.860371e-002 -4.093497e-002 -4.031073e-002
  1.726122e-002  2.348274e-002 -5.547105e-003 -2.585922e-002
 -2.114742e-002

  7.395196e-002 -2.242869e-002 -3.984308e-002  1.943434e-001
 -1.463363e-001 -4.016776e-001 -8.004089e-002 -6.460119e-002
  3.781637e-001 -2.066659e-001 -1.548423e-001  2.309655e-001
 -1.636335e-001 -1.845567e-001 -2.755935e-001  2.666241e-001
 -1.388302e-001 -1.409969e-002  5.285193e-002 -1.109503e-001
  2.432643e-002  1.958736e-001  1.208712e-001  1.022250e-001
 -1.357993e-001  9.587151e-002  4.195660e-002 -3.063722e-002
  1.223503e-001 -1.142041e-001 -1.996041e-001 -5.269626e-002
 -5.375920e-002  3.688009e-002 -1.350875e-001 -8.711420e-002
  2.441026e-002 -8.625680e-002  7.921095e-002  1.174379e-001
  3.851279e-002 -2.176468e-002  1.256380e-002  1.257845e-001
 -4.601232e-002 -6.083029e-003  3.279649e-002 -4.535822e-002
 -4.762252e-002  1.068221e-002  5.978074e-002 -2.335331e-002
 -2.579781e-002  4.264636e-002 -1.496823e-002  1.217481e-002
 -9.346624e-003

  1.798499e-001 -1.457996e-001 -2.674069e-001  6.151167e-002
  1.220524e-001 -1.975211e-001 -1.775748e-001  1.008813e-001
 -2.533412e-002 -2.957907e-001  2.810462e-002  1.233248e-001
 -3.831838e-002  6.286317e-004 -4.065361e-002 -2.619822e-001
  3.475646e-002 -3.470177e-001 -1.688184e-001 -4.520816e-002
 -3.769720e-001 -1.573284e-001 -1.635057e-001 -1.690184e-001
  1.906633e-001 -1.324848e-001 -6.419629e-002  7.453830e-002
  5.448362e-002  8.088374e-003 -1.905685e-002  5.928462e-002
 -1.691016e-001 -1.065604e-001  1.069642e-001 -1.641322e-001
 -1.787984e-003 -6.005582e-002 -2.023167e-001  2.837858e-002
  2.091616e-002 -1.321793e-002 -3.668271e-002 -8.449701e-002
 -4.234720e-002  1.323584e-002  8.383705e-002 -3.994993e-002
  1.656554e-002 -4.177809e-002 -3.740971e-002  3.506759e-002
  4.219128e-002 -3.549011e-002 -1.978189e-002 -5.560154e-002
  1.509503e-002

  2.249381e-001 -1.270605e-001  1.125875e-001 -5.024970e-001
  9.245936e-002 -3.352313e-002 -8.837846e-002  1.524818e-001
  2.467299e-001  3.130958e-001  1.231062e-001  1.144004e-001
  4.020874e-002 -1.714196e-002 -2.848298e-001  5.494089e-003
  1.345772e-002 -1.150345e-001 -1.854822e-001 -6.018282e-002
 -9.117606e-002  1.918348e-001  2.637784e-002  4.064952e-003
 -5.293222e-002 -1.795899e-001 -1.001160e-001  1.122691e-001
 -7.581980e-002 -8.649022e-002  2.257419e-002 -9.419794e-002
  1.885740e-001  2.192284e-001  8.908348e-002  1.233614e-001
 -3.573025e-002  6.496552e-002  1.038946e-002 -8.156962e-002
  6.641834e-002 -1.128037e-001 -1.520705e-001 -4.660403e-002
  6.349101e-003 -2.464892e-002 -5.166868e-002  3.754246e-002
 -1.358257e-003 -6.778879e-002  3.333116e-002 -3.757067e-003
 -4.994229e-002 -3.934705e-002  1.898754e-002 -5.045483e-002
 -2.654389e-002

  1.222385e-001  6.345156e-002 -1.063177e-001  8.082650e-002
 -1.842060e-001  5.740135e-002  5.843959e-003  4.718317e-002
  7.965924e-002 -2.762924e-001 -1.333477e-001 -2.126937e-001
  7.019800e-002  1.078151e-001 -1.231883e-001  5.120537e-002
  3.188584e-002 -1.195138e-001 -8.027241e-002  3.235778e-001
 -3.610109e-002 -2.850832e-001  5.199582e-002 -1.316462e-001
 -3.115043e-001  4.032017e-003  4.946005e-002 -2.753402e-002
 -2.853724e-001  7.622487e-002  7.089728e-002 -1.142845e-001
  3.102821e-002  2.544501e-001 -6.067022e-002  3.412017e-002
  5.108903e-002  2.258634e-001  1.144862e-002  1.152139e-002
  1.845056e-001  6.418388e-002 -2.002984e-001  1.234172e-001
  9.358643e-002 -1.000272e-001 -1.299555e-001  2.049529e-002
 -2.514484e-002 -1.347368e-001  4.284209e-002  1.034397e-001
 -8.558696e-002  4.527322e-002  8.837364e-002  7.060365e-002
  3.861481e-002

 -1.735599e-001  6.379270e-002 -1.240665e-001  6.034495e-002
  6.016458e-002  3.474766e-002 -1.274712e-002  8.868668e-002
  4.700019e-002 -1.159771e-001  1.656291e-001  6.700372e-002
  3.707603e-001  1.565519e-001 -1.814392e-001  1.105209e-001
  2.227080e-001  3.061660e-001  6.129610e-003  7.573868e-002
  1.444514e-002 -1.314192e-001  2.209008e-001  2.005028e-001
  5.065832e-002 -4.842153e-002 -3.701764e-001 -1.693270e-002
  1.819785e-001 -8.473447e-002 -5.131700e-002 -2.282738e-001
 -7.664928e-002  4.225205e-003  8.652977e-002 -3.540207e-002
  9.320866e-002 -1.623889e-001 -1.319010e-001  5.491256e-002
  1.854208e-001 -1.233132e-001 -6.603182e-002 -1.228055e-001
 -1.082386e-002  7.451865e-003  4.318088e-002 -2.001440e-002
  3.585475e-002 -1.078792e-001  1.257349e-002  8.538865e-002
  1.219271e-001  1.450725e-002 -4.883884e-002 -1.683110e-002
  8.176255e-002

  5.852011e-002  6.060349e-002  9.062707e-002  1.827163e-001
 -1.032385e-001  2.563887e-002  9.416915e-002 -3.301918e-002
  1.421287e-001  1.805006e-001 -2.045148e-001 -2.900662e-001
  4.026470e-002  6.737650e-003 -2.892622e-001  9.632860e-002
 -6.303251e-002  1.459458e-001 -4.860294e-003  3.622156e-002
 -4.694327e-001 -2.796159e-002 -8.422346e-003 -9.576049e-002
  1.193309e-002 -1.935322e-001 -3.644684e-002 -4.688078e-002
  2.809092e-002  2.769457e-001  5.459585e-002 -5.631647e-002
  2.004184e-001 -2.251545e-001  8.305559e-002 -4.336883e-002
 -5.657572e-002 -1.847583e-001  6.389266e-002 -2.157972e-002
 -1.255427e-001  3.391031e-003  1.648459e-001 -1.184866e-001
  1.912094e-001  2.552037e-002  7.003893e-002  1.306999e-001
 -4.263033e-002  7.434512e-002  7.508576e-002 -4.622596e-002
  2.872185e-002  8.046002e-003 -3.316773e-002  4.946466e-003
  7.673410e-003

  1.246878e-002  2.206579e-002 -6.699537e-003  5.725332e-002
  1.354631e-001  1.165910e-001  1.917481e-001 -1.401768e-001
 -2.025810e-001 -1.976866e-002  8.801192e-002 -8.761216e-002
  6.204001e-002  3.347129e-003 -1.319696e-001 -1.535833e-001
  1.205109e-001 -3.549515e-001  4.363631e-002 -1.565978e-001
 -1.953886e-001  5.351320e-002  2.054953e-003  5.775791e-002
  3.666927e-002  7.426613e-002 -5.759751e-002 -2.229713e-001
  9.772319e-002 -4.446698e-002 -1.547011e-001 -1.946698e-001
  8.166734e-002  9.077114e-002 -2.694119e-001  3.281265e-001
  2.901054e-001 -9.776123e-002  2.412734e-001  1.524991e-001
  1.045137e-001  6.324846e-003  7.649347e-003  1.493127e-001
 -2.991691e-002 -7.327286e-002  6.768502e-002  2.436953e-002
 -5.215071e-002  7.129921e-002  9.404420e-002 -1.166008e-001
 -3.988844e-002  1.594424e-002 -6.732124e-002 -9.671131e-002
 -1.769003e-002

 -6.258670e-002  5.721794e-004  4.960870e-002 -8.786653e-002
  4.450971e-002 -1.447681e-001 -6.227083e-004  1.918390e-002
  7.770320e-002 -1.537464e-001  2.355729e-001  4.680843e-002
  1.547588e-002 -1.959561e-002 -4.854276e-002 -1.155453e-001
  2.461510e-001 -7.590881e-002 -1.865485e-001  1.143277e-001
  2.873008e-001 -1.513818e-002  7.177677e-002  1.648487e-001
 -5.450019e-003 -3.805891e-002  2.067369e-001  7.131096e-003
  3.592694e-002  3.828853e-001 -1.694434e-001  1.353176e-001
  1.955896e-001 -5.636930e-002 -4.083654e-002 -6.557124e-003
  4.305649e-002 -1.828879e-001 -1.702158e-001  4.010544e-002
 -1.021504e-001  1.748773e-001  8.650283e-002  6.889236e-002
  2.850629e-001 -4.643895e-002  1.191885e-001  2.851958e-001
  1.872416e-002 -7.240186e-002  8.473544e-002 -5.360360e-002
 -1.012875e-001  2.450719e-002  1.296714e-001 -7.508566e-002
 -1.435806e-002

 -1.254574e-001  4.672712e-002 -4.737750e-002 -6.071039e-002
  2.241425e-001 -6.299444e-002  3.165184e-001 -7.902043e-002
  1.145735e-001 -1.680129e-001  6.431188e-002 -3.203416e-001
  5.778073e-002 -4.949333e-002  5.588120e-002  9.358143e-002
  1.844265e-001  2.552672e-002  1.415482e-001 -1.433048e-001
 -8.442978e-002  1.519534e-001 -1.606794e-001  1.076450e-001
 -9.209614e-003 -1.771838e-001  2.111981e-001  3.778865e-001
  1.158158e-001  8.457734e-002  6.661251e-002  2.297158e-002
 -1.347900e-001  1.603250e-001  3.740475e-002 -1.413652e-001
 -1.647138e-001 -2.831886e-002  1.020346e-001  1.120291e-001
  5.639629e-002 -4.054346e-002 -1.405608e-001  8.182665e-003
 -3.236858e-002 -8.372978e-002 -6.891193e-002 -1.324752e-001
 -2.475948e-001 -9.127418e-002  2.727489e-003  2.934952e-002
 -8.972082e-002 -9.389903e-002  1.422341e-002 -4.535316e-002
 -4.090825e-002

 -9.748072e-002 -5.883477e-003 -4.950389e-002  2.425326e-002
  8.798500e-002 -6.932386e-002  5.268472e-002 -3.358413e-002
 -6.316875e-002 -2.388271e-003 -2.322930e-002  1.721246e-001
 -2.976777e-001  5.777077e-002  8.599571e-002 -4.608370e-002
 -4.990933e-002  2.715074e-001  2.051159e-003 -1.662432e-001
 -8.091836e-002  1.907817e-001 -2.321057e-002 -3.199666e-001
  3.684596e-002  5.263333e-002 -1.088006e-001 -3.931496e-002
  8.697762e-002  2.712286e-001 -9.587278e-002 -9.877643e-002
  9.848847e-002  5.938231e-002 -2.266266e-002  1.375033e-001
  7.035371e-002 -3.471096e-003  4.004632e-002  9.277505e-003
  2.199633e-001  2.440279e-001 -2.072554e-001 -7.395938e-002
  1.793792e-001 -1.518321e-001 -8.983849e-002  2.871528e-002
  8.253439e-002 -2.145646e-001 -1.257443e-001  2.724308e-001
  7.964610e-002 -2.106111e-001  2.985345e-002  1.076747e-001
  4.684168e-002

  8.202246e-002  2.447504e-002  1.180285e-001 -2.813119e-002
 -4.811248e-002  2.829344e-002  1.042345e-002 -9.334661e-002
  8.668058e-002  1.937925e-001 -5.740683e-003 -1.355760e-001
 -6.091935e-002 -1.907955e-001  2.006840e-001 -8.423290e-002
 -1.260011e-001 -9.371835e-002 -6.488814e-002 -7.852593e-002
  3.472931e-002 -6.967031e-002  7.164903e-002  9.117937e-002
 -1.658378e-001 -8.077673e-002 -3.250300e-001 -1.797454e-002
  5.963345e-004 -1.266084e-001  4.489026e-002 -1.412804e-001
 -3.730021e-001 -6.025890e-003  1.011856e-001 -9.756761e-002
  1.670422e-002 -1.074409e-001 -9.155219e-003  7.748584e-002
  8.393335e-002  3.030531e-001  1.086010e-001  3.632815e-002
  1.973134e-001 -1.356719e-001  2.391825e-001  1.931788e-002
 -1.146449e-001 -1.248103e-001 -7.631009e-002 -1.347958e-002
 -1.510605e-001 -1.310436e-002  2.878217e-001 -1.063568e-001
  1.639445e-001

 -5.366918e-002  4.875775e-003  2.165420e-003  8.897947e-002
 -1.338010e-001  1.423401e-001  5.662054e-002  8.802583e-002
 -1.278077e-001  1.159419e-001 -1.668924e-001  9.735247e-002
  1.751750e-001 -1.787920e-001 -9.278937e-002  2.144576e-002
 -2.819893e-001 -2.928265e-001  3.131756e-002 -1.061868e-001
  8.897858e-002  7.620345e-003 -2.998010e-002  3.464068e-001
  1.463703e-002 -2.781440e-003  2.850774e-001 -3.988084e-002
  4.077214e-002  2.525277e-001 -9.486476e-004 -1.636223e-001
 -5.813964e-002  7.909001e-002  1.500507e-001 -5.757708e-002
  5.978628e-002  2.137878e-002 -1.854624e-001 -4.480998e-002
  2.415789e-001 -8.768367e-002 -5.199165e-002 -1.469316e-001
  1.151641e-001  6.147537e-002  1.527911e-002 -4.997793e-002
  6.132780e-002  5.398165e-003 -5.897534e-002  1.050908e-001
  1.384572e-001 -3.071792e-001 -2.885109e-002  1.953968e-002
 -2.174943e-002

 -1.697600e-001  4.918714e-003 -6.213241e-002 -3.313057e-002
  2.372922e-001 -8.883655e-002  1.911520e-001  1.118987e-001
  3.553114e-002 -9.974317e-002 -8.709191e-002  3.308845e-002
 -1.018866e-001 -1.600478e-001 -1.946847e-001 -2.814161e-002
  5.483639e-002  1.568718e-001 -7.507635e-002 -4.613126e-002
  5.566076e-002 -1.052692e-001 -1.742857e-001  1.227257e-001
 -5.966150e-002 -2.859013e-001 -5.350692e-003 -1.513225e-001
 -2.192885e-001 -2.033816e-001  2.089409e-001  1.617187e-002
  6.459334e-002 -9.968053e-003 -9.806756e-002 -9.295935e-002
  2.085069e-001  7.259391e-002  1.511095e-003 -1.794718e-001
  5.413069e-002  1.588381e-001  1.606159e-001  1.481552e-001
  4.685068e-002 -9.552930e-002  5.505299e-002  7.221185e-003
  1.012089e-001  8.927290e-002 -3.126722e-001 -1.551123e-001
  2.198737e-001 -1.035938e-001 -3.468618e-002  5.331038e-002
 -1.575084e-001

  1.254331e-001  3.169879e-003 -4.349328e-002  8.327453e-003
 -1.366795e-001  9.229592e-002 -6.372858e-002 -7.717677e-002
 -1.493533e-001  2.032837e-002  1.100665e-001 -1.365035e-001
  1.112524e-002  4.152287e-002 -1.160782e-001  4.606091e-002
 -8.373134e-002  1.672885e-001 -1.893972e-001 -1.333275e-001
 -3.131296e-002  9.648176e-002  8.461152e-002  2.426461e-002
  1.671630e-001  8.553040e-002 -1.604489e-002  2.047985e-002
  6.707572e-002  1.193184e-001 -4.130435e-002  4.379706e-002
  7.895391e-002 -1.648726e-001 -2.528560e-002 -2.846363e-001
  2.173006e-001  1.958286e-001 -1.129991e-001 -6.711253e-002
  8.236069e-002 -2.431817e-001  3.241267e-004  2.585746e-001
 -1.680176e-001 -4.020093e-001  3.924342e-003 -6.844397e-002
 -2.424906e-002  8.477101e-003 -1.279264e-001 -4.922736e-002
 -2.310435e-001 -5.551680e-002  2.581998e-001 -3.225972e-002
 -1.425917e-001

  7.774431e-002 -4.227148e-002  6.296996e-002 -1.439495e-001
  1.393356e-001  5.943685e-002  2.222747e-002 -4.071185e-002
 -4.189230e-003  1.471583e-001 -6.601881e-002 -9.821382e-002
 -3.410830e-002  1.774150e-001 -1.127653e-001 -6.106625e-002
  4.482121e-002 -4.923515e-002 -1.506612e-002  7.979019e-002
  7.564149e-002 -6.027323e-002 -7.269147e-002 -5.668560e-002
 -6.623534e-002  1.873351e-001 -1.028269e-001 -5.113383e-002
 -2.188793e-002 -1.082672e-001 -1.694395e-001  4.888138e-003
 -1.395900e-002  9.916101e-003 -2.414860e-001 -4.020833e-001
 -2.634093e-002 -7.044405e-002 -5.329399e-002  3.839723e-001
 -8.612604e-002 -9.932397e-002  6.693576e-002  6.192894e-002
  1.449396e-001  2.055390e-001 -2.616079e-002  5.547763e-002
 -1.050890e-001  6.111341e-002 -8.069316e-002  2.449862e-001
  8.738690e-002 -2.934332e-001 -4.052833e-003  2.368773e-001
 -1.874535e-001

 -8.428753e-002  4.057470e-003  8.365292e-002  4.237015e-002
  5.884603e-002 -8.399132e-002  2.790215e-002 -2.684297e-002
  6.880374e-002  6.134904e-002  7.901337e-002  1.219823e-001
  4.407282e-002 -7.765155e-002 -8.988555e-002  5.691399e-002
  9.870815e-002 -1.526201e-001  4.761204e-001  1.265646e-001
 -5.030268e-003  2.792767e-002  1.639309e-001 -2.322633e-001
  1.590347e-001 -1.515371e-002 -1.533829e-002 -1.775255e-001
 -1.986862e-001  7.086138e-003  1.982260e-001 -7.300439e-002
 -9.040610e-002 -4.657170e-002 -1.407880e-001  7.601533e-002
 -8.703921e-003 -1.201898e-001 -3.362535e-001 -1.234911e-001
 -1.510120e-001 -8.494345e-002  2.595369e-002 -2.509418e-002
  4.574326e-002 -1.180709e-001 -1.166432e-001 -1.252838e-001
 -1.125484e-001 -1.515612e-001 -5.197294e-003 -4.755225e-002
 -2.349753e-001 -2.267296e-001  1.012405e-001 -1.597099e-002
 -1.178050e-001

 -5.005349e-002  1.388140e-004 -4.804408e-002 -1.888155e-001
  3.020113e-002  8.251320e-002  1.821213e-001  2.350932e-001
 -1.718363e-001 -2.422319e-002  3.353814e-002  3.900027e-002
 -2.500836e-001  1.207546e-001  3.099023e-002  1.974245e-001
 -2.294442e-002  3.555256e-002  3.103363e-002 -1.389718e-002
 -9.673639e-002  9.596884e-002  8.516205e-002 -2.260386e-001
 -3.096731e-001  6.234841e-002  1.666237e-001 -2.236386e-002
 -1.392043e-002  6.623072e-002  1.986559e-002 -1.394385e-001
 -2.415121e-001  1.346356e-001 -4.788226e-003 -1.487291e-001
  1.057407e-001 -1.231923e-001 -2.069036e-001  1.646855e-002
  3.276160e-002 -1.400792e-001  1.524492e-001 -1.161761e-001
 -1.663154e-001 -1.014645e-001  2.202825e-001  2.433842e-001
  5.312497e-002  4.596632e-002  2.057394e-001 -1.190194e-001
  1.372969e-001  1.169948e-001 -2.628712e-003 -1.172600e-001
 -4.817107e-002

 -9.449496e-002 -9.315708e-002 -3.080656e-002 -9.247194e-003
 -2.891707e-002 -7.712879e-003 -1.212896e-001  1.289411e-001
 -1.219428e-001 -1.156621e-001  4.133021e-002  2.734206e-001
  2.649448e-001  2.071057e-001  8.176684e-002  1.902845e-001
 -3.084047e-001  5.537048e-002  2.738122e-002 -2.009712e-001
  1.469988e-002 -1.879166e-001 -1.462028e-001 -1.274617e-001
 -1.278726e-003 -4.227977e-002 -4.796292e-002  1.810863e-001
 -1.045707e-001  3.014755e-002  3.926773e-002 -1.337001e-001
  1.691625e-001  5.115880e-002 -1.033518e-001  4.458986e-002
 -1.889549e-001 -4.964532e-002  1.173885e-001  2.094843e-001
  5.965634e-002  5.176792e-002  1.575312e-001  6.057997e-002
  1.589860e-001 -3.409736e-002 -1.580231e-002  9.713709e-002
 -2.380900e-001  7.607681e-002 -1.000873e-001 -2.467255e-001
 -1.283430e-001 -7.143615e-002  5.274254e-002 -1.713220e-001
 -1.007835e-001

  1.324960e-002 -1.392889e-002  2.774965e-002  2.376867e-002
  1.183266e-001  6.066453e-002 -4.289459e-002 -1.560187e-001
  1.367637e-002  1.493335e-001 -1.141920e-001 -5.176420e-002
  1.447630e-001  1.282591e-002 -2.860862e-001 -8.208309e-002
 -1.193700e-001  1.689611e-001 -8.061993e-002 -1.883418e-001
  2.347553e-001 -1.173696e-001 -3.373640e-001 -1.632841e-001
  1.195809e-001 -6.188375e-002  8.908789e-002 -5.448085e-002
 -8.053521e-002  1.359941e-002 -1.234485e-001  7.654509e-002
 -2.111630e-001  2.677508e-002 -1.264653e-001  3.364574e-002
 -5.617655e-002 -1.225348e-001 -2.057220e-001 -1.182478e-002
  1.711878e-001  1.173332e-001 -1.721009e-002  3.169561e-002
 -9.023493e-002 -3.574102e-002 -8.378692e-002 -8.973653e-002
  2.492879e-002 -1.626369e-001  4.073809e-001 -1.199672e-001
  3.089076e-002  1.977945e-001  3.675776e-002  1.164140e-001
  3.539966e-002

  9.812705e-002  7.936561e-002 -4.566179e-003  3.460434e-002
 -2.686111e-001  1.027122e-001  2.516591e-002  1.560899e-001
 -2.957092e-002  5.817267e-002 -2.932119e-002 -1.480226e-001
  1.761535e-001 -7.873769e-003 -8.833297e-002  1.456065e-001
  1.592367e-001 -1.110417e-001 -6.948086e-003  5.693035e-002
 -2.528594e-003  2.048575e-001 -4.004208e-002 -2.222065e-001
 -2.130059e-002  1.103022e-001 -1.992758e-002  1.856924e-001
  2.984290e-001 -1.531611e-001 -1.191861e-001  1.826335e-001
 -2.411952e-002  7.902260e-002 -5.084961e-002  1.087050e-001
 -1.741862e-002 -2.427803e-002 -2.709102e-001  2.041636e-002
  1.412449e-002  3.389413e-001  2.575593e-002  3.810944e-002
  7.037094e-002 -8.480547e-003 -8.201532e-002 -8.230164e-002
  1.095062e-001 -1.418364e-002 -2.909174e-001 -2.594804e-001
  1.850690e-001 -3.642669e-002 -3.607035e-002 -4.603125e-002
 -1.082582e-001

 -7.025199e-002 -1.476016e-002 -5.612874e-002  5.491632e-003
  1.038761e-001  1.329030e-002  1.587063e-001  1.159247e-001
 -9.773919e-002  1.734665e-002 -6.316366e-002  9.818010e-002
  1.308415e-002  6.924182e-002  7.798006e-002  1.161141e-001
 -6.262654e-002 -2.404414e-001  2.313474e-002  9.030081e-002
 -2.768110e-002  2.469862e-002 -3.023201e-002  1.115499e-001
 -2.581545e-001 -1.502954e-001 -1.564476e-001 -1.382904e-001
  2.611428e-001 -1.009827e-001 -5.868609e-002  1.461366e-001
  1.181208e-001 -3.547888e-001  6.354754e-002  5.534007e-002
 -3.044079e-001  2.719337e-002  1.366264e-002 -1.203120e-001
  1.562626e-001  1.752028e-002  3.733315e-002  1.409163e-001
 -1.110691e-001 -1.240804e-001 -1.539191e-001  1.364493e-001
 -4.160904e-002 -2.104145e-001  1.806212e-001  8.396911e-002
 -4.004127e-003  1.900544e-002  1.423672e-001  2.067873e-001
 -2.297383e-001

  6.922279e-002 -6.793548e-002 -6.804052e-002 -4.030160e-002
 -3.400465e-002  7.694774e-002  7.170390e-002  1.404569e-001
 -1.273577e-001  2.788528e-002 -5.291630e-002  1.614395e-001
  2.151678e-002  9.747088e-002 -2.851492e-001  1.208401e-001
  1.100274e-001  7.049637e-002  3.841208e-002  4.135530e-002
 -1.158426e-001  1.494733e-002  5.048388e-002  1.043009e-001
  2.755808e-001  7.861066e-002  2.454225e-001  4.854411e-002
 -5.460611e-002 -1.387461e-001  3.661206e-002  1.582359e-001
 -3.613645e-001 -7.092303e-002  4.913078e-003  1.031787e-001
  3.914411e-002  7.483510e-002  3.094627e-001  1.724450e-002
 -5.157035e-002  1.020634e-001  1.180099e-001 -1.150385e-002
  7.487410e-002  6.171020e-002 -1.325360e-001  2.730765e-001
 -7.367228e-003 -1.252674e-001 -5.430805e-002  1.677199e-001
 -1.134481e-002 -2.177772e-002  3.356522e-001 -3.602384e-002
  1.429815e-001

 -1.057284e-001  6.655284e-003 -3.017768e-002  8.140799e-002
 -7.692837e-003  1.013668e-001  1.423194e-001  1.694998e-001
 -1.826047e-001 -1.710734e-002 -3.090577e-001  1.121821e-001
 -7.752836e-002 -1.075254e-001 -9.858192e-002 -6.882440e-002
  1.150400e-003  1.409042e-002 -1.562913e-001  2.064641e-001
  5.920246e-002  2.102238e-001 -1.680513e-001  1.234439e-001
 -1.367130e-002 -6.459848e-003 -3.232131e-001 -2.767632e-002
 -8.724269e-002  1.279300e-001 -1.018438e-001  1.202828e-001
  7.976096e-002  1.317505e-001 -2.229220e-001 -1.131314e-001
 -7.402865e-002 -9.363612e-002 -4.610536e-002 -5.928209e-002
 -1.559165e-001 -4.393021e-002 -1.094304e-001 -1.354899e-001
 -1.695563e-001  4.758339e-002 -9.361066e-002 -4.280832e-002
 -2.101512e-001 -5.125848e-002 -5.802643e-002 -8.680884e-004
 -1.269388e-001  2.950251e-002  6.112255e-002 -3.471847e-001
  1.993588e-001

 -6.230191e-002  3.332594e-002  6.560246e-004  1.306566e-002
 -4.372275e-002 -2.161385e-002  7.266474e-002  2.060161e-001
  3.193803e-002  1.269271e-001 -1.830019e-001 -1.995586e-002
 -4.960634e-002 -1.629413e-001 -7.291422e-002 -8.962384e-002
  5.899581e-002  5.983745e-002  5.653388e-002 -7.310072e-002
  1.462495e-001 -3.006938e-001 -1.079779e-001 -1.660740e-001
 -8.066033e-002  2.546166e-002  1.395690e-001 -2.413884e-002
  1.913923e-001 -1.970495e-001 -1.976580e-003  1.806133e-001
  1.205918e-001 -6.374514e-002  1.731637e-001  1.400112e-001
  1.058235e-001 -3.075592e-002  1.149583e-002  2.816868e-001
 -6.632716e-004 -2.890141e-001 -2.891671e-002 -3.584598e-002
  2.196883e-002 -1.734723e-001  1.494856e-001  8.790040e-002
  3.717737e-002 -2.502269e-001 -1.452605e-001  7.896853e-002
 -2.841314e-001 -2.337251e-002 -2.177966e-001 -1.159370e-001
  9.902741e-002

  1.355589e-002 -4.127469e-002  1.204912e-002 -5.247048e-002
  1.312470e-001 -1.749165e-002  1.336390e-002 -3.931684e-002
 -2.322821e-002  6.368494e-002  4.913282e-002  1.000524e-001
 -7.741649e-002  1.477086e-002 -1.192253e-001 -7.658479e-002
  1.524591e-002 -3.933580e-002  5.965316e-002  1.258437e-001
 -1.604518e-002 -4.780626e-002 -1.681381e-002 -6.732995e-003
 -1.630907e-001  1.374988e-001 -1.117200e-001  9.404713e-002
  8.063711e-002  3.549009e-001  2.448166e-002  9.112216e-002
 -2.052694e-001  2.034938e-002 -5.198765e-002  7.318929e-002
 -1.613553e-001 -1.159335e-002  1.346214e-001 -6.783484e-002
  1.334000e-001 -3.654292e-001  2.128338e-001  1.972109e-001
  1.791682e-001  3.293079e-002 -2.312248e-002 -2.203152e-001
  1.091811e-001 -9.758555e-002 -2.702680e-001 -2.755331e-001
  7.889809e-002  1.249103e-001 -7.703310e-003  1.818230e-001
  2.403553e-001

  0.000000e+000 -1.058651e-002  5.922488e-002  1.549336e-001
  3.452007e-001 -1.280473e-001  6.376100e-002 -3.629822e-001
  1.734292e-001 -4.605376e-003 -2.036255e-001 -1.211159e-001
  9.258388e-002  1.764036e-001  3.341535e-003  8.210515e-002
 -8.269638e-002 -1.832503e-001 -8.096474e-002 -1.459726e-002
  1.956526e-001  1.905647e-003  1.075730e-001 -1.520262e-001
  5.812576e-002  1.357154e-001 -1.010775e-001  4.637704e-002
  4.043627e-002 -1.649972e-002  5.152122e-002  8.764016e-002
  2.245591e-002  6.396594e-002  1.063471e-001  4.327375e-002
  1.239195e-002  1.432373e-001 -5.092279e-002 -1.002505e-001
  1.096782e-001 -1.433011e-001  6.999059e-002 -1.772932e-001
 -7.073546e-002 -1.754848e-002 -7.423106e-002  3.637792e-001
  7.852820e-002  3.881194e-002 -1.420532e-001 -4.423269e-002
  1.309552e-001 -5.428007e-002  1.028183e-001 -2.793991e-001
  8.571314e-003

  0.000000e+000  7.097430e-002  5.289411e-003 -1.616627e-001
  1.823373e-002 -3.693632e-002  1.547385e-001 -9.514894e-002
  5.749492e-002  4.334340e-002  4.516842e-001 -5.709476e-002
 -7.866955e-002 -2.015767e-001 -2.727972e-002  3.898818e-001
 -1.922714e-001 -5.689550e-002 -1.570230e-001  2.256524e-001
 -2.679216e-002 -2.118817e-001 -1.680538e-001 -7.476450e-002
  6.934766e-002  6.188164e-002  4.897714e-002 -1.744100e-001
  5.710565e-003  4.909461e-002 -9.446924e-002 -2.257398e-003
 -3.816766e-002 -2.338783e-001 -9.815918e-002 -2.351866e-002
 -6.438117e-004  2.667747e-002  2.338885e-002  5.770284e-002
  1.329962e-001  9.358542e-002 -9.274995e-004 -1.338551e-001
 -1.101133e-001  6.085831e-002 -1.646604e-001 -8.438420e-002
 -1.837384e-002  1.292280e-002 -1.139342e-001  7.965417e-002
 -5.194871e-004 -2.592384e-002 -1.534576e-001 -2.073738e-001
  1.469725e-001

  0.000000e+000 -4.799823e-002 -3.983409e-002 -9.460574e-002
  7.428530e-002 -2.645295e-002  7.149073e-002  2.278848e-001
  7.767498e-002  9.099676e-003 -1.520977e-001 -1.279796e-002
  1.296198e-001  7.595917e-002 -4.866940e-002  1.195056e-001
  2.770473e-001 -1.862186e-001 -5.521274e-002 -4.002613e-001
  1.510465e-001 -1.323836e-001  6.926095e-002 -1.055173e-001
 -1.120351e-001  2.392106e-001 -4.003953e-002 -5.224074e-002
  1.206560e-002  1.361391e-001  5.442061e-002 -9.737805e-002
  4.043207e-002 -1.592623e-001 -2.151299e-002 -1.514088e-001
 -3.369567e-002  4.997653e-002  1.176259e-001 -1.850269e-001
 -1.164009e-001  1.780118e-001  1.391641e-001 -1.226646e-001
  5.259565e-003 -1.455303e-001 -1.086105e-001 -2.741199e-001
  6.997111e-002  2.082212e-001  5.720922e-002  1.758562e-001
 -9.604908e-002  4.453270e-002 -2.409437e-002 -1.258571e-002
  1.865182e-001

  0.000000e+000  3.717995e-002 -3.444287e-002 -4.443867e-002
 -7.945615e-002  2.419697e-002  1.228805e-001  9.141172e-002
  3.176859e-002 -6.041244e-002 -1.833134e-001 -1.234834e-001
 -2.417546e-001 -6.753750e-002  1.387979e-001  5.555302e-002
  5.253435e-002  3.619634e-002 -3.856158e-001 -7.210846e-002
  3.859393e-002 -1.800878e-001  3.608678e-001  2.757216e-002
  2.912268e-001 -1.266045e-001 -3.456443e-002  7.679456e-002
 -3.970515e-002 -4.494606e-003 -8.916382e-002 -6.092209e-002
 -1.240018e-001  6.341008e-002 -2.017129e-001  2.575264e-001
 -2.322631e-001 -5.947795e-002 -4.056350e-002  2.166740e-002
  8.423936e-002 -1.324298e-001  2.015029e-001 -4.833083e-002
  5.998129e-003  5.418792e-002 -9.401899e-002 -9.991099e-002
  8.257794e-002 -1.899138e-002  7.738234e-002 -5.692996e-002
 -8.302202e-002 -1.768935e-001 -7.053694e-002  3.074610e-002
 -2.151289e-001

  0.000000e+000  7.056170e-003 -7.946454e-003  3.600156e-002
 -4.259942e-003 -2.236862e-002 -1.971017e-001  8.007555e-004
  3.662842e-002 -4.268857e-003  1.080794e-001 -1.321236e-001
  1.242603e-001  7.378624e-002 -1.181265e-002 -3.275703e-001
  1.347212e-002  1.816001e-001  3.381778e-002 -1.537616e-001
 -1.189272e-001  6.076237e-002  1.091164e-001  3.558045e-002
 -3.356263e-001 -1.281097e-001  2.684049e-001 -2.360166e-001
 -3.026701e-002 -5.645415e-002 -2.632374e-001 -8.083284e-002
 -8.829857e-002 -3.525406e-002 -1.467129e-001  2.528887e-002
 -2.790708e-001  1.003368e-002 -5.315725e-002 -8.610794e-002
  2.966017e-002  1.157034e-002  1.190451e-001 -7.374958e-002
 -2.169885e-001  3.365161e-002 -1.847259e-001  1.059455e-001
  3.088941e-002 -1.464783e-002 -2.589927e-001  8.797824e-003
 -9.044829e-002 -1.600438e-001 -1.400196e-002 -1.457245e-001
  1.324636e-001

  0.000000e+000 -1.508118e-003 -4.582455e-003 -3.656858e-003
  1.058813e-002 -3.183205e-002  4.671544e-003  2.080614e-002
  5.126330e-003  4.475842e-002 -4.180124e-002  3.161556e-002
 -2.138772e-001 -6.972606e-002 -1.767370e-002 -1.415709e-001
  1.279760e-001  1.111021e-001  1.813994e-001  2.356043e-001
 -8.827303e-003 -1.714820e-001 -2.384442e-001 -2.506956e-002
  8.540168e-002  9.397226e-002  6.084921e-002  1.086416e-001
  2.930708e-001 -1.671936e-001 -2.233497e-001 -3.313723e-001
  1.194576e-001  1.000913e-001  8.831888e-002 -7.052349e-002
 -3.932262e-002  1.214677e-001 -3.262771e-002 -2.666704e-001
  1.925462e-001 -2.709132e-002  1.665638e-001  5.147798e-003
  1.666431e-001  6.852806e-002 -9.648748e-002 -2.895369e-002
 -5.015639e-003  2.499488e-001  1.488787e-001 -2.511076e-002
 -1.346826e-001 -2.450989e-002  2.148694e-001 -1.656119e-001
 -4.484873e-002

  0.000000e+000 -2.681818e-003 -3.735144e-003  2.986520e-004
  8.739468e-003  3.262913e-003 -5.498814e-002  5.164275e-004
  9.483021e-003 -9.530871e-004  4.389440e-002  3.593009e-002
  3.516622e-002  3.383720e-002  2.699503e-002 -9.345086e-003
 -5.148781e-002  9.011344e-002 -6.882338e-002 -4.077168e-002
 -4.705087e-002 -8.979681e-002  1.084336e-003  2.297599e-002
 -1.981829e-001  4.865765e-002 -1.008230e-001 -6.678853e-002
  2.829067e-002  3.558571e-002 -2.049150e-001  2.812150e-001
 -3.306570e-001  4.859403e-002  1.565911e-001  2.709823e-002
  2.678145e-001 -1.424862e-002  1.333271e-001 -2.799262e-001
 -1.446336e-001 -6.514081e-002 -1.169774e-001 -5.379276e-002
  2.942192e-001 -7.937303e-002 -2.490567e-001  1.441056e-002
 -2.307018e-001  8.516844e-002  1.402597e-001 -1.047099e-001
 -4.675135e-002 -1.719957e-001 -2.683045e-001 -1.002255e-001
 -2.760562e-001

  0.000000e+000  3.308406e-003  4.448743e-003  9.405538e-003
 -1.151186e-002 -2.282992e-003  1.068141e-002 -1.022442e-002
  1.236315e-002  3.110602e-003  4.061334e-002  4.270853e-002
  2.481354e-002 -1.040540e-001 -1.438435e-002 -3.789665e-002
 -4.271646e-002 -4.202951e-003 -1.310956e-001  3.695773e-004
 -2.198374e-002 -8.466328e-002  1.078558e-002 -3.108671e-002
  6.118754e-002  1.104320e-001 -4.729822e-003 -6.527238e-002
  2.449090e-001  8.576313e-002  2.498181e-001 -2.564064e-002
  1.770033e-002  3.348186e-001  1.046259e-001 -6.421148e-002
  1.040638e-001 -2.418562e-001 -1.915436e-002 -1.240901e-001
  3.677381e-002  1.442941e-001  1.688846e-001  2.727441e-003
 -2.976862e-001  1.127539e-001 -2.085561e-001  2.523382e-001
 -2.323543e-001  5.079039e-002 -1.624806e-001  1.224386e-002
 -2.809335e-001  7.001389e-002 -9.441824e-002  3.958840e-001
  7.383571e-003

  0.000000e+000  2.735269e-003  1.031436e-002  1.516767e-002
  1.847581e-004 -1.289134e-004  2.226727e-002 -1.297105e-002
 -1.326723e-002 -4.792629e-003  1.394952e-002 -2.414769e-002
 -3.379631e-002 -7.860078e-002  4.571080e-002  3.395030e-002
  1.222868e-001 -4.237434e-002  2.190940e-002 -3.061246e-002
 -1.072131e-001 -5.573883e-003 -1.642669e-002  1.214457e-001
  1.589816e-001  2.937200e-001  2.335764e-002 -4.759522e-002
 -3.330269e-001 -1.233620e-001 -3.518302e-001 -5.047886e-002
  1.573682e-001  6.808015e-002  1.848781e-001 -7.559726e-002
 -1.440554e-001  7.632317e-002 -3.892387e-003 -6.922458e-002
  3.933759e-002  1.069230e-002  1.473040e-001 -2.615935e-001
  2.531850e-002 -2.721655e-001  8.413670e-002  4.401476e-002
 -2.984550e-001 -2.684392e-001 -9.318688e-002 -1.661299e-001
  1.627861e-001  1.267382e-001 -9.827277e-002  2.236225e-001
  8.963548e-003

  0.000000e+000 -2.241175e-003  2.219712e-002 -9.817288e-003
  3.492909e-003  3.292532e-002 -9.395619e-003  1.130414e-002
  8.293671e-004  4.396751e-002 -1.025890e-002 -2.870066e-002
  6.272292e-003  6.659260e-002 -6.146004e-002  1.569314e-001
  3.062014e-002 -1.099540e-002  5.638675e-002 -7.200213e-003
 -1.541945e-002 -1.348625e-001 -5.705205e-002 -1.133000e-002
  1.917903e-001  8.159479e-002 -3.234897e-002 -1.819330e-001
 -5.201046e-003  6.672170e-002 -1.073203e-001  2.361485e-002
 -9.654324e-002  2.282115e-001  1.044154e-001 -1.542406e-002
 -3.910223e-001 -1.261370e-001  4.431209e-002 -2.568464e-001
 -7.784321e-002  5.799268e-002 -2.064549e-001  4.623888e-001
 -7.937467e-002 -8.786742e-002  3.588299e-001  1.254067e-001
  6.654420e-002  8.696798e-002 -7.783548e-002  1.661116e-001
  2.741372e-002 -1.101250e-001 -1.770685e-001 -1.356545e-001
 -1.391978e-002

  0.000000e+000 -3.396068e-003  2.313092e-002  3.046219e-003
  3.989048e-004 -1.531818e-002 -7.095909e-003  3.996565e-003
 -2.546725e-003  2.873523e-002 -2.719153e-002  4.384328e-003
  1.901264e-002 -6.157914e-002 -2.775425e-002 -6.425571e-002
 -1.390510e-002  1.703932e-002  2.124932e-002  2.759861e-002
  1.024903e-002  2.688768e-002  2.133299e-002 -1.936851e-002
 -7.195687e-002  4.653011e-002 -7.328249e-002  4.229521e-001
 -1.412781e-001  5.067786e-002 -6.108813e-002 -1.077580e-001
  5.795142e-003 -1.994497e-001  4.205209e-002  1.813820e-001
  1.846662e-001  1.058726e-001 -1.727303e-001 -8.386534e-002
 -2.467726e-002  6.482933e-002  3.221138e-001  3.778394e-001
 -1.886489e-001  6.242077e-002 -2.625738e-002  8.088538e-002
 -2.427077e-001 -1.051266e-001  1.197699e-001  2.389596e-001
  1.426781e-001 -1.766496e-001 -2.669215e-001 -7.734268e-002
  1.754012e-001

  0.000000e+000  7.565171e-003 -1.479613e-002  1.751765e-002
 -2.899002e-003 -1.787194e-002 -3.093732e-003 -8.884850e-003
 -4.349209e-003 -8.695414e-003  2.981714e-002  1.124536e-002
 -4.309399e-002 -9.648194e-002  8.218070e-002 -3.629569e-003
  1.179231e-002  3.242863e-002 -5.044694e-002  3.512232e-003
 -1.331151e-001 -3.230759e-002 -6.701001e-002  1.668375e-001
  6.761080e-003  1.642147e-001 -5.243013e-002  2.203622e-002
 -1.677150e-003 -1.292102e-001  1.681194e-001 -1.082981e-002
  5.632884e-002  5.026012e-002  8.054638e-003 -7.118864e-002
 -1.165477e-001 -8.013393e-002 -8.540054e-002  1.700622e-001
 -1.378375e-001 -1.980189e-002 -9.521987e-002  1.133834e-001
  4.983529e-002 -3.227032e-001 -3.346590e-001  1.979119e-001
  2.617550e-001  9.851151e-002  2.642783e-001 -2.557620e-001
  9.555104e-002 -3.362943e-001 -4.543032e-002  6.493346e-002
  3.763805e-001

  0.000000e+000 -4.158368e-003  1.553280e-002  4.583167e-003
  4.233672e-003 -3.070468e-003 -1.507499e-002  7.179695e-003
 -1.078949e-003 -2.047794e-004 -1.785180e-002  3.131944e-002
 -1.788421e-002 -8.368456e-004 -5.840636e-002  1.724619e-002
  1.231971e-001  3.200893e-002  1.228115e-001  7.056229e-002
 -4.444657e-002  1.120590e-001 -3.020374e-002  6.328567e-002
 -4.406792e-002  9.170619e-003 -1.159681e-001  8.407295e-002
 -2.719806e-001  3.241485e-002 -6.416229e-002  3.310284e-001
 -6.382586e-002 -8.481246e-002  7.428673e-002  1.710671e-001
 -5.334218e-002 -5.709874e-002 -1.145636e-001  1.479595e-001
  4.515815e-001  4.835625e-002  1.643746e-002 -1.204670e-001
 -5.490474e-002 -1.114832e-001  1.158686e-001  5.100056e-002
  1.128503e-002  5.428249e-001 -7.564020e-003  8.477095e-002
 -2.512645e-001 -5.384961e-002 -4.152696e-002  1.286557e-001
  3.284111e-002

  0.000000e+000  1.390478e-003  8.674719e-003  1.418276e-002
 -2.588554e-003 -1.050476e-002 -2.184875e-002 -8.483885e-003
 -7.338763e-003  7.981058e-003  2.110298e-002  7.781025e-003
 -8.833121e-003 -4.565417e-002  3.557469e-002 -4.592929e-002
 -3.845927e-002  8.100581e-003 -3.780454e-002 -2.212598e-002
 -4.165090e-002  8.567049e-002 -1.801972e-002  5.183591e-002
  4.652269e-002 -5.594170e-002  3.263645e-002 -1.850318e-001
  6.275591e-003 -1.366302e-002  9.506890e-002  1.363941e-002
 -1.874339e-002  1.854354e-001  1.357294e-001  1.057132e-001
 -9.500716e-002 -7.199546e-002 -1.966475e-001  2.319069e-001
 -5.801455e-002 -1.091052e-001  2.213532e-001  1.512106e-001
  2.025352e-001 -2.598623e-001 -3.259460e-001 -9.501036e-002
 -9.544325e-002  1.623305e-001 -7.781202e-002  3.831296e-001
  2.218565e-001  4.014298e-001  7.258326e-003 -1.916345e-001
 -9.954206e-002

  0.000000e+000  4.589521e-003 -1.906402e-002 -1.405524e-002
  4.630952e-003  1.441718e-002  2.739321e-002 -9.380911e-003
 -5.087976e-003  2.630427e-002 -4.091796e-002 -2.773619e-002
 -1.317067e-002 -6.135497e-002  3.334649e-003 -2.637795e-002
 -9.197746e-002 -4.713438e-002 -5.486406e-002  9.158294e-003
  7.530321e-002 -1.068562e-001 -2.895949e-002 -3.833169e-003
 -5.146529e-002  3.802375e-002  8.752776e-002  3.102946e-001
 -4.193331e-002 -1.107441e-001 -8.717880e-002 -2.481684e-001
 -7.713882e-002 -2.682195e-001 -2.192883e-001  1.576982e-001
  1.143089e-002 -3.423508e-001 -5.269377e-002 -2.008669e-001
 -1.423180e-001 -1.465001e-001 -3.786508e-001 -5.349401e-002
  5.406457e-002 -1.776465e-001 -5.240346e-002  1.719352e-001
 -6.716493e-002  1.990752e-001 -2.525914e-001  8.778169e-002
  8.541344e-002  1.980838e-001  9.180226e-002  1.757715e-001
 -4.570545e-003

  0.000000e+000  3.814300e-003  8.730355e-004 -7.463822e-003
 -4.663482e-003 -2.870527e-002 -4.500390e-002  2.089144e-003
  2.460854e-002 -3.098825e-002  6.041837e-002 -5.636422e-003
  3.860430e-002  4.634623e-002  2.345250e-002  6.037106e-002
 -7.321434e-002  3.232050e-002 -8.266369e-002  1.970964e-002
 -5.007475e-003 -8.256553e-002  2.017338e-002 -5.521810e-002
 -1.483926e-002 -1.329992e-001  8.202906e-002 -1.095461e-001
  2.816582e-001 -8.538226e-002  5.035252e-002  2.220469e-001
  6.371257e-002  1.543574e-001 -2.613431e-001  1.820293e-001
  7.751035e-004  1.883763e-001 -1.080778e-001 -1.224230e-001
 -9.243202e-002 -1.026401e-001  5.752825e-002 -1.343972e-001
  6.520420e-002 -1.452765e-001  2.903483e-001 -1.005718e-001
 -3.862224e-001  1.563382e-001  9.679468e-002  9.642031e-002
  2.139828e-001 -1.835028e-001  1.720091e-001  1.785412e-001
  3.163023e-001

  0.000000e+000  1.432059e-002 -1.426969e-002  1.168933e-002
 -1.273361e-002 -1.929281e-002 -2.586820e-003 -1.139724e-002
  1.387433e-002 -1.629471e-002  5.139514e-002 -3.041354e-002
 -6.336866e-003 -3.726363e-002  1.331097e-002 -5.825399e-002
  1.714058e-002  6.517901e-002 -1.192367e-001 -2.717886e-002
 -6.781335e-002 -9.723479e-002  4.191149e-002 -5.110943e-002
 -1.562003e-001  2.903588e-001  1.091521e-001 -1.470149e-003
 -1.409244e-001 -9.678914e-002  1.091388e-001  1.905051e-001
  2.123387e-001  5.409755e-003  1.929870e-001  8.716906e-002
  3.597131e-002 -4.941492e-001  9.666404e-002 -7.178728e-002
  1.407228e-001 -5.466862e-002 -2.909905e-003  6.807837e-002
 -1.309662e-001  1.408111e-001  1.410999e-002 -2.762513e-001
 -7.511673e-002 -5.814089e-002  5.458935e-002  2.108426e-002
  2.078981e-001 -1.980720e-001  3.691996e-001 -1.588418e-001
 -8.051105e-002

  0.000000e+000  7.383444e-003 -3.273522e-003  1.679897e-002
 -6.778568e-003 -2.329310e-002 -1.725037e-003  2.221821e-002
 -7.839573e-003  5.384815e-003  1.953264e-002 -7.160446e-002
 -2.909912e-002 -4.880115e-002  1.498329e-001  1.544403e-001
  1.114726e-001  5.623290e-002 -2.633821e-002 -3.378198e-001
 -2.372616e-001  1.207054e-002 -8.685819e-002  1.509655e-001
 -3.468025e-002  2.162443e-001 -2.534158e-002 -6.039200e-002
 -5.357133e-002 -1.118319e-001  1.669393e-001  1.197910e-001
  7.384864e-002 -3.701683e-002 -2.445626e-001 -1.017943e-002
  5.383697e-003  9.075551e-002 -3.157599e-001 -1.783801e-001
  1.933580e-001 -1.300785e-001 -1.069336e-001  1.097155e-001
  2.970989e-001  3.700397e-001  1.571504e-003  1.737284e-001
 -3.665913e-002 -1.272254e-001  8.957172e-003  4.641646e-002
 -1.309678e-001  1.728105e-001 -3.121357e-002 -6.157769e-002
  7.194318e-002

  0.000000e+000 -9.292821e-003  3.371289e-002  2.729671e-002
  2.352669e-003 -1.915871e-002 -3.575067e-002  1.436807e-002
  7.649186e-003  5.815054e-002  1.161781e-002  8.756613e-002
  6.307743e-002 -1.534983e-001 -1.426603e-001 -3.002892e-001
  5.487928e-002  9.833509e-002 -1.388622e-001  1.547779e-001
  1.575882e-002  7.673447e-002  1.304545e-001 -3.557719e-002
 -4.749633e-003  3.057680e-001  9.082489e-002  4.920399e-003
  1.208324e-001  1.568393e-002  4.154715e-001 -7.567787e-002
 -9.384330e-002 -1.785255e-001 -1.783532e-001 -6.899942e-002
 -2.526294e-001  1.368849e-001  1.136196e-001  3.981548e-002
  2.017226e-001  1.105585e-001 -1.090240e-001 -7.635626e-002
  4.069583e-002 -1.357457e-001  1.256788e-001  4.958640e-002
 -2.159686e-001  6.714430e-003  9.810097e-002 -4.308879e-002
  1.032751e-001  2.120543e-002 -2.156699e-001 -1.581905e-001
 -2.178358e-001

  0.000000e+000 -1.630372e-002  1.660487e-002 -4.700644e-002
 -9.772466e-003 -1.517885e-002  4.225202e-003  6.208499e-002
  3.093007e-002 -7.474326e-002 -1.123584e-001 -3.206958e-002
 -9.506332e-002  1.528257e-002 -1.459265e-002  6.644137e-002
  2.142634e-001  5.328234e-002 -1.381650e-001 -6.959660e-002
  1.296557e-001  8.960361e-002 -1.050288e-001 -7.733098e-002
  1.822735e-002  5.131995e-003  6.936490e-003 -2.963916e-001
  2.934391e-003  1.090389e-001  1.589218e-002 -2.444898e-001
 -1.263890e-001 -2.264156e-001  3.488125e-001  2.024613e-001
 -3.183852e-002  1.570725e-001 -1.216492e-001  2.116109e-001
 -6.311077e-002 -6.648219e-002 -2.184087e-001  1.488548e-001
 -5.369638e-002  2.210087e-001 -5.812140e-002  2.707798e-002
 -3.256099e-001  1.461505e-001 -7.303393e-002 -2.582127e-001
  6.499864e-002 -7.419636e-002  1.360220e-001  6.174782e-002
  5.954460e-002

  0.000000e+000 -1.095006e-002 -3.091979e-002  7.657009e-002
  3.717668e-002 -4.725120e-002 -5.284308e-002 -8.485378e-002
  2.074886e-002 -5.126964e-002  7.993222e-002  4.866330e-003
  1.070900e-001 -1.325727e-001 -4.199291e-002  9.268700e-002
  5.600585e-002  1.048270e-001 -1.381538e-001  5.699484e-003
 -1.042891e-001  1.136496e-002 -3.829139e-001  1.390995e-001
 -1.961106e-001  2.497748e-001 -1.172029e-001  4.617053e-002
 -6.688647e-003  1.042237e-001  6.203675e-002 -1.232130e-001
 -1.149388e-001  7.978794e-002 -2.061365e-002  3.282550e-001
 -6.719014e-002  1.520664e-001 -7.141126e-002  5.154161e-002
 -3.144445e-001 -3.713883e-002  1.451121e-001 -1.742462e-001
 -1.079895e-001 -4.599353e-002  1.736562e-001 -6.274967e-003
  2.248729e-001 -5.596971e-002 -3.796692e-003  1.449215e-001
 -1.188765e-001 -1.040837e-001  1.503320e-001  7.372455e-002
 -2.952927e-001

  0.000000e+000  2.567315e-002 -7.977135e-003  3.068048e-002
 -2.404766e-002  4.671583e-002  2.525280e-002 -3.721156e-002
 -3.321878e-002 -2.101935e-001  2.765341e-003 -3.829655e-002
  1.899969e-001  7.446301e-002  6.780073e-002  4.435558e-002
 -2.948490e-002 -3.560038e-002 -2.878685e-001  1.633581e-001
  1.261047e-001  4.688996e-001 -1.822214e-001 -2.031491e-001
  3.942333e-002 -2.870488e-002  1.035452e-001 -1.105060e-001
 -6.891606e-002 -2.489801e-001  5.749940e-002 -1.513760e-001
 -3.841285e-002 -8.021220e-002  8.386992e-002 -3.465454e-002
 -1.628334e-002 -1.870952e-001  1.111582e-001 -1.708497e-001
  7.015101e-002 -1.732925e-001  1.845634e-001  2.640269e-002
  2.578739e-001 -2.011677e-002  9.285770e-002 -4.599005e-002
  6.774693e-002 -4.491672e-002  3.640520e-002  8.944796e-002
 -1.986358e-001 -1.070356e-001 -1.536681e-001  8.620017e-002
  1.420376e-001

  0.000000e+000 -9.294507e-002 -7.267755e-006 -5.220754e-002
  2.936338e-001  5.278020e-002  1.374287e-001 -1.785083e-001
 -1.124622e-001 -2.729429e-002 -1.169405e-001  8.444303e-002
 -1.334507e-001  3.326700e-001 -1.676601e-001  2.469110e-002
 -2.184784e-001  7.325132e-002 -1.155701e-001  1.151010e-001
 -1.420273e-001 -3.525606e-002  1.920648e-001  2.097241e-001
 -8.531920e-002  1.316477e-001  1.883596e-001  4.763083e-002
  7.303423e-002 -1.504103e-001  1.380726e-002 -2.639851e-002
  5.756252e-002 -3.626916e-002  1.483457e-001  9.255402e-002
 -2.871361e-002  3.885326e-003 -2.695690e-001  3.759329e-002
 -1.463031e-001  2.475287e-001 -6.614429e-002  1.360207e-002
  8.563271e-002 -3.843734e-004  6.778386e-002 -2.790929e-001
 -1.010749e-002 -1.189874e-002 -6.934239e-002 -5.957941e-002
 -2.569346e-001  4.906599e-002 -1.217092e-001 -1.081624e-002
  7.179112e-002

 -3.115570e-001  1.046187e-001 -1.440365e-003  7.510013e-002
  2.014402e-001 -6.831194e-002  2.563529e-001  2.244657e-001
  8.949658e-002  7.104119e-002  6.856294e-002  4.973061e-002
  3.111716e-001 -2.969249e-001  4.095522e-002 -1.513487e-001
 -2.278938e-001  2.565404e-002 -1.333931e-001  3.429491e-002
 -1.796910e-001  4.862270e-002  2.195737e-001 -2.478612e-001
  3.624646e-002  1.248078e-001  2.325325e-002  2.669237e-002
 -7.579720e-002 -3.103923e-002 -2.277380e-001  5.041274e-002
 -2.239666e-002  6.369115e-002  7.304983e-002 -5.372357e-002
 -1.690508e-002  2.006503e-001 -2.366986e-002  5.833115e-002
 -9.467367e-002 -9.875688e-003 -8.275329e-002  1.558983e-001
  4.440590e-002  1.216249e-001  3.134638e-002 -6.467908e-004
  9.050436e-002  1.378730e-001  6.615420e-002 -4.966241e-003
 -6.273354e-002  9.115704e-002  1.661571e-001  1.136126e-001
  2.137506e-002
