# Supplementary material for: Possible Fossil Larvae of Staphylinidae from Kachin Amber and a Quantitative Morphological Comparison Indicate That Rove Beetle Larvae Partly Replaced Lacewing Larvae
Source: Insects. 2025 Sep 1;16(9):910. doi: 10.3390/insects16090910 (PMC12470659; doi:10.3390/insects16090910)
Supplement: Supplementary file 1 [file insects-16-00910-s001.zip › SUPPLEMENT_Staphylinidae/File_S21_only_Staphyl_analysis3_part5.pcs]

DATA_NAME	PC1	PC2	PC3	PC4	PC5
Sta001_1	9.327511e-02	4.223520e-03	2.267894e-02	-1.451591e-03	-1.467757e-02
Sta002_1	-2.629192e-02	4.447834e-02	2.243756e-02	-1.487106e-02	2.852552e-02
Sta003_1	3.584240e-02	3.115647e-02	7.889352e-03	-1.916291e-02	-1.266338e-02
Sta004_1	2.558586e-02	-3.460672e-02	4.492296e-03	-2.459215e-02	-1.321250e-02
Sta005_1	1.866991e-01	-6.865638e-02	-8.649828e-02	4.692116e-03	-9.241639e-08
Sta006_1	1.346948e-01	-1.092627e-01	-1.832815e-02	-1.976870e-02	7.943785e-03
Sta007_1	1.059214e-01	-2.000467e-02	4.157553e-03	3.561575e-03	5.611662e-03
Sta008_1	2.388874e-02	4.281813e-02	1.133428e-02	1.236072e-02	6.371851e-03
Sta009_1	1.212457e-01	6.183437e-03	-1.389598e-02	1.868788e-02	-4.040525e-03
Sta010_1	7.927754e-02	-3.047958e-03	1.637954e-03	1.659971e-02	1.098471e-02
Sta011_1	-8.092981e-03	-3.457427e-03	2.108523e-02	1.350805e-02	1.475212e-02
Sta012_1	5.613555e-02	5.589213e-02	-1.436319e-02	6.803026e-03	-1.713851e-02
Sta013_1	-4.003600e-02	-2.483705e-02	4.999627e-02	-7.009280e-02	-1.138435e-02
Sta014_1	-1.265944e-01	-7.153763e-03	5.056902e-03	5.012827e-02	-2.852719e-02
Sta015_1	-1.523729e-01	-2.883426e-02	-4.374000e-02	-6.775397e-03	-3.111868e-02
Sta016_1	-6.480860e-02	4.762301e-02	-1.261597e-02	2.221102e-03	8.582885e-03
Sta017_1	-1.048194e-01	5.790492e-02	-5.890052e-02	-4.251064e-02	-6.246391e-03
Sta018_1	-5.343725e-02	6.692588e-02	-1.396048e-02	-1.040276e-03	5.549390e-03
Sta019_1	-9.697073e-02	3.662538e-02	-2.322951e-02	1.636975e-02	-8.702325e-03
Sta020_1	-9.749845e-02	-1.971741e-02	-3.075638e-02	-5.692793e-04	3.526726e-03
Sta021_1	3.274980e-02	7.717111e-02	9.218764e-03	-8.303434e-03	5.617496e-03
Sta022_1	-7.916721e-02	4.940327e-02	-1.626089e-02	-1.481708e-03	1.668977e-02
Sta023_1	-2.107437e-02	2.751164e-02	1.463904e-02	1.174573e-02	1.627483e-02
Sta024_1	4.429141e-02	3.687890e-02	7.490280e-03	9.049473e-03	-2.831607e-02
Sta025_1	9.027512e-02	4.963817e-02	-1.101521e-02	9.804775e-03	2.050325e-02
Sta026_1	5.602233e-03	5.823062e-02	5.389392e-03	2.026451e-03	2.921158e-02
Sta027_1	6.001539e-02	-9.261717e-02	1.132728e-02	-1.708795e-02	1.670600e-02
Sta028_1	-5.289005e-02	2.214045e-02	9.708302e-03	-4.273076e-04	2.894218e-02
Sta029_1	-1.493500e-02	7.022921e-03	3.931715e-02	1.260354e-02	-2.473429e-04
Sta030_1	2.190092e-02	6.787127e-03	2.875233e-02	-1.675654e-02	-3.377601e-02
Sta031_1	7.904258e-02	3.098480e-02	2.896159e-02	1.609099e-02	-5.059716e-02
Sta032_1	-1.388476e-01	-1.461897e-01	-1.066142e-02	1.904982e-03	-3.410180e-03
Sta033_1	-4.730606e-02	-5.484119e-02	1.443090e-02	1.111539e-02	3.843766e-02
Sta034_1	-7.130151e-02	-1.463749e-01	3.422517e-02	2.561801e-02	-1.731516e-04
