# Supplementary material for: Possible Fossil Larvae of Staphylinidae from Kachin Amber and a Quantitative Morphological Comparison Indicate That Rove Beetle Larvae Partly Replaced Lacewing Larvae
Source: Insects. 2025 Sep 1;16(9):910. doi: 10.3390/insects16090910 (PMC12470659; doi:10.3390/insects16090910)
Supplement: Supplementary file 1 [file insects-16-00910-s001.zip › SUPPLEMENT_Staphylinidae/Suppl_TableS1_DATASET.ods]

## Sheet: Tabelle2
# data set	source author	source year	spurce fig.	source p.		origin	accession #	larger group
0016	Haug et al.	2020a	fig. 7C	p. 13	1	Charentese	IGR.ARC-205.2	Psychopsidae
0018	Engel & Grimaldi	2008	fig. 5	p. 52	1	Kachin, Myanmar	AMNH Bu-197	Psychopsidae
0020	Zhang	2017	lower	p. 392	1	Kachin, Myanmar	–	Psychopsidae
0021	Badano et al.	2018	suppl. fig. 1f	suppl. p. 10	1	Kachin, Myanmar	AMNH JCZ-Bu404	Psychopsidae
0022	Makarkin	2018	fig. 5A	p. 587	1	Kachin, Myanmar	–	Psychopsidae
0023	Makarkin	2018	fig. 5B	p. 587	1	Kachin, Myanmar	–	Psychopsidae
0031	Haug et al.	2020a	fig. 9A	p. 15	1	Kachin, Myanmar	BUB 3356	Psychopsidae
0032	Haug et al.	2020a	fig. 10A	p. 16	1	Kachin, Myanmar	PED 0055	Psychopsidae
0033	Haug et al.	2020a	fig. 11A	p. 17	1	Kachin, Myanmar	PED 0082	Psychopsidae
0034	Haug et al.	2020a	fig. 12B	p. 18	1	Kachin, Myanmar	PED 0131	Psychopsidae
0035	Haug et al.	2020a	fig. 13A	p. 19	1	Kachin, Myanmar	PED 0080	Psychopsidae
0036	Haug et al.	2020a	fig. 14C	p. 20	1	Kachin, Myanmar	PED 0137	Psychopsidae
0037	Haug et al.	2020a	fig. 15A	p. 21	1	Kachin, Myanmar	PED 0205	Psychopsidae
0038	Haug et al.	2020a	fig. 16A	p. 22	1	Kachin, Myanmar	BUB 3389	Psychopsidae
0039	Haug et al.	2020a	fig. 17A	p. 23	1	Kachin, Myanmar	PED 0060	Psychopsidae
0040	Haug et al.	2020a	fig. 18A	p. 24	1	Kachin, Myanmar	PED 0051	Psychopsidae
0041	Haug et al.	2020a	fig. 19A	p. 25	1	Kachin, Myanmar	PED 0127	Psychopsidae
0042	Haug et al.	2020a	fig. 19D	p. 25	1	Kachin, Myanmar	PED 0063	Psychopsidae
0043	Haug et al.	2020a	fig. 20A	p. 26	1	Kachin, Myanmar	PED 0153	Psychopsidae
0044	Haug et al.	2020a	fig. 20E	p. 26	1	Kachin, Myanmar	BUB 3179	Psychopsidae
0045	Haug et al.	2020a	fig. 21A	p. 27	1	Kachin, Myanmar	PED 0045	Psychopsidae
0046	Haug et al.	2020a	fig. 22C	p. 28	1	Kachin, Myanmar	PED 0133	Psychopsidae
0047	Haug et al.	2020a	fig. 22E	p. 28	1	Kachin, Myanmar	PED 0128	Psychopsidae
0049	Haug et al.	2020a	fig. 23B	p. 29	1	Kachin, Myanmar	PED 0125	Psychopsidae
0050	Haug et al.	2020a	fig. 24A	p. 30	1	Kachin, Myanmar	PED 0039	Psychopsidae
0056	Hassenbach et al.	2023	fig. 3A	p. 6	1	Kachin, Myanmar	PED 0379	Psychopsidae
0057	Hassenbach et al.	2023	fig. 4A	p. 7	1	Kachin, Myanmar	PED 0382	Psychopsidae
0058	Hassenbach et al.	2023	fig. 5A	p. 8	1	Kachin, Myanmar	PED 0389	Psychopsidae
0059	Hassenbach et al.	2023	fig. 6D	p. 9	1	Kachin, Myanmar	PED 0412	Psychopsidae
0060	Hassenbach et al.	2023	fig. 7D	p. 10	1	Kachin, Myanmar	PED 0430	Psychopsidae
0061	Hassenbach et al.	2023	fig. 8A	p. 11	1	Kachin, Myanmar	PED 0440	Psychopsidae
0063	Hassenbach et al.	2023	fig. 7C	p. 10	1	Kachin, Myanmar	PED 0535	Psychopsidae
0065	Hassenbach et al.	2023	fig. 6A	p. 9	1	Kachin, Myanmar	PED 0612	Psychopsidae
0066	Hassenbach et al.	2023	fig. 9D	p. 12	1	Kachin, Myanmar	PED 0621	Psychopsidae
0068	Hassenbach et al.	2023	fig. 10C	p. 13	1	Kachin, Myanmar	PED 0662	Psychopsidae
0069	Hassenbach et al.	2023	fig. 11D	p. 14	1	Kachin, Myanmar	PED 0751a	Psychopsidae
0070	Hassenbach et al.	2023	fig. 11C	p. 14	1	Kachin, Myanmar	PED 0774	Psychopsidae
0072	Hassenbach et al.	2023	fig. 12A	p. 15	1	Kachin, Myanmar	PED 0932	Psychopsidae
0073	Hassenbach et al.	2023	fig. 13C	p. 16	1	Kachin, Myanmar	PED 0998	Psychopsidae
0074	Hassenbach et al.	2023	fig. 14A	p. 17	1	Kachin, Myanmar	PED 1049	Psychopsidae
0075	Hassenbach et al.	2023	fig. 12H	p. 15	1	Kachin, Myanmar	PED 1459	Psychopsidae
0076	Hassenbach et al.	2023	fig. 15D	p. 18	1	Kachin, Myanmar	PED 1627	Psychopsidae
0077	Hassenbach et al.	2023	fig. 16A	p. 19	1	Kachin, Myanmar	PED 1666	Psychopsidae
0078	Hassenbach et al.	2023	fig. 17C	p. 20	1	Kachin, Myanmar	PED 1703	Psychopsidae
0079	Hassenbach et al.	2023	fig. 18A	p. 21	1	Kachin, Myanmar	PED 1726	Psychopsidae
0080	Hassenbach et al.	2023	fig. 19A	p. 22	1	Kachin, Myanmar	PED 1732	Psychopsidae
0081	Hassenbach et al.	2023	fig. 20A	p. 23	1	Kachin, Myanmar	PED 1813	Psychopsidae
0082	Hassenbach et al.	2023	fig. 14E	p. 17	1	Kachin, Myanmar	PED 1831	Psychopsidae
0083	Hassenbach et al.	2023	fig. 14C	p. 17	1	Kachin, Myanmar	PED 1846	Psychopsidae
0084	Hassenbach et al.	2023	fig. 8D	p. 11	1	Kachin, Myanmar	PED 1884	Psychopsidae
0086	Hassenbach et al.	2023	fig. 22C	p. 25	1	Kachin, Myanmar	PED 1928	Psychopsidae
0087	Hassenbach et al.	2023	fig. 21F	p. 24	1	Kachin, Myanmar	PED 1940	Psychopsidae
0088	Hassenbach et al.	2023	fig. 23A	p. 26	1	Kachin, Myanmar	PED 1967	Psychopsidae
0089	Hassenbach et al.	2023	fig. 24A	p. 27	1	Kachin, Myanmar	PED 2056	Psychopsidae
0090	Hassenbach et al.	2023	fig. 25C	p. 28	1	Kachin, Myanmar	PED 2171	Psychopsidae
0091	Hassenbach et al.	2023	fig. 26A	p. 29	1	Kachin, Myanmar	PED 2309	Psychopsidae
0092	Hassenbach et al.	2023	fig. 27A	p. 30	1	Kachin, Myanmar	PED 2311	Psychopsidae
0093	Hassenbach et al.	2023	fig. 28B	p. 31	1	Kachin, Myanmar	PED 2329	Psychopsidae
0094	Hassenbach et al.	2023	fig. 29A	p. 31	1	Kachin, Myanmar	PED 2432	Psychopsidae
0095	Hassenbach et al.	2023	fig. 28A	p. 31	1	Kachin, Myanmar	PED 2446	Psychopsidae
0628	Haug et al.	2021b	fig. 2A	p. 139	1	Kachin, Myanmar	PED 0929	Nemopterinae?
0630	–	–	–	–	1	Kachin, Myanmar	PED 1408	Nemopterinae?
0631	–	–	–	–	1	Kachin, Myanmar	PED 1422	Nemopterinae?
0632	–	–	–	–	1	Kachin, Myanmar	PED 1812	Nemopterinae?
0633	–	–	–	–	1	Kachin, Myanmar	PED 1889	Nemopterinae?
4801	Perez-de la Fuente et al.	2012	fig. 1a	p. 21415	1	El Soplao	CES 418.1	Chrysopidae?
4802	Xia et al.	2015	upper image	95	1	Kachin, Myanmar	–	Chrysopidae?
4803	Xia et al.	2015	upper image	96	1	Kachin, Myanmar	–	Chrysopidae?
4804	Xia et al.	2015	lower image	96	1	Kachin, Myanmar	–	Chrysopidae?
4805	Liu et al.	2016	fig. 1B	p. 2	1	Kachin, Myanmar	PCWT TA-0001	Chrysopidae?
4806	Wang et al.	2016	1A	p. 2	1	Kachin, Myanmar	BA12018	Chrysopidae?
4807	Wang et al.	2016	1B	p. 2	1	Kachin, Myanmar	L14002	Chrysopidae?
4810	Zhang	2017	upper image	383	1	Kachin, Myanmar	–	Chrysopidae?
4811	Zhang	2017	lower image	383	1	Kachin, Myanmar	–	Chrysopidae?
4812	Zhang	2017	upper image	384	1	Kachin, Myanmar	–	Chrysopidae?
4814	Zhang	2017	upper image	p. 386	1	Kachin, Myanmar	–	Chrysopidae?
4816	Perez-de la Fuente et al.	2018	fig. 2	p. 3	1	Lebanon	TAR-96	Chrysopidae?
4817	Perez-de la Fuente et al.	2019	fig. 1 upper	p. 550	1	Lebanon	NHMLU-AC S-7d	Chrysopidae?
4818	Haug et al.	2021c	fig. 2A	p. 3	1	Kachin, Myanmar	PED_0188	Chrysopidae?
4819	Haug et al.	2022b	fig. 1	p. 5	1	Kachin, Myanmar	BUB_3060	Chrysopidae?
4820	Haug et al.	2022b	fig. 6	p. 8	1	Kachin, Myanmar	BUB_3361	Chrysopidae?
4821	Haug et al.	2022b	fig. 2	p. 5	1	Kachin, Myanmar	BUB_3066	Chrysopidae?
4822	Haug et al.	2022b	fig. 3	p. 6	1	Kachin, Myanmar	BUB_3347	Chrysopidae?
4823	Haug et al.	2022b	fig. 4	p. 7	1	Kachin, Myanmar	BUB_3358	Chrysopidae?
4824	Haug et al.	2022b	fig. 5	p. 7	1	Kachin, Myanmar	BUB_3359	Chrysopidae?
4825	Haug et al.	2022b	fig. 7	p. 9	1	Kachin, Myanmar	BUB_3379	Chrysopidae?
4826	Haug et al.	2022b	fig. 8	p. 9	1	Kachin, Myanmar	BUB_3393	Hemerobiidae?
4827	Haug et al.	2022b	fig. 9A–D	p. 10	1	Kachin, Myanmar	CJW_F_3196	Chrysopidae?
4828	Haug et al.	2022b	fig. 10	p. 11	1	Kachin, Myanmar	PED_0034	Chrysopidae?
4829	Haug et al.	2022b	fig. 9E–H	p. 10	1	Kachin, Myanmar	PED_0038	Hemerobiidae?
4831	Haug et al.	2022b	fig. 12	p. 13	1	Kachin, Myanmar	PED_0149	Hemerobiidae?
4832	Haug et al.	2022b	fig. 11E–J	p. 12	1	Kachin, Myanmar	PED_0248	Hemerobiidae?
4833	Haug et al.	2022b	fig. 13	p. 13	1	Kachin, Myanmar	PED_0251	Chrysopidae?
4834	Haug et al.	2022b	fig. 14	p. 14	1	Kachin, Myanmar	PED_0252	Chrysopidae?
4835	Haug et al.	2022b	fig. 15	p. 15	1	Kachin, Myanmar	PED_0253	Chrysopidae?
4836	Haug et al.	2022b	fig. 16A–D	p. 15	1	Kachin, Myanmar	PED_0315	Chrysopidae?
4837	Haug et al.	2022b	fig. 16E–H	p. 15	1	Kachin, Myanmar	PED_0323	Chrysopidae?
4838	Haug et al.	2022b	fig. 17	p. 16	1	Kachin, Myanmar	PED_0330	Chrysopidae?
4839	Haug et al.	2022b	fig. 18	p. 17	1	Kachin, Myanmar	PED_0375	Chrysopidae?
4840	Haug et al.	2022b	fig. 19	p. 17	1	Kachin, Myanmar	PED_0427	Chrysopidae?
4841	Haug et al.	2022b	fig. 20	p. 18	1	Kachin, Myanmar	PED_0433	Chrysopidae?
4842	Haug et al.	2022b	fig. 21	p. 19	1	Kachin, Myanmar	PED_0441	Hemerobiidae?
4843	Haug et al.	2022b	fig. 22	p. 20	1	Kachin, Myanmar	PED_0455	Chrysopidae?
4844	Haug et al.	2022b	fig. 23	p. 20	1	Kachin, Myanmar	PED_0518	Chrysopidae?
4845	Haug et al.	2022b	fig. 24	p. 21	1	Kachin, Myanmar	PED_0541	Chrysopidae?
4846	Haug et al.	2022b	fig. 25	p. 22	1	Kachin, Myanmar	PED_0580a	Chrysopidae?
4848	Haug et al.	2022b	fig. 26	p. 23	1	Kachin, Myanmar	PED_0642	Chrysopidae?
4849	Haug et al.	2022b	fig. 27	p. 23	1	Kachin, Myanmar	PED_0666	Chrysopidae?
4850	Haug et al.	2022b	fig. 28A–C	p. 24	1	Kachin, Myanmar	PED_0667	Chrysopidae?
4851	Haug et al.	2022b	fig. 29	p. 25	1	Kachin, Myanmar	PED_0696	Chrysopidae?
4852	Haug et al.	2022b	fig. 28D–H	p. 24	1	Kachin, Myanmar	PED_0715	Chrysopidae?
4853	Haug et al.	2022b	fig. 32F–H	p. 27	1	Kachin, Myanmar	PED_0754	Chrysopidae?
4854	Haug et al.	2022b	fig. 30	p. 25	1	Kachin, Myanmar	PED_0782	Chrysopidae?
4856	Haug et al.	2022b	fig. 31F–I	p. 26	1	Kachin, Myanmar	PED_0807	Chrysopidae?
4857	Haug et al.	2022b	fig. 32A–E	p. 27	1	Kachin, Myanmar	PED_0837	Chrysopidae?
4858	Haug et al.	2022b	fig. 33	p. 29	1	Kachin, Myanmar	PED_0901	Chrysopidae?
4859	Haug et al.	2022b	fig. 34	p. 30	1	Kachin, Myanmar	PED_0952	Chrysopidae?
4860	Haug et al.	2022b	fig. 35	p. 30	1	Kachin, Myanmar	PED_0983	Chrysopidae?
4861	Haug et al.	2022b	fig. 36A–D	p. 31	1	Kachin, Myanmar	PED_0989a	Chrysopidae?
4862	Haug et al.	2022b	fig. 36F–G	p. 31	1	Kachin, Myanmar	PED_0989b	Chrysopidae?
4863	Haug et al.	2022b	fig. 37	p. 32	1	Kachin, Myanmar	PED_1000	Chrysopidae?
4864	Haug et al.	2022b	fig. 9I–M	p. 10	1	Kachin, Myanmar	PED_1223	Chrysopidae?
4865	Haug et al.	2022b	fig. 38A–D	p. 32	1	Kachin, Myanmar	PED_1229a	Chrysopidae?
4866	Haug et al.	2022b	fig. 38E–G	p. 32	1	Kachin, Myanmar	PED_1229b	Chrysopidae?
4867	Haug et al.	2022b	fig. 39A–E	p. 33	1	Kachin, Myanmar	PED_1258a	Chrysopidae?
4868	Haug et al.	2022b	fig. 39F–I	p. 33	1	Kachin, Myanmar	PED_1258b	Chrysopidae?
4869	Haug et al.	2022b	fig. 40A–D	p. 34	1	Kachin, Myanmar	PED_1287	Chrysopidae?
4870	Haug et al.	2022b	fig. 41	p. 35	1	Kachin, Myanmar	PED_1301	Chrysopidae?
4871	Haug et al.	2022b	fig. 40E–H	p. 34	1	Kachin, Myanmar	PED_1311	Chrysopidae?
4872	Haug et al.	2022b	fig. 42	p. 36	1	Kachin, Myanmar	PED_1322	Chrysopidae?
4873	Haug et al.	2022b	fig. 43	p. 37	1	Kachin, Myanmar	PED_1323	Chrysopidae?
4874	Haug et al.	2022b	fig. 44	p. 38	1	Kachin, Myanmar	PED_1333	Chrysopidae?
4875	Haug et al.	2022b	fig. 45	p. 38	1	Kachin, Myanmar	PED_1335	Chrysopidae?
4876	Haug et al.	2022b	fig. 46	p. 39	1	Kachin, Myanmar	Weiterschan BuB 11	Chrysopidae?
4877	Haug et al.	2022b	fig. 47	p. 39	1	Kachin, Myanmar	Weiterschan BuB 31	Chrysopidae?
4878	Liu et al.	2022	fig. 1C	p. 3	1	Kachin, Myanmar	NIGP178079	Chrysopidae?
4882	–	–	–	–	1	Kachin, Myanmar	PED 0027	Chrysopidae?
4883	–	–	–	–	1	Kachin, Myanmar	PED 0383	Chrysopidae?
4884	–	–	–	–	1	Kachin, Myanmar	PED 0406	Chrysopidae?
4887	–	–	–	–	1	Kachin, Myanmar	PED 0710	Chrysopidae?
4888	–	–	–	–	1	Kachin, Myanmar	PED 0802	Chrysopidae?
4889	–	–	–	–	1	Kachin, Myanmar	PED 0894	Chrysopidae?
4890	–	–	–	–	1	Kachin, Myanmar	PED 1161	Chrysopidae?
4891	–	–	–	–	1	Kachin, Myanmar	PED 1250	Chrysopidae?
4892	–	–	–	–	1	Kachin, Myanmar	PED 1252	Chrysopidae?
4894	–	–	–	–	1	Kachin, Myanmar	PED 1329	Chrysopidae?
4895	–	–	–	–	1	Kachin, Myanmar	PED 1366	Chrysopidae?
4896	–	–	–	–	1	Kachin, Myanmar	PED 1415	Chrysopidae?
4897	–	–	–	–	1	Kachin, Myanmar	PED 1466	Chrysopidae?
4899	–	–	–	–	1	Kachin, Myanmar	PED 1581	Chrysopidae?
4900	–	–	–	–	1	Kachin, Myanmar	PED 1630	Chrysopidae?
4901	–	–	–	–	1	Kachin, Myanmar	PED 1704	Chrysopidae?
4902	–	–	–	–	1	Kachin, Myanmar	PED 1713	Chrysopidae?
4903	–	–	–	–	1	Kachin, Myanmar	PED 1772	Chrysopidae?
4904	–	–	–	–	1	Kachin, Myanmar	PED 1776	Chrysopidae?
4905	–	–	–	–	1	Kachin, Myanmar	PED 1817	Chrysopidae?
4907	–	–	–	–	1	Kachin, Myanmar	PED 1891	Chrysopidae?
4909	–	–	–	–	1	Kachin, Myanmar	PED 1968	Chrysopidae?
4910	–	–	–	–	1	Kachin, Myanmar	PED 2013	Chrysopidae?
0014	MacLeod	1970	fig. 14	p. 172	2	Baltic	MCZ PALE 18004	Psychopsidae
0015	Weitschat & Wichard	1998	pl. 55e	p. 149	2	Baltic	–	Psychopsidae
0019	Gröhn	2015	fig. 1388	p. 258	2	Baltic	CCGG 1388	Psychopsidae
0024	Haug et al.	2020a	fig. 4A	p. 10	2	Baltic	CCGG 2994	Psychopsidae
0025	Haug et al.	2020a	fig. 5A	p. 11	2	Baltic	CCGG 7639	Psychopsidae
0027	Haug et al.	2020a	fig. 6B	p. 12	2	Baltic	Jonas Damzen	Psychopsidae
0028	Haug et al.	2020a	fig. 6C	p. 12	2	Baltic	Marius Veta 01	Psychopsidae
0029	Haug et al.	2020a	fig. 6D	p. 12	2	Baltic	Marius Veta 02	Psychopsidae
0030	Haug et al.	2020a	fig. 6E	p. 12	2	Baltic	Marius Veta 03	Psychopsidae
0097	Ross	2009	fig. 150	p. 87	2	Baltic	–	Psychopsidae
0098	Hassenbach et al.	2023	fig. 30B	p. 32	2	Baltic	Marius Veta 3937	Psychopsidae
4702	Haug et al.	2022b	fig. 49A	p. 41	2	Baltic	CCGG 7615	Chrysopidae
4703	Haug et al.	2022b	fig. 48C	p. 40	2	Baltic	SMF Be 2021	Chrysopidae
4751	Makarkin et al.	2012	fig. 2b	p. 50	2	Baltic	Collection Thomas Weiterschan 1530	Hemerobiidae
4752	Haug et al.	2023a	fig. 1C	p. 157	2	Baltic	PED 0229	Hemerobiidae
4753	Haug et al.	2022b	fig. 50D	p. 42	2	Baltic	CCHH 1786-3	Hemerobiidae
4601	Wu	1996	fig. 224	p. 136	3	Dominican	–	Chrysopidae?
4602	Grimaldi & Engel	2005	fig. 9.31	p. 352	3	Dominican	AMNH DR-10-1454	Chrysopidae
4603	Haug et al.	2021d	fig. 3F	p. 7	3	Dominican	GlobalNaturalResources	Chrysopidae
0001	Froggatt	1907	fig. 33	p. 62	4	extant	–	Psychopsidae
0002	Tillyard	1918	text-fig. 2a	p. 790	4	extant	–	Psychopsidae
0003	Tillyard	1918	fig. 3	pl. LXXIX	4	extant	–	Psychopsidae
0004	Tillyard	1918	fig. 4	pl. LXXIX	4	extant	–	Psychopsidae
0005	Tillyard	1918	fig. 5	pl. LXXIX	4	extant	–	Psychopsidae
0007	McLeod	1964	fig. 66	pl. XXII	4	extant	–	Psychopsidae
0008	New	1989	fig. 145	p. 102	4	extant	–	Psychopsidae
0009	New	1991	fig. 34.12B	p. 540	4	extant	–	Psychopsidae
0010	Aspöck & Aspöck	1999	fig. 50	p. 20	4	extant	–	Psychopsidae
0011	Badano et al.	2017	fig. 1A	p. 96	4	extant	–	Psychopsidae
0013	MacLeod	1970	fig. 13	p. 172	2	Baltic	MBI 5648	Psychopsidae
0401	Roux	1833	fig. 3	pl. 7	4	extant	–	Crocinae
0402	Schaum	1857	fig. 1	pl. 1	4	extant	–	Crocinae
0407	Eltringham	1923	–	pl. XI	4	extant	–	Crocinae
0408	RIchards & Davis	1977	fig. 366a	p. 811	4	extant	–	Crocinae
0410	Withycombe	1923	fig. 2	pl. XII	4	extant	–	Crocinae
0411	Withycombe	1923	fig. 3	pl. XII	4	extant	–	Crocinae
0412	Withycombe	1923	fig. 4	pl. XII	4	extant	–	Crocinae
0414	Pierre	1952	fig. 24	p. 12	4	extant	–	Crocinae
0416	MacLeod	1964	fig. 99	pl. XXXV	4	extant	–	Crocinae
0417	Riek	1970	fig. 29.12a	p. 491	4	extant	–	Crocinae
0418	Mansell	1976	fig. 1	p. 155	4	extant	–	Crocinae
0419	Mansell	1977	fig. 9	p. 198	4	extant	–	Crocinae
0420	Mansell	1980	fig. 3a	p. 346	4	extant	–	Crocinae
0421	Mansell	1980	fig. 3B	p. 346	4	extant	–	Crocinae
0422	Mansell	1980	fig. 4	p. 349	4	extant	–	Crocinae
0423	Mansell	1980	fig. 5	p. 349	4	extant	–	Crocinae
0424	Mansell	1980	fig. 9	p. 361	4	extant	–	Crocinae
0425	Mansell	1980	fig. 10	p. 361	4	extant	–	Crocinae
0426	Mansell	1981a	fig. 2	p. 94	4	extant	–	Crocinae
0431	Mansell	1983b	fig. 14	p. 119	4	extant	–	Crocinae
0432	Mansell	1983b	fig. 15	p. 119	4	extant	–	Crocinae
0433	Mansell	1983b	fig. 25	p. 128	4	extant	–	Crocinae
0435	Monserrat	1983a	fig. 5	p. 113	4	extant	–	Crocinae
0439	Miller & Stange	1989	fig. 1	p. 69	4	extant	–	Crocinae
0440	Aspöck & Aspöck	1999	fig. 53	p. 21	4	extant	–	Crocinae
0441	Aspöck & Aspöck	1999	fig. 54	p. 21	4	extant	–	Crocinae
0442	Hölzel	1999	fig. 4	p. 132	4	extant	–	Crocinae
0443	Suludere	2006	fig. 7	p. 525	4	extant	–	Crocinae
0444	Aspöck & Aspöck	2007	fig. 38	p. 465	4	extant	–	Crocinae
0446	Monserrat	2008a	fig. 9i	p. 19	4	extant	–	Crocinae
0447	Monserrat	2008a	fig. 9j	p. 19	4	extant	–	Crocinae
0449	Monserrat	2008a	fig. 10h	p. 21	4	extant	–	Crocinae
0450	Aspöck & Aspöck	2014	middle left	p. 7	4	extant	–	Crocinae
0451	Tusun & Satar	2016	fig. 1	p. 146	4	extant	–	Crocinae
0452	Badano et al.	2018	fig. 1d	p. 3	4	extant	–	Crocinae
0453	Herrera-Florez et al.	2020a	fig. 2A	p. 308	4	extant	ZSM no number	Crocinae
0462	Haug et al.	2021a	fig. 5A	p. 443	4	extant	Gil Wizem	Crocinae
0463	Haug et al.	2021a	fig. 5B	p. 443	4	extant	Ana Rita Gonçalves (via Flickr)	Crocinae
0464	Haug et al.	2021a	fig. 5C	p. 443	4	extant	Adrià Miralles (via Flickr)	Crocinae
0465	Haug et al.	2021a	fig. 5D	p. 443	4	extant	Asadolla Hosseini Chegeni (via Researchgate)	Crocinae
4001	Froggatt	1907	fig. 38	p. 64	4	extant	–	Hemerobiidae
4002	Monserrat	2015	fig. 26	p. 13	4	extant	–	Hemerobiidae
4003	Withycombe	1922 (1923)	fig. 1	pl. XLI	4	extant	–	Hemerobiidae
4004	Withycombe	1922 (1923)	fig. 2	pl. XLI	4	extant	–	Hemerobiidae
4005	Withycombe	1922 (1923)	fig. 3	pl. XLI	4	extant	–	Hemerobiidae
4006	Withycombe	1922 (1923)	fig. 4	pl. XLI	4	extant	–	Hemerobiidae
4007	Withycombe	1922 (1923)	fig. 5	pl. XLI	4	extant	–	Hemerobiidae
4008	Withycombe	1922 (1923)	fig. 6	pl. XLI	4	extant	–	Hemerobiidae
4009	Withycombe	1922 (1923)	fig. 7	pl. XLI	4	extant	–	Hemerobiidae
4010	Withycombe	1922 (1923)	fig. 8	pl. XLI	4	extant	–	Hemerobiidae
4011	Smith	1923	fig. 1	p. 149 pl. V	4	extant	–	Hemerobiidae
4012	Smith	1923	fig. 2	p. 149 pl. V	4	extant	–	Hemerobiidae
4013	Monserrat	2015	fig. 27	p. 13	4	extant	–	Hemerobiidae
4014	Killington	1936	fig. 1	pl. V	4	extant	–	Hemerobiidae
4015	Killington	1936	fig. 1	pl. XI	4	extant	–	Hemerobiidae
4016	Killington	1936	fig. 2	pl. XI	4	extant	–	Hemerobiidae
4017	Killington	1936	fig. 3	pl. XI	4	extant	–	Hemerobiidae
4018	Killington	1936	fig. 4	pl. XI	4	extant	–	Hemerobiidae
4019	Killington	1936	fig. 5	pl. XI	4	extant	–	Hemerobiidae
4020	Killington	1936	fig. 1	pl. XXII	4	extant	–	Hemerobiidae
4021	Killington	1936	fig. 2	pl. XXII	4	extant	–	Hemerobiidae
4022	Killington	1936	fig. 3	pl. XXII	4	extant	–	Hemerobiidae
4023	Killington	1936	fig. 4	pl. XXII	4	extant	–	Hemerobiidae
4024	Killington	1936	fig. 5	pl. XXII	4	extant	–	Hemerobiidae
4025	Monserrat	2015	fig. 25	p. 13	4	extant	–	Hemerobiidae
4026	Genay	1953	fig. 2	–	4	extant	–	Hemerobiidae
4027	Nakahara	1954	fig. 2	pl. 3	4	extant	–	Hemerobiidae
4028	Nakahara	1954	fig. 3	pl. 3	4	extant	–	Hemerobiidae
4029	Nakahara	1954	fig. 6	pl. 4	4	extant	–	Hemerobiidae
4030	Nakahara	1954	fig. 8	pl. 5	4	extant	–	Hemerobiidae
4031	Nakahara	1954	fig. 2	pl. 6	4	extant	–	Hemerobiidae
4032	Nakahara	1954	fig. 3	pl. 6	4	extant	–	Hemerobiidae
4033	MacLeod	1960	fig. 3	p. 35 pl. 6	4	extant	–	Hemerobiidae
4034	MacLeod	1960	fig. 4	p. 35 pl. 6	4	extant	–	Hemerobiidae
4035	Aspöck & Aspöck	1964	fig. 81	p. 275	4	extant	–	Hemerobiidae
4036	MacLeod	1964	fig. 14	pl. V	4	extant	–	Hemerobiidae
4037	Riek	1970	fig. 29.11H	p. 489	4	extant	–	Hemerobiidae
4038	Monserrat	2015	fig. 28	p. 13	4	extant	–	Hemerobiidae
4039	Gepp	1984	fig. 16a	p. 198 pl. 7	4	extant	–	Hemerobiidae
4040	Gepp	1984	fig. 16b	p. 198 pl. 7	4	extant	–	Hemerobiidae
4041	Miller & Lambdin	1984	fig. 1A	p. 379	4	extant	–	Hemerobiidae
4042	Monserrat	2015	fig. 21	p. 13	4	extant	–	Hemerobiidae
4043	Monserrat	2015	fig. 22	p. 13	4	extant	–	Hemerobiidae
4044	Monserrat	2015	fig. 23	p. 13	4	extant	–	Hemerobiidae
4045	Krakauer & Tauber	1996	fig. 1	p. 205	4	extant	–	Hemerobiidae
4046	Tauber & Krakauer	1997	fig. 1	p. 415	4	extant	–	Hemerobiidae
4047	Aspöck & Aspöck	1999	fig. 48	p. 19	4	extant	–	Hemerobiidae
4048	Aspöck & Aspöck	1999	fig. 49	p. 19	4	extant	–	Hemerobiidae
4049	Gepp	1999	fig. 30	p. 198	4	extant	–	Hemerobiidae
4050	Gepp	1999	fig. 31	p. 198	4	extant	–	Hemerobiidae
4051	Gepp	1999	fig. 32	p. 198	4	extant	–	Hemerobiidae
4052	Gepp	1999	fig. 33	p. 198	4	extant	–	Hemerobiidae
4053	Reguilon	2002	fig. 1	p. 65	4	extant	–	Hemerobiidae
4054	Reguilon	2002	fig. 2	p. 65	4	extant	–	Hemerobiidae
4055	Reguilon	2002	fig. 3	p. 66	4	extant	–	Hemerobiidae
4056	Aspöck & Aspöck	2007	fig. 37	p. 465	4	extant	–	Hemerobiidae
4057	Beutel et al.	2010	fig. 9A	p. 546	4	extant	–	Hemerobiidae
4058	Monserrat	2015	19a	p. 11	4	extant	–	Hemerobiidae
4059	Monserrat	2015	19d	p. 11	4	extant	–	Hemerobiidae
4060	Monserrat	2015	20a	p. 12	4	extant	–	Hemerobiidae
4061	Monserrat	2015	20d	p. 12	4	extant	–	Hemerobiidae
4062	–	–	–	–	4	extant	ZSM Chrysopidae_026l_Dorsal_3	Hemerobiidae
4063	–	–	–	–	4	extant	ZSM 22dHemerobiidae_Afrika_Uganda_Dorsal	Hemerobiidae
4064	–	–	–	–	4	extant	ZSM 24Micromus timidus_Hemrobiidae_dorsal	Hemerobiidae
4065	–	–	–	–	4	extant	ZSM Hemerobiidae_Afrika_Uganda_022a_Dorsal	Hemerobiidae
4066	–	–	–	–	4	extant	ZSM Hemerobiidae_Afrika_Uganda_022b_1_Dorsal	Hemerobiidae
4067	–	–	–	–	4	extant	ZSM Hemerobiidae_Afrika_Uganda_022c_Dorsal	Hemerobiidae
4068	–	–	–	–	4	extant	ZSM Hemerobiidae_Afrika_Uganda_022g_1_Dorsal	Hemerobiidae
4069	–	–	–	–	4	extant	ZMH_62914	Hemerobiidae
4070	bugguide Kevin Hall	–	#190775	–	4	extant	–	Hemerobiidae
4071	bugguide MJ Hatfield	–	#1931131	–	4	extant	–	Hemerobiidae
4072	bugguide Ken Wolgemuth	–	#1807572	–	4	extant	–	Hemerobiidae
4073	bugguide ad17	–	#105330	–	4	extant	–	Hemerobiidae
4074	bugguide Perry Babin	–	#85743	–	4	extant	–	Hemerobiidae
4075	bugguide John R. Maxwell	–	#194817	–	4	extant	–	Hemerobiidae
4076	bugguide Charley Eiseman	–	#1526552	–	4	extant	–	Hemerobiidae
4077	bugguide tom murray	–	#143086	–	4	extant	–	Hemerobiidae
4078	bugguide David Israel	–	#1801991	–	4	extant	–	Hemerobiidae
4079	bugguide Pauline Horn	–	#1782494	–	4	extant	–	Hemerobiidae
4080	bugguide ophis	–	#1724220	–	4	extant	–	Hemerobiidae
4081	bugguide Mcwoolford33	–	#1831108	–	4	extant	–	Hemerobiidae
4082	bugguide Barbara Thurlow	–	#1361458	–	4	extant	–	Hemerobiidae
4083	bugguide Beestreet	–	#1030131	–	4	extant	–	Hemerobiidae
4084	bugguide Roxie Aho	–	#1104686	–	4	extant	–	Hemerobiidae
4085	bugguide Jon M. Yuschock	–	#595319	–	4	extant	–	Hemerobiidae
4086	bugguide Robert Lord Zimlich	–	#478734	–	4	extant	–	Hemerobiidae
4087	bugguide Beatriz Moisset	–	#536111	–	4	extant	–	Hemerobiidae
4088	bugguide Yurika Alexander	–	#512501	–	4	extant	–	Hemerobiidae
4089	bugguide Ashley Bradford	–	#297212	–	4	extant	–	Hemerobiidae
4090	bugguide Robert Lord Zimlich	–	#272113	–	4	extant	–	Hemerobiidae
4091	bugguide Dan Leeder	–	#290434	–	4	extant	–	Hemerobiidae
4092	bugguide John Schneider	–	#1312543	–	4	extant	–	Hemerobiidae
4093	bugguide Alain Hoque	–	#1916578	–	4	extant	–	Hemerobiidae
4094	Atlas of Living Australia Donald Hobern	–	#72255523	–	4	extant	–	Hemerobiidae
4095	Atlas of Living Australia Jesse Rorabaugh	–	#28319316	–	4	extant	–	Hemerobiidae
4201	Brauer	1851	fig. 8	pl. II	4	extant	–	Chrysopidae
4202	Brauer	1851	fig. 9	pl. II	4	extant	–	Chrysopidae
4203	Brauer	1851	fig. 10	pl. II	4	extant	–	Chrysopidae
4204	Brauer	1851	fig. 11	pl. II	4	extant	–	Chrysopidae
4205	Brauer	1851	fig. 12	pl. II	4	extant	–	Chrysopidae
4206	Brauer	1851	fig. 13	pl. II	4	extant	–	Chrysopidae
4207	Brauer	1867	fig. 1	pl. IX	4	extant	–	Chrysopidae
4208	Brauer	1867	fig. 2	pl. IX	4	extant	–	Chrysopidae
4209	Froggatt	1907	fig. 40 right	p. 65	4	extant	–	Chrysopidae
4210	Withycombe	1922 (1923)	fig. 1	pl. XLI	4	extant	–	Chrysopidae
4211	Withycombe	1922 (1923)	fig. 2	pl. XLI	4	extant	–	Chrysopidae
4212	Withycombe	1922 (1923)	fig. 3	pl. XLI	4	extant	–	Chrysopidae
4213	Withycombe	1922 (1923)	fig. 4	pl. XLI	4	extant	–	Chrysopidae
4214	Withycombe	1922 (1923)	fig. 5	pl. XLI	4	extant	–	Chrysopidae
4215	Withycombe	1922 (1923)	fig. 6	pl. XLI	4	extant	–	Chrysopidae
4216	Withycombe	1922 (1923)	fig. 1	pl. XLII	4	extant	–	Chrysopidae
4217	Withycombe	1922 (1923)	fig. 2	pl. XLII	4	extant	–	Chrysopidae
4218	Withycombe	1922 (1923)	fig. 3	pl. XLII	4	extant	–	Chrysopidae
4219	Withycombe	1922 (1923)	fig. 4	pl. XLII	4	extant	–	Chrysopidae
4220	Withycombe	1922 (1923)	fig. 5	pl. XLII	4	extant	–	Chrysopidae
4221	Withycombe	1925	fig. 12	pl. XL	4	extant	–	Chrysopidae
4222	Killington	1936	fig. 2	pl. XXVIII	4	extant	–	Chrysopidae
4223	Killington	1936	fig. 4	pl. XXIX	4	extant	–	Chrysopidae
4224	Killington	1936	fig. 1	pl. XXX	4	extant	–	Chrysopidae
4225	Killington	1936	fig. 3	pl. XXX	4	extant	–	Chrysopidae
4226	Townsend	1939	fig. 3	p. 354	4	extant	–	Chrysopidae
4227	Principi	1946	fig. III	p. 90	4	extant	–	Chrysopidae
4228	Principi	1947	fig. III	P: 137	4	extant	–	Chrysopidae
4229	Principi	1954	fig. VII	p. 369	4	extant	–	Chrysopidae
4230	Principi	1956	fig. XIII	p. 338	4	extant	–	Chrysopidae
4231	Principi	1956	fig. XVI	p. 344	4	extant	–	Chrysopidae
4232	Adams	1959	fig. 4a	p. 22	4	extant	–	Chrysopidae
4233	Adams	1959	fig. 4b	p. 22	4	extant	–	Chrysopidae
4234	Adams	1959	fig. 4c	p. 22	4	extant	–	Chrysopidae
4235	Aspöck & Aspöck	1964	fig. 94	p. 278	4	extant	–	Chrysopidae
4236	Macleod	1964	fig. 17	pl. VI	4	extant	–	Chrysopidae
4237	Mehra	1965	fig. 2	p. 402	4	extant	–	Chrysopidae
4238	Toschi	1965	fig. 2	p. 397	4	extant	–	Chrysopidae
4239	Toschi	1965	fig. 3	p. 397	4	extant	–	Chrysopidae
4240	Toschi	1965	fig. 4	p. 398	4	extant	–	Chrysopidae
4241	Toschi	1965	fig. 8	p. 403	4	extant	–	Chrysopidae
4242	Toschi	1965	fig. 9	p. 404	4	extant	–	Chrysopidae
4243	Toschi	1965	fig. 10	p. 404	4	extant	–	Chrysopidae
4244	Toschi	1965	fig. 14	p. 411	4	extant	–	Chrysopidae
4245	Toschi	1965	fig. 15	p. 412	4	extant	–	Chrysopidae
4246	Toschi	1965	fig. 16	p. 415	4	extant	–	Chrysopidae
4247	Rousset	1966	fig. 63	p. 94	4	extant	–	Chrysopidae
4248	Riek	1970	fig. 29.11C	p. 489	4	extant	–	Chrysopidae
4249	Tauber	1974	fig. 1	p. 1135	4	extant	–	Chrysopidae
4250	Tauber	1974	fig. 2	p. 1136	4	extant	–	Chrysopidae
4251	Tauber	1974	fig. 3	p. 1137	4	extant	–	Chrysopidae
4252	Tauber	1974	fig. 4	p. 1138	4	extant	–	Chrysopidae
4253	Tauber	1974	fig. 5	p. 1138	4	extant	–	Chrysopidae
4254	Tauber	1974	fig. 6	p. 1138	4	extant	–	Chrysopidae
4255	Tauber	1974	fig. 7	p. 1138	4	extant	–	Chrysopidae
4256	Tauber	1974	fig. 8	p. 1138	4	extant	–	Chrysopidae
4257	Tauber	1974	fig. 10	p. 1139	4	extant	–	Chrysopidae
4258	Tauber	1974	fig. 12	p. 1140	4	extant	–	Chrysopidae
4259	Tauber	1974	fig. 13	p. 1140	4	extant	–	Chrysopidae
4260	Tauber	1974	fig. 15	p. 1141	4	extant	–	Chrysopidae
4261	Tauber	1974	fig. 16	p. 1141	4	extant	–	Chrysopidae
4262	Tsukaguchi	1978	fig. 5	p. 102	4	extant	–	Chrysopidae
4263	Tsukaguchi	1978	fig. 11a	p. 104	4	extant	–	Chrysopidae
4264	Tsukaguchi	1978	fig. 12	p. 104	4	extant	–	Chrysopidae
4265	Tsukaguchi	1979	fig. 4	p. 361	4	extant	–	Chrysopidae
4266	Tsukaguchi	1979	fig. 5	p. 361	4	extant	–	Chrysopidae
4267	Tsukaguchi	1979	fig. 7	p. 362	4	extant	–	Chrysopidae
4268	Monserrat	1982	fig. 2	p. 114	4	extant	–	Chrysopidae
4269	Monserrat	1982	fig. 6	p. 117	4	extant	–	Chrysopidae
4270	Gepp	1984	fig. 17a	p. 199 pl. 8	4	extant	–	Chrysopidae
4271	Diaz-Aranda & Monserrat	1996	fig. 2a	p. 91	4	extant	–	Chrysopidae
4272	Diaz-Aranda & Monserrat	1996	fig. 12a	p. 92	4	extant	–	Chrysopidae
4273	Tauber et al.	1998	fig. 2	p. 609	4	extant	–	Chrysopidae
4274	Tauber et al.	1998	fig. 8	p. 615	4	extant	–	Chrysopidae
4275	Gepp	1999	fig. 20	p. 191	4	extant	–	Chrysopidae
4276	Hölzel et al.	1999	fig. 7	p. 356	4	extant	–	Chrysopidae
4277	Tauber	2003	fig. 5A	p. 477	4	extant	–	Chrysopidae
4278	Tauber	2003	fig. 5B	p. 477	4	extant	–	Chrysopidae
4279	Tauber	2003	fig. 9	p. 481	4	extant	–	Chrysopidae
4280	Tauber et al.	2006	fig. 1	p. 222	4	extant	–	Chrysopidae
4281	Aspöck & Aspöck	2007	fig. 36	p. 465	4	extant	–	Chrysopidae
4282	Aspöck & Aspöck	2007	fig. 127	p. 499	4	extant	–	Chrysopidae
4283	Aspöck & Aspöck	2007	fig. 129	p. 500	4	extant	–	Chrysopidae
4284	Monserrat	2008b	fig. 2b	p. 178	4	extant	–	Chrysopidae
4285	Monserrat	2008b	fig. 3a	p. 179	4	extant	–	Chrysopidae
4286	Rojht et al.	2009	fig. 2 right	p. 7	4	extant	–	Chrysopidae
4287	Tauber &Tauber	2013	fig. 3a	p. 733	4	extant	–	Chrysopidae
4288	Tauber	2014	fig. 2a	p. 4	4	extant	–	Chrysopidae
4289	Zhao et al.	2020	fig. 4b	p. 11	4	extant	–	Chrysopidae
4290	–	–	–	–	4	extant	ZSM Antlion_No Label_02	Chrysopidae
4291	–	–	–	–	4	extant	ZSM Chrysopidae_023c	Chrysopidae
4292	–	–	–	–	4	extant	ZSM Chrysopidae_026_nh_Dorsal	Chrysopidae
4293	–	–	–	–	4	extant	ZSM Chrysopidae_026a_2_Dorsal	Chrysopidae
4294	–	–	–	–	4	extant	ZSM Chrysopidae_026a_4_Dorsal	Chrysopidae
4295	–	–	–	–	4	extant	ZSM Chrysopidae_026a_5_Dorsal	Chrysopidae
4296	–	–	–	–	4	extant	ZSM Chrysopidae_026a_Dorsal.jpg	Chrysopidae
4297	–	–	–	–	4	extant	ZSM Chrysopidae_026b_Dorsal.jpg	Chrysopidae
4298	–	–	–	–	4	extant	ZSM Chrysopidae_026c_Dorsal.jpg	Chrysopidae
4299	–	–	–	–	4	extant	ZSM Chrysopidae_026d_Dorsal.jpg	Chrysopidae
4300	–	–	–	–	4	extant	ZSM Chrysopidae_026e_Dorsal	Chrysopidae
4301	–	–	–	–	4	extant	ZSM Chrysopidae_026f_Dorsal	Chrysopidae
4302	–	–	–	–	4	extant	ZSM Chrysopidae_026f_Ventral_3	Chrysopidae
4303	–	–	–	–	4	extant	ZSM Chrysopidae_026k_Ventral	Chrysopidae
4304	–	–	–	–	4	extant	ZSM Chrysopidae_026l_Dorsal_2	Chrysopidae
4305	–	–	–	–	4	extant	ZSM Chrysopidae_026l_Ventral	Chrysopidae
4306	–	–	–	–	4	extant	ZSM Chrysopidae_026m	Chrysopidae
4307	–	–	–	–	4	extant	ZSM Chrysopidae_026n_Dorsal_4	Chrysopidae
4308	–	–	–	–	4	extant	ZSM Chrysopidae_026n_Ventral	Chrysopidae
4309	–	–	–	–	4	extant	ZMH 62888	Chrysopidae
4310	–	–	–	–	4	extant	ZMH 62889	Chrysopidae
4311	–	–	–	–	4	extant	ZMH 62904	Chrysopidae
4312	–	–	–	–	4	extant	ZMH 62915	Chrysopidae
4313	–	–	–	–	4	extant	ZMH 62916	Chrysopidae
4314	–	–	–	–	4	extant	ZMH 62922	Chrysopidae
4315	–	–	–	–	4	extant	ZMH 62923	Chrysopidae
4316	bugguide Steve Nanz	–	#649768	–	4	extant	–	Chrysopidae
4317	bugguide Stephen Luk	–	#364101	–	4	extant	–	Chrysopidae
4318	bugguide Emilio C.	–	#1757243	–	4	extant	–	Chrysopidae
4319	bugguide Alfredo Colon	–	#1743626	–	4	extant	–	Chrysopidae
4320	bugguide Lynn Monroe	–	#1652438	–	4	extant	–	Chrysopidae
4321	bugguide Ken Wolgemuth	–	#1548474	–	4	extant	–	Chrysopidae
4322	bugguide gastropodes	–	#1297642	–	4	extant	–	Chrysopidae
4323	bugguide ryalmeide	–	#1248703	–	4	extant	–	Chrysopidae
4324	bugguide Charles Schurch Lewallen	–	#1239436	–	4	extant	–	Chrysopidae
4325	bugguide Ken Wolgemuth	–	#1086552	–	4	extant	–	Chrysopidae
4326	bugguide Ilona L.	–	#542663	–	4	extant	–	Chrysopidae
4327	bugguide McIvor	–	#371776	–	4	extant	–	Chrysopidae
4328	bugguide Jerry Armstrong	–	#333023	–	4	extant	–	Chrysopidae
4329	bugguide Molly Jacobson	–	#303213	–	4	extant	–	Chrysopidae
4330	bugguide tom murray	–	#212793	–	4	extant	–	Chrysopidae
4331	bugguide KaitlynD	–	#133845	–	4	extant	–	Chrysopidae
4332	bugguide Dennis W WHite	–	#1593791	–	4	extant	–	Chrysopidae
4333	bugguide Mardon Erbland	–	#1440726	–	4	extant	–	Chrysopidae
4334	bugguide Alain Hoque	–	#1423509	–	4	extant	–	Chrysopidae
4335	bugguide Steve McKechnie	–	#1007587	–	4	extant	–	Chrysopidae
4336	bugguide carlo	–	#1760225	–	4	extant	–	Chrysopidae
4337	bugguide Franklin Wiseman	–	#1416468	–	4	extant	–	Chrysopidae
4338	bugguide Antonio Liberto	–	#1005351	–	4	extant	–	Chrysopidae
4339	bugguide Charley Eiseman	–	#853640	–	4	extant	–	Chrysopidae
4340	bugguide Henry Hartley	–	#698715	–	4	extant	–	Chrysopidae
4341	bugguide Jim Moore	–	#609334	–	4	extant	–	Chrysopidae
4342	bugguide Odin Toness	–	#608812	–	4	extant	–	Chrysopidae
4343	bugguide Charley Eiseman	–	#604164	–	4	extant	–	Chrysopidae
4344	bugguide Kenneth Frank	–	#522828	–	4	extant	–	Chrysopidae
4345	bugguide w00dy4012	–	#517734	–	4	extant	–	Chrysopidae
4346	bugguide Scott Justis	–	#160452	–	4	extant	–	Chrysopidae
4347	bugguide John Schneider	–	#875219	–	4	extant	–	Chrysopidae
4348	bugguide John Schneider	–	#1808028	–	4	extant	–	Chrysopidae
4349	bugguide John Schneider	–	#1310234	–	4	extant	–	Chrysopidae
4350	bugguide John Schneider	–	#1310233	–	4	extant	–	Chrysopidae
4351	bugguide San Jose	–	#1582470	–	4	extant	–	Chrysopidae
4352	bugguide Kaprete	–	#1251585	–	4	extant	–	Chrysopidae
4353	bugguide Salvado VItanza	–	#1230974	–	4	extant	–	Chrysopidae
4354	bugguide Kolby Kirk	–	#254672	–	4	extant	–	Chrysopidae
4355	bugguide Ken Childs	–	#1430035	–	4	extant	–	Chrysopidae
4356	bugguide Joe Lapp	–	#611526	–	4	extant	–	Chrysopidae
4357	bugguide Cotinis	–	#1885032	–	4	extant	–	Chrysopidae
4358	buguide Robert Flannagan	–	#1731340	–	4	extant	–	Chrysopidae
4359	bugguide John Schneider	–	#1315401	–	4	extant	–	Chrysopidae
4360	bugguide Thom Mitchell	–	#938815	–	4	extant	–	Chrysopidae
4361	bugguide Peter Cristofono	–	#669376	–	4	extant	–	Chrysopidae
4362	bugguide Bo Zaremba	–	#566465	–	4	extant	–	Chrysopidae
4363	bugguide Wandering Mogwai	–	#419223	–	4	extant	–	Chrysopidae
4364	bugguide Virginia Malone	–	#347902	–	4	extant	–	Chrysopidae
4365	bugguide badger	–	#23940	–	4	extant	–	Chrysopidae
4366	bugguide Dave Trochlell	–	#1700485	–	4	extant	–	Chrysopidae
4367	bugguide Al Popil	–	#1095427	–	4	extant	–	Chrysopidae
4368	bugguide Gary McDonald	–	#545350	–	4	extant	–	Chrysopidae
4369	bugguide Harvey Schmidt	–	#424944	–	4	extant	–	Chrysopidae
4370	bugguide David Israel	–	#1948899	–	4	extant	–	Chrysopidae
4371	bugguide MJ Hatfield	–	#1765446	–	4	extant	–	Chrysopidae
4372	bugguide dvoribird	–	#1355140	–	4	extant	–	Chrysopidae
4373	bugguide sh11	–	#1311112	–	4	extant	–	Chrysopidae
4374	bugguide MJ Hatfield	–	#743630	–	4	extant	–	Chrysopidae
4375	bugguide MJ Hatfield	–	#675226	–	4	extant	–	Chrysopidae
4376	bugguide MJ Hatfield	–	#675224	–	4	extant	–	Chrysopidae
4377	bugguide Lonny	–	#423850	–	4	extant	–	Chrysopidae
4378	bugguide Andrew Williams	–	#297815	–	4	extant	–	Chrysopidae
4379	bugguide Rick Buss	–	#485346	–	4	extant	–	Chrysopidae
4380	bugguide John Schneider	–	#1413598	–	4	extant	–	Chrysopidae
4381	bugguide John Schneider	–	#1413594	–	4	extant	–	Chrysopidae
4382	Atlas of Living Australia tjeales	–	#45568088	–	4	extant	–	Chrysopidae
4383	Atlas of Living Australia Thomas Mesaglio	–	#56113718	–	4	extant	–	Chrysopidae
4384	Atlas of Living Australia Liz MacRalid	–	questgame-44281	–	4	extant	–	Chrysopidae
4385	Atlas of Living Australia David Akers	–	bowerbird 102697	–	4	extant	–	Chrysopidae
4386	–	–	–	–	4	extant	ZSM 2ND SPEC_Chrysopidae_026c_Dorsal.jpg	Chrysopidae
4387	–	–	–	–	4	extant	ZSM 2ND SPEC_Chrysopidae_026f_Dorsal	Chrysopidae
4388	–	–	–	–	4	extant	ZSM 2ND SPEC Chrysopidae_026f_Ventral_3	Chrysopidae
4389	–	–	–	–	4	extant	collected student excursion at the Würm	Chrysopidae
Dyt001	Wise	1961	fig. 1b	p. 18	4	extant	–	Dytiscidae
Dyt002	Wise	1961	fig. 2a	p. 20	4	extant	–	Dytiscidae
Dyt003	Wise	1961	fig. 3a,b	p. 21	4	extant	–	Dytiscidae
Dyt004	Spangler	1962	figs. 1, 6	p. 279	4	extant	–	Dytiscidae
Dyt005	Spangler	1963	fig. 1	p. 99	4	extant	–	Dytiscidae
Dyt006	Spangler	1966	fig. 18	p. 17	4	extant	–	Dytiscidae
Dyt007	Galewski	1968a	fig. 1	p. 325	4	extant	–	Dytiscidae
Dyt008	Galewski	1968a	fig. 2	p. 325	4	extant	–	Dytiscidae
Dyt009	Galewski	1968a	fig. 3	p. 325	4	extant	–	Dytiscidae
Dyt010	Galewski	1968a	fig. 4	p. 325	4	extant	–	Dytiscidae
Dyt011	Galewski	1968b	fig. 3	p. 229	4	extant	–	Dytiscidae
Dyt012	Galewski	1968b	figs. 4, 13	pp. 229, 231	4	extant	–	Dytiscidae
Dyt013	Galewski	1968b	fig. 7	p. 230	4	extant	–	Dytiscidae
Dyt014	Galewski	1968b	fig. 8	p. 230	4	extant	–	Dytiscidae
Dyt015	Galewski	1975	fig. 1	p. 261	4	extant	–	Dytiscidae
Dyt016	Galewski	1975	fig. 2	p. 261	4	extant	–	Dytiscidae
Dyt017	Galewski	1975	fig. 3	p. 261	4	extant	–	Dytiscidae
Dyt018	Galewski	1975	fig. 9	p. 263	4	extant	–	Dytiscidae
Dyt019	Galewski	1975	fig. 10	p. 263	4	extant	–	Dytiscidae
Dyt020	Galewski	1975	fig. 11	p. 263	4	extant	–	Dytiscidae
Dyt021	Galewski	1975	fig. 12	p. 263	4	extant	–	Dytiscidae
Dyt022	Longley & Spangler	1977	figs. 1,3	p. 533	4	extant	–	Dytiscidae
Dyt023	Nillson	1979	fig. 5	p. 318	4	extant	–	Dytiscidae
Dyt024	Nillson	1979	fig. 8	p. 318	4	extant	–	Dytiscidae
Dyt025	Wolfe	1980	fig. 1a	p. 123	4	extant	–	Dytiscidae
Dyt026	Drummond & Wolfe	1981	fig. 2	p. 122	4	extant	–	Dytiscidae
Dyt027	Dettner	1982	fig. 1a	p. 82	4	extant	–	Dytiscidae
Dyt028	Dettner	1982	fig. 1b	p. 82	4	extant	–	Dytiscidae
Dyt029	Cuppen & Nilsson	1984	fig. 1	p. 66	4	extant	–	Dytiscidae
Dyt030	Cuppen & Nilsson	1984	fig. 2	p. 66	4	extant	–	Dytiscidae
Dyt031	Matta & Peterson	1985	fig. 1A	p. 55	4	extant	–	Dytiscidae
Dyt032	Matta & Peterson	1985	fig. 1C	p. 55	4	extant	–	Dytiscidae
Dyt033	Matta & Peterson	1985	fig. 1D	p. 55	4	extant	–	Dytiscidae
Dyt034	Matta & Peterson	1985	fig. 2	p. 56	4	extant	–	Dytiscidae
Dyt035	Matta & Peterson	1985	fig. 3A	p. 58	4	extant	–	Dytiscidae
Dyt036	Matta & Peterson	1985	fig. 3B	p. 58	4	extant	–	Dytiscidae
Dyt037	Matta & Peterson	1985	fig. 3C	p. 58	4	extant	–	Dytiscidae
Dyt038	Matta & Peterson	1985	fig. 3D	p. 58	4	extant	–	Dytiscidae
Dyt039	Nillson	1985	fig. 1	p. 167	4	extant	–	Dytiscidae
Dyt040	Nillson	1985	fig. 11	p. 170	4	extant	–	Dytiscidae
Dyt041	Wolfe & Roughly	1985	fig. 2	p. 67	4	extant	–	Dytiscidae
Dyt042	Galewski	1986	fig. 1	p. 407	4	extant	–	Dytiscidae
Dyt043	Galewski	1986	fig. 2	p. 407	4	extant	–	Dytiscidae
Dyt044	Galewski	1986	fig. 3	p. 407	4	extant	–	Dytiscidae
Dyt045	Galewski	1986	fig. 4	p. 407	4	extant	–	Dytiscidae
Dyt046	Galewski	1986	fig. 5	p. 407	4	extant	–	Dytiscidae
Dyt047	Galewski	1986	fig. 6	p. 407	4	extant	–	Dytiscidae
Dyt048	Galewski	1986	fig. 7	p. 407	4	extant	–	Dytiscidae
Dyt049	Galewski	1986	fig. 8	p. 407	4	extant	–	Dytiscidae
Dyt050	Galewski	1986	fig. 9	p. 407	4	extant	–	Dytiscidae
Dyt051	Galewski	1986	fig. 10	p. 407	4	extant	–	Dytiscidae
Dyt052	Galewski	1986	fig. 11	p. 407	4	extant	–	Dytiscidae
Sta001	Solodovnikov & Newton	2005	fig. 10	p. 424	4	extant	–	Staphylininae
Sta002	Clarke & Grebennikov	2009	fig. 5A	p. 364	4	extant	–	Steninae
Sta003	Clarke & Grebennikov	2009	fig. 5B	p. 364	4	extant	–	Euaesthetuinae
Sta004	Clarke & Grebennikov	2009	fig. 5C	p. 364	4	extant	–	Euaesthetuinae
Sta005	Clarke & Grebennikov	2009	fig. 5D	p. 364	4	extant	–	Euaesthetuinae
Sta006	Clarke & Grebennikov	2009	fig. 5E	p. 364	4	extant	–	Euaesthetuinae
Sta007	Clarke & Grebennikov	2009	fig. 5F	p. 364	4	extant	–	Euaesthetinae
Sta008	Clarke & Grebennikov	2009	fig. 6A	p. 365	4	extant	–	Euaesthetinae
Sta009	Clarke & Grebennikov	2009	fig. 6B	p. 365	4	extant	–	Euaesthetinae
Sta010	Clarke & Grebennikov	2009	fig. 6C	p. 365	4	extant	–	Euaesthetinae
Sta011	Clarke & Grebennikov	2009	fig. 6D	p. 365	4	extant	–	Euaesthetinae
Sta012	Clarke & Grebennikov	2009	fig. 6E	p. 365	4	extant	–	Euaesthetinae
Sta013	Clarke & Grebennikov	2009	fig. 7A	p. 366	4	extant	–	Megalopsidiinae
Sta014	Grebennikov & Newton	2012	fig. 1C right	p. 134	4	extant	–	Osoriinae
Sta015	Grebennikov & Newton	2012	fig. 1I left	p. 134	4	extant	–	Piestinae
Sta016	Pietrykowska-Tudruj et al.	2014	figs. 1A, 2B	pp. 499, 500	4	extant	–	Staphylininae
Sta017	Pietrykowska-Tudruj et al.	2014	figs. 1B, 2C	pp. 499, 500	4	extant	–	Staphylininae
Sta018	Pietrykowska-Tudruj et al.	2014	figs. 1C, 2D	pp. 499, 500	4	extant	–	Staphylininae
Sta019	Pietrykowska-Tudruj et al.	2014	figs. 1D, 2E	pp. 499, 500	4	extant	–	Staphylininae
Sta020	Pietrykowska-Tudruj et al.	2014	figs. 1E, 2F	pp. 499, 500	4	extant	–	Staphylininae
Sta021	Staniec et al.	2014	figs. 1, 4	pp. 2, 3	4	extant	–	Paederinae
Sta022	Staniec et al.	2014	figs. 2, 5	pp. 2, 3	4	extant	–	Paederinae
Sta023	Staniec et al.	2014	figs. 3, 8, 27	pp. 2, 3, 5	4	extant	–	Paederinae
Sta024	Hu et al.	2020	fig. 5A, B	p. 10	4	extant	–	Staphylininae
Sta025	Staniec & Bordoni	2022	fig. 1	p. 209	4	extant	–	Paederinae
Sta026	Staniec & Bordoni	2022	fig. 2	p. 209	4	extant	–	Paederinae
Sta027	Staniec & Bordoni	2022	figs. 3, 9	p. 209	4	extant	–	Paederinae
Sta028	Staniec et al.	2022	fig. 2A, E	p. 9	4	extant	–	Paederinae
Sta029	Zhao & Solodovnikov	2023	fig. 3A, C	p. 109	4	extant	–	Staphylininae
Sta030	Zhao & Solodovnikov	2023	fig. 3E, F	p. 109	4	extant	–	Staphylininae
Sta031	Zhao & Solodovnikov	2023	fig. 3G, I	p. 109	4	extant	–	Staphylininae
Sta032	this paper	this paper	–	–	1	Kachin, Myanmar	PED 2115	Staphylinidae
Sta033	this paper	this paper	–	–	1	Kachin, Myanmar	PED 3368	Staphylinidae
Sta034	this paper	this paper	–	–	1	Kachin, Myanmar	PED 4084	Staphylinidae

## Sheet: Tabelle3
# data set	source author	source year	spurce fig.	source p.		origin	accession #	larger group		DATA_NAME	PC1	PC2	PC3	PC4	PC5	PC6
0001	Froggatt	1907	fig. 33	p. 62	4	extant	–	Psychopsidae
0002	Tillyard	1918	text-fig. 2a	p. 790	4	extant	–	Psychopsidae
0003	Tillyard	1918	fig. 3	pl. LXXIX	4	extant	–	Psychopsidae
0004	Tillyard	1918	fig. 4	pl. LXXIX	4	extant	–	Psychopsidae
0005	Tillyard	1918	fig. 5	pl. LXXIX	4	extant	–	Psychopsidae
0007	MacLeod	1964	fig. 66	pl. XXII	4	extant	–	Psychopsidae
0008	New	1989	fig. 145	p. 102	4	extant	–	Psychopsidae
0009	New	1991	fig. 34.12B	p. 540	4	extant	–	Psychopsidae
0010	Aspöck & Aspöck	1999	fig. 50	p. 20	4	extant	–	Psychopsidae
0011	Badano et al.	2017	fig. 1A	p. 96	4	extant	–	Psychopsidae
0013	MacLeod	1970	fig. 13	p. 172	2	Baltic	MBI 5648	Psychopsidae
0014	MacLeod	1970	fig. 14	p. 172	2	Baltic	MCZ PALE 18004	Psychopsidae
0015	Weitschat & Wichard	2002	pl. 55e	p. 149	2	Baltic	–	Psychopsidae
0016	Haug et al.	2020b	fig. 7C	p. 13	1	Charentese	IGR.ARC-205.2	Psychopsidae
0018	Engel & Grimaldi	2008	fig. 5	p. 52	1	Kachin, Myanmar	AMNH Bu-197	Psychopsidae
0019	Gröhn	2015	fig. 1388	p. 258	2	Baltic	CCGG 1388	Psychopsidae
0020	Zhang	2017	lower	p. 392	1	Kachin, Myanmar	–	Psychopsidae
0021	Badano et al.	2018	suppl. fig. 1f	suppl. p. 10	1	Kachin, Myanmar	AMNH JCZ-Bu404	Psychopsidae
0022	Makarkin	2018	fig. 5A	p. 587	1	Kachin, Myanmar	–	Psychopsidae
0023	Makarkin	2018	fig. 5B	p. 587	1	Kachin, Myanmar	–	Psychopsidae
0024	Haug et al.	2020b	fig. 4A	p. 10	2	Baltic	CCGG 2994	Psychopsidae
0025	Haug et al.	2020b	fig. 5A	p. 11	2	Baltic	CCGG 7639	Psychopsidae
0027	Haug et al.	2020b	fig. 6B	p. 12	2	Baltic	Jonas Damzen	Psychopsidae
0028	Haug et al.	2020b	fig. 6C	p. 12	2	Baltic	Marius Veta 01	Psychopsidae
0029	Haug et al.	2020b	fig. 6D	p. 12	2	Baltic	Marius Veta 02	Psychopsidae
0030	Haug et al.	2020b	fig. 6E	p. 12	2	Baltic	Marius Veta 03	Psychopsidae
0031	Haug et al.	2020b	fig. 9A	p. 15	1	Kachin, Myanmar	BUB 3356	Psychopsidae
0032	Haug et al.	2020b	fig. 10A	p. 16	1	Kachin, Myanmar	PED 0055	Psychopsidae
0033	Haug et al.	2020b	fig. 11A	p. 17	1	Kachin, Myanmar	PED 0082	Psychopsidae
0034	Haug et al.	2020b	fig. 12B	p. 18	1	Kachin, Myanmar	PED 0131	Psychopsidae
0035	Haug et al.	2020b	fig. 13A	p. 19	1	Kachin, Myanmar	PED 0080	Psychopsidae
0036	Haug et al.	2020b	fig. 14C	p. 20	1	Kachin, Myanmar	PED 0137	Psychopsidae
0037	Haug et al.	2020b	fig. 15A	p. 21	1	Kachin, Myanmar	PED 0205	Psychopsidae
0038	Haug et al.	2020b	fig. 16A	p. 22	1	Kachin, Myanmar	BUB 3389	Psychopsidae
0039	Haug et al.	2020b	fig. 17A	p. 23	1	Kachin, Myanmar	PED 0060	Psychopsidae
0040	Haug et al.	2020b	fig. 18A	p. 24	1	Kachin, Myanmar	PED 0051	Psychopsidae
0041	Haug et al.	2020b	fig. 19A	p. 25	1	Kachin, Myanmar	PED 0127	Psychopsidae
0042	Haug et al.	2020b	fig. 19D	p. 25	1	Kachin, Myanmar	PED 0063	Psychopsidae
0043	Haug et al.	2020b	fig. 20A	p. 26	1	Kachin, Myanmar	PED 0153	Psychopsidae
0044	Haug et al.	2020b	fig. 20E	p. 26	1	Kachin, Myanmar	BUB 3179	Psychopsidae
0045	Haug et al.	2020b	fig. 21A	p. 27	1	Kachin, Myanmar	PED 0045	Psychopsidae
0046	Haug et al.	2020b	fig. 22C	p. 28	1	Kachin, Myanmar	PED 0133	Psychopsidae
0047	Haug et al.	2020b	fig. 22E	p. 28	1	Kachin, Myanmar	PED 0128	Psychopsidae
0049	Haug et al.	2020b	fig. 23B	p. 29	1	Kachin, Myanmar	PED 0125	Psychopsidae
0050	Haug et al.	2020b	fig. 24A	p. 30	1	Kachin, Myanmar	PED 0039	Psychopsidae
0056	Hassenbach et al.	2023	fig. 3A	p. 6	1	Kachin, Myanmar	PED 0379	Psychopsidae
0057	Hassenbach et al.	2023	fig. 4A	p. 7	1	Kachin, Myanmar	PED 0382	Psychopsidae
0058	Hassenbach et al.	2023	fig. 5A	p. 8	1	Kachin, Myanmar	PED 0389	Psychopsidae
0059	Hassenbach et al.	2023	fig. 6D	p. 9	1	Kachin, Myanmar	PED 0412	Psychopsidae
0060	Hassenbach et al.	2023	fig. 7D	p. 10	1	Kachin, Myanmar	PED 0430	Psychopsidae
0061	Hassenbach et al.	2023	fig. 8A	p. 11	1	Kachin, Myanmar	PED 0440	Psychopsidae
0063	Hassenbach et al.	2023	fig. 7C	p. 10	1	Kachin, Myanmar	PED 0535	Psychopsidae
0065	Hassenbach et al.	2023	fig. 6A	p. 9	1	Kachin, Myanmar	PED 0612	Psychopsidae
0066	Hassenbach et al.	2023	fig. 9D	p. 12	1	Kachin, Myanmar	PED 0621	Psychopsidae
0068	Hassenbach et al.	2023	fig. 10C	p. 13	1	Kachin, Myanmar	PED 0662	Psychopsidae
0069	Hassenbach et al.	2023	fig. 11D	p. 14	1	Kachin, Myanmar	PED 0751a	Psychopsidae
0070	Hassenbach et al.	2023	fig. 11C	p. 14	1	Kachin, Myanmar	PED 0774	Psychopsidae
0072	Hassenbach et al.	2023	fig. 12A	p. 15	1	Kachin, Myanmar	PED 0932	Psychopsidae
0073	Hassenbach et al.	2023	fig. 13C	p. 16	1	Kachin, Myanmar	PED 0998	Psychopsidae
0074	Hassenbach et al.	2023	fig. 14A	p. 17	1	Kachin, Myanmar	PED 1049	Psychopsidae
0075	Hassenbach et al.	2023	fig. 12H	p. 15	1	Kachin, Myanmar	PED 1459	Psychopsidae
0076	Hassenbach et al.	2023	fig. 15D	p. 18	1	Kachin, Myanmar	PED 1627	Psychopsidae
0077	Hassenbach et al.	2023	fig. 16A	p. 19	1	Kachin, Myanmar	PED 1666	Psychopsidae
0078	Hassenbach et al.	2023	fig. 17C	p. 20	1	Kachin, Myanmar	PED 1703	Psychopsidae
0079	Hassenbach et al.	2023	fig. 18A	p. 21	1	Kachin, Myanmar	PED 1726	Psychopsidae
0080	Hassenbach et al.	2023	fig. 19A	p. 22	1	Kachin, Myanmar	PED 1732	Psychopsidae
0081	Hassenbach et al.	2023	fig. 20A	p. 23	1	Kachin, Myanmar	PED 1813	Psychopsidae
0082	Hassenbach et al.	2023	fig. 14E	p. 17	1	Kachin, Myanmar	PED 1831	Psychopsidae
0083	Hassenbach et al.	2023	fig. 14C	p. 17	1	Kachin, Myanmar	PED 1846	Psychopsidae
0084	Hassenbach et al.	2023	fig. 8D	p. 11	1	Kachin, Myanmar	PED 1884	Psychopsidae
0086	Hassenbach et al.	2023	fig. 22C	p. 25	1	Kachin, Myanmar	PED 1928	Psychopsidae
0087	Hassenbach et al.	2023	fig. 21F	p. 24	1	Kachin, Myanmar	PED 1940	Psychopsidae
0088	Hassenbach et al.	2023	fig. 23A	p. 26	1	Kachin, Myanmar	PED 1967	Psychopsidae
0089	Hassenbach et al.	2023	fig. 24A	p. 27	1	Kachin, Myanmar	PED 2056	Psychopsidae
0090	Hassenbach et al.	2023	fig. 25C	p. 28	1	Kachin, Myanmar	PED 2171	Psychopsidae
0091	Hassenbach et al.	2023	fig. 26A	p. 29	1	Kachin, Myanmar	PED 2309	Psychopsidae
0092	Hassenbach et al.	2023	fig. 27A	p. 30	1	Kachin, Myanmar	PED 2311	Psychopsidae
0093	Hassenbach et al.	2023	fig. 28B	p. 31	1	Kachin, Myanmar	PED 2329	Psychopsidae
0094	Hassenbach et al.	2023	fig. 29A	p. 31	1	Kachin, Myanmar	PED 2432	Psychopsidae
0095	Hassenbach et al.	2023	fig. 28A	p. 31	1	Kachin, Myanmar	PED 2446	Psychopsidae
0097	Ross	2009	fig. 150	p. 87	2	Baltic	–	Psychopsidae
0098	Hassenbach et al.	2023	fig. 30B	p. 32	2	Baltic	Marius Veta 3937	Psychopsidae
0401	Roux	1833	fig. 3	pl. 7	4	extant	–	Crocinae
0402	Schaum	1857	fig. 1	pl. 1	4	extant	–	Crocinae
0407	Eltringham	1923	–	pl. XI	4	extant	–	Crocinae
0408	Richards & Davies	1977	fig. 366a	p. 811	4	extant	–	Crocinae
0410	Withycombe	1923	fig. 2	pl. XII	4	extant	–	Crocinae
0411	Withycombe	1923	fig. 3	pl. XII	4	extant	–	Crocinae
0412	Withycombe	1923	fig. 4	pl. XII	4	extant	–	Crocinae
0414	Pierre	1952	fig. 24	p. 12	4	extant	–	Crocinae
0416	MacLeod	1964	fig. 99	pl. XXXV	4	extant	–	Crocinae
0417	Riek	1970	fig. 29.12a	p. 491	4	extant	–	Crocinae
0418	Mansell	1976	fig. 1	p. 155	4	extant	–	Crocinae
0419	Mansell	1977	fig. 9	p. 198	4	extant	–	Crocinae
0420	Mansell	1980	fig. 3a	p. 346	4	extant	–	Crocinae
0421	Mansell	1980	fig. 3B	p. 346	4	extant	–	Crocinae
0422	Mansell	1980	fig. 4	p. 349	4	extant	–	Crocinae
0423	Mansell	1980	fig. 5	p. 349	4	extant	–	Crocinae
0424	Mansell	1980	fig. 9	p. 361	4	extant	–	Crocinae
0425	Mansell	1980	fig. 10	p. 361	4	extant	–	Crocinae
0426	Mansell	1981	fig. 2	p. 94	4	extant	–	Crocinae
0431	Mansell	1983	fig. 14	p. 119	4	extant	–	Crocinae
0432	Mansell	1983	fig. 15	p. 119	4	extant	–	Crocinae
0433	Mansell	1983	fig. 25	p. 128	4	extant	–	Crocinae
0435	Monserrat	1983	fig. 5	p. 113	4	extant	–	Crocinae
0439	Miller & Stange	1989	fig. 1	p. 69	4	extant	–	Crocinae
0440	Aspöck & Aspöck	1999	fig. 53	p. 21	4	extant	–	Crocinae
0441	Aspöck & Aspöck	1999	fig. 54	p. 21	4	extant	–	Crocinae
0442	Hölzel	1999	fig. 4	p. 132	4	extant	–	Crocinae
0443	Suludere et al.	2006	fig. 7	p. 525	4	extant	–	Crocinae
0444	Aspöck & Aspöck	2007	fig. 38	p. 465	4	extant	–	Crocinae
0446	Monserrat	2008a	fig. 9i	p. 19	4	extant	–	Crocinae
0447	Monserrat	2008a	fig. 9j	p. 19	4	extant	–	Crocinae
0449	Monserrat	2008a	fig. 10h	p. 21	4	extant	–	Crocinae
0450	Aspöck & Aspöck	2014	middle left	p. 7	4	extant	–	Crocinae
0451	Tusun & Satar	2016	fig. 1	p. 146	4	extant	–	Crocinae
0452	Badano et al.	2018	fig. 1d	p. 3	4	extant	–	Crocinae
0453	Herrera-Florez et al.	2020	fig. 2A	p. 308	4	extant	ZSM no number	Crocinae
0462	Haug et al.	2021a	fig. 5A	p. 443	4	extant	Gil Wizem	Crocinae
0463	Haug et al.	2021a	fig. 5B	p. 443	4	extant	Ana Rita Gonçalves (via Flickr)	Crocinae
0464	Haug et al.	2021a	fig. 5C	p. 443	4	extant	Adrià Miralles (via Flickr)	Crocinae
0465	Haug et al.	2021a	fig. 5D	p. 443	4	extant	Asadolla Hosseini Chegeni (via Researchgate)	Crocinae
0628	Haug et al.	2021b	fig. 2A	p. 139	1	Kachin, Myanmar	PED 0929	Nemopterinae?
0630	–	–	–	–	1	Kachin, Myanmar	PED 1408	Nemopterinae?
0631	–	–	–	–	1	Kachin, Myanmar	PED 1422	Nemopterinae?
0632	–	–	–	–	1	Kachin, Myanmar	PED 1812	Nemopterinae?
0633	–	–	–	–	1	Kachin, Myanmar	PED 1889	Nemopterinae?
4001	Froggatt	1907	fig. 38	p. 64	4	extant	–	Hemerobiidae
4002	Monserrat	2015	fig. 26	p. 13	4	extant	–	Hemerobiidae
4003	Withycombe	1922	fig. 1	pl. XLI	4	extant	–	Hemerobiidae
4004	Withycombe	1922	fig. 2	pl. XLI	4	extant	–	Hemerobiidae
4005	Withycombe	1922	fig. 3	pl. XLI	4	extant	–	Hemerobiidae
4006	Withycombe	1922	fig. 4	pl. XLI	4	extant	–	Hemerobiidae
4007	Withycombe	1922	fig. 5	pl. XLI	4	extant	–	Hemerobiidae
4008	Withycombe	1922	fig. 6	pl. XLI	4	extant	–	Hemerobiidae
4009	Withycombe	1922	fig. 7	pl. XLI	4	extant	–	Hemerobiidae
4010	Withycombe	1922	fig. 8	pl. XLI	4	extant	–	Hemerobiidae
4011	Smith	1923	fig. 1	p. 149 pl. V	4	extant	–	Hemerobiidae
4012	Smith	1923	fig. 2	p. 149 pl. V	4	extant	–	Hemerobiidae
4013	Monserrat	2015	fig. 27	p. 13	4	extant	–	Hemerobiidae
4014	Killington	1936	fig. 1	pl. V	4	extant	–	Hemerobiidae
4015	Killington	1936	fig. 1	pl. XI	4	extant	–	Hemerobiidae
4016	Killington	1936	fig. 2	pl. XI	4	extant	–	Hemerobiidae
4017	Killington	1936	fig. 3	pl. XI	4	extant	–	Hemerobiidae
4018	Killington	1936	fig. 4	pl. XI	4	extant	–	Hemerobiidae
4019	Killington	1936	fig. 5	pl. XI	4	extant	–	Hemerobiidae
4020	Killington	1936	fig. 1	pl. XXII	4	extant	–	Hemerobiidae
4021	Killington	1936	fig. 2	pl. XXII	4	extant	–	Hemerobiidae
4022	Killington	1936	fig. 3	pl. XXII	4	extant	–	Hemerobiidae
4023	Killington	1936	fig. 4	pl. XXII	4	extant	–	Hemerobiidae
4024	Killington	1936	fig. 5	pl. XXII	4	extant	–	Hemerobiidae
4025	Monserrat	2015	fig. 25	p. 13	4	extant	–	Hemerobiidae
4026	Genay	1953	fig. 2	–	4	extant	–	Hemerobiidae
4027	Nakahara	1954	fig. 2	pl. 3	4	extant	–	Hemerobiidae
4028	Nakahara	1954	fig. 3	pl. 3	4	extant	–	Hemerobiidae
4029	Nakahara	1954	fig. 6	pl. 4	4	extant	–	Hemerobiidae
4030	Nakahara	1954	fig. 8	pl. 5	4	extant	–	Hemerobiidae
4031	Nakahara	1954	fig. 2	pl. 6	4	extant	–	Hemerobiidae
4032	Nakahara	1954	fig. 3	pl. 6	4	extant	–	Hemerobiidae
4033	MacLeod	1960	fig. 3	p. 35 pl. 6	4	extant	–	Hemerobiidae
4034	MacLeod	1960	fig. 4	p. 35 pl. 6	4	extant	–	Hemerobiidae
4035	Aspöck & Aspöck	1964	fig. 81	p. 275	4	extant	–	Hemerobiidae
4036	MacLeod	1964	fig. 14	pl. V	4	extant	–	Hemerobiidae
4037	Riek	1970	fig. 29.11H	p. 489	4	extant	–	Hemerobiidae
4038	Monserrat	2015	fig. 28	p. 13	4	extant	–	Hemerobiidae
4039	Gepp	1984	fig. 16a	p. 198 pl. 7	4	extant	–	Hemerobiidae
4040	Gepp	1984	fig. 16b	p. 198 pl. 7	4	extant	–	Hemerobiidae
4041	Miller & Lambdin	1984	fig. 1A	p. 379	4	extant	–	Hemerobiidae
4042	Monserrat	2015	fig. 21	p. 13	4	extant	–	Hemerobiidae
4043	Monserrat	2015	fig. 22	p. 13	4	extant	–	Hemerobiidae
4044	Monserrat	2015	fig. 23	p. 13	4	extant	–	Hemerobiidae
4045	Krakauer & Tauber	1996	fig. 1	p. 205	4	extant	–	Hemerobiidae
4046	Tauber & Krakauer	1997	fig. 1	p. 415	4	extant	–	Hemerobiidae
4047	Aspöck & Aspöck	1999	fig. 48	p. 19	4	extant	–	Hemerobiidae
4048	Aspöck & Aspöck	1999	fig. 49	p. 19	4	extant	–	Hemerobiidae
4049	Gepp	1999	fig. 30	p. 198	4	extant	–	Hemerobiidae
4050	Gepp	1999	fig. 31	p. 198	4	extant	–	Hemerobiidae
4051	Gepp	1999	fig. 32	p. 198	4	extant	–	Hemerobiidae
4052	Gepp	1999	fig. 33	p. 198	4	extant	–	Hemerobiidae
4053	Reguilon	2002	fig. 1	p. 65	4	extant	–	Hemerobiidae
4054	Reguilon	2002	fig. 2	p. 65	4	extant	–	Hemerobiidae
4055	Reguilon	2002	fig. 3	p. 66	4	extant	–	Hemerobiidae
4056	Aspöck & Aspöck	2007	fig. 37	p. 465	4	extant	–	Hemerobiidae
4057	Beutel et al.	2010	fig. 9A	p. 546	4	extant	–	Hemerobiidae
4058	Monserrat	2015	19a	p. 11	4	extant	–	Hemerobiidae
4059	Monserrat	2015	19d	p. 11	4	extant	–	Hemerobiidae
4060	Monserrat	2015	20a	p. 12	4	extant	–	Hemerobiidae
4061	Monserrat	2015	20d	p. 12	4	extant	–	Hemerobiidae
4062	–	–	–	–	4	extant	ZSM Chrysopidae_026l_Dorsal_3	Hemerobiidae
4063	–	–	–	–	4	extant	ZSM 22dHemerobiidae_Afrika_Uganda_Dorsal	Hemerobiidae
4064	–	–	–	–	4	extant	ZSM 24Micromus timidus_Hemrobiidae_dorsal	Hemerobiidae
4065	–	–	–	–	4	extant	ZSM Hemerobiidae_Afrika_Uganda_022a_Dorsal	Hemerobiidae
4066	–	–	–	–	4	extant	ZSM Hemerobiidae_Afrika_Uganda_022b_1_Dorsal	Hemerobiidae
4067	–	–	–	–	4	extant	ZSM Hemerobiidae_Afrika_Uganda_022c_Dorsal	Hemerobiidae
4068	–	–	–	–	4	extant	ZSM Hemerobiidae_Afrika_Uganda_022g_1_Dorsal	Hemerobiidae
4069	–	–	–	–	4	extant	ZMH_62914	Hemerobiidae
4070	bugguide Kevin Hall	–	#190775	–	4	extant	–	Hemerobiidae
4071	bugguide MJ Hatfield	–	#1931131	–	4	extant	–	Hemerobiidae
4072	bugguide Ken Wolgemuth	–	#1807572	–	4	extant	–	Hemerobiidae
4073	bugguide ad17	–	#105330	–	4	extant	–	Hemerobiidae
4074	bugguide Perry Babin	–	#85743	–	4	extant	–	Hemerobiidae
4075	bugguide John R. Maxwell	–	#194817	–	4	extant	–	Hemerobiidae
4076	bugguide Charley Eiseman	–	#1526552	–	4	extant	–	Hemerobiidae
4077	bugguide tom murray	–	#143086	–	4	extant	–	Hemerobiidae
4078	bugguide David Israel	–	#1801991	–	4	extant	–	Hemerobiidae
4079	bugguide Pauline Horn	–	#1782494	–	4	extant	–	Hemerobiidae
4080	bugguide ophis	–	#1724220	–	4	extant	–	Hemerobiidae
4081	bugguide Mcwoolford33	–	#1831108	–	4	extant	–	Hemerobiidae
4082	bugguide Barbara Thurlow	–	#1361458	–	4	extant	–	Hemerobiidae
4083	bugguide Beestreet	–	#1030131	–	4	extant	–	Hemerobiidae
4084	bugguide Roxie Aho	–	#1104686	–	4	extant	–	Hemerobiidae
4085	bugguide Jon M. Yuschock	–	#595319	–	4	extant	–	Hemerobiidae
4086	bugguide Robert Lord Zimlich	–	#478734	–	4	extant	–	Hemerobiidae
4087	bugguide Beatriz Moisset	–	#536111	–	4	extant	–	Hemerobiidae
4088	bugguide Yurika Alexander	–	#512501	–	4	extant	–	Hemerobiidae
4089	bugguide Ashley Bradford	–	#297212	–	4	extant	–	Hemerobiidae
4090	bugguide Robert Lord Zimlich	–	#272113	–	4	extant	–	Hemerobiidae
4091	bugguide Dan Leeder	–	#290434	–	4	extant	–	Hemerobiidae
4092	bugguide John Schneider	–	#1312543	–	4	extant	–	Hemerobiidae
4093	bugguide Alain Hoque	–	#1916578	–	4	extant	–	Hemerobiidae
4094	Atlas of Living Australia Donald Hobern	–	#72255523	–	4	extant	–	Hemerobiidae
4095	Atlas of Living Australia Jesse Rorabaugh	–	#28319316	–	4	extant	–	Hemerobiidae
4201	Brauer	1851	fig. 8	pl. II	4	extant	–	Chrysopidae
4202	Brauer	1851	fig. 9	pl. II	4	extant	–	Chrysopidae
4203	Brauer	1851	fig. 10	pl. II	4	extant	–	Chrysopidae
4204	Brauer	1851	fig. 11	pl. II	4	extant	–	Chrysopidae
4205	Brauer	1851	fig. 12	pl. II	4	extant	–	Chrysopidae
4206	Brauer	1851	fig. 13	pl. II	4	extant	–	Chrysopidae
4207	Brauer	1867	fig. 1	pl. IX	4	extant	–	Chrysopidae
4208	Brauer	1867	fig. 2	pl. IX	4	extant	–	Chrysopidae
4209	Froggatt	1907	fig. 40 right	p. 65	4	extant	–	Chrysopidae
4210	Withycombe	1922	fig. 1	pl. XLI	4	extant	–	Chrysopidae
4211	Withycombe	1922	fig. 2	pl. XLI	4	extant	–	Chrysopidae
4212	Withycombe	1922	fig. 3	pl. XLI	4	extant	–	Chrysopidae
4213	Withycombe	1922	fig. 4	pl. XLI	4	extant	–	Chrysopidae
4214	Withycombe	1922	fig. 5	pl. XLI	4	extant	–	Chrysopidae
4215	Withycombe	1922	fig. 6	pl. XLI	4	extant	–	Chrysopidae
4216	Withycombe	1922	fig. 1	pl. XLII	4	extant	–	Chrysopidae
4217	Withycombe	1922	fig. 2	pl. XLII	4	extant	–	Chrysopidae
4218	Withycombe	1922	fig. 3	pl. XLII	4	extant	–	Chrysopidae
4219	Withycombe	1922	fig. 4	pl. XLII	4	extant	–	Chrysopidae
4220	Withycombe	1922	fig. 5	pl. XLII	4	extant	–	Chrysopidae
4221	Withycombe	1924	fig. 12	pl. XL	4	extant	–	Chrysopidae
4222	Killington	1936	fig. 2	pl. XXVIII	4	extant	–	Chrysopidae
4223	Killington	1936	fig. 4	pl. XXIX	4	extant	–	Chrysopidae
4224	Killington	1936	fig. 1	pl. XXX	4	extant	–	Chrysopidae
4225	Killington	1936	fig. 3	pl. XXX	4	extant	–	Chrysopidae
4226	Townsend	1939	fig. 3	p. 354	4	extant	–	Chrysopidae
4227	Principi	1946	fig. III	p. 90	4	extant	–	Chrysopidae
4228	Principi	1947	fig. III	p. 137	4	extant	–	Chrysopidae
4229	Principi	1954	fig. VII	p. 369	4	extant	–	Chrysopidae
4230	Principi	1956	fig. XIII	p. 338	4	extant	–	Chrysopidae
4231	Principi	1956	fig. XVI	p. 344	4	extant	–	Chrysopidae
4232	Adams	1959	fig. 4a	p. 22	4	extant	–	Chrysopidae
4233	Adams	1959	fig. 4b	p. 22	4	extant	–	Chrysopidae
4234	Adams	1959	fig. 4c	p. 22	4	extant	–	Chrysopidae
4235	Aspöck & Aspöck	1964	fig. 94	p. 278	4	extant	–	Chrysopidae
4236	Macleod	1964	fig. 17	pl. VI	4	extant	–	Chrysopidae
4237	Mehra	1965	fig. 2	p. 402	4	extant	–	Chrysopidae
4238	Toschi	1965	fig. 2	p. 397	4	extant	–	Chrysopidae
4239	Toschi	1965	fig. 3	p. 397	4	extant	–	Chrysopidae
4240	Toschi	1965	fig. 4	p. 398	4	extant	–	Chrysopidae
4241	Toschi	1965	fig. 8	p. 403	4	extant	–	Chrysopidae
4242	Toschi	1965	fig. 9	p. 404	4	extant	–	Chrysopidae
4243	Toschi	1965	fig. 10	p. 404	4	extant	–	Chrysopidae
4244	Toschi	1965	fig. 14	p. 411	4	extant	–	Chrysopidae
4245	Toschi	1965	fig. 15	p. 412	4	extant	–	Chrysopidae
4246	Toschi	1965	fig. 16	p. 415	4	extant	–	Chrysopidae
4247	Rousset	1966	fig. 63	p. 94	4	extant	–	Chrysopidae
4248	Riek	1970	fig. 29.11C	p. 489	4	extant	–	Chrysopidae
4249	Tauber	1974	fig. 1	p. 1135	4	extant	–	Chrysopidae
4250	Tauber	1974	fig. 2	p. 1136	4	extant	–	Chrysopidae
4251	Tauber	1974	fig. 3	p. 1137	4	extant	–	Chrysopidae
4252	Tauber	1974	fig. 4	p. 1138	4	extant	–	Chrysopidae
4253	Tauber	1974	fig. 5	p. 1138	4	extant	–	Chrysopidae
4254	Tauber	1974	fig. 6	p. 1138	4	extant	–	Chrysopidae
4255	Tauber	1974	fig. 7	p. 1138	4	extant	–	Chrysopidae
4256	Tauber	1974	fig. 8	p. 1138	4	extant	–	Chrysopidae
4257	Tauber	1974	fig. 10	p. 1139	4	extant	–	Chrysopidae
4258	Tauber	1974	fig. 12	p. 1140	4	extant	–	Chrysopidae
4259	Tauber	1974	fig. 13	p. 1140	4	extant	–	Chrysopidae
4260	Tauber	1974	fig. 15	p. 1141	4	extant	–	Chrysopidae
4261	Tauber	1974	fig. 16	p. 1141	4	extant	–	Chrysopidae
4262	Tsukaguchi	1978	fig. 5	p. 102	4	extant	–	Chrysopidae
4263	Tsukaguchi	1978	fig. 11a	p. 104	4	extant	–	Chrysopidae
4264	Tsukaguchi	1978	fig. 12	p. 104	4	extant	–	Chrysopidae
4265	Tsukaguchi	1979	fig. 4	p. 361	4	extant	–	Chrysopidae
4266	Tsukaguchi	1979	fig. 5	p. 361	4	extant	–	Chrysopidae
4267	Tsukaguchi	1979	fig. 7	p. 362	4	extant	–	Chrysopidae
4268	Monserrat	1982	fig. 2	p. 114	4	extant	–	Chrysopidae
4269	Monserrat	1982	fig. 6	p. 117	4	extant	–	Chrysopidae
4270	Gepp	1984	fig. 17a	p. 199 pl. 8	4	extant	–	Chrysopidae
4271	Diaz-Aranda & Monserrat	1996	fig. 2a	p. 91	4	extant	–	Chrysopidae
4272	Diaz-Aranda & Monserrat	1996	fig. 12a	p. 92	4	extant	–	Chrysopidae
4273	Tauber et al.	1998	fig. 2	p. 609	4	extant	–	Chrysopidae
4274	Tauber et al.	1998	fig. 8	p. 615	4	extant	–	Chrysopidae
4275	Gepp	1999	fig. 20	p. 191	4	extant	–	Chrysopidae
4276	Hölzel et al.	1999	fig. 7	p. 356	4	extant	–	Chrysopidae
4277	Tauber	2003	fig. 5A	p. 477	4	extant	–	Chrysopidae
4278	Tauber	2003	fig. 5B	p. 477	4	extant	–	Chrysopidae
4279	Tauber	2003	fig. 9	p. 481	4	extant	–	Chrysopidae
4280	Tauber et al.	2006	fig. 1	p. 222	4	extant	–	Chrysopidae
4281	Aspöck & Aspöck	2007	fig. 36	p. 465	4	extant	–	Chrysopidae
4282	Aspöck & Aspöck	2007	fig. 127	p. 499	4	extant	–	Chrysopidae
4283	Aspöck & Aspöck	2007	fig. 129	p. 500	4	extant	–	Chrysopidae
4284	Monserrat	2008b	fig. 2b	p. 178	4	extant	–	Chrysopidae
4285	Monserrat	2008b	fig. 3a	p. 179	4	extant	–	Chrysopidae
4286	Rojht et al.	2009	fig. 2 right	p. 7	4	extant	–	Chrysopidae
4287	Tauber & Tauber	2013	fig. 3a	p. 733	4	extant	–	Chrysopidae
4288	Tauber	2014	fig. 2a	p. 4	4	extant	–	Chrysopidae
4289	Zhao et al.	2020	fig. 4b	p. 11	4	extant	–	Chrysopidae
4290	–	–	–	–	4	extant	ZSM Antlion_No Label_02	Chrysopidae
4291	–	–	–	–	4	extant	ZSM Chrysopidae_023c	Chrysopidae
4292	–	–	–	–	4	extant	ZSM Chrysopidae_026_nh_Dorsal	Chrysopidae
4293	–	–	–	–	4	extant	ZSM Chrysopidae_026a_2_Dorsal	Chrysopidae
4294	–	–	–	–	4	extant	ZSM Chrysopidae_026a_4_Dorsal	Chrysopidae
4295	–	–	–	–	4	extant	ZSM Chrysopidae_026a_5_Dorsal	Chrysopidae
4296	–	–	–	–	4	extant	ZSM Chrysopidae_026a_Dorsal.jpg	Chrysopidae
4297	–	–	–	–	4	extant	ZSM Chrysopidae_026b_Dorsal.jpg	Chrysopidae
4298	–	–	–	–	4	extant	ZSM Chrysopidae_026c_Dorsal.jpg	Chrysopidae
4299	–	–	–	–	4	extant	ZSM Chrysopidae_026d_Dorsal.jpg	Chrysopidae
4300	–	–	–	–	4	extant	ZSM Chrysopidae_026e_Dorsal	Chrysopidae
4301	–	–	–	–	4	extant	ZSM Chrysopidae_026f_Dorsal	Chrysopidae
4302	–	–	–	–	4	extant	ZSM Chrysopidae_026f_Ventral_3	Chrysopidae
4303	–	–	–	–	4	extant	ZSM Chrysopidae_026k_Ventral	Chrysopidae
4304	–	–	–	–	4	extant	ZSM Chrysopidae_026l_Dorsal_2	Chrysopidae
4305	–	–	–	–	4	extant	ZSM Chrysopidae_026l_Ventral	Chrysopidae
4306	–	–	–	–	4	extant	ZSM Chrysopidae_026m	Chrysopidae
4307	–	–	–	–	4	extant	ZSM Chrysopidae_026n_Dorsal_4	Chrysopidae
4308	–	–	–	–	4	extant	ZSM Chrysopidae_026n_Ventral	Chrysopidae
4309	–	–	–	–	4	extant	ZMH 62888	Chrysopidae
4310	–	–	–	–	4	extant	ZMH 62889	Chrysopidae
4311	–	–	–	–	4	extant	ZMH 62904	Chrysopidae
4312	–	–	–	–	4	extant	ZMH 62915	Chrysopidae
4313	–	–	–	–	4	extant	ZMH 62916	Chrysopidae
4314	–	–	–	–	4	extant	ZMH 62922	Chrysopidae
4315	–	–	–	–	4	extant	ZMH 62923	Chrysopidae
4316	bugguide Steve Nanz	–	#649768	–	4	extant	–	Chrysopidae
4317	bugguide Stephen Luk	–	#364101	–	4	extant	–	Chrysopidae
4318	bugguide Emilio C.	–	#1757243	–	4	extant	–	Chrysopidae
4319	bugguide Alfredo Colon	–	#1743626	–	4	extant	–	Chrysopidae
4320	bugguide Lynn Monroe	–	#1652438	–	4	extant	–	Chrysopidae
4321	bugguide Ken Wolgemuth	–	#1548474	–	4	extant	–	Chrysopidae
4322	bugguide gastropodes	–	#1297642	–	4	extant	–	Chrysopidae
4323	bugguide ryalmeide	–	#1248703	–	4	extant	–	Chrysopidae
4324	bugguide Charles Schurch Lewallen	–	#1239436	–	4	extant	–	Chrysopidae
4325	bugguide Ken Wolgemuth	–	#1086552	–	4	extant	–	Chrysopidae
4326	bugguide Ilona L.	–	#542663	–	4	extant	–	Chrysopidae
4327	bugguide McIvor	–	#371776	–	4	extant	–	Chrysopidae
4328	bugguide Jerry Armstrong	–	#333023	–	4	extant	–	Chrysopidae
4329	bugguide Molly Jacobson	–	#303213	–	4	extant	–	Chrysopidae
4330	bugguide tom murray	–	#212793	–	4	extant	–	Chrysopidae
4331	bugguide KaitlynD	–	#133845	–	4	extant	–	Chrysopidae
4332	bugguide Dennis W WHite	–	#1593791	–	4	extant	–	Chrysopidae
4333	bugguide Mardon Erbland	–	#1440726	–	4	extant	–	Chrysopidae
4334	bugguide Alain Hoque	–	#1423509	–	4	extant	–	Chrysopidae
4335	bugguide Steve McKechnie	–	#1007587	–	4	extant	–	Chrysopidae
4336	bugguide carlo	–	#1760225	–	4	extant	–	Chrysopidae
4337	bugguide Franklin Wiseman	–	#1416468	–	4	extant	–	Chrysopidae
4338	bugguide Antonio Liberto	–	#1005351	–	4	extant	–	Chrysopidae
4339	bugguide Charley Eiseman	–	#853640	–	4	extant	–	Chrysopidae
4340	bugguide Henry Hartley	–	#698715	–	4	extant	–	Chrysopidae
4341	bugguide Jim Moore	–	#609334	–	4	extant	–	Chrysopidae
4342	bugguide Odin Toness	–	#608812	–	4	extant	–	Chrysopidae
4343	bugguide Charley Eiseman	–	#604164	–	4	extant	–	Chrysopidae
4344	bugguide Kenneth Frank	–	#522828	–	4	extant	–	Chrysopidae
4345	bugguide w00dy4012	–	#517734	–	4	extant	–	Chrysopidae
4346	bugguide Scott Justis	–	#160452	–	4	extant	–	Chrysopidae
4347	bugguide John Schneider	–	#875219	–	4	extant	–	Chrysopidae
4348	bugguide John Schneider	–	#1808028	–	4	extant	–	Chrysopidae
4349	bugguide John Schneider	–	#1310234	–	4	extant	–	Chrysopidae
4350	bugguide John Schneider	–	#1310233	–	4	extant	–	Chrysopidae
4351	bugguide San Jose	–	#1582470	–	4	extant	–	Chrysopidae
4352	bugguide Kaprete	–	#1251585	–	4	extant	–	Chrysopidae
4353	bugguide Salvado VItanza	–	#1230974	–	4	extant	–	Chrysopidae
4354	bugguide Kolby Kirk	–	#254672	–	4	extant	–	Chrysopidae
4355	bugguide Ken Childs	–	#1430035	–	4	extant	–	Chrysopidae
4356	bugguide Joe Lapp	–	#611526	–	4	extant	–	Chrysopidae
4357	bugguide Cotinis	–	#1885032	–	4	extant	–	Chrysopidae
4358	buguide Robert Flannagan	–	#1731340	–	4	extant	–	Chrysopidae
4359	bugguide John Schneider	–	#1315401	–	4	extant	–	Chrysopidae
4360	bugguide Thom Mitchell	–	#938815	–	4	extant	–	Chrysopidae
4361	bugguide Peter Cristofono	–	#669376	–	4	extant	–	Chrysopidae
4362	bugguide Bo Zaremba	–	#566465	–	4	extant	–	Chrysopidae
4363	bugguide Wandering Mogwai	–	#419223	–	4	extant	–	Chrysopidae
4364	bugguide Virginia Malone	–	#347902	–	4	extant	–	Chrysopidae
4365	bugguide badger	–	#23940	–	4	extant	–	Chrysopidae
4366	bugguide Dave Trochlell	–	#1700485	–	4	extant	–	Chrysopidae
4367	bugguide Al Popil	–	#1095427	–	4	extant	–	Chrysopidae
4368	bugguide Gary McDonald	–	#545350	–	4	extant	–	Chrysopidae
4369	bugguide Harvey Schmidt	–	#424944	–	4	extant	–	Chrysopidae
4370	bugguide David Israel	–	#1948899	–	4	extant	–	Chrysopidae
4371	bugguide MJ Hatfield	–	#1765446	–	4	extant	–	Chrysopidae
4372	bugguide dvoribird	–	#1355140	–	4	extant	–	Chrysopidae
4373	bugguide sh11	–	#1311112	–	4	extant	–	Chrysopidae
4374	bugguide MJ Hatfield	–	#743630	–	4	extant	–	Chrysopidae
4375	bugguide MJ Hatfield	–	#675226	–	4	extant	–	Chrysopidae
4376	bugguide MJ Hatfield	–	#675224	–	4	extant	–	Chrysopidae
4377	bugguide Lonny	–	#423850	–	4	extant	–	Chrysopidae
4378	bugguide Andrew Williams	–	#297815	–	4	extant	–	Chrysopidae
4379	bugguide Rick Buss	–	#485346	–	4	extant	–	Chrysopidae
4380	bugguide John Schneider	–	#1413598	–	4	extant	–	Chrysopidae
4381	bugguide John Schneider	–	#1413594	–	4	extant	–	Chrysopidae
4382	Atlas of Living Australia tjeales	–	#45568088	–	4	extant	–	Chrysopidae
4383	Atlas of Living Australia Thomas Mesaglio	–	#56113718	–	4	extant	–	Chrysopidae
4384	Atlas of Living Australia Liz MacRalid	–	questgame-44281	–	4	extant	–	Chrysopidae
4385	Atlas of Living Australia David Akers	–	bowerbird 102697	–	4	extant	–	Chrysopidae
4386	–	–	–	–	4	extant	ZSM 2ND SPEC_Chrysopidae_026c_Dorsal.jpg	Chrysopidae
4387	–	–	–	–	4	extant	ZSM 2ND SPEC_Chrysopidae_026f_Dorsal	Chrysopidae
4388	–	–	–	–	4	extant	ZSM 2ND SPEC Chrysopidae_026f_Ventral_3	Chrysopidae
4389	–	–	–	–	4	extant	collected student excursion at the Würm	Chrysopidae
4601	Wu	1996	fig. 224	p. 136	3	Dominican	–	Chrysopidae?
4602	Grimaldi & Engel	2005	fig. 9.31	p. 352	3	Dominican	AMNH DR-10-1454	Chrysopidae
4603	Haug et al.	2021d	fig. 3F	p. 7	3	Dominican	GlobalNaturalResources	Chrysopidae
4702	Haug et al.	2022b	fig. 49A	p. 41	2	Baltic	CCGG 7615	Chrysopidae
4703	Haug et al.	2022b	fig. 48C	p. 40	2	Baltic	SMF Be 2021	Chrysopidae
4751	Makarkin et al.	2012	fig. 2b	p. 50	2	Baltic	Collection Thomas Weiterschan 1530	Hemerobiidae
4752	Haug et al.	2023b	fig. 1C	p. 157	2	Baltic	PED 0229	Hemerobiidae
4753	Haug et al.	2022b	fig. 50D	p. 42	2	Baltic	CCHH 1786-3	Hemerobiidae
4801	Perez-de la Fuente et al.	2012	fig. 1a	p. 21415	1	El Soplao	CES 418.1	Chrysopidae?
4802	Xia et al.	2015	upper image	95	1	Kachin, Myanmar	–	Chrysopidae?
4803	Xia et al.	2015	upper image	96	1	Kachin, Myanmar	–	Chrysopidae?
4804	Xia et al.	2015	lower image	96	1	Kachin, Myanmar	–	Chrysopidae?
4805	Liu et al.	2016	fig. 1B	p. 2	1	Kachin, Myanmar	PCWT TA-0001	Chrysopidae?
4806	Wang et al.	2016	fig. 1A	p. 2	1	Kachin, Myanmar	BA12018	Chrysopidae?
4807	Wang et al.	2016	fig. 1B	p. 2	1	Kachin, Myanmar	L14002	Chrysopidae?
4810	Zhang	2017	upper image	383	1	Kachin, Myanmar	–	Chrysopidae?
4811	Zhang	2017	lower image	383	1	Kachin, Myanmar	–	Chrysopidae?
4812	Zhang	2017	upper image	384	1	Kachin, Myanmar	–	Chrysopidae?
4814	Zhang	2017	upper image	p. 386	1	Kachin, Myanmar	–	Chrysopidae?
4816	Perez-de la Fuente et al.	2018	fig. 2	p. 3	1	Lebanon	TAR-96	Chrysopidae?
4817	Perez-de la Fuente et al.	2019	fig. 1 upper	p. 550	1	Lebanon	NHMLU-AC S-7d	Chrysopidae?
4818	Haug et al.	2021c	fig. 2A	p. 3	1	Kachin, Myanmar	PED_0188	Chrysopidae?
4819	Haug et al.	2022b	fig. 1	p. 5	1	Kachin, Myanmar	BUB_3060	Chrysopidae?
4820	Haug et al.	2022b	fig. 6	p. 8	1	Kachin, Myanmar	BUB_3361	Chrysopidae?
4821	Haug et al.	2022b	fig. 2	p. 5	1	Kachin, Myanmar	BUB_3066	Chrysopidae?
4822	Haug et al.	2022b	fig. 3	p. 6	1	Kachin, Myanmar	BUB_3347	Chrysopidae?
4823	Haug et al.	2022b	fig. 4	p. 7	1	Kachin, Myanmar	BUB_3358	Chrysopidae?
4824	Haug et al.	2022b	fig. 5	p. 7	1	Kachin, Myanmar	BUB_3359	Chrysopidae?
4825	Haug et al.	2022b	fig. 7	p. 9	1	Kachin, Myanmar	BUB_3379	Chrysopidae?
4826	Haug et al.	2022b	fig. 8	p. 9	1	Kachin, Myanmar	BUB_3393	Hemerobiidae?
4827	Haug et al.	2022b	fig. 9A–D	p. 10	1	Kachin, Myanmar	CJW_F_3196	Chrysopidae?
4828	Haug et al.	2022b	fig. 10	p. 11	1	Kachin, Myanmar	PED_0034	Chrysopidae?
4829	Haug et al.	2022b	fig. 9E–H	p. 10	1	Kachin, Myanmar	PED_0038	Hemerobiidae?
4831	Haug et al.	2022b	fig. 12	p. 13	1	Kachin, Myanmar	PED_0149	Hemerobiidae?
4832	Haug et al.	2022b	fig. 11E–J	p. 12	1	Kachin, Myanmar	PED_0248	Hemerobiidae?
4833	Haug et al.	2022b	fig. 13	p. 13	1	Kachin, Myanmar	PED_0251	Chrysopidae?
4834	Haug et al.	2022b	fig. 14	p. 14	1	Kachin, Myanmar	PED_0252	Chrysopidae?
4835	Haug et al.	2022b	fig. 15	p. 15	1	Kachin, Myanmar	PED_0253	Chrysopidae?
4836	Haug et al.	2022b	fig. 16A–D	p. 15	1	Kachin, Myanmar	PED_0315	Chrysopidae?
4837	Haug et al.	2022b	fig. 16E–H	p. 15	1	Kachin, Myanmar	PED_0323	Chrysopidae?
4838	Haug et al.	2022b	fig. 17	p. 16	1	Kachin, Myanmar	PED_0330	Chrysopidae?
4839	Haug et al.	2022b	fig. 18	p. 17	1	Kachin, Myanmar	PED_0375	Chrysopidae?
4840	Haug et al.	2022b	fig. 19	p. 17	1	Kachin, Myanmar	PED_0427	Chrysopidae?
4841	Haug et al.	2022b	fig. 20	p. 18	1	Kachin, Myanmar	PED_0433	Chrysopidae?
4842	Haug et al.	2022b	fig. 21	p. 19	1	Kachin, Myanmar	PED_0441	Hemerobiidae?
4843	Haug et al.	2022b	fig. 22	p. 20	1	Kachin, Myanmar	PED_0455	Chrysopidae?
4844	Haug et al.	2022b	fig. 23	p. 20	1	Kachin, Myanmar	PED_0518	Chrysopidae?
4845	Haug et al.	2022b	fig. 24	p. 21	1	Kachin, Myanmar	PED_0541	Chrysopidae?
4846	Haug et al.	2022b	fig. 25	p. 22	1	Kachin, Myanmar	PED_0580a	Chrysopidae?
4848	Haug et al.	2022b	fig. 26	p. 23	1	Kachin, Myanmar	PED_0642	Chrysopidae?
4849	Haug et al.	2022b	fig. 27	p. 23	1	Kachin, Myanmar	PED_0666	Chrysopidae?
4850	Haug et al.	2022b	fig. 28A–C	p. 24	1	Kachin, Myanmar	PED_0667	Chrysopidae?
4851	Haug et al.	2022b	fig. 29	p. 25	1	Kachin, Myanmar	PED_0696	Chrysopidae?
4852	Haug et al.	2022b	fig. 28D–H	p. 24	1	Kachin, Myanmar	PED_0715	Chrysopidae?
4853	Haug et al.	2022b	fig. 32F–H	p. 27	1	Kachin, Myanmar	PED_0754	Chrysopidae?
4854	Haug et al.	2022b	fig. 30	p. 25	1	Kachin, Myanmar	PED_0782	Chrysopidae?
4856	Haug et al.	2022b	fig. 31F–I	p. 26	1	Kachin, Myanmar	PED_0807	Chrysopidae?
4857	Haug et al.	2022b	fig. 32A–E	p. 27	1	Kachin, Myanmar	PED_0837	Chrysopidae?
4858	Haug et al.	2022b	fig. 33	p. 29	1	Kachin, Myanmar	PED_0901	Chrysopidae?
4859	Haug et al.	2022b	fig. 34	p. 30	1	Kachin, Myanmar	PED_0952	Chrysopidae?
4860	Haug et al.	2022b	fig. 35	p. 30	1	Kachin, Myanmar	PED_0983	Chrysopidae?
4861	Haug et al.	2022b	fig. 36A–D	p. 31	1	Kachin, Myanmar	PED_0989a	Chrysopidae?
4862	Haug et al.	2022b	fig. 36F–G	p. 31	1	Kachin, Myanmar	PED_0989b	Chrysopidae?
4863	Haug et al.	2022b	fig. 37	p. 32	1	Kachin, Myanmar	PED_1000	Chrysopidae?
4864	Haug et al.	2022b	fig. 9I–M	p. 10	1	Kachin, Myanmar	PED_1223	Chrysopidae?
4865	Haug et al.	2022b	fig. 38A–D	p. 32	1	Kachin, Myanmar	PED_1229a	Chrysopidae?
4866	Haug et al.	2022b	fig. 38E–G	p. 32	1	Kachin, Myanmar	PED_1229b	Chrysopidae?
4867	Haug et al.	2022b	fig. 39A–E	p. 33	1	Kachin, Myanmar	PED_1258a	Chrysopidae?
4868	Haug et al.	2022b	fig. 39F–I	p. 33	1	Kachin, Myanmar	PED_1258b	Chrysopidae?
4869	Haug et al.	2022b	fig. 40A–D	p. 34	1	Kachin, Myanmar	PED_1287	Chrysopidae?
4870	Haug et al.	2022b	fig. 41	p. 35	1	Kachin, Myanmar	PED_1301	Chrysopidae?
4871	Haug et al.	2022b	fig. 40E–H	p. 34	1	Kachin, Myanmar	PED_1311	Chrysopidae?
4872	Haug et al.	2022b	fig. 42	p. 36	1	Kachin, Myanmar	PED_1322	Chrysopidae?
4873	Haug et al.	2022b	fig. 43	p. 37	1	Kachin, Myanmar	PED_1323	Chrysopidae?
4874	Haug et al.	2022b	fig. 44	p. 38	1	Kachin, Myanmar	PED_1333	Chrysopidae?
4875	Haug et al.	2022b	fig. 45	p. 38	1	Kachin, Myanmar	PED_1335	Chrysopidae?
4876	Haug et al.	2022b	fig. 46	p. 39	1	Kachin, Myanmar	Weiterschan BuB 11	Chrysopidae?
4877	Haug et al.	2022b	fig. 47	p. 39	1	Kachin, Myanmar	Weiterschan BuB 31	Chrysopidae?
4878	Liu et al.	2022	fig. 1C	p. 3	1	Kachin, Myanmar	NIGP178079	Chrysopidae?
4882	–	–	–	–	1	Kachin, Myanmar	PED 0027	Chrysopidae?
4883	–	–	–	–	1	Kachin, Myanmar	PED 0383	Chrysopidae?
4884	–	–	–	–	1	Kachin, Myanmar	PED 0406	Chrysopidae?
4887	–	–	–	–	1	Kachin, Myanmar	PED 0710	Chrysopidae?
4888	–	–	–	–	1	Kachin, Myanmar	PED 0802	Chrysopidae?
4889	–	–	–	–	1	Kachin, Myanmar	PED 0894	Chrysopidae?
4890	–	–	–	–	1	Kachin, Myanmar	PED 1161	Chrysopidae?
4891	–	–	–	–	1	Kachin, Myanmar	PED 1250	Chrysopidae?
4892	–	–	–	–	1	Kachin, Myanmar	PED 1252	Chrysopidae?
4894	–	–	–	–	1	Kachin, Myanmar	PED 1329	Chrysopidae?
4895	–	–	–	–	1	Kachin, Myanmar	PED 1366	Chrysopidae?
4896	–	–	–	–	1	Kachin, Myanmar	PED 1415	Chrysopidae?
4897	–	–	–	–	1	Kachin, Myanmar	PED 1466	Chrysopidae?
4899	–	–	–	–	1	Kachin, Myanmar	PED 1581	Chrysopidae?
4900	–	–	–	–	1	Kachin, Myanmar	PED 1630	Chrysopidae?
4901	–	–	–	–	1	Kachin, Myanmar	PED 1704	Chrysopidae?
4902	–	–	–	–	1	Kachin, Myanmar	PED 1713	Chrysopidae?
4903	–	–	–	–	1	Kachin, Myanmar	PED 1772	Chrysopidae?
4904	–	–	–	–	1	Kachin, Myanmar	PED 1776	Chrysopidae?
4905	–	–	–	–	1	Kachin, Myanmar	PED 1817	Chrysopidae?
4907	–	–	–	–	1	Kachin, Myanmar	PED 1891	Chrysopidae?
4909	–	–	–	–	1	Kachin, Myanmar	PED 1968	Chrysopidae?
4910	–	–	–	–	1	Kachin, Myanmar	PED 2013	Chrysopidae?
Dyt001	Wise	1961	fig. 1b	p. 18	4	extant	–	Dytiscidae
Dyt002	Wise	1961	fig. 2a	p. 20	4	extant	–	Dytiscidae
Dyt003	Wise	1961	fig. 3a,b	p. 21	4	extant	–	Dytiscidae
Dyt004	Spangler	1962	figs. 1, 6	p. 279	4	extant	–	Dytiscidae
Dyt005	Spangler	1963	fig. 1	p. 99	4	extant	–	Dytiscidae
Dyt006	Spangler	1966	fig. 18	p. 17	4	extant	–	Dytiscidae
Dyt007	Galewski	1968a	fig. 1	p. 325	4	extant	–	Dytiscidae
Dyt008	Galewski	1968a	fig. 2	p. 325	4	extant	–	Dytiscidae
Dyt009	Galewski	1968a	fig. 3	p. 325	4	extant	–	Dytiscidae
Dyt010	Galewski	1968a	fig. 4	p. 325	4	extant	–	Dytiscidae
Dyt011	Galewski	1968b	fig. 3	p. 229	4	extant	–	Dytiscidae
Dyt012	Galewski	1968b	figs. 4, 13	pp. 229, 231	4	extant	–	Dytiscidae
Dyt013	Galewski	1968b	fig. 7	p. 230	4	extant	–	Dytiscidae
Dyt014	Galewski	1968b	fig. 8	p. 230	4	extant	–	Dytiscidae
Dyt015	Galewski	1975	fig. 1	p. 261	4	extant	–	Dytiscidae
Dyt016	Galewski	1975	fig. 2	p. 261	4	extant	–	Dytiscidae
Dyt017	Galewski	1975	fig. 3	p. 261	4	extant	–	Dytiscidae
Dyt018	Galewski	1975	fig. 9	p. 263	4	extant	–	Dytiscidae
Dyt019	Galewski	1975	fig. 10	p. 263	4	extant	–	Dytiscidae
Dyt020	Galewski	1975	fig. 11	p. 263	4	extant	–	Dytiscidae
Dyt021	Galewski	1975	fig. 12	p. 263	4	extant	–	Dytiscidae
Dyt022	Longley & Spangler	1977	figs. 1,3	p. 533	4	extant	–	Dytiscidae
Dyt023	Nilsson	1979	fig. 5	p. 318	4	extant	–	Dytiscidae
Dyt024	Nilsson	1979	fig. 8	p. 318	4	extant	–	Dytiscidae
Dyt025	Wolfe	1980	fig. 1a	p. 123	4	extant	–	Dytiscidae
Dyt026	Drummond & Wolfe	1981	fig. 2	p. 122	4	extant	–	Dytiscidae
Dyt027	Dettner	1982	fig. 1a	p. 82	4	extant	–	Dytiscidae
Dyt028	Dettner	1982	fig. 1b	p. 82	4	extant	–	Dytiscidae
Dyt029	Cuppen & Nilsson	1984	fig. 1	p. 66	4	extant	–	Dytiscidae
Dyt030	Cuppen & Nilsson	1984	fig. 2	p. 66	4	extant	–	Dytiscidae
Dyt031	Matta & Peterson	1985	fig. 1A	p. 55	4	extant	–	Dytiscidae
Dyt032	Matta & Peterson	1985	fig. 1C	p. 55	4	extant	–	Dytiscidae
Dyt033	Matta & Peterson	1985	fig. 1D	p. 55	4	extant	–	Dytiscidae
Dyt034	Matta & Peterson	1985	fig. 2	p. 56	4	extant	–	Dytiscidae
Dyt035	Matta & Peterson	1985	fig. 3A	p. 58	4	extant	–	Dytiscidae
Dyt036	Matta & Peterson	1985	fig. 3B	p. 58	4	extant	–	Dytiscidae
Dyt037	Matta & Peterson	1985	fig. 3C	p. 58	4	extant	–	Dytiscidae
Dyt038	Matta & Peterson	1985	fig. 3D	p. 58	4	extant	–	Dytiscidae
Dyt039	Nilsson	1985	fig. 1	p. 167	4	extant	–	Dytiscidae
Dyt040	Nilsson	1985	fig. 11	p. 170	4	extant	–	Dytiscidae
Dyt041	Wolfe & Roughly	1985	fig. 2	p. 67	4	extant	–	Dytiscidae
Dyt042	Galewski	1986	fig. 1	p. 407	4	extant	–	Dytiscidae
Dyt043	Galewski	1986	fig. 2	p. 407	4	extant	–	Dytiscidae
Dyt044	Galewski	1986	fig. 3	p. 407	4	extant	–	Dytiscidae
Dyt045	Galewski	1986	fig. 4	p. 407	4	extant	–	Dytiscidae
Dyt046	Galewski	1986	fig. 5	p. 407	4	extant	–	Dytiscidae
Dyt047	Galewski	1986	fig. 6	p. 407	4	extant	–	Dytiscidae
Dyt048	Galewski	1986	fig. 7	p. 407	4	extant	–	Dytiscidae
Dyt049	Galewski	1986	fig. 8	p. 407	4	extant	–	Dytiscidae
Dyt050	Galewski	1986	fig. 9	p. 407	4	extant	–	Dytiscidae
Sta001	Solodovnikov & Newton	2005	fig. 10	p. 424	4	extant	–	Staphylininae
Sta002	Clarke & Grebennikov	2009	fig. 5A	p. 364	4	extant	–	Steninae
Sta003	Clarke & Grebennikov	2009	fig. 5B	p. 364	4	extant	–	Euaesthetinae
Sta004	Clarke & Grebennikov	2009	fig. 5C	p. 364	4	extant	–	Euaesthetinae
Sta005	Clarke & Grebennikov	2009	fig. 5D	p. 364	4	extant	–	Euaesthetinae
Sta006	Clarke & Grebennikov	2009	fig. 5E	p. 364	4	extant	–	Euaesthetinae
Sta007	Clarke & Grebennikov	2009	fig. 5F	p. 364	4	extant	–	Euaesthetinae
Sta008	Clarke & Grebennikov	2009	fig. 6A	p. 365	4	extant	–	Euaesthetinae
Sta009	Clarke & Grebennikov	2009	fig. 6B	p. 365	4	extant	–	Euaesthetinae
Sta010	Clarke & Grebennikov	2009	fig. 6C	p. 365	4	extant	–	Euaesthetinae
Sta011	Clarke & Grebennikov	2009	fig. 6D	p. 365	4	extant	–	Euaesthetinae
Sta012	Clarke & Grebennikov	2009	fig. 6E	p. 365	4	extant	–	Euaesthetinae
Sta013	Clarke & Grebennikov	2009	fig. 7A	p. 366	4	extant	–	Megalopsidiinae
Sta014	Grebennikov & Newton	2012	fig. 1C right	p. 134	4	extant	–	Osoriinae
Sta015	Grebennikov & Newton	2012	fig. 1I left	p. 134	4	extant	–	Piestinae
Sta016	Pietrykowska-Tudruj et al.	2014	figs. 1A, 2B	pp. 499, 500	4	extant	–	Staphylininae
Sta017	Pietrykowska-Tudruj et al.	2014	figs. 1B, 2C	pp. 499, 500	4	extant	–	Staphylininae
Sta018	Pietrykowska-Tudruj et al.	2014	figs. 1C, 2D	pp. 499, 500	4	extant	–	Staphylininae
Sta019	Pietrykowska-Tudruj et al.	2014	figs. 1D, 2E	pp. 499, 500	4	extant	–	Staphylininae
Sta020	Pietrykowska-Tudruj et al.	2014	figs. 1E, 2F	pp. 499, 500	4	extant	–	Staphylininae
Sta021	Staniec et al.	2014	figs. 1, 4	pp. 2, 3	4	extant	–	Paederinae
Sta022	Staniec et al.	2014	figs. 2, 5	pp. 2, 3	4	extant	–	Paederinae
Sta023	Staniec et al.	2014	figs. 3, 8, 27	pp. 2, 3, 5	4	extant	–	Paederinae
Sta024	Hu et al.	2020	fig. 5A, B	p. 10	4	extant	–	Staphylininae
Sta025	Staniec & Bordoni	2022	fig. 1	p. 209	4	extant	–	Paederinae
Sta026	Staniec & Bordoni	2022	fig. 2	p. 209	4	extant	–	Paederinae
Sta027	Staniec & Bordoni	2022	figs. 3, 9	p. 209	4	extant	–	Paederinae
Sta028	Staniec et al.	2022	fig. 2A, E	p. 9	4	extant	–	Paederinae
Sta029	Zhao & Solodovnikov	2023	fig. 3A, C	p. 109	4	extant	–	Staphylininae
Sta030	Zhao & Solodovnikov	2023	fig. 3E, F	p. 109	4	extant	–	Staphylininae
Sta031	Zhao & Solodovnikov	2023	fig. 3G, I	p. 109	4	extant	–	Staphylininae
Sta032	this paper	this paper	–	–	1	Kachin, Myanmar	PED 2115	Staphylinidae
Sta033	this paper	this paper	–	–	1	Kachin, Myanmar	PED 3368	Staphylinidae
Sta034	this paper	this paper	–	–	1	Kachin, Myanmar	PED 4084	Staphylinidae
